# Supplementary material for: An Integrated Transcriptomic and Meta-Analysis of Hepatoma Cells Reveals Factors That Influence Susceptibility to HCV Infection
Source: PLoS One. 2011 Oct 25;6(10):e25584. doi: 10.1371/journal.pone.0025584 (PMC3201949; doi:10.1371/journal.pone.0025584)
Supplement: Table S1 — Results of differential expression analysis including Entrez gene ID, cell comparison in which the gene is differentially expressed, log fold change, p-value and corrected p-value. (TXT) [file pone.0025584.s004.txt]

entrez gene id	gene symbol	cell comparison	cell: upregulated	cell: downregulated	mean RMA expression value in upreg cell	mean RMA expression value in downreg cell	intensity fold change (log2)	p-value 	B&H corrected p-value
92342	C1orf156	R1.09 vs R1.10	R1.10	R1.09	7.482706967	6.897739776	0.584967191	1.04E-06	2.10E-05
57325	CSRP2BP	R1.09 vs Huh-7.5.1	R1.09	Huh-7.5.1	7.525510483	6.940522821	0.584987662	6.28E-08	4.57E-07
65109	UPF3B	R1.09 vs Huh-7.5.1	Huh-7.5.1	R1.09	8.043726483	7.458737837	0.584988646	0.000490428	0.001212579
28957	MRPS28	Huh-7.5.1 vs Huh-7	Huh-7	Huh-7.5.1	10.46572188	9.880726893	0.58499499	7.21E-05	0.00074653
285550	LOC285550	R1.09 vs R1.10	R1.09	R1.10	7.564086354	6.979033002	0.585053352	8.74E-08	2.95E-06
2935	GSPT1	R1.09 vs R2.1	R2.1	R1.09	11.33401846	10.74896481	0.585053654	6.50E-09	1.88E-08
125488	TTC39C	Huh-7.5.1c2 vs Huh-7	Huh-7.5.1c2	Huh-7	8.122129741	7.537065782	0.585063959	0.000382616	0.002668336
4283	CXCL9	R1.09 vs R2.1	R1.09	R2.1	4.84170966	4.25664556	0.5850641	0.000297135	0.000471476
5879	RAC1	R1.10 vs R2.1	R1.10	R2.1	12.07610432	11.49103211	0.585072214	1.36E-08	4.03E-08
10970	CKAP4	Huh-7.5.1c2 vs Huh-7	Huh-7	Huh-7.5.1c2	11.20146494	10.61637559	0.58508935	0.000238082	0.001857976
51182	HSPA14	R1.09 vs Huh-7.5.1	Huh-7.5.1	R1.09	9.415927569	8.830819532	0.585108037	1.54E-06	7.06E-06
51114	ZDHHC9	Huh-7.5.1 vs Huh-7	Huh-7	Huh-7.5.1	8.735861407	8.150661667	0.585199741	0.000122298	0.001126731
115201	ATG4A	R2.1 vs Huh-7.5.1	R2.1	Huh-7.5.1	7.80552038	7.22031983	0.58520055	3.15E-06	7.21E-06
64854	USP46	R1.10 vs R2.1	R2.1	R1.10	8.633848303	8.048617525	0.585230778	4.71E-08	1.26E-07
119559	SFXN4	R1.09 vs Huh-7.5.1	Huh-7.5.1	R1.09	9.282771719	8.697532599	0.58523912	1.33E-07	8.61E-07
115509	ZNF689	Huh-7.5.1c2 vs Huh-7	Huh-7	Huh-7.5.1c2	9.542438501	8.957164711	0.58527379	0.000211207	0.001689901
1510	CTSE	R2.1 vs Huh-7.5.1	Huh-7.5.1	R2.1	5.771031437	5.185743086	0.585288351	2.47E-07	6.80E-07
5290	PIK3CA	R2.1 vs Huh-7.5.1	Huh-7.5.1	R2.1	6.071689134	5.486391392	0.585297742	4.19E-05	8.12E-05
58492	ZNF77	R1.10 vs R2.1	R2.1	R1.10	6.262009143	5.676632035	0.585377108	4.19E-08	1.13E-07
128866	CHMP4B	R1.09 vs R2.1	R1.09	R2.1	10.13937721	9.553993046	0.585384159	6.25E-08	1.51E-07
6574	SLC20A1	R1.10 vs Huh-7.5.1	Huh-7.5.1	R1.10	10.86246583	10.27707509	0.585390735	3.91E-08	5.44E-07
4354	MPP1	Huh-7.5.1 vs Huh-7	Huh-7	Huh-7.5.1	7.697567712	7.11215718	0.585410532	0.000928209	0.005418918
10585	POMT1	R1.09 vs R2.1	R2.1	R1.09	7.29797395	6.712556231	0.585417719	1.77E-05	3.19E-05
79866	C13orf34	R1.10 vs Huh-7.5.1	Huh-7.5.1	R1.10	8.193863221	7.608420719	0.585442502	1.69E-06	1.26E-05
90592	ZNF700	R1.09 vs Huh-7.5.1	Huh-7.5.1	R1.09	5.971826271	5.3863736	0.585452671	0.000222278	0.000591017
379025	FLJ31306	R1.09 vs R2.1	R1.09	R2.1	7.101117369	6.515623006	0.585494362	0.000164333	0.000267144
27134	TJP3	R1.09 vs R1.10	R1.09	R1.10	7.976009654	7.390509684	0.58549997	3.66E-05	0.000364928
25793	FBXO7	Huh-7.5.1 vs Huh-7	Huh-7	Huh-7.5.1	10.38785004	9.802342616	0.585507426	0.000197455	0.001624656
7503	XIST	R1.10 vs Huh-7.5.1	Huh-7.5.1	R1.10	7.976945436	7.391392518	0.585552918	8.63E-05	0.000361502
7014	TERF2	R1.09 vs R2.1	R2.1	R1.09	7.776400256	7.190845951	0.585554305	1.13E-06	2.32E-06
7004	TEAD4	R1.10 vs R2.1	R2.1	R1.10	8.837785182	8.252218965	0.585566217	4.41E-07	1.01E-06
10380	BPNT1	R1.10 vs Huh-7.5.1	R1.10	Huh-7.5.1	8.07950188	7.493932434	0.585569446	3.10E-07	3.04E-06
79158	GNPTAB	R1.09 vs Huh-7.5.1	R1.09	Huh-7.5.1	7.620639685	7.035033113	0.585606572	3.45E-08	2.76E-07
100130967	LOC100130967	R2.1 vs Huh-7.5.1	Huh-7.5.1	R2.1	4.292358962	3.706745847	0.585613115	1.55E-05	3.19E-05
388403	YPEL2	R1.10 vs R2.1	R1.10	R2.1	5.608027617	5.022356874	0.585670744	7.33E-07	1.64E-06
1506	CTRL	R1.09 vs Huh-7.5.1	Huh-7.5.1	R1.09	4.974968706	4.389293186	0.58567552	6.62E-06	2.55E-05
10194	TSHZ1	Huh-7.5.1 vs Huh-7	Huh-7	Huh-7.5.1	5.304032911	4.718357139	0.585675772	0.000132428	0.001195546
84280	BTBD10	Huh-7.5.1 vs Huh-7	Huh-7	Huh-7.5.1	6.737161832	6.151457533	0.585704298	0.000693238	0.004312998
26173	INTS1	Huh-7.5.1c2 vs Huh-7	Huh-7.5.1c2	Huh-7	7.249712943	6.664006945	0.585705998	0.000187197	0.001539346
5216	PFN1	R1.09 vs Huh-7.5.1	Huh-7.5.1	R1.09	11.4935248	10.90781007	0.585714733	3.26E-07	1.82E-06
64760	FAM160B2	Huh-7.5.1c2 vs Huh-7	Huh-7	Huh-7.5.1c2	8.469076091	7.88336071	0.585715381	0.000119426	0.001106118
9890	LPPR4	R1.10 vs R2.1	R2.1	R1.10	3.900346396	3.314616763	0.585729632	7.00E-06	1.38E-05
2781	GNAZ	Huh-7.5.1c2 vs Huh-7.5.1	Huh-7.5.1c2	Huh-7.5.1	7.852627323	7.266876829	0.585750494	0.000110093	0.008439633
127262	TPRG1L	Huh-7.5.1 vs Huh-7	Huh-7.5.1	Huh-7	9.631012515	9.045258431	0.585754083	0.000966007	0.005606868
10106	CTDSP2	R2.1 vs Huh-7.5.1	Huh-7.5.1	R2.1	8.236931083	7.651133141	0.585797942	4.64E-07	1.21E-06
25900	IFFO1	R1.10 vs R2.1	R2.1	R1.10	7.6345894	7.048766533	0.585822867	5.19E-07	1.18E-06
9855	FARP2	R1.10 vs Huh-7.5.1	Huh-7.5.1	R1.10	5.164834042	4.578986089	0.585847952	2.28E-05	0.00011585
25806	VAX2	R1.10 vs R2.1	R2.1	R1.10	5.561296522	4.975445479	0.585851044	4.72E-07	1.08E-06
55486	PARL	Huh-7.5.1 vs Huh-7	Huh-7	Huh-7.5.1	9.829402713	9.243548239	0.585854474	7.46E-05	0.000768373
9201	DCLK1	R1.09 vs R2.1	R2.1	R1.09	3.787685699	3.201819216	0.585866483	6.06E-07	1.29E-06
51066	C3orf32	R2.1 vs Huh-7.5.1	Huh-7.5.1	R2.1	5.393035776	4.807131927	0.585903849	0.000428372	0.000727621
10654	PMVK	R1.09 vs Huh-7.5.1	Huh-7.5.1	R1.09	9.291926619	8.706021307	0.585905313	2.40E-07	1.40E-06
5888	RAD51	R1.09 vs R2.1	R2.1	R1.09	6.840449785	6.254541919	0.585907866	2.56E-06	5.05E-06
7329	UBE2I	R1.09 vs R2.1	R2.1	R1.09	11.36860541	10.7826888	0.585916611	7.21E-09	2.06E-08
143282	FGFBP3	R1.09 vs R2.1	R2.1	R1.09	4.815573365	4.229654312	0.585919053	0.000219778	0.000352993
6560	SLC12A4	R2.1 vs Huh-7.5.1	Huh-7.5.1	R2.1	6.042125309	5.456173103	0.585952206	4.66E-08	1.46E-07
5499	PPP1CA	R1.10 vs Huh-7.5.1	Huh-7.5.1	R1.10	12.48161281	11.89563908	0.585973736	1.57E-08	2.58E-07
11129	SFRS16	R1.09 vs Huh-7.5.1	Huh-7.5.1	R1.09	8.574629171	7.988647515	0.585981655	6.28E-07	3.22E-06
10671	DCTN6	R1.09 vs Huh-7.5.1	R1.09	Huh-7.5.1	9.359532675	8.77352521	0.586007465	3.84E-07	2.10E-06
4783	NFIL3	R1.10 vs Huh-7.5.1	Huh-7.5.1	R1.10	9.525436583	8.939413238	0.586023345	7.57E-08	9.34E-07
116541	MRPL54	R1.10 vs R2.1	R2.1	R1.10	10.41240425	9.826371925	0.586032328	5.87E-08	1.55E-07
6038	RNASE4	R1.09 vs R1.10	R1.09	R1.10	9.245832207	8.659787786	0.586044421	1.31E-07	4.06E-06
57684	ZBTB26	R1.09 vs R2.1	R2.1	R1.09	4.921888559	4.335799828	0.586088731	5.65E-06	1.07E-05
55654	TMEM127	R2.1 vs Huh-7.5.1	Huh-7.5.1	R2.1	7.841879599	7.255783238	0.586096361	1.76E-07	4.96E-07
5858	PZP	R1.09 vs Huh-7.5.1	R1.09	Huh-7.5.1	5.836422333	5.250293684	0.586128649	0.000554612	0.001356107
133584	EGFLAM	R1.09 vs Huh-7.5.1	Huh-7.5.1	R1.09	5.68777934	5.101645977	0.586133363	4.50E-05	0.000139817
25782	RAB3GAP2	R1.10 vs R2.1	R1.10	R2.1	8.797173726	8.211025158	0.586148568	7.66E-09	2.40E-08
84058	WDR54	Huh-7.5.1c2 vs Huh-7	Huh-7	Huh-7.5.1c2	8.660058439	8.07390983	0.586148609	0.001840798	0.00895387
64772	ENGASE	R1.10 vs R2.1	R2.1	R1.10	6.848365154	6.262196022	0.586169132	8.69E-07	1.92E-06
8760	CDS2	Huh-7.5.1c2 vs Huh-7	Huh-7	Huh-7.5.1c2	9.053163542	8.46699367	0.586169872	0.000160337	0.001382971
25822	DNAJB5	R2.1 vs Huh-7.5.1	Huh-7.5.1	R2.1	5.137707286	4.551491804	0.586215481	6.94E-05	0.000130652
7905	REEP5	R1.10 vs R2.1	R2.1	R1.10	9.917462391	9.331243069	0.586219322	3.99E-07	9.24E-07
5130	PCYT1A	Huh-7.5.1c2 vs Huh-7	Huh-7	Huh-7.5.1c2	5.17055016	4.584330737	0.586219424	4.70E-05	0.000534992
79763	ISOC2	Huh-7.5.1c2 vs Huh-7	Huh-7.5.1c2	Huh-7	10.62327757	10.03703229	0.586245275	0.000493636	0.003240505
9921	RNF10	R2.1 vs Huh-7.5.1	R2.1	Huh-7.5.1	8.807535937	8.221270369	0.586265568	8.44E-07	2.11E-06
192669	EIF2C3	R1.09 vs R2.1	R2.1	R1.09	7.263774913	6.677501037	0.586273877	0.00018322	0.000296567
9013	TAF1C	R1.09 vs R2.1	R2.1	R1.09	7.129512045	6.543227975	0.58628407	7.22E-07	1.52E-06
8704	B4GALT2	R1.09 vs R2.1	R2.1	R1.09	7.748133526	7.16183157	0.586301957	4.30E-06	8.29E-06
5504	PPP1R2.1	R2.1 vs Huh-7.5.1	R2.1	Huh-7.5.1	8.449347308	7.863018646	0.586328662	5.97E-07	1.53E-06
8509	NDST2	R1.10 vs R2.1	R2.1	R1.10	6.818007818	6.231675443	0.586332375	7.94E-06	1.55E-05
23671	TMEFF2	R1.10 vs R2.1	R2.1	R1.10	3.927948151	3.341603019	0.586345132	9.78E-06	1.89E-05
26168	SENP3	R1.09 vs Huh-7.5.1	Huh-7.5.1	R1.09	6.949622446	6.363262013	0.586360434	1.04E-06	4.97E-06
4728	NDUFS8	R1.09 vs Huh-7.5.1	Huh-7.5.1	R1.09	11.52602244	10.93959617	0.586426269	1.18E-07	7.76E-07
54704	PDP1	R1.09 vs R2.1	R2.1	R1.09	7.135741845	6.549275404	0.586466441	6.32E-08	1.53E-07
23328	SASH1	R2.1 vs Huh-7.5.1	R2.1	Huh-7.5.1	7.704891665	7.118414533	0.586477132	1.12E-07	3.26E-07
5577	PRKAR2.1B	R1.10 vs Huh-7.5.1	Huh-7.5.1	R1.10	8.689169922	8.102691537	0.586478385	6.46E-07	5.64E-06
11226	GALNT6	R1.10 vs R2.1	R2.1	R1.10	5.236611123	4.650121178	0.586489945	1.22E-06	2.63E-06
114790	STK11IP	R1.10 vs R2.1	R2.1	R1.10	6.545055748	5.958559952	0.586495796	5.02E-07	1.15E-06
744	MPPED2	Huh-7.5.1c2 vs Huh-7	Huh-7.5.1c2	Huh-7	3.759176456	3.172671719	0.586504737	0.00010597	0.00100566
51172	NAGPA	R1.09 vs R2.1	R1.09	R2.1	7.91711933	7.330608078	0.586511251	3.92E-07	8.54E-07
65265	C8orf33	R1.09 vs Huh-7.5.1	Huh-7.5.1	R1.09	7.698173021	7.111647997	0.586525024	2.31E-06	1.01E-05
23271	CAMSAP1L1	R1.09 vs Huh-7.5.1	Huh-7.5.1	R1.09	6.975860221	6.38928835	0.586571871	7.68E-08	5.41E-07
7516	XRCC2	R2.1 vs Huh-7.5.1	R2.1	Huh-7.5.1	6.57940181	5.992829748	0.586572062	0.000214079	0.000376864
116068	LYSMD3	R1.10 vs R2.1	R1.10	R2.1	9.402686027	8.816113678	0.586572349	5.35E-06	1.07E-05
8864	PER2.1	R1.09 vs Huh-7.5.1	Huh-7.5.1	R1.09	8.316883041	7.73029851	0.586584531	3.07E-07	1.74E-06
23171	GPD1L	R1.09 vs R2.1	R2.1	R1.09	8.688960896	8.102368366	0.58659253	2.54E-08	6.63E-08
9093	DNAJA3	R1.09 vs Huh-7.5.1	Huh-7.5.1	R1.09	9.891108714	9.304490896	0.586617818	4.16E-08	3.22E-07
2330	FMO5	Huh-7.5.1 vs Huh-7	Huh-7.5.1	Huh-7	5.386514444	4.799895104	0.586619339	0.000572815	0.00374089
10171	RCL1	R1.10 vs Huh-7.5.1	Huh-7.5.1	R1.10	7.619402288	7.03275645	0.586645837	3.30E-06	2.22E-05
63931	MRPS14	R1.10 vs R2.1	R2.1	R1.10	11.32871056	10.74204832	0.586662236	3.88E-07	8.98E-07
149175	MANEAL	Huh-7.5.1c2 vs Huh-7	Huh-7	Huh-7.5.1c2	9.507532948	8.920799962	0.586732987	0.000204296	0.001647854
23189	KANK1	R1.10 vs Huh-7.5.1	Huh-7.5.1	R1.10	9.365785853	8.779048072	0.586737781	3.64E-08	5.10E-07
5201	PFDN1	Huh-7.5.1 vs Huh-7	Huh-7	Huh-7.5.1	8.054083954	7.467342207	0.586741747	0.00095879	0.005576596
2050	EPHB4	R2.1 vs Huh-7.5.1	Huh-7.5.1	R2.1	7.352180796	6.76539837	0.586782426	5.52E-07	1.43E-06
55183	RIF1	R1.10 vs R2.1	R2.1	R1.10	6.852116548	6.265332443	0.586784105	6.59E-07	1.48E-06
55625	ZDHHC7	Huh-7.5.1c2 vs Huh-7	Huh-7	Huh-7.5.1c2	9.781869834	9.195077593	0.586792241	0.000536873	0.00345926
727768	LOC727768	R1.10 vs R2.1	R2.1	R1.10	6.615057405	6.028187465	0.586869941	5.88E-06	1.17E-05
2590	GALNT2	Huh-7.5.1c2 vs Huh-7	Huh-7.5.1c2	Huh-7	8.261914818	7.675031964	0.586882853	0.000941238	0.005369145
5692	PSMB4	Huh-7.5.1 vs Huh-7	Huh-7.5.1	Huh-7	12.80558671	12.21870354	0.586883175	2.62E-05	0.000345497
84837	C14orf128	Huh-7.5.1 vs Huh-7	Huh-7.5.1	Huh-7	8.969229983	8.382322581	0.586907401	0.000253702	0.001984321
113246	C12orf57	R2.1 vs Huh-7.5.1	Huh-7.5.1	R2.1	10.88977325	10.30282889	0.586944361	1.02E-07	3.01E-07
23594	ORC6L	R2.1 vs Huh-7.5.1	R2.1	Huh-7.5.1	11.03263613	10.44564909	0.586987044	7.17E-07	1.82E-06
900	CCNG1	R2.1 vs Huh-7.5.1	R2.1	Huh-7.5.1	11.78315861	11.1961598	0.586998814	1.26E-08	4.43E-08
26470	SEZ6L2	R2.1 vs Huh-7.5.1	R2.1	Huh-7.5.1	7.265903082	6.678873032	0.58703005	1.91E-05	3.89E-05
2114	ETS2	R1.10 vs R2.1	R1.10	R2.1	7.691887461	7.104841569	0.587045893	8.92E-08	2.29E-07
26999	CYFIP2	Huh-7.5.1c2 vs Huh-7	Huh-7	Huh-7.5.1c2	5.57712591	4.990071515	0.587054395	0.000509802	0.003324693
8476	CDC42BPA	Huh-7.5.1 vs Huh-7	Huh-7.5.1	Huh-7	6.863277888	6.27621157	0.587066318	0.000201677	0.001649656
2674	GFRA1	R1.09 vs R2.1	R1.09	R2.1	3.986097636	3.399023601	0.587074035	1.31E-05	2.39E-05
10576	CCT2	Huh-7.5.1 vs Huh-7	Huh-7	Huh-7.5.1	10.61730332	10.03012803	0.587175282	0.000986738	0.005703426
51693	TRAPPC2L	R1.09 vs R2.1	R1.09	R2.1	10.88568492	10.29850689	0.587178031	5.82E-08	1.42E-07
55856	ACOT13	Huh-7.5.1 vs Huh-7	Huh-7.5.1	Huh-7	9.589766807	9.002538323	0.587228484	9.95E-05	0.000961026
57696	DDX55	R1.09 vs Huh-7.5.1	Huh-7.5.1	R1.09	7.084752479	6.497515932	0.587236548	1.27E-05	4.53E-05
10329	TMEM5	R1.09 vs R2.1	R2.1	R1.09	9.921015633	9.333778707	0.587236926	1.05E-07	2.47E-07
107	ADCY1	R1.10 vs R2.1	R2.1	R1.10	4.72195285	4.134712015	0.587240835	3.82E-06	7.74E-06
51193	ZNF639	R2.1 vs Huh-7.5.1	R2.1	Huh-7.5.1	7.37784518	6.790587039	0.58725814	1.87E-08	6.33E-08
22930	RAB3GAP1	R1.09 vs R2.1	R2.1	R1.09	8.51332765	7.926060945	0.587266705	3.89E-08	9.76E-08
54784	ALKBH4	R2.1 vs Huh-7.5.1	R2.1	Huh-7.5.1	7.322343362	6.735046501	0.58729686	1.10E-06	2.69E-06
284106	CISD3	R1.09 vs Huh-7.5.1	R1.09	Huh-7.5.1	6.775120336	6.187775586	0.58734475	1.31E-07	8.46E-07
6787	NEK4	Huh-7.5.1c2 vs Huh-7	Huh-7	Huh-7.5.1c2	7.640973772	7.053617047	0.587356725	0.000162494	0.001396386
81563	C1orf21	R2.1 vs Huh-7.5.1	R2.1	Huh-7.5.1	6.156903533	5.569515734	0.5873878	6.38E-06	1.39E-05
84532	ACSS1	R2.1 vs Huh-7.5.1	R2.1	Huh-7.5.1	6.225768	5.638366234	0.587401766	4.45E-07	1.17E-06
51735	RAPGEF6	R1.09 vs Huh-7.5.1	Huh-7.5.1	R1.09	6.717677952	6.130265791	0.587412161	1.32E-07	8.55E-07
60436	TGIF2	Huh-7.5.1c2 vs Huh-7	Huh-7	Huh-7.5.1c2	8.416437725	7.829022911	0.587414814	0.000163004	0.001399046
1399	CRKL	Huh-7.5.1 vs Huh-7	Huh-7	Huh-7.5.1	7.634389104	7.046965345	0.587423759	0.000153571	0.001341222
375346	TMEM110	Huh-7.5.1 vs Huh-7	Huh-7	Huh-7.5.1	7.363356409	6.775922549	0.58743386	0.001163699	0.006458296
7262	PHLDA2	Huh-7.5.1c2 vs Huh-7.5.1	Huh-7.5.1	Huh-7.5.1c2	8.84882686	8.261392806	0.587434054	3.81E-05	0.004532102
23268	DNMBP	R1.10 vs R2.1	R1.10	R2.1	7.07998339	6.492537686	0.587445704	2.44E-07	5.82E-07
4012	LNPEP	R2.1 vs Huh-7.5.1	R2.1	Huh-7.5.1	4.052150507	3.464683226	0.587467281	1.17E-06	2.86E-06
100049716	LOC100049716	Huh-7.5.1 vs Huh-7	Huh-7	Huh-7.5.1	6.072358625	5.484884835	0.58747379	0.00015163	0.001329268
56261	RP5-1022P6.2	R1.10 vs R2.1	R1.10	R2.1	6.802104048	6.214589662	0.587514386	1.33E-06	2.86E-06
10129	FRY	R1.09 vs Huh-7.5.1	Huh-7.5.1	R1.09	4.948115144	4.360585955	0.587529189	0.000106344	0.000302878
27107	ZBTB11	R1.10 vs R2.1	R2.1	R1.10	9.33335845	8.745826395	0.587532055	1.19E-06	2.58E-06
8933	FAM127A	R1.09 vs Huh-7.5.1	R1.09	Huh-7.5.1	9.558436123	8.970903052	0.587533071	1.09E-07	7.27E-07
51241	COX16	R1.09 vs R2.1	R2.1	R1.09	11.43272213	10.84514634	0.587575787	4.95E-08	1.22E-07
9832	JAKMIP2	R1.09 vs Huh-7.5.1	R1.09	Huh-7.5.1	5.512828447	4.925241167	0.58758728	2.97E-06	1.25E-05
738	C11orf2	R2.1 vs Huh-7.5.1	Huh-7.5.1	R2.1	9.210613063	8.622995961	0.587617101	3.74E-07	9.98E-07
5444	PON1	R1.09 vs R1.10	R1.10	R1.09	7.083623396	6.495963936	0.58765946	1.14E-05	0.000143965
56992	KIF15	R2.1 vs Huh-7.5.1	Huh-7.5.1	R2.1	8.007127716	7.4194565	0.587671216	4.89E-07	1.27E-06
3219	HOXB9	Huh-7.5.1 vs Huh-7	Huh-7.5.1	Huh-7	5.471968231	4.884295371	0.58767286	0.000147729	0.001303274
23385	NCSTN	R1.10 vs R2.1	R1.10	R2.1	7.934024299	7.34631212	0.587712179	5.27E-06	1.05E-05
83931	STK40	R1.10 vs R2.1	R1.10	R2.1	6.862583086	6.274806174	0.587776911	9.93E-07	2.18E-06
26223	FBXL21	R1.09 vs R2.1	R2.1	R1.09	4.76967403	4.181875362	0.587798668	0.000605335	0.000930514
90423	ATP6V1E2	R1.09 vs R2.1	R2.1	R1.09	6.220825879	5.632957051	0.587868828	2.31E-05	4.10E-05
60490	PPCDC	R1.09 vs R2.1	R2.1	R1.09	7.588616382	7.000743885	0.587872497	9.94E-06	1.84E-05
8473	OGT	Huh-7.5.1 vs Huh-7	Huh-7.5.1	Huh-7	6.513460991	5.925568666	0.587892324	0.000881917	0.005203347
80235	PIGZ	R1.09 vs R1.10	R1.09	R1.10	7.934814819	7.346911297	0.587903522	1.18E-06	2.31E-05
8148	TAF15	R2.1 vs Huh-7.5.1	R2.1	Huh-7.5.1	9.446466032	8.858554401	0.587911631	1.05E-06	2.59E-06
9751	SNPH	R1.09 vs R2.1	R2.1	R1.09	5.826418481	5.238460544	0.587957936	1.13E-05	2.07E-05
5681	PSKH1	R2.1 vs Huh-7.5.1	Huh-7.5.1	R2.1	7.62273915	7.03474887	0.58799028	1.58E-05	3.25E-05
6903	TBCC	R1.10 vs R2.1	R2.1	R1.10	9.025635171	8.437633754	0.588001416	1.03E-06	2.25E-06
8677	STX10	Huh-7.5.1 vs Huh-7	Huh-7.5.1	Huh-7	9.263255009	8.675220245	0.588034763	0.000518143	0.003458889
283596	SNHG10	R1.10 vs Huh-7.5.1	Huh-7.5.1	R1.10	5.863574314	5.275535313	0.588039001	0.003699122	0.009615369
27163	NAAA	Huh-7.5.1 vs Huh-7	Huh-7	Huh-7.5.1	6.854031283	6.265973663	0.58805762	4.27E-05	0.000498876
4627	MYH9	R1.09 vs Huh-7.5.1	R1.09	Huh-7.5.1	9.707057546	9.118999104	0.588058442	3.45E-07	1.92E-06
57704	GBA2	R2.1 vs Huh-7.5.1	Huh-7.5.1	R2.1	7.903237004	7.315153886	0.588083118	1.29E-08	4.52E-08
124512	C17orf95	Huh-7.5.1 vs Huh-7	Huh-7.5.1	Huh-7	10.52282508	9.934728626	0.588096459	6.29E-05	0.000675187
80174	DBF4B	R1.10 vs R2.1	R2.1	R1.10	4.861161432	4.273012318	0.588149114	3.45E-07	8.06E-07
23621	BACE1	R1.09 vs Huh-7.5.1	Huh-7.5.1	R1.09	7.088446213	6.50028871	0.588157503	4.17E-08	3.22E-07
51700	CYB5R2.1	Huh-7.5.1 vs Huh-7	Huh-7	Huh-7.5.1	7.799235821	7.211069424	0.588166398	0.001004823	0.005774414
6103	RPGR	R1.10 vs R2.1	R2.1	R1.10	6.235270033	5.647078183	0.58819185	1.75E-05	3.27E-05
81932	HDHD3	R1.09 vs Huh-7.5.1	R1.09	Huh-7.5.1	7.897010507	7.308793102	0.588217406	1.15E-05	4.16E-05
3187	HNRNPH1	R2.1 vs Huh-7.5.1	R2.1	Huh-7.5.1	8.590822019	8.002512941	0.588309078	3.08E-05	6.07E-05
170850	KCNG3	R1.09 vs R2.1	R2.1	R1.09	4.360961098	3.772606141	0.588354957	9.98E-06	1.84E-05
284004	HEXDC	R1.09 vs R2.1	R2.1	R1.09	7.479560672	6.891179633	0.588381038	6.18E-06	1.17E-05
10344	CCL26	R1.09 vs R2.1	R1.09	R2.1	4.208694606	3.620299353	0.588395253	7.11E-05	0.000119991
1201	CLN3	R1.10 vs R2.1	R1.10	R2.1	8.477189036	7.888788303	0.588400733	2.90E-06	5.96E-06
185	AGTR1	Huh-7.5.1c2 vs Huh-7	Huh-7	Huh-7.5.1c2	7.863125333	7.274723916	0.588401417	0.000578641	0.003660523
29103	DNAJC15	R1.10 vs Huh-7.5.1	R1.10	Huh-7.5.1	7.912390319	7.32398151	0.588408809	1.36E-06	1.05E-05
116224	FAM122A	R2.1 vs Huh-7.5.1	R2.1	Huh-7.5.1	7.743196967	7.154765249	0.588431718	6.67E-07	1.70E-06
27347	STK39	R2.1 vs Huh-7.5.1	Huh-7.5.1	R2.1	8.74696971	8.158511867	0.588457843	7.69E-06	1.65E-05
6297	SALL2	Huh-7.5.1 vs Huh-7	Huh-7	Huh-7.5.1	9.572818573	8.984331242	0.588487331	6.59E-05	0.000699123
54504	CPVL	Huh-7.5.1 vs Huh-7	Huh-7.5.1	Huh-7	9.035302003	8.446794904	0.588507099	7.93E-05	0.000805034
63967	CLSPN	R1.10 vs R2.1	R2.1	R1.10	4.326199202	3.737647411	0.588551791	6.03E-06	1.19E-05
27	ABL2	R1.10 vs R2.1	R2.1	R1.10	7.798958353	7.210338251	0.588620102	1.70E-07	4.15E-07
56942	C16orf61	R2.1 vs Huh-7.5.1	Huh-7.5.1	R2.1	11.43295602	10.84432038	0.588635645	1.45E-07	4.13E-07
167691	LCA5	R1.10 vs Huh-7.5.1	R1.10	Huh-7.5.1	4.849747144	4.261109902	0.588637242	1.04E-06	8.45E-06
7104	TM4SF4	Huh-7.5.1 vs Huh-7	Huh-7.5.1	Huh-7	10.13746771	9.548817389	0.588650323	0.00014021	0.001251205
23258	DENND5A	Huh-7.5.1 vs Huh-7	Huh-7	Huh-7.5.1	9.288265005	8.699604344	0.588660661	0.000306792	0.002301352
157773	C8orf48	R1.09 vs Huh-7.5.1	Huh-7.5.1	R1.09	4.160218884	3.571544985	0.5886739	2.71E-07	1.57E-06
112970	KTI12	R1.09 vs R2.1	R2.1	R1.09	8.273081548	7.68440029	0.588681257	5.83E-07	1.24E-06
134466	LOC134466	R1.09 vs R2.1	R1.09	R2.1	4.440728446	3.852038768	0.588689678	0.000549062	0.000848695
4337	MOCS1	R1.09 vs Huh-7.5.1	Huh-7.5.1	R1.09	5.145007181	4.556307632	0.588699549	1.90E-07	1.16E-06
51692	CPSF3	R2.1 vs Huh-7.5.1	R2.1	Huh-7.5.1	9.972153683	9.38337377	0.588779913	1.07E-07	3.13E-07
161	AP2A2	R2.1 vs Huh-7.5.1	R2.1	Huh-7.5.1	8.877055731	8.288240941	0.58881479	5.34E-07	1.38E-06
25948	KBTBD2	R2.1 vs Huh-7.5.1	Huh-7.5.1	R2.1	6.07857823	5.489708144	0.588870086	2.60E-06	6.03E-06
199746	U2AF1L4	Huh-7.5.1c2 vs Huh-7	Huh-7.5.1c2	Huh-7	7.690520591	7.101632599	0.588887992	0.000809077	0.004757467
11278	KLF12	R1.09 vs R2.1	R2.1	R1.09	5.640697758	5.051802969	0.588894789	5.86E-08	1.43E-07
10365	KLF2	R1.09 vs R2.1	R1.09	R2.1	6.451387347	5.862455964	0.588931382	1.45E-06	2.94E-06
55780	C6orf70	R1.09 vs Huh-7.5.1	Huh-7.5.1	R1.09	6.792663135	6.203712492	0.588950643	1.41E-06	6.53E-06
6482	ST3GAL1	R2.1 vs Huh-7.5.1	Huh-7.5.1	R2.1	6.442505089	5.853530398	0.58897469	6.64E-07	1.69E-06
134145	FAM173B	R1.10 vs R2.1	R2.1	R1.10	8.052773312	7.463798111	0.588975201	1.35E-07	3.36E-07
2877	GPX2	Huh-7.5.1c2 vs Huh-7	Huh-7.5.1c2	Huh-7	8.301607907	7.712618401	0.588989506	0.000133923	0.001210612
10342	TFG	R1.10 vs R2.1	R1.10	R2.1	11.55995815	10.97096855	0.588989596	6.77E-09	2.15E-08
64768	IPPK	R1.10 vs R2.1	R2.1	R1.10	6.52795429	5.938941347	0.589012942	3.25E-06	6.65E-06
23461	ABCA5	R1.10 vs Huh-7.5.1	Huh-7.5.1	R1.10	6.504548941	5.915532102	0.589016839	6.55E-07	5.70E-06
23753	SDF2L1	R2.1 vs Huh-7.5.1	Huh-7.5.1	R2.1	10.21825894	9.629196689	0.58906225	6.79E-07	1.73E-06
54953	C1orf27	R1.09 vs R2.1	R2.1	R1.09	6.824473289	6.235364853	0.589108436	6.03E-06	1.14E-05
726	CAPN5	R2.1 vs Huh-7.5.1	Huh-7.5.1	R2.1	6.333690003	5.744560259	0.589129744	2.94E-06	6.77E-06
8945	BTRC	R2.1 vs Huh-7.5.1	R2.1	Huh-7.5.1	6.596461415	6.00732339	0.589138025	7.25E-08	2.19E-07
89866	SEC16B	R1.09 vs R2.1	R1.09	R2.1	4.134029956	3.544843006	0.58918695	0.00017207	0.000279266
1528	CYB5A	R1.09 vs R1.10	R1.09	R1.10	10.502516	9.913265988	0.589250016	1.97E-08	8.93E-07
23433	RHOQ	R1.09 vs Huh-7.5.1	Huh-7.5.1	R1.09	6.09029163	5.501028738	0.589262892	2.16E-07	1.29E-06
9411	ARHGAP29	R1.10 vs Huh-7.5.1	R1.10	Huh-7.5.1	9.860869813	9.271589934	0.589279879	7.26E-08	9.02E-07
254531	LPCAT4	Huh-7.5.1 vs Huh-7	Huh-7	Huh-7.5.1	6.541363047	5.952061882	0.589301166	0.000836357	0.004985217
80895	ILKAP	R2.1 vs Huh-7.5.1	R2.1	Huh-7.5.1	9.245306866	8.655943592	0.589363274	3.92E-07	1.04E-06
80700	UBXN6	R2.1 vs Huh-7.5.1	Huh-7.5.1	R2.1	6.675920779	6.086514074	0.589406705	6.51E-06	1.41E-05
203	AK1	R1.10 vs Huh-7.5.1	Huh-7.5.1	R1.10	8.15739162	7.567918661	0.589472959	6.28E-08	7.97E-07
200931	OSTalpha	R1.10 vs Huh-7.5.1	R1.10	Huh-7.5.1	4.541299773	3.951805919	0.589493854	0.000590692	0.00194202
84246	MED10	Huh-7.5.1 vs Huh-7	Huh-7	Huh-7.5.1	8.465849226	7.87633099	0.589518236	0.000243657	0.00192303
1385	CREB1	R1.09 vs R2.1	R2.1	R1.09	7.478425479	6.88890001	0.589525469	7.90E-09	2.24E-08
57650	KIAA1524	R1.09 vs R1.10	R1.10	R1.09	6.334645791	5.745109573	0.589536217	0.000293032	0.001875889
25880	TMEM186	R2.1 vs Huh-7.5.1	R2.1	Huh-7.5.1	7.555223122	6.965655896	0.589567225	6.39E-08	1.95E-07
54977	SLC25A38	R2.1 vs Huh-7.5.1	Huh-7.5.1	R2.1	9.636456348	9.04686391	0.589592438	4.51E-08	1.41E-07
54760	PCSK4	Huh-7.5.1c2 vs Huh-7.5.1c2i	Huh-7.5.1c2	Huh-7.5.1c2i	6.766906563	6.180961011	0.58959769	0.003344145	0.007631708
9846	GAB2	R2.1 vs Huh-7.5.1	Huh-7.5.1	R2.1	6.28658315	5.696976478	0.589606672	1.66E-07	4.68E-07
50814	NSDHL	R1.09 vs R2.1	R2.1	R1.09	9.229708906	8.640091627	0.58961728	5.06E-08	1.24E-07
84904	C9orf100	R2.1 vs Huh-7.5.1	R2.1	Huh-7.5.1	5.796466455	5.206832085	0.58963437	1.74E-06	4.13E-06
6584	SLC22A5	Huh-7.5.1 vs Huh-7	Huh-7.5.1	Huh-7	6.639192262	6.049548458	0.589643804	0.00033908	0.002483375
29967	LRP12	Huh-7.5.1c2 vs Huh-7	Huh-7	Huh-7.5.1c2	4.10293827	3.513257373	0.589680898	0.000176967	0.00147968
112724	RDH13	R1.10 vs R2.1	R2.1	R1.10	7.591442866	7.001747949	0.589694917	5.29E-07	1.21E-06
10117	ENAM	R1.09 vs Huh-7.5.1	R1.09	Huh-7.5.1	4.682514025	4.09281588	0.589698146	9.12E-06	3.37E-05
85417	CCNB3	Huh-7.5.1 vs Huh-7	Huh-7.5.1	Huh-7	7.117675683	6.527964793	0.58971089	0.000332562	0.002445902
201164	PLD6	R1.09 vs Huh-7.5.1	Huh-7.5.1	R1.09	6.060817268	5.471071423	0.589745845	1.31E-05	4.68E-05
2057	EPOR	R1.09 vs R2.1	R1.09	R2.1	5.772612305	5.18283449	0.589777815	1.63E-07	3.72E-07
55032	SLC35A5	Huh-7.5.1c2 vs Huh-7	Huh-7	Huh-7.5.1c2	7.404669897	6.814849253	0.589820644	0.001897765	0.009166387
10672	GNA13	R1.10 vs R2.1	R2.1	R1.10	7.698976765	7.10912248	0.589854285	9.89E-08	2.52E-07
23169	SLC35D1	R1.09 vs R2.1	R1.09	R2.1	7.067201688	6.477347202	0.589854486	4.99E-06	9.54E-06
26984	SEC22A	R2.1 vs Huh-7.5.1	R2.1	Huh-7.5.1	6.297299139	5.707441983	0.589857156	0.000105224	0.000193092
83891	SNX25	R1.10 vs Huh-7.5.1	R1.10	Huh-7.5.1	5.892848708	5.302981965	0.589866743	2.05E-05	0.00010659
83539	CHST9	Huh-7.5.1 vs Huh-7	Huh-7.5.1	Huh-7	6.111908129	5.521995764	0.589912365	0.000671422	0.004211123
1140	CHRNB1	Huh-7.5.1 vs Huh-7	Huh-7	Huh-7.5.1	5.144139268	4.554196104	0.589943164	0.001277294	0.006936726
222537	HS3ST5	R1.10 vs R2.1	R1.10	R2.1	4.819107864	4.229156459	0.589951406	0.000231178	0.000380741
11325	DDX42	R1.10 vs Huh-7.5.1	Huh-7.5.1	R1.10	7.531551274	6.941596647	0.589954628	1.81E-08	2.87E-07
165055	CCDC138	R1.10 vs Huh-7.5.1	Huh-7.5.1	R1.10	6.477043321	5.887076382	0.589966939	4.75E-07	4.36E-06
129025	ZNF280A	R1.09 vs R1.10	R1.10	R1.09	6.262305584	5.672334518	0.589971067	1.00E-06	2.05E-05
26271	FBXO5	R2.1 vs Huh-7.5.1	R2.1	Huh-7.5.1	9.629884624	9.039886842	0.589997782	6.52E-08	1.99E-07
115294	PCMTD1	R1.10 vs Huh-7.5.1	R1.10	Huh-7.5.1	6.57949039	5.989482188	0.590008202	0.000107366	0.000436673
9903	KLHL21	R1.09 vs R2.1	R2.1	R1.09	7.643694295	7.053684204	0.590010091	8.60E-07	1.80E-06
166785	MMAA	R1.09 vs Huh-7.5.1	R1.09	Huh-7.5.1	5.683227529	5.093209413	0.590018116	2.95E-06	1.25E-05
150962	PUS10	Huh-7.5.1 vs Huh-7	Huh-7	Huh-7.5.1	5.338216879	4.748156158	0.59006072	0.000153125	0.001338159
3980	LIG3	Huh-7.5.1c2 vs Huh-7	Huh-7.5.1c2	Huh-7	7.429584669	6.839506262	0.590078408	0.000274491	0.002081056
3661	IRF3	R1.09 vs R2.1	R1.09	R2.1	7.499024345	6.908944435	0.59007991	2.11E-05	3.77E-05
672	BRCA1	R1.09 vs Huh-7.5.1	Huh-7.5.1	R1.09	7.95841551	7.368320443	0.590095068	1.99E-06	8.83E-06
6199	RPS6KB2	R1.10 vs Huh-7.5.1	Huh-7.5.1	R1.10	8.185169952	7.59503062	0.590139332	1.49E-06	1.13E-05
2197	FAU	R2.1 vs Huh-7.5.1	R2.1	Huh-7.5.1	13.35200999	12.76186354	0.59014645	1.44E-08	4.98E-08
79039	DDX54	R2.1 vs Huh-7.5.1	R2.1	Huh-7.5.1	7.15730561	6.567157814	0.590147796	6.46E-07	1.65E-06
84318	CCDC77	R1.09 vs R1.10	R1.10	R1.09	6.982562225	6.392390782	0.590171443	3.23E-06	5.20E-05
10400	PEMT	R2.1 vs Huh-7.5.1	R2.1	Huh-7.5.1	8.049943469	7.459766817	0.590176652	2.56E-06	5.93E-06
79607	FAM118B	R1.10 vs Huh-7.5.1	R1.10	Huh-7.5.1	8.432969756	7.842789464	0.590180292	1.07E-08	1.86E-07
5547	PRCP	R1.09 vs Huh-7.5.1	Huh-7.5.1	R1.09	9.277426451	8.68723884	0.59018761	1.62E-06	7.36E-06
54948	MRPL16	R1.09 vs R2.1	R2.1	R1.09	10.43533453	9.845107519	0.59022701	1.63E-06	3.29E-06
7378	UPP1	R1.09 vs R2.1	R1.09	R2.1	8.474795651	7.884566725	0.590228926	3.78E-06	7.32E-06
154091	SLC2A12	R2.1 vs Huh-7.5.1	R2.1	Huh-7.5.1	4.457378184	3.867132902	0.590245282	2.03E-05	4.10E-05
200728	TMEM17	R1.09 vs R1.10	R1.09	R1.10	7.634115599	7.043839072	0.590276527	3.52E-06	5.58E-05
9322	TRIP10	R1.10 vs R2.1	R1.10	R2.1	7.361538754	6.771244905	0.590293849	6.19E-07	1.39E-06
116842	LEAP2	R1.09 vs Huh-7.5.1	Huh-7.5.1	R1.09	7.233385378	6.643043829	0.590341549	2.34E-06	1.02E-05
1736	DKC1	Huh-7.5.1 vs Huh-7	Huh-7	Huh-7.5.1	9.843467094	9.253050352	0.590416742	0.000565763	0.003703513
51268	PIPOX	R1.10 vs Huh-7.5.1	Huh-7.5.1	R1.10	5.234084078	4.643635694	0.590448383	0.000403999	0.001387159
51066	C3orf32	R1.09 vs R2.1	R1.09	R2.1	5.397613436	4.807131927	0.590481509	0.000400969	0.000627937
55156	ARMC1	R2.1 vs Huh-7.5.1	R2.1	Huh-7.5.1	10.01226945	9.421765337	0.590504109	1.14E-07	3.33E-07
55872	PBK	Huh-7.5.1c2 vs Huh-7	Huh-7	Huh-7.5.1c2	8.943578176	8.353047218	0.590530958	0.000189625	0.001555642
286077	FAM83H	R1.10 vs Huh-7.5.1	R1.10	Huh-7.5.1	7.276486818	6.685948414	0.590538404	5.65E-07	5.03E-06
6835	SURF2	R1.10 vs Huh-7.5.1	Huh-7.5.1	R1.10	7.619668319	7.02911072	0.590557599	1.74E-07	1.87E-06
55281	TMEM140	R1.09 vs R1.10	R1.09	R1.10	6.870683746	6.280086525	0.590597221	3.68E-05	0.000366314
65993	MRPS34	R1.09 vs Huh-7.5.1	Huh-7.5.1	R1.09	10.16896647	9.578354951	0.590611518	1.84E-07	1.13E-06
79960	PHF17	R1.10 vs R2.1	R2.1	R1.10	7.747046062	7.156421232	0.59062483	7.54E-09	2.36E-08
79848	CSPP1	R1.09 vs R2.1	R2.1	R1.09	6.790551478	6.199857572	0.590693906	3.21E-06	6.27E-06
7153	TOP2A	R1.09 vs R2.1	R2.1	R1.09	11.18472207	10.59402222	0.590699859	1.84E-07	4.18E-07
100132234	LOC100132234	Huh-7.5.1c2 vs Huh-7.5.1	Huh-7.5.1	Huh-7.5.1c2	5.653697481	5.06299056	0.59070692	0.000143054	0.009963711
10072	DPP3	Huh-7.5.1c2 vs Huh-7	Huh-7.5.1c2	Huh-7	11.64956935	11.05886218	0.590707175	4.12E-05	0.00048528
10438	C1D	R1.10 vs R2.1	R2.1	R1.10	7.650435107	7.059725656	0.590709451	0.000120663	0.00020498
4801	NFYB	R1.09 vs Huh-7.5.1	Huh-7.5.1	R1.09	6.273585968	5.682869026	0.590716942	2.15E-06	9.46E-06
7398	USP1	R1.09 vs Huh-7.5.1	Huh-7.5.1	R1.09	10.26957446	9.678843779	0.590730677	3.80E-08	3.00E-07
23228	PLCL2	R1.09 vs Huh-7.5.1	R1.09	Huh-7.5.1	4.908626204	4.317862983	0.590763221	1.92E-06	8.54E-06
26511	CHIC2	Huh-7.5.1 vs Huh-7	Huh-7	Huh-7.5.1	9.807161383	9.216391384	0.590769999	0.000256608	0.002002551
10867	TSPAN9	R1.09 vs R2.1	R1.09	R2.1	7.801940752	7.211161999	0.590778753	1.41E-08	3.85E-08
9582	APOBEC3B	R1.09 vs Huh-7.5.1	R1.09	Huh-7.5.1	3.735578542	3.14479332	0.590785222	0.000239882	0.00063323
91452	ACBD5	Huh-7.5.1c2 vs Huh-7	Huh-7	Huh-7.5.1c2	8.743995586	8.153205605	0.590789981	0.000970051	0.005477424
23310	NCAPD3	Huh-7.5.1c2 vs Huh-7	Huh-7	Huh-7.5.1c2	8.832272239	8.241467602	0.590804637	0.001259811	0.006669458
10621	POLR3F	R1.09 vs R2.1	R2.1	R1.09	8.002629965	7.411787904	0.590842061	8.32E-08	1.98E-07
9411	ARHGAP29	R1.09 vs R1.10	R1.10	R1.09	9.860869813	9.270008423	0.59086139	7.03E-08	2.49E-06
9429	ABCG2	R1.09 vs R1.10	R1.09	R1.10	9.217528686	8.626657009	0.590871677	9.49E-05	0.000779263
54963	UCKL1	R1.09 vs Huh-7.5.1	Huh-7.5.1	R1.09	7.460803679	6.86992281	0.590880869	4.08E-06	1.65E-05
144363	LYRM5	Huh-7.5.1 vs Huh-7	Huh-7.5.1	Huh-7	7.528681756	6.937796579	0.590885177	0.000191274	0.001590714
631	BFSP1	R1.09 vs R2.1	R2.1	R1.09	5.394640098	4.803753744	0.590886354	1.15E-05	2.11E-05
645513	LOC645513	R1.10 vs Huh-7.5.1	Huh-7.5.1	R1.10	5.78056168	5.18967406	0.59088762	0.003108508	0.00824006
9728	SECISBP2L	R1.09 vs Huh-7.5.1	R1.09	Huh-7.5.1	6.655424134	6.064530274	0.590893859	1.55E-06	7.07E-06
54949	SDHAF2	Huh-7.5.1c2 vs Huh-7	Huh-7.5.1c2	Huh-7	10.05183999	9.460944274	0.590895712	0.000108245	0.001024352
9409	PEX16	R1.09 vs R2.1	R2.1	R1.09	7.345046687	6.75412553	0.590921157	2.77E-07	6.15E-07
60685	ZFAND3	R1.10 vs R2.1	R1.10	R2.1	7.406838027	6.815911132	0.590926895	3.18E-07	7.46E-07
11334	TUSC2	Huh-7.5.1 vs Huh-7	Huh-7.5.1	Huh-7	8.804046076	8.213114557	0.590931518	0.000131856	0.001191921
5702	PSMC3	R1.09 vs Huh-7.5.1	Huh-7.5.1	R1.09	9.457544459	8.866610263	0.590934196	4.97E-07	2.64E-06
4094	MAF	R1.09 vs Huh-7.5.1	R1.09	Huh-7.5.1	4.883505035	4.292566214	0.590938821	1.65E-08	1.47E-07
7465	WEE1	Huh-7.5.1 vs Huh-7	Huh-7	Huh-7.5.1	8.613173023	8.022202554	0.590970469	0.000550323	0.003626299
6337	SCNN1A	R2.1 vs Huh-7.5.1	Huh-7.5.1	R2.1	5.285853379	4.694877615	0.590975764	0.001360416	0.002186524
7384	UQCRC1	R1.09 vs Huh-7.5.1	Huh-7.5.1	R1.09	11.00438534	10.41339551	0.590989834	8.69E-08	6.02E-07
55905	RNF114	R1.10 vs Huh-7.5.1	R1.10	Huh-7.5.1	9.523732376	8.932714754	0.591017622	2.88E-08	4.22E-07
23524	SRRM2	R1.10 vs R2.1	R2.1	R1.10	8.7780387	8.187016617	0.591022082	5.96E-07	1.35E-06
55625	ZDHHC7	R1.09 vs R2.1	R1.09	R2.1	9.882849413	9.291806616	0.591042797	7.18E-08	1.73E-07
11221	DUSP10	R1.09 vs R1.10	R1.10	R1.09	6.233154594	5.642111229	0.591043364	1.52E-06	2.81E-05
51317	PHF21A	R1.09 vs R2.1	R2.1	R1.09	5.868182903	5.27711871	0.591064193	8.19E-07	1.71E-06
6925	TCF4	R1.10 vs Huh-7.5.1	Huh-7.5.1	R1.10	7.603249982	7.01212729	0.591122692	5.10E-08	6.73E-07
8876	VNN1	R1.09 vs Huh-7.5.1	R1.09	Huh-7.5.1	3.911933764	3.320781367	0.591152397	5.64E-06	2.21E-05
5450	POU2AF1	R1.09 vs R2.1	R1.09	R2.1	4.373244949	3.782068414	0.591176535	1.77E-06	3.55E-06
1155	TBCB	R2.1 vs Huh-7.5.1	R2.1	Huh-7.5.1	10.27729687	9.686100227	0.591196641	8.61E-07	2.15E-06
152579	SCFD2	R1.09 vs R1.10	R1.09	R1.10	8.091437223	7.500236918	0.591200305	8.20E-08	2.80E-06
401548	SNX30	R1.09 vs R1.10	R1.09	R1.10	8.209955171	7.618722318	0.591232853	6.86E-08	2.45E-06
285148	IAH1	Huh-7.5.1 vs Huh-7	Huh-7	Huh-7.5.1	9.310640437	8.719380463	0.591259974	5.89E-05	0.000640795
65059	RAPH1	R1.10 vs R2.1	R1.10	R2.1	6.976804001	6.38552972	0.591274281	2.65E-08	7.42E-08
6051	RNPEP	Huh-7.5.1 vs Huh-7	Huh-7.5.1	Huh-7	10.1758522	9.584569466	0.591282738	8.42E-05	0.000843819
79154	DHRS11	Huh-7.5.1 vs Huh-7	Huh-7.5.1	Huh-7	6.8044261	6.213110934	0.591315166	0.000292285	0.002220084
65977	PLEKHA3	R2.1 vs Huh-7.5.1	R2.1	Huh-7.5.1	7.313301	6.721926712	0.591374288	8.14E-07	2.04E-06
3048	HBG2	R1.10 vs R2.1	R1.10	R2.1	7.662079149	7.070666401	0.591412748	0.000186942	0.00031116
11011	TLK2	R1.10 vs Huh-7.5.1	Huh-7.5.1	R1.10	8.497900479	7.906487148	0.591413331	1.25E-06	9.83E-06
54913	RPP25	R2.1 vs Huh-7.5.1	Huh-7.5.1	R2.1	6.410407733	5.818917693	0.59149004	6.19E-08	1.90E-07
23705	CADM1	R1.09 vs Huh-7.5.1	R1.09	Huh-7.5.1	9.282136248	8.690612956	0.591523291	6.98E-08	4.98E-07
23515	MORC3	R1.09 vs R2.1	R2.1	R1.09	6.910280823	6.318717423	0.591563401	4.77E-05	8.22E-05
5184	PEPD	Huh-7.5.1c2 vs Huh-7	Huh-7.5.1c2	Huh-7	9.746263705	9.154649996	0.591613709	5.32E-05	0.000588612
51186	WBP5	R1.10 vs Huh-7.5.1	R1.10	Huh-7.5.1	11.35269918	10.76107578	0.591623404	6.16E-07	5.42E-06
7469	WHSC2	R1.09 vs Huh-7.5.1	Huh-7.5.1	R1.09	8.611477701	8.01985205	0.59162565	1.73E-08	1.54E-07
653483	C6orf124	R1.09 vs R2.1	R1.09	R2.1	4.670584929	4.078950296	0.591634634	1.13E-05	2.08E-05
9686	VGLL4	Huh-7.5.1c2 vs Huh-7	Huh-7	Huh-7.5.1c2	8.628367097	8.036717326	0.591649771	0.000172153	0.001451811
147949	ZNF583	R1.09 vs Huh-7.5.1	Huh-7.5.1	R1.09	5.211689538	4.620034085	0.591655453	6.40E-07	3.27E-06
83732	RIOK1	R1.09 vs Huh-7.5.1	Huh-7.5.1	R1.09	8.444057145	7.85239938	0.591657765	1.69E-07	1.05E-06
770	CA11	Huh-7.5.1c2 vs Huh-7	Huh-7	Huh-7.5.1c2	5.661160506	5.069465996	0.59169451	0.000646041	0.003982016
23484	LEPROTL1	Huh-7.5.1 vs Huh-7	Huh-7	Huh-7.5.1	9.130060414	8.53835423	0.591706184	0.000198433	0.001630269
5036	PA2G4	R2.1 vs Huh-7.5.1	R2.1	Huh-7.5.1	10.1709638	9.579237152	0.591726649	1.29E-06	3.13E-06
4811	NID1	R1.09 vs R1.10	R1.10	R1.09	8.887073662	8.295345536	0.591728126	4.38E-08	1.70E-06
64710	NUCKS1	R1.10 vs R2.1	R2.1	R1.10	11.57551595	10.98376737	0.591748576	1.99E-08	5.73E-08
79070	KDELC1	Huh-7.5.1c2 vs Huh-7.5.1c2i	Huh-7.5.1c2	Huh-7.5.1c2i	7.819731906	7.233188296	0.591805017	0.001093739	0.003072351
84837	C14orf128	Huh-7.5.1c2 vs Huh-7	Huh-7.5.1c2	Huh-7	8.974172508	8.382322581	0.591849926	0.000236362	0.001847657
7322	UBE2D2	R2.1 vs Huh-7.5.1	R2.1	Huh-7.5.1	9.078458971	8.48658103	0.591877941	1.01E-07	2.98E-07
2064	ERBB2	Huh-7.5.1c2 vs Huh-7	Huh-7.5.1c2	Huh-7	8.716164604	8.124249714	0.59191489	7.90E-05	0.000807993
10513	APPBP2	R2.1 vs Huh-7.5.1	R2.1	Huh-7.5.1	8.300681119	7.708764948	0.591916171	1.99E-08	6.67E-08
54859	C3orf75	Huh-7.5.1c2 vs Huh-7	Huh-7.5.1c2	Huh-7	9.714933896	9.122974993	0.591958904	0.000148047	0.001300311
5064	PALM	R1.10 vs Huh-7.5.1	R1.10	Huh-7.5.1	7.432422932	6.840426438	0.591996495	2.86E-05	0.000141035
4137	MAPT	R1.09 vs R2.1	R2.1	R1.09	5.301228953	4.709219449	0.592009504	4.57E-07	9.87E-07
285237	C3orf38	R2.1 vs Huh-7.5.1	R2.1	Huh-7.5.1	7.567457651	6.975447125	0.592010526	2.26E-06	5.29E-06
9788	MTSS1	R2.1 vs Huh-7.5.1	Huh-7.5.1	R2.1	6.010751158	5.418738268	0.59201289	4.68E-06	1.04E-05
51720	UIMC1	R1.09 vs R2.1	R2.1	R1.09	9.169414745	8.577400882	0.592013863	4.34E-07	9.39E-07
54984	PINX1	R2.1 vs Huh-7.5.1	R2.1	Huh-7.5.1	7.457168461	6.865124673	0.592043789	8.28E-05	0.000154279
147007	TMEM199	R1.10 vs R2.1	R1.10	R2.1	8.702196409	8.110140754	0.592055654	2.39E-08	6.75E-08
384	ARG2	R2.1 vs Huh-7.5.1	R2.1	Huh-7.5.1	6.907594088	6.315504329	0.592089759	3.39E-06	7.72E-06
11338	U2AF2	R1.10 vs R2.1	R2.1	R1.10	7.423197265	6.831102284	0.592094982	7.86E-09	2.45E-08
30061	SLC40A1	Huh-7.5.1c2 vs Huh-7	Huh-7	Huh-7.5.1c2	8.724690476	8.132591129	0.592099347	0.000269701	0.002052966
58480	RHOU	Huh-7.5.1 vs Huh-7	Huh-7.5.1	Huh-7	8.650944547	8.058826297	0.59211825	0.001505728	0.007803122
84874	ZNF514	Huh-7.5.1 vs Huh-7	Huh-7	Huh-7.5.1	4.682383319	4.090229121	0.592154197	0.001892749	0.009300172
9988	DMTF1	R1.10 vs R2.1	R2.1	R1.10	8.845879607	8.253704579	0.592175028	0.000611206	0.000966632
6749	SSRP1	R1.10 vs Huh-7.5.1	Huh-7.5.1	R1.10	9.816901902	9.224720649	0.592181252	2.72E-08	4.04E-07
80304	C2orf44	R1.09 vs R1.10	R1.10	R1.09	6.356832756	5.764631715	0.59220104	1.14E-06	2.25E-05
51527	C14orf129	R1.09 vs R2.1	R1.09	R2.1	9.612282223	9.020065613	0.59221661	1.31E-07	3.05E-07
51020	HDDC2	Huh-7.5.1 vs Huh-7	Huh-7.5.1	Huh-7	8.444211253	7.851979955	0.592231299	5.37E-05	0.000593821
57085	AGTRAP	R1.10 vs R2.1	R2.1	R1.10	8.089114677	7.496868395	0.592246281	8.99E-07	1.98E-06
9522	SCAMP1	Huh-7.5.1c2 vs Huh-7	Huh-7	Huh-7.5.1c2	5.442371329	4.850084259	0.59228707	0.00019602	0.001599362
11187	PKP3	Huh-7.5.1c2 vs Huh-7.5.1c2i	Huh-7.5.1c2	Huh-7.5.1c2i	5.226945254	4.629107427	0.592325091	0.001296866	0.003182319
3320	HSP90AA1	R1.10 vs R2.1	R2.1	R1.10	13.19440839	12.60208026	0.592328125	1.10E-07	2.76E-07
3162	HMOX1	R1.09 vs R1.10	R1.09	R1.10	10.40457859	9.812217693	0.592360902	7.26E-08	2.55E-06
80232	WDR2.16	Huh-7.5.1c2 vs Huh-7	Huh-7.5.1c2	Huh-7	7.719112102	7.126727251	0.592384851	0.000340965	0.002454489
154043	CNKSR3	R1.10 vs R2.1	R1.10	R2.1	8.285215886	7.69281711	0.592398775	8.96E-08	2.30E-07
2243	FGA	R1.10 vs Huh-7.5.1	Huh-7.5.1	R1.10	10.90972481	10.31732339	0.592401419	8.17E-09	1.48E-07
2648	KAT2A	R1.09 vs R1.10	R1.10	R1.09	8.026103983	7.433660508	0.592443476	4.39E-08	1.70E-06
1312	COMT	R1.10 vs Huh-7.5.1	R1.10	Huh-7.5.1	8.671987455	8.07954332	0.592444136	2.18E-07	2.25E-06
23042	PDXDC1	R1.10 vs R2.1	R1.10	R2.1	9.845085582	9.252625431	0.592460151	4.50E-07	1.03E-06
64924	SLC30A5	R1.10 vs R2.1	R2.1	R1.10	8.242676898	7.650212421	0.592464477	1.70E-08	4.95E-08
440145	C13orf37	R1.09 vs Huh-7.5.1	Huh-7.5.1	R1.09	8.272069078	7.679503692	0.592565386	1.51E-06	6.91E-06
5159	PDGFRB	R2.1 vs Huh-7.5.1	Huh-7.5.1	R2.1	5.702382016	5.109808505	0.592573511	0.000718644	0.001191609
6427	SFRS2	R1.09 vs Huh-7.5.1	Huh-7.5.1	R1.09	11.51528328	10.92270054	0.592582738	1.77E-08	1.56E-07
55638	GOLSYN	R2.1 vs Huh-7.5.1	R2.1	Huh-7.5.1	7.201937744	6.609340319	0.592597425	1.94E-06	4.57E-06
112858	TP53RK	Huh-7.5.1c2 vs Huh-7	Huh-7	Huh-7.5.1c2	7.334754368	6.742133109	0.592621259	0.000514381	0.003348577
9994	CASP8AP2	R2.1 vs Huh-7.5.1	R2.1	Huh-7.5.1	8.77161539	8.178955202	0.592660189	0.000346774	0.000595703
3841	KPNA5	R2.1 vs Huh-7.5.1	R2.1	Huh-7.5.1	4.850247801	4.257566294	0.592681506	0.000153067	0.000275019
399979	SNX19	Huh-7.5.1 vs Huh-7	Huh-7.5.1	Huh-7	6.745667087	6.152976559	0.592690528	0.00026597	0.002058309
65003	MRPL11	R1.10 vs Huh-7.5.1	Huh-7.5.1	R1.10	11.71425975	11.12156202	0.592697738	2.82E-07	2.81E-06
23023	TMCC1	R2.1 vs Huh-7.5.1	Huh-7.5.1	R2.1	6.447598308	5.854885284	0.592713025	1.14E-07	3.31E-07
25800	SLC39A6	Huh-7.5.1 vs Huh-7	Huh-7	Huh-7.5.1	6.388659095	5.795944736	0.592714359	0.000510142	0.003416481
7580	ZNF32	R1.09 vs Huh-7.5.1	Huh-7.5.1	R1.09	5.42919646	4.836465328	0.592731131	0.000434537	0.001085563
55609	ZNF280C	R1.09 vs R1.10	R1.10	R1.09	4.973993349	4.381228291	0.592765058	2.87E-06	4.69E-05
3157	HMGCS1	R1.10 vs Huh-7.5.1	R1.10	Huh-7.5.1	10.80858126	10.21580531	0.59277595	6.29E-08	7.97E-07
57343	ZNF304	R1.10 vs Huh-7.5.1	Huh-7.5.1	R1.10	5.980569649	5.3877579	0.592811749	3.27E-06	2.21E-05
79443	FYCO1	Huh-7.5.1 vs Huh-7	Huh-7.5.1	Huh-7	6.97239448	6.379482084	0.592912397	0.000104297	0.000991034
5269	SERPINB6	R1.09 vs R1.10	R1.09	R1.10	9.651798877	9.058871759	0.592927118	2.88E-07	7.56E-06
54482	CCDC76	R1.10 vs Huh-7.5.1	Huh-7.5.1	R1.10	8.011345691	7.418388196	0.592957495	5.76E-05	0.000254362
5005	ORM2	Huh-7.5.1 vs Huh-7	Huh-7.5.1	Huh-7	11.70166187	11.10870258	0.592959294	7.89E-05	0.000803116
78991	PCYOX1L	R2.1 vs Huh-7.5.1	R2.1	Huh-7.5.1	7.409085091	6.816105042	0.59298005	1.42E-05	2.94E-05
9772	KIAA0195	R1.09 vs Huh-7.5.1	Huh-7.5.1	R1.09	6.641506789	6.048517205	0.592989584	1.74E-07	1.08E-06
10664	CTCF	R1.09 vs R2.1	R2.1	R1.09	9.598156894	9.005148784	0.59300811	2.46E-08	6.43E-08
51538	ZCCHC17	R2.1 vs Huh-7.5.1	R2.1	Huh-7.5.1	9.442308614	8.849289731	0.593018883	2.35E-07	6.50E-07
83989	FAM172A	R2.1 vs Huh-7.5.1	R2.1	Huh-7.5.1	7.250122375	6.657100695	0.59302168	2.38E-06	5.54E-06
338440	ANO9	R2.1 vs Huh-7.5.1	Huh-7.5.1	R2.1	5.610979117	5.017945887	0.59303323	4.78E-05	9.20E-05
51449	PCYOX1	R1.09 vs R1.10	R1.09	R1.10	9.081922275	8.488884174	0.593038102	3.74E-07	9.32E-06
1466	CSRP2	R1.10 vs R2.1	R2.1	R1.10	10.68150855	10.08845119	0.593057361	1.28E-08	3.82E-08
84695	LOXL3	R1.09 vs R2.1	R2.1	R1.09	6.064632942	5.471516216	0.593116725	7.86E-05	0.00013206
55631	LRRC40	R1.10 vs R2.1	R2.1	R1.10	10.36544505	9.772298319	0.593146729	6.11E-06	1.21E-05
883	CCBL1	R1.10 vs Huh-7.5.1	Huh-7.5.1	R1.10	7.898479651	7.305319154	0.593160497	8.00E-06	4.74E-05
57728	WDR19	R1.09 vs R1.10	R1.10	R1.09	6.594791045	6.001623575	0.59316747	0.000183035	0.001304184
55173	MRPS10	R2.1 vs Huh-7.5.1	R2.1	Huh-7.5.1	10.38471431	9.79153738	0.593176933	2.67E-07	7.32E-07
3978	LIG1	R1.09 vs Huh-7.5.1	Huh-7.5.1	R1.09	8.588171696	7.994992883	0.593178813	2.44E-06	1.06E-05
204962	SLC44A5	R1.09 vs R2.1	R1.09	R2.1	4.161539511	3.568311928	0.593227583	1.71E-06	3.44E-06
3551	IKBKB	R2.1 vs Huh-7.5.1	R2.1	Huh-7.5.1	6.078591313	5.485352822	0.59323849	3.46E-08	1.11E-07
10195	ALG3	R1.10 vs R2.1	R1.10	R2.1	8.821042705	8.227768167	0.593274538	1.21E-06	2.62E-06
27000	DNAJC2	R1.09 vs R1.10	R1.10	R1.09	10.02274317	9.429433995	0.593309173	7.98E-05	0.000680148
112869	CCDC101	R1.09 vs Huh-7.5.1	Huh-7.5.1	R1.09	7.97937231	7.386058445	0.593313865	7.29E-07	3.66E-06
4137	MAPT	R2.1 vs Huh-7.5.1	R2.1	Huh-7.5.1	5.301228953	4.707839094	0.593389859	4.45E-07	1.17E-06
22888	UBOX5	R1.10 vs R2.1	R1.10	R2.1	7.166780707	6.573383544	0.593397163	4.40E-07	1.01E-06
85865	GTPBP10	R1.09 vs R1.10	R1.10	R1.09	6.61280943	6.019380078	0.593429352	3.28E-06	5.27E-05
51248	PDZD11	Huh-7.5.1c2 vs Huh-7	Huh-7.5.1c2	Huh-7	10.35614889	9.762706495	0.593442396	0.000101007	0.000971704
79801	SHCBP1	R2.1 vs Huh-7.5.1	R2.1	Huh-7.5.1	7.736340239	7.142868098	0.593472141	1.67E-07	4.72E-07
54963	UCKL1	R1.09 vs R2.1	R2.1	R1.09	7.46340768	6.86992281	0.59348487	3.89E-06	7.53E-06
6774	STAT3	R2.1 vs Huh-7.5.1	Huh-7.5.1	R2.1	8.856510953	8.262993281	0.593517672	1.91E-08	6.45E-08
11091	WDR5	R1.09 vs Huh-7.5.1	Huh-7.5.1	R1.09	8.045605915	7.452077092	0.593528822	1.36E-07	8.74E-07
51239	ANKRD39	R1.09 vs Huh-7.5.1	R1.09	Huh-7.5.1	8.01367945	7.42013699	0.59354246	2.18E-06	9.58E-06
6447	SCG5	R1.09 vs Huh-7.5.1	Huh-7.5.1	R1.09	4.200064907	3.606516706	0.593548201	0.00015399	0.000424264
28956	ROBLD3	Huh-7.5.1c2 vs Huh-7	Huh-7.5.1c2	Huh-7	9.939147641	9.345597029	0.593550612	0.000307229	0.00225842
2271	FH	Huh-7.5.1c2 vs Huh-7	Huh-7.5.1c2	Huh-7	7.50609044	6.912506135	0.593584305	0.000642229	0.003967296
79853	TM4SF20	R1.09 vs R1.10	R1.09	R1.10	6.978280061	6.384661296	0.593618765	4.60E-05	0.000438372
7919	BAT1	R1.09 vs R1.10	R1.10	R1.09	10.51630803	9.922576416	0.593731609	1.12E-06	2.22E-05
164656	TMPRSS6	Huh-7.5.1c2 vs Huh-7	Huh-7.5.1c2	Huh-7	6.319328722	5.725562434	0.593766287	0.002073442	0.009820825
83464	APH1B	Huh-7.5.1c2 vs Huh-7	Huh-7	Huh-7.5.1c2	7.9507449	7.356971376	0.593773524	0.000292333	0.002180915
1027	CDKN1B	R1.10 vs Huh-7.5.1	Huh-7.5.1	R1.10	10.04319414	9.449386281	0.593807857	1.80E-07	1.91E-06
80700	UBXN6	R1.10 vs R2.1	R1.10	R2.1	6.680329554	6.086514074	0.59381548	6.01E-06	1.19E-05
113201	CASC4	R1.09 vs Huh-7.5.1	R1.09	Huh-7.5.1	10.2631602	9.669325134	0.593835065	8.20E-08	5.73E-07
2519	FUCA2	R1.09 vs Huh-7.5.1	R1.09	Huh-7.5.1	9.685425376	9.091583998	0.593841378	3.04E-07	1.73E-06
221	ALDH3B1	Huh-7.5.1c2 vs Huh-7	Huh-7.5.1c2	Huh-7	6.145925131	5.552075972	0.593849159	0.000798837	0.004701222
7804	LRP8	R2.1 vs Huh-7.5.1	Huh-7.5.1	R2.1	7.630172356	7.036255962	0.593916393	1.90E-06	4.48E-06
729580	LOC729580	Huh-7.5.1 vs Huh-7	Huh-7	Huh-7.5.1	7.992228385	7.398297025	0.59393136	0.000283334	0.002165484
121642	ALKBH2	Huh-7.5.1 vs Huh-7	Huh-7	Huh-7.5.1	8.350338267	7.756403925	0.593934342	0.00026725	0.002066482
5446	PON3	R1.10 vs Huh-7.5.1	R1.10	Huh-7.5.1	9.170086753	8.576123112	0.593963642	2.02E-06	1.46E-05
64399	HHIP	R1.09 vs R2.1	R2.1	R1.09	3.982982325	3.389013904	0.593968421	1.63E-07	3.73E-07
85414	SLC45A3	Huh-7.5.1c2 vs Huh-7	Huh-7.5.1c2	Huh-7	6.124214657	5.530243896	0.593970762	0.000607286	0.003815859
51497	TH1L	R1.09 vs Huh-7.5.1	Huh-7.5.1	R1.09	10.70946089	10.11546926	0.593991623	1.16E-08	1.11E-07
8175	SF3A2	R1.09 vs Huh-7.5.1	Huh-7.5.1	R1.09	7.18787682	6.593841461	0.594035359	2.81E-05	9.17E-05
54796	BNC2	R1.09 vs R2.1	R2.1	R1.09	4.252785766	3.658746665	0.594039101	7.05E-09	2.02E-08
9414	TJP2	Huh-7.5.1c2 vs Huh-7	Huh-7.5.1c2	Huh-7	10.76538263	10.17133155	0.594051081	0.000460876	0.003071771
92259	MRPS36	R1.09 vs Huh-7.5.1	R1.09	Huh-7.5.1	10.60370448	10.00958441	0.594120075	1.26E-06	5.91E-06
9021	SOCS3	R1.09 vs R2.1	R1.09	R2.1	5.243638859	4.649507147	0.594131712	5.65E-08	1.38E-07
8809	IL18R1	R1.10 vs R2.1	R2.1	R1.10	4.19978077	3.605646718	0.594134052	0.001469629	0.002227146
2098	ESD	Huh-7.5.1c2 vs Huh-7	Huh-7	Huh-7.5.1c2	10.95055057	10.35635701	0.594193564	1.95E-05	0.000273461
26058	GIGYF2	R1.09 vs Huh-7.5.1	Huh-7.5.1	R1.09	7.042205851	6.447982774	0.594223077	1.13E-07	7.46E-07
4584	MUC3A	R1.09 vs R2.1	R1.09	R2.1	6.563824098	5.969600265	0.594223833	5.16E-06	9.87E-06
10632	ATP5L	R1.09 vs R2.1	R1.09	R2.1	10.47562345	9.881390579	0.594232875	2.17E-08	5.73E-08
8195	MKKS	Huh-7.5.1 vs Huh-7	Huh-7	Huh-7.5.1	10.12741677	9.533142672	0.5942741	0.000109282	0.001027884
203562	TMEM31	Huh-7.5.1 vs Huh-7	Huh-7	Huh-7.5.1	5.354513665	4.760226501	0.594287164	0.0001138	0.001062488
114805	GALNT13	R1.10 vs R2.1	R1.10	R2.1	6.107010433	5.512714379	0.594296053	1.92E-06	4.05E-06
119	ADD2	R1.09 vs R2.1	R2.1	R1.09	5.920896884	5.326593853	0.59430303	8.49E-06	1.58E-05
51315	KRCC1	Huh-7.5.1c2 vs Huh-7	Huh-7	Huh-7.5.1c2	6.939645925	6.345306548	0.594339377	0.000975237	0.005502248
221150	SKA3	Huh-7.5.1c2 vs Huh-7	Huh-7	Huh-7.5.1c2	8.055586724	7.46122636	0.594360365	0.000340859	0.002454489
64398	MPP5	R2.1 vs Huh-7.5.1	R2.1	Huh-7.5.1	7.300159425	6.705778031	0.594381393	2.37E-08	7.85E-08
3123	HLA-DRB1	R2.1 vs Huh-7.5.1	R2.1	Huh-7.5.1	6.256249881	5.661862867	0.594387014	1.50E-05	3.10E-05
6723	SRM	R1.10 vs Huh-7.5.1	Huh-7.5.1	R1.10	10.61016014	10.0157658	0.594394336	3.11E-07	3.04E-06
9879	DDX46	R1.09 vs Huh-7.5.1	Huh-7.5.1	R1.09	7.871647812	7.277231939	0.594415873	2.54E-08	2.13E-07
10957	PNRC1	R2.1 vs Huh-7.5.1	Huh-7.5.1	R2.1	9.772818083	9.178360982	0.594457102	3.19E-07	8.61E-07
347862	PDDC1	R1.10 vs Huh-7.5.1	Huh-7.5.1	R1.10	6.908167533	6.313687071	0.594480462	7.37E-06	4.42E-05
58190	CTDSP1	R1.09 vs Huh-7.5.1	Huh-7.5.1	R1.09	8.598101524	8.003620632	0.594480892	2.37E-07	1.39E-06
51186	WBP5	R1.10 vs R2.1	R1.10	R2.1	11.35269918	10.75820295	0.594496231	5.83E-07	1.32E-06
5931	RBBP7	Huh-7.5.1 vs Huh-7	Huh-7	Huh-7.5.1	10.10200669	9.507456191	0.594550498	0.00014215	0.001265268
8541	PPFIA3	R1.10 vs R2.1	R2.1	R1.10	6.713017425	6.118465979	0.594551446	3.08E-05	5.60E-05
8976	WASL	R2.1 vs Huh-7.5.1	Huh-7.5.1	R2.1	8.095228229	7.500663674	0.594564555	5.02E-06	1.11E-05
1264	CNN1	R1.10 vs Huh-7.5.1	R1.10	Huh-7.5.1	6.062508048	5.467920539	0.594587509	0.000394867	0.001358484
5959	RDH5	R2.1 vs Huh-7.5.1	Huh-7.5.1	R2.1	6.902384825	6.307789113	0.594595711	1.03E-05	2.18E-05
11142	PKIG	Huh-7.5.1 vs Huh-7	Huh-7	Huh-7.5.1	9.592480001	8.997880359	0.594599641	3.61E-05	0.000443112
3655	ITGA6	R1.09 vs Huh-7.5.1	Huh-7.5.1	R1.09	9.054712327	8.460097319	0.594615008	1.19E-06	5.61E-06
25929	GEMIN5	R1.09 vs R1.10	R1.10	R1.09	8.56798363	7.973363976	0.594619655	1.98E-06	3.48E-05
92312	MEX3A	R1.09 vs Huh-7.5.1	Huh-7.5.1	R1.09	7.736587862	7.141965803	0.594622059	1.43E-07	9.15E-07
6628	SNRPB	R1.10 vs R2.1	R2.1	R1.10	12.40188796	11.80722596	0.594662003	8.39E-08	2.16E-07
57189	KIAA1147	R1.09 vs Huh-7.5.1	R1.09	Huh-7.5.1	7.075553719	6.480889095	0.594664623	4.53E-08	3.46E-07
54507	ADAMTSL4	R2.1 vs Huh-7.5.1	Huh-7.5.1	R2.1	4.313909167	3.719244493	0.594664675	0.000115829	0.000211219
328	APEX1	R1.10 vs R2.1	R2.1	R1.10	12.27509938	11.68041753	0.594681852	4.82E-08	1.29E-07
51571	FAM49B	R1.10 vs R2.1	R2.1	R1.10	9.212324701	8.617608292	0.594716409	7.74E-07	1.72E-06
203286	ANKS6	R1.09 vs R2.1	R2.1	R1.09	5.457858818	4.863135343	0.594723476	3.72E-07	8.12E-07
9496	TBX4	R2.1 vs Huh-7.5.1	Huh-7.5.1	R2.1	5.078948499	4.484201137	0.594747362	1.12E-05	2.35E-05
56977	STOX2	Huh-7.5.1c2 vs Huh-7	Huh-7.5.1c2	Huh-7	5.574441438	4.979672034	0.594769403	0.001481291	0.007555615
80854	SETD7	R1.09 vs Huh-7.5.1	R1.09	Huh-7.5.1	9.620061482	9.025214643	0.594846839	3.47E-08	2.77E-07
9410	SNRNP40	R1.09 vs Huh-7.5.1	Huh-7.5.1	R1.09	9.555922614	8.961038991	0.594883623	1.89E-07	1.15E-06
8795	TNFRSF10B	R2.1 vs Huh-7.5.1	R2.1	Huh-7.5.1	6.802024622	6.207134273	0.59489035	2.80E-08	9.14E-08
6400	SEL1L	R2.1 vs Huh-7.5.1	Huh-7.5.1	R2.1	7.092690895	6.497791082	0.594899813	6.19E-09	2.34E-08
55425	KIAA1704	R2.1 vs Huh-7.5.1	R2.1	Huh-7.5.1	8.251256894	7.656311955	0.594944939	3.87E-07	1.03E-06
81698	C15orf5	R2.1 vs Huh-7.5.1	Huh-7.5.1	R2.1	4.54125115	3.946302523	0.594948627	2.24E-06	5.23E-06
8724	SNX3	R1.10 vs Huh-7.5.1	R1.10	Huh-7.5.1	12.53990025	11.94492909	0.59497116	2.62E-08	3.93E-07
64787	EPS8L2	R1.09 vs Huh-7.5.1	R1.09	Huh-7.5.1	7.281391287	6.686411065	0.594980222	1.38E-06	6.41E-06
9343	EFTUD2	R1.10 vs Huh-7.5.1	Huh-7.5.1	R1.10	10.69891758	10.10390005	0.595017533	9.97E-08	1.17E-06
91272	BOD1	R1.09 vs R2.1	R2.1	R1.09	10.79985444	10.20483596	0.595018471	2.68E-07	5.96E-07
2152	F3	R1.10 vs Huh-7.5.1	R1.10	Huh-7.5.1	8.004354144	7.409332337	0.595021807	0.000152322	0.000591208
444	ASPH	R1.09 vs Huh-7.5.1	R1.09	Huh-7.5.1	6.509065258	5.914031831	0.595033427	7.80E-07	3.87E-06
79036	C19orf50	R2.1 vs Huh-7.5.1	R2.1	Huh-7.5.1	9.374514931	8.779465423	0.595049508	1.65E-08	5.64E-08
54455	FBXO42	R2.1 vs Huh-7.5.1	Huh-7.5.1	R2.1	7.930696442	7.33563834	0.595058102	3.68E-07	9.84E-07
58517	RBM25	R2.1 vs Huh-7.5.1	R2.1	Huh-7.5.1	9.704400344	9.109325004	0.59507534	4.96E-07	1.29E-06
11267	SNF8	R1.09 vs Huh-7.5.1	Huh-7.5.1	R1.09	10.20695608	9.611801409	0.595154675	2.39E-07	1.40E-06
54504	CPVL	R1.09 vs R2.1	R1.09	R2.1	8.73475795	8.139596745	0.595161205	1.10E-06	2.26E-06
9858	KIAA0649	R1.10 vs Huh-7.5.1	R1.10	Huh-7.5.1	5.778856959	5.183686238	0.595170721	4.76E-07	4.36E-06
55663	ZNF446	Huh-7.5.1c2 vs Huh-7	Huh-7.5.1c2	Huh-7	7.473204477	6.87795998	0.595244497	9.91E-05	0.000957186
6491	STIL	R1.09 vs R2.1	R2.1	R1.09	8.890928022	8.295629853	0.595298169	7.59E-07	1.59E-06
54797	MED18	Huh-7.5.1c2 vs Huh-7	Huh-7.5.1c2	Huh-7	7.829802559	7.234477984	0.595324576	0.000238453	0.001859827
51062	ATL1	R1.09 vs R1.10	R1.09	R1.10	4.881628368	4.286294601	0.595333767	2.12E-05	0.00023676
27436	EML4	Huh-7.5.1c2 vs Huh-7	Huh-7	Huh-7.5.1c2	7.114003866	6.518666132	0.595337734	0.000699882	0.004248083
7498	XDH	R1.10 vs Huh-7.5.1	R1.10	Huh-7.5.1	5.350059704	4.754717566	0.595342139	2.08E-07	2.16E-06
7184	HSP90B1	R1.10 vs R2.1	R1.10	R2.1	11.83474919	11.23938336	0.595365833	5.46E-08	1.45E-07
1111	CHEK1	Huh-7.5.1c2 vs Huh-7	Huh-7	Huh-7.5.1c2	7.409789274	6.814412396	0.595376878	0.001463599	0.007476322
5937	RBMS1	R1.09 vs R2.1	R1.09	R2.1	9.807563816	9.212177772	0.595386044	4.94E-07	1.06E-06
23379	KIAA0947	Huh-7.5.1 vs Huh-7	Huh-7	Huh-7.5.1	7.422822536	6.827424729	0.595397807	0.001310167	0.007060203
220416	LRRC63	R1.10 vs R2.1	R1.10	R2.1	3.606982388	3.011582655	0.595399733	5.99E-07	1.35E-06
51329	ARL6IP4	R2.1 vs Huh-7.5.1	R2.1	Huh-7.5.1	10.16068562	9.565276483	0.595409141	2.53E-08	8.34E-08
51755	CRKRS	R1.10 vs R2.1	R2.1	R1.10	8.766516139	8.171105166	0.595410974	2.43E-08	6.85E-08
285761	DCBLD1	R1.09 vs R1.10	R1.09	R1.10	8.245106934	7.649679842	0.595427093	1.02E-05	0.000131971
64121	RRAGC	R1.09 vs R1.10	R1.09	R1.10	9.585012391	8.989577723	0.595434668	3.13E-07	8.14E-06
57167	SALL4	R1.10 vs R2.1	R1.10	R2.1	6.44685095	5.851402829	0.595448121	3.96E-05	7.12E-05
389432	SAMD5	R1.09 vs R2.1	R2.1	R1.09	3.967053208	3.37160016	0.595453048	2.40E-08	6.30E-08
56913	C1GALT1	R1.10 vs Huh-7.5.1	R1.10	Huh-7.5.1	8.594413597	7.998959689	0.595453908	4.08E-05	0.000190675
55544	RBM38	R2.1 vs Huh-7.5.1	R2.1	Huh-7.5.1	7.401569486	6.806110018	0.595459468	3.67E-06	8.31E-06
4940	OAS3	Huh-7.5.1 vs Huh-7	Huh-7.5.1	Huh-7	5.049492306	4.454021122	0.595471184	0.000104616	0.00099339
57130	ATP13A1	R1.09 vs R2.1	R1.09	R2.1	9.056248604	8.460703518	0.595545086	1.10E-07	2.59E-07
23047	PDS5B	R1.09 vs R2.1	R2.1	R1.09	7.776791964	7.181238632	0.595553332	8.04E-07	1.68E-06
3163	HMOX2	Huh-7.5.1 vs Huh-7	Huh-7	Huh-7.5.1	8.03837969	7.442817789	0.595561901	0.000143479	0.001274661
4041	LRP5	Huh-7.5.1 vs Huh-7	Huh-7	Huh-7.5.1	8.41700774	7.821445331	0.595562409	0.000640747	0.004068191
5590	PRKCZ	Huh-7.5.1c2 vs Huh-7	Huh-7	Huh-7.5.1c2	5.529987305	4.934397172	0.595590133	0.000566555	0.003608645
6712	SPTBN2	Huh-7.5.1c2 vs Huh-7	Huh-7.5.1c2	Huh-7	6.653782372	6.058138958	0.595643415	0.000218866	0.001738201
10474	TADA3L	R1.10 vs R2.1	R1.10	R2.1	5.351817273	4.756167138	0.595650135	2.02E-06	4.25E-06
150383	C22orf40	R1.09 vs R2.1	R2.1	R1.09	6.710683074	6.115025318	0.595657756	8.50E-08	2.02E-07
114928	GPRASP2	R1.09 vs Huh-7.5.1	R1.09	Huh-7.5.1	6.682422627	6.086764438	0.595658189	3.65E-05	0.000115725
11333	PDAP1	Huh-7.5.1c2 vs Huh-7	Huh-7.5.1c2	Huh-7	5.351319517	4.755658096	0.595661421	0.000196631	0.001601793
5034	P4HB	R1.09 vs R2.1	R1.09	R2.1	10.67459162	10.07892373	0.595667883	2.14E-08	5.64E-08
55107	ANO1	R1.09 vs Huh-7.5.1	R1.09	Huh-7.5.1	3.947512812	3.351838807	0.595674005	3.76E-06	1.54E-05
53342	IL17D	Huh-7.5.1c2 vs Huh-7.5.1c2i	Huh-7.5.1c2	Huh-7.5.1c2i	5.490046678	4.899398592	0.595696224	0.00216119	0.00533405
81706	PPP1R14C	R1.09 vs R1.10	R1.09	R1.10	5.407285533	4.81158153	0.595704003	3.21E-07	8.30E-06
56262	LRRC8A	R2.1 vs Huh-7.5.1	Huh-7.5.1	R2.1	8.568483262	7.972735309	0.595747953	3.22E-07	8.67E-07
22990	PCNX	R1.10 vs R2.1	R2.1	R1.10	5.211297643	4.615546119	0.595751525	4.60E-08	1.24E-07
9562	MINPP1	R1.10 vs R2.1	R1.10	R2.1	9.36856426	8.772801403	0.595762856	5.21E-08	1.39E-07
3676	ITGA4	R1.10 vs R2.1	R2.1	R1.10	3.766786676	3.171007927	0.59577875	1.85E-08	5.34E-08
818	CAMK2G	R1.09 vs R2.1	R1.09	R2.1	7.770915207	7.175106449	0.595808757	6.35E-09	1.84E-08
148156	ZNF558	Huh-7.5.1c2 vs Huh-7	Huh-7	Huh-7.5.1c2	6.892847583	6.296988341	0.595859242	0.00107438	0.005901462
92259	MRPS36	R1.10 vs R2.1	R2.1	R1.10	11.10473856	10.50886802	0.595870539	1.22E-06	2.64E-06
152485	ZNF827	R1.10 vs R2.1	R1.10	R2.1	5.877874097	5.281985543	0.595888554	5.80E-06	1.15E-05
22905	EPN2	R1.10 vs R2.1	R2.1	R1.10	6.371798937	5.775909078	0.595889859	3.21E-06	6.56E-06
10081	PDCD7	R1.10 vs R2.1	R2.1	R1.10	8.416144135	7.820249649	0.595894486	8.59E-07	1.90E-06
4851	NOTCH1	R1.09 vs R2.1	R2.1	R1.09	5.97677755	5.380868109	0.59590944	0.000938127	0.001413532
55612	FERMT1	R1.10 vs Huh-7.5.1	Huh-7.5.1	R1.10	6.109895047	5.513984402	0.595910645	3.12E-06	2.12E-05
23239	PHLPP1	R1.10 vs R2.1	R2.1	R1.10	6.236990791	5.641076456	0.595914335	0.001074491	0.001651694
8460	TPST1	R1.09 vs R1.10	R1.09	R1.10	9.53445712	8.938525848	0.595931271	6.40E-06	9.01E-05
5437	POLR2.1H	R2.1 vs Huh-7.5.1	R2.1	Huh-7.5.1	10.21196124	9.616022705	0.595938538	2.52E-08	8.31E-08
25888	ZNF473	R2.1 vs Huh-7.5.1	Huh-7.5.1	R2.1	7.015289461	6.419344273	0.595945188	3.77E-07	1.00E-06
2033	EP300	R1.10 vs R2.1	R2.1	R1.10	8.120046352	7.524063808	0.595982544	4.79E-08	1.28E-07
79796	ALG9	R1.10 vs Huh-7.5.1	Huh-7.5.1	R1.10	6.948596663	6.352562671	0.596033992	1.24E-05	6.96E-05
64928	MRPL14	R1.09 vs R2.1	R2.1	R1.09	11.29698694	10.70091552	0.596071419	2.24E-08	5.89E-08
4931	NVL	R1.09 vs R1.10	R1.10	R1.09	8.295184136	7.699081101	0.596103035	3.04E-08	1.26E-06
3398	ID2	R1.09 vs Huh-7.5.1	Huh-7.5.1	R1.09	12.05050969	11.45438793	0.596121755	1.59E-07	1.00E-06
256586	LYSMD2	R1.09 vs R1.10	R1.09	R1.10	6.904671859	6.3085477	0.59612416	2.28E-06	3.88E-05
5936	RBM4	R1.09 vs R2.1	R2.1	R1.09	10.07438826	9.478255391	0.596132872	1.02E-07	2.41E-07
57552	NCEH1	R2.1 vs Huh-7.5.1	R2.1	Huh-7.5.1	5.359272817	4.763121626	0.59615119	1.14E-05	2.39E-05
23484	LEPROTL1	Huh-7.5.1c2 vs Huh-7	Huh-7	Huh-7.5.1c2	9.130060414	8.533871453	0.596188961	0.000185998	0.001532199
2395	FXN	R1.09 vs Huh-7.5.1	Huh-7.5.1	R1.09	7.828436487	7.232246404	0.596190083	4.98E-06	1.98E-05
644	BLVRA	R1.10 vs R2.1	R2.1	R1.10	9.143409416	8.547214401	0.596195015	2.92E-07	6.90E-07
144455	E2F7	R1.09 vs R1.10	R1.10	R1.09	6.323220605	5.72696263	0.596257975	1.32E-08	6.45E-07
56912	C11orf60	R1.09 vs Huh-7.5.1	Huh-7.5.1	R1.09	6.829177413	6.232887114	0.596290299	7.50E-07	3.75E-06
84059	GPR98	R2.1 vs Huh-7.5.1	Huh-7.5.1	R2.1	4.888142478	4.291850912	0.596291566	4.96E-06	1.10E-05
79751	SLC25A22	R2.1 vs Huh-7.5.1	R2.1	Huh-7.5.1	6.590348469	5.993996561	0.596351909	3.82E-06	8.62E-06
8439	NSMAF	R1.09 vs Huh-7.5.1	Huh-7.5.1	R1.09	5.124893846	4.528524568	0.596369279	7.16E-07	3.60E-06
9554	SEC22B	R1.09 vs Huh-7.5.1	R1.09	Huh-7.5.1	9.520138019	8.92375684	0.596381178	4.41E-08	3.39E-07
8295	TRRAP	R1.10 vs R2.1	R2.1	R1.10	8.023364625	7.426955114	0.596409511	4.81E-07	1.10E-06
6470	SHMT1	Huh-7.5.1 vs Huh-7	Huh-7	Huh-7.5.1	7.649940971	7.053528617	0.596412353	0.00012916	0.001172877
7184	HSP90B1	R1.09 vs Huh-7.5.1	Huh-7.5.1	R1.09	12.12506887	11.52864801	0.596420852	5.34E-08	3.98E-07
1757	SARDH	Huh-7 vs Huh-7i	Huh-7	Huh-7i	5.286274587	4.680182727	0.596439337	0.001738703	0.008317879
9412	MED21	R1.09 vs R2.1	R2.1	R1.09	8.579641541	7.983200129	0.596441412	3.89E-07	8.48E-07
2194	FASN	R1.09 vs Huh-7.5.1	Huh-7.5.1	R1.09	4.980194238	4.3837395	0.596454738	0.000264279	0.00069322
51108	METTL9	Huh-7.5.1 vs Huh-7	Huh-7	Huh-7.5.1	9.091188022	8.494710459	0.596477563	0.000264496	0.002049184
83930	STARD3NL	Huh-7.5.1c2 vs Huh-7	Huh-7	Huh-7.5.1c2	9.56451213	8.96797806	0.59653407	0.000990337	0.005560415
30833	NT5C	R1.10 vs Huh-7.5.1	Huh-7.5.1	R1.10	7.240877844	6.64424773	0.596630114	1.72E-07	1.85E-06
80854	SETD7	R2.1 vs Huh-7.5.1	R2.1	Huh-7.5.1	9.621852426	9.025214643	0.596637783	3.34E-08	1.08E-07
83594	NUDT12	R1.09 vs R2.1	R2.1	R1.09	6.892843844	6.29619224	0.596651604	5.35E-05	9.16E-05
55341	LSG1	R1.09 vs R2.1	R2.1	R1.09	7.82857663	7.231920567	0.596656063	3.80E-08	9.56E-08
10493	VAT1	Huh-7.5.1 vs Huh-7	Huh-7.5.1	Huh-7	10.88760356	10.29093642	0.596667144	2.54E-05	0.000339729
8431	NR0B2	Huh-7.5.1c2 vs Huh-7	Huh-7	Huh-7.5.1c2	8.798339751	8.201669187	0.596670564	0.000683655	0.004167753
402055	SRRD	R1.09 vs Huh-7.5.1	Huh-7.5.1	R1.09	9.006578854	8.40987959	0.596699263	2.92E-08	2.39E-07
23516	SLC39A14	R1.10 vs Huh-7.5.1	Huh-7.5.1	R1.10	9.738804263	9.142060988	0.596743274	1.40E-08	2.32E-07
9213	XPR1	Huh-7.5.1c2 vs Huh-7	Huh-7.5.1c2	Huh-7	9.361046206	8.764194091	0.596852115	5.92E-05	0.000643297
2021	ENDOG	R1.09 vs R2.1	R2.1	R1.09	7.901713867	7.304844629	0.596869238	7.69E-07	1.61E-06
7053	TGM3	Huh-7.5.1c2 vs Huh-7	Huh-7	Huh-7.5.1c2	5.29527717	4.698394038	0.596883132	0.000716819	0.004328256
22803	XRN2	Huh-7.5.1c2 vs Huh-7	Huh-7	Huh-7.5.1c2	8.558158714	7.961273801	0.596884913	0.002009375	0.009608853
51279	C1RL	R1.10 vs Huh-7.5.1	R1.10	Huh-7.5.1	7.0057527	6.408824504	0.596928196	0.000106495	0.000433385
7528	YY1	R1.10 vs R2.1	R2.1	R1.10	11.41758223	10.82064189	0.596940335	1.25E-08	3.75E-08
147685	C19orf18	Huh-7.5.1c2 vs Huh-7	Huh-7.5.1c2	Huh-7	5.408346025	4.811400335	0.596945689	0.000596868	0.003762159
678	ZFP36L2	R1.10 vs Huh-7.5.1	Huh-7.5.1	R1.10	6.535980639	5.939022388	0.596958252	2.65E-06	1.84E-05
51166	AADAT	R1.09 vs Huh-7.5.1	Huh-7.5.1	R1.09	5.791777899	5.194749566	0.597028332	0.000508395	0.001251449
57546	PDP2	R1.10 vs R2.1	R2.1	R1.10	5.420074258	4.822997291	0.597076967	8.06E-07	1.79E-06
23245	ASTN2	Huh-7.5.1c2 vs Huh-7	Huh-7.5.1c2	Huh-7	6.43850251	5.841405561	0.597096948	0.000569495	0.003620855
6884	TAF13	R1.10 vs R2.1	R2.1	R1.10	5.33841123	4.741313013	0.597098217	0.000213195	0.00035229
9489	PGS1	Huh-7.5.1 vs Huh-7	Huh-7.5.1	Huh-7	8.086460537	7.489359062	0.597101475	0.000169357	0.001445556
10589	DRAP1	R1.10 vs Huh-7.5.1	Huh-7.5.1	R1.10	7.509427348	6.912316413	0.597110935	1.67E-05	8.97E-05
5324	PLAG1	R1.09 vs Huh-7.5.1	Huh-7.5.1	R1.09	5.270948992	4.673821423	0.597127569	2.48E-05	8.18E-05
130535	KCTD18	R1.09 vs R1.10	R1.09	R1.10	7.714590639	7.117461514	0.597129125	1.56E-07	4.72E-06
79155	TNIP2	Huh-7.5.1 vs Huh-7	Huh-7.5.1	Huh-7	9.470920637	8.873780788	0.597139849	6.13E-05	0.00066141
140290	TCP10L	R2.1 vs Huh-7.5.1	R2.1	Huh-7.5.1	3.982820722	3.38565125	0.597169472	5.44E-05	0.000103914
1981	EIF4G1	R1.09 vs R2.1	R2.1	R1.09	9.884644934	9.287465148	0.597179786	1.12E-08	3.11E-08
1200	TPP1	R1.09 vs R1.10	R1.09	R1.10	8.26105704	7.663871281	0.597185759	3.20E-08	1.31E-06
5894	RAF1	R1.09 vs R2.1	R1.09	R2.1	9.806111124	9.208910081	0.597201043	2.64E-07	5.88E-07
8574	AKR7A2	R2.1 vs Huh-7.5.1	Huh-7.5.1	R2.1	9.534013977	8.936792212	0.597221765	7.86E-07	1.98E-06
7175	TPR	R1.10 vs R2.1	R2.1	R1.10	7.004013778	6.406774339	0.597239439	0.000389454	0.000627324
79590	MRPL24	R1.09 vs Huh-7.5.1	Huh-7.5.1	R1.09	12.05942255	11.46217455	0.597247996	7.16E-08	5.09E-07
3376	IARS	Huh-7.5.1c2 vs Huh-7	Huh-7.5.1c2	Huh-7	11.07527429	10.47801853	0.597255767	0.000143572	0.00127156
23207	PLEKHM2	R1.09 vs R2.1	R1.09	R2.1	6.770512105	6.173231541	0.597280564	1.01E-05	1.87E-05
1802	DPH2	R1.09 vs Huh-7.5.1	Huh-7.5.1	R1.09	8.164605255	7.567295638	0.597309617	1.06E-07	7.12E-07
6275	S100A4	R2.1 vs Huh-7.5.1	R2.1	Huh-7.5.1	5.568232076	4.970912788	0.597319288	0.000247672	0.000432719
84080	C16orf48	R1.09 vs Huh-7.5.1	Huh-7.5.1	R1.09	5.252237713	4.654918267	0.597319446	8.20E-08	5.73E-07
147685	C19orf18	Huh-7.5.1 vs Huh-7.5.1i	Huh-7.5.1i	Huh-7.5.1	5.967376413	5.361871903	0.597323487	0.000730592	0.001462024
283638	KIAA0284	R1.09 vs R2.1	R1.09	R2.1	8.651466758	8.054115308	0.597351449	3.04E-07	6.70E-07
286257	C9orf142	R1.09 vs Huh-7.5.1	Huh-7.5.1	R1.09	7.193925834	6.596567875	0.597357958	1.49E-05	5.23E-05
84309	NUDT16L1	Huh-7.5.1c2 vs Huh-7	Huh-7.5.1c2	Huh-7	9.275404867	8.678041858	0.597363008	0.001049467	0.005794322
10113	PREB	R1.09 vs Huh-7.5.1	Huh-7.5.1	R1.09	9.389333131	8.791960394	0.597372737	1.64E-08	1.47E-07
152007	GLIPR2.1	Huh-7.5.1 vs Huh-7	Huh-7	Huh-7.5.1	6.192086292	5.59470357	0.597382721	0.000188003	0.001567109
8365	HIST1H4H	R1.09 vs Huh-7.5.1	R1.09	Huh-7.5.1	5.230152291	4.632756948	0.597395344	4.71E-05	0.000145624
147686	ZNF418	R2.1 vs Huh-7.5.1	Huh-7.5.1	R2.1	4.982966609	4.385570422	0.597396187	4.42E-06	9.87E-06
29889	GNL2	R1.10 vs R2.1	R2.1	R1.10	9.282458349	8.685028521	0.597429828	7.28E-06	1.43E-05
200734	SPRED2	Huh-7.5.1c2 vs Huh-7	Huh-7	Huh-7.5.1c2	7.106522427	6.509069258	0.597453168	0.000390374	0.002711156
64776	C11orf1	Huh-7.5.1 vs Huh-7	Huh-7.5.1	Huh-7	8.911730736	8.314237723	0.597493013	3.78E-05	0.000458699
50862	RNF141	R1.09 vs R2.1	R1.09	R2.1	7.719891129	7.12238743	0.597503699	3.38E-07	7.42E-07
54838	C10orf26	R2.1 vs Huh-7.5.1	Huh-7.5.1	R2.1	8.235976377	7.638464731	0.597511646	1.39E-06	3.36E-06
79817	MOBKL2B	R1.09 vs R2.1	R1.09	R2.1	6.866019125	6.268485559	0.597533566	2.22E-08	5.85E-08
51247	PAIP2	R1.10 vs R2.1	R2.1	R1.10	10.50018081	9.902620316	0.597560497	1.01E-07	2.56E-07
5236	PGM1	R1.09 vs Huh-7.5.1	Huh-7.5.1	R1.09	10.5432356	9.94566608	0.597569521	6.09E-07	3.14E-06
9526	MPDU1	R1.09 vs R2.1	R2.1	R1.09	9.334472397	8.736896732	0.597575664	1.73E-07	3.93E-07
1602	DACH1	R1.09 vs R1.10	R1.10	R1.09	5.188338222	4.590740833	0.597597389	1.83E-06	3.26E-05
80012	PHC3	R1.09 vs R2.1	R2.1	R1.09	5.62185058	5.024226265	0.597624315	1.33E-07	3.08E-07
51765	RP6-213H19.1	R1.09 vs R2.1	R2.1	R1.09	8.788104763	8.190461392	0.597643371	2.63E-06	5.19E-06
4217	MAP3K5	R1.09 vs Huh-7.5.1	R1.09	Huh-7.5.1	5.692202839	5.094525342	0.597677497	1.85E-05	6.32E-05
5899	RALB	Huh-7.5.1c2 vs Huh-7	Huh-7	Huh-7.5.1c2	7.080395107	6.482708166	0.597686941	0.000228381	0.00180144
5412	UBL3	R1.10 vs R2.1	R2.1	R1.10	8.051735968	7.454040005	0.597695963	8.90E-08	2.28E-07
10161	LPAR6	R1.09 vs Huh-7.5.1	Huh-7.5.1	R1.09	7.170872639	6.573156099	0.59771654	1.55E-05	5.41E-05
324	APC	R1.09 vs R2.1	R2.1	R1.09	5.298790681	4.701063995	0.597726685	1.17E-06	2.40E-06
6464	SHC1	R1.09 vs R2.1	R1.09	R2.1	7.350844057	6.753112963	0.597731094	9.17E-07	1.91E-06
7072	TIA1	R1.10 vs R2.1	R1.10	R2.1	7.783296591	7.185561628	0.597734963	0.000138014	0.000233203
644035	LOC644035	R1.10 vs R2.1	R2.1	R1.10	9.715563994	9.117818042	0.597745953	2.48E-06	5.15E-06
8233	ZRSR2.1	R1.10 vs R2.1	R2.1	R1.10	7.636364103	7.038601069	0.597763034	2.46E-06	5.12E-06
5425	POLD2	R1.09 vs R2.1	R2.1	R1.09	9.853125376	9.255316788	0.597808588	5.19E-08	1.27E-07
7884	SLBP	R1.09 vs R2.1	R2.1	R1.09	11.28321517	10.68539628	0.597818897	4.99E-08	1.23E-07
374618	TEX9	R1.10 vs Huh-7.5.1	Huh-7.5.1	R1.10	3.860991232	3.263158476	0.597832756	2.08E-05	0.000107739
8091	HMGA2	R2.1 vs Huh-7.5.1	Huh-7.5.1	R2.1	6.038085681	5.440216954	0.597868727	3.85E-08	1.22E-07
6626	SNRPA	R1.09 vs R2.1	R2.1	R1.09	10.05250507	9.454631466	0.597873604	6.22E-08	1.51E-07
7373	COL14A1	Huh-7.5.1c2 vs Huh-7.5.1	Huh-7.5.1	Huh-7.5.1c2	5.39672747	4.798848714	0.597878756	8.16E-05	0.00718557
54108	CHRAC1	R2.1 vs Huh-7.5.1	R2.1	Huh-7.5.1	7.042151176	6.444236525	0.597914651	7.92E-06	1.70E-05
254427	C10orf47	R1.10 vs Huh-7.5.1	R1.10	Huh-7.5.1	8.948654973	8.350719052	0.59793592	5.41E-07	4.85E-06
4552	MTRR	R1.10 vs Huh-7.5.1	Huh-7.5.1	R1.10	8.728345221	8.130390235	0.597954986	1.49E-08	2.45E-07
388789	LOC388789	R1.09 vs R2.1	R1.09	R2.1	11.16718319	10.56915749	0.598025702	2.46E-08	6.43E-08
23207	PLEKHM2	R2.1 vs Huh-7.5.1	Huh-7.5.1	R2.1	6.771270584	6.173231541	0.598039043	1.00E-05	2.12E-05
11104	KATNA1	Huh-7.5.1c2 vs Huh-7	Huh-7	Huh-7.5.1c2	7.585097131	6.987010677	0.598086454	0.001135091	0.006147567
23566	LPAR3	R1.09 vs Huh-7.5.1	Huh-7.5.1	R1.09	6.752912062	6.154817632	0.59809443	6.26E-08	4.56E-07
2767	GNA11	Huh-7.5.1 vs Huh-7	Huh-7	Huh-7.5.1	10.56686138	9.968754183	0.598107194	5.87E-05	0.000639761
123720	WHAMM	R1.09 vs R2.1	R2.1	R1.09	7.551910753	6.953791954	0.598118799	1.68E-07	3.83E-07
5364	PLXNB1	Huh-7.5.1c2 vs Huh-7	Huh-7.5.1c2	Huh-7	8.036452455	7.438275869	0.598176585	0.000266823	0.002035508
636	BICD1	R1.09 vs R2.1	R1.09	R2.1	6.190533871	5.592353252	0.598180619	3.90E-06	7.55E-06
84967	LSM10	R1.10 vs R2.1	R2.1	R1.10	9.676773475	9.078582316	0.598191159	1.03E-07	2.61E-07
28981	IFT81	R2.1 vs Huh-7.5.1	R2.1	Huh-7.5.1	6.096570137	5.498365196	0.598204941	9.84E-08	2.91E-07
27102	EIF2AK1	Huh-7.5.1c2 vs Huh-7	Huh-7.5.1c2	Huh-7	9.922550813	9.324341683	0.59820913	0.000128358	0.001171704
64319	FBRS	R1.09 vs R2.1	R2.1	R1.09	5.950714465	5.352496377	0.598218088	6.31E-07	1.34E-06
55224	ETNK2	R1.10 vs Huh-7.5.1	Huh-7.5.1	R1.10	7.399867149	6.801647433	0.598219716	1.72E-06	1.28E-05
2752	GLUL	Huh-7.5.1 vs Huh-7	Huh-7.5.1	Huh-7	12.1252126	11.52698588	0.598226717	2.69E-05	0.000353476
51300	C3orf1	R1.09 vs R2.1	R2.1	R1.09	11.31081343	10.71257798	0.598235445	5.87E-09	1.71E-08
3155	HMGCL	Huh-7.5.1c2 vs Huh-7	Huh-7.5.1c2	Huh-7	9.729176344	9.130940331	0.598236014	9.67E-05	0.000938975
340252	ZNF680	Huh-7.5.1 vs Huh-7	Huh-7	Huh-7.5.1	6.222456867	5.624206193	0.598250674	0.001944292	0.009467147
59342	SCPEP1	R1.09 vs R1.10	R1.10	R1.09	5.924252487	5.325999891	0.598252596	6.90E-07	1.53E-05
64215	DNAJC1	R1.09 vs Huh-7.5.1	R1.09	Huh-7.5.1	9.504930818	8.906667364	0.598263454	1.56E-08	1.41E-07
136051	ZNF786	R1.09 vs R2.1	R2.1	R1.09	7.036513501	6.438249897	0.598263603	4.33E-06	8.35E-06
830	CAPZA2	R1.10 vs R2.1	R1.10	R2.1	10.32959332	9.731303728	0.598289592	6.80E-09	2.15E-08
353274	ZNF445	R1.09 vs Huh-7.5.1	Huh-7.5.1	R1.09	7.086582276	6.488290506	0.59829177	1.65E-06	7.46E-06
84950	PRPF38A	R1.09 vs Huh-7.5.1	Huh-7.5.1	R1.09	8.759515784	8.161195628	0.598320156	6.55E-07	3.34E-06
389114	ZNF662	R1.10 vs Huh-7.5.1	Huh-7.5.1	R1.10	4.637123334	4.038795533	0.598327801	1.79E-05	9.53E-05
23039	XPO7	R1.09 vs R2.1	R2.1	R1.09	8.613342618	8.014943961	0.598398657	1.37E-06	2.78E-06
206338	LVRN	R1.10 vs Huh-7.5.1	R1.10	Huh-7.5.1	5.363788933	4.765384227	0.598404707	2.43E-05	0.000122164
55249	YY1AP1	Huh-7.5.1 vs Huh-7	Huh-7.5.1	Huh-7	10.10089612	9.502444269	0.598451854	0.000189632	0.001578946
1629	DBT	R1.09 vs R2.1	R2.1	R1.09	6.686455472	6.087995094	0.598460378	3.12E-07	6.87E-07
222865	TMEM130	Huh-7.5.1 vs Huh-7	Huh-7	Huh-7.5.1	4.233343613	3.634879904	0.598463709	0.001528549	0.007883261
22916	NCBP2	R2.1 vs Huh-7.5.1	R2.1	Huh-7.5.1	8.795398775	8.196903193	0.598495582	3.80E-08	1.21E-07
4208	MEF2C	Huh-7.5.1 vs Huh-7	Huh-7.5.1	Huh-7	6.044367198	5.445866269	0.598500929	9.01E-05	0.000885941
53354	PANK1	Huh-7.5.1c2 vs Huh-7	Huh-7.5.1c2	Huh-7	7.846694403	7.248149547	0.598544856	0.0004669	0.003104495
147699	FLJ40125	R1.10 vs R2.1	R2.1	R1.10	6.203942533	5.605381317	0.598561215	5.56E-05	9.81E-05
23291	FBXW11	Huh-7.5.1c2 vs Huh-7	Huh-7	Huh-7.5.1c2	7.432260997	6.833686196	0.598574801	0.000395337	0.002735739
201725	C4orf46	R1.09 vs R2.1	R2.1	R1.09	7.045806457	6.44718629	0.598620167	3.58E-07	7.83E-07
2521	FUS	Huh-7.5.1 vs Huh-7	Huh-7	Huh-7.5.1	8.472800635	7.87417177	0.598628865	0.00044565	0.003080844
23122	CLASP2	Huh-7.5.1c2 vs Huh-7	Huh-7	Huh-7.5.1c2	6.718596204	6.11994706	0.598649144	0.000555306	0.003554173
64062	RBM26	R1.09 vs Huh-7.5.1	Huh-7.5.1	R1.09	7.320731321	6.722036648	0.598694673	1.90E-05	6.47E-05
79886	C9orf82	Huh-7.5.1 vs Huh-7	Huh-7.5.1	Huh-7	6.969952772	6.371218374	0.598734399	0.000231365	0.001854379
80067	DCAF17	R1.09 vs R2.1	R2.1	R1.09	5.234581415	4.635827097	0.598754318	4.49E-06	8.64E-06
10670	RRAGA	R1.09 vs R2.1	R2.1	R1.09	10.09679992	9.498032301	0.598767621	6.14E-08	1.49E-07
80221	ACSF2	R1.09 vs Huh-7.5.1	Huh-7.5.1	R1.09	8.613844849	8.015056306	0.598788544	0.00043757	0.001092161
29916	SNX11	R1.10 vs R2.1	R2.1	R1.10	8.161015608	7.562213591	0.598802017	9.12E-08	2.34E-07
27230	SERP1	R1.09 vs R2.1	R1.09	R2.1	9.935080891	9.336238535	0.598842356	8.13E-09	2.30E-08
83439	TCF7L1	Huh-7.5.1c2 vs Huh-7	Huh-7	Huh-7.5.1c2	8.242028125	7.643135923	0.598892202	0.000244592	0.001899014
57645	POGK	R1.09 vs R2.1	R2.1	R1.09	9.4068103	8.807910167	0.598900134	8.99E-07	1.87E-06
4287	ATXN3	R1.10 vs R2.1	R2.1	R1.10	5.267489857	4.66856502	0.598924837	3.00E-07	7.08E-07
79003	MIS12	R1.09 vs Huh-7.5.1	Huh-7.5.1	R1.09	8.892558833	8.293632642	0.59892619	1.38E-06	6.41E-06
10939	AFG3L2	R2.1 vs Huh-7.5.1	Huh-7.5.1	R2.1	9.422306094	8.823376274	0.59892982	4.74E-09	1.84E-08
84336	TMEM101	R1.09 vs R2.1	R2.1	R1.09	7.465584616	6.866599913	0.598984704	2.06E-07	4.66E-07
117246	FTSJ3	Huh-7.5.1c2 vs Huh-7.5.1c2i	Huh-7.5.1c2	Huh-7.5.1c2i	9.889918593	9.280482219	0.598987855	6.85E-05	0.000291161
576	BAI2	R2.1 vs Huh-7.5.1	R2.1	Huh-7.5.1	5.346758191	4.747751356	0.599006835	5.38E-07	1.39E-06
26099	C1orf144	R1.10 vs R2.1	R1.10	R2.1	8.356122203	7.757109772	0.599012432	2.01E-07	4.86E-07
8870	IER3	R1.10 vs R2.1	R1.10	R2.1	8.618103096	8.019083191	0.599019905	6.13E-07	1.38E-06
9265	CYTH3	R2.1 vs Huh-7.5.1	R2.1	Huh-7.5.1	4.744704546	4.145681262	0.599023285	2.63E-07	7.22E-07
9308	CD83	R1.09 vs R2.1	R2.1	R1.09	6.813484218	6.214443504	0.599040715	1.86E-05	3.34E-05
23554	TSPAN12	R1.10 vs Huh-7.5.1	R1.10	Huh-7.5.1	6.895318945	6.296254758	0.599064187	1.97E-05	0.000103343
4343	MOV10	R2.1 vs Huh-7.5.1	Huh-7.5.1	R2.1	7.289465258	6.690387639	0.599077619	1.27E-07	3.66E-07
83543	AIF1L	R1.09 vs R1.10	R1.09	R1.10	5.911888789	5.312808194	0.599080595	9.45E-07	1.94E-05
9317	PTER	R1.10 vs Huh-7.5.1	R1.10	Huh-7.5.1	7.533711494	6.934630428	0.599081066	6.95E-06	4.20E-05
285598	ARL10	R1.09 vs R2.1	R2.1	R1.09	5.546363723	4.947264936	0.599098788	9.46E-07	1.96E-06
5347	PLK1	R1.09 vs R2.1	R2.1	R1.09	6.481366714	5.882245122	0.599121592	4.26E-05	7.36E-05
2189	FANCG	R1.10 vs Huh-7.5.1	Huh-7.5.1	R1.10	7.806895435	7.207756896	0.599138539	9.53E-07	7.82E-06
10957	PNRC1	R1.10 vs Huh-7.5.1	R1.10	Huh-7.5.1	10.3719657	9.772818083	0.599147615	2.92E-07	2.88E-06
55283	MCOLN3	R1.09 vs R2.1	R1.09	R2.1	6.163529685	5.564369423	0.599160262	1.72E-05	3.11E-05
10494	STK25	R1.09 vs Huh-7.5.1	Huh-7.5.1	R1.09	8.012984875	7.413803566	0.599181309	3.12E-06	1.31E-05
788	SLC25A20	Huh-7.5.1 vs Huh-7	Huh-7.5.1	Huh-7	9.736742563	9.137555672	0.599186891	0.000272196	0.002092545
23174	ZCCHC14	Huh-7.5.1c2 vs Huh-7	Huh-7.5.1c2	Huh-7	8.26597828	7.666767128	0.599211152	0.001484378	0.00756582
6778	STAT6	R2.1 vs Huh-7.5.1	R2.1	Huh-7.5.1	5.499365176	4.900144322	0.599220854	2.15E-06	5.04E-06
3383	ICAM1	Huh-7.5.1 vs Huh-7	Huh-7	Huh-7.5.1	7.643297266	7.044070774	0.599226492	0.000140709	0.001254848
10163	WASF2	R2.1 vs Huh-7.5.1	Huh-7.5.1	R2.1	8.676470928	8.07720279	0.599268139	5.70E-07	1.47E-06
8161	COIL	R1.10 vs Huh-7.5.1	Huh-7.5.1	R1.10	7.878958039	7.279688294	0.599269745	4.80E-08	6.42E-07
30	ACAA1	R1.10 vs Huh-7.5.1	R1.10	Huh-7.5.1	10.62292801	10.02365181	0.5992762	1.05E-08	1.84E-07
9130	FAM50A	Huh-7.5.1c2 vs Huh-7	Huh-7	Huh-7.5.1c2	9.555398182	8.956119045	0.599279138	0.000251669	0.001942335
501	ALDH7A1	R2.1 vs Huh-7.5.1	Huh-7.5.1	R2.1	9.127648736	8.528343856	0.59930488	3.54E-08	1.13E-07
1743	DLST	R1.10 vs R2.1	R2.1	R1.10	9.525376622	8.926070317	0.599306305	9.31E-08	2.38E-07
10987	COPS5	R1.09 vs Huh-7.5.1	Huh-7.5.1	R1.09	10.60379508	10.00447862	0.599316462	2.28E-08	1.93E-07
9554	SEC22B	Huh-7.5.1c2 vs Huh-7	Huh-7.5.1c2	Huh-7	9.14460937	8.545292046	0.599317324	0.000251621	0.001942335
131076	CCDC58	R1.09 vs Huh-7.5.1	Huh-7.5.1	R1.09	10.07592376	9.476570694	0.599353068	8.01E-07	3.97E-06
10933	MORF4L1	R2.1 vs Huh-7.5.1	Huh-7.5.1	R2.1	12.71522844	12.11586015	0.599368287	1.98E-08	6.66E-08
57559	STAMBPL1	R1.09 vs Huh-7.5.1	R1.09	Huh-7.5.1	8.803356986	8.203969728	0.599387258	4.98E-07	2.64E-06
81698	C15orf5	R1.10 vs R2.1	R1.10	R2.1	4.545703138	3.946302523	0.599400615	2.06E-06	4.33E-06
79089	TMUB2	R2.1 vs Huh-7.5.1	Huh-7.5.1	R2.1	7.222686449	6.623285161	0.599401288	5.89E-05	0.000112024
9050	PSTPIP2	R1.10 vs Huh-7.5.1	R1.10	Huh-7.5.1	5.487072913	4.887658046	0.599414867	3.57E-06	2.38E-05
29914	UBIAD1	R1.09 vs Huh-7.5.1	Huh-7.5.1	R1.09	6.999032694	6.399595813	0.599436881	9.61E-07	4.65E-06
23382	AHCYL2	R1.09 vs Huh-7.5.1	R1.09	Huh-7.5.1	5.601645584	5.002191013	0.599454571	5.76E-06	2.25E-05
2517	FUCA1	R1.10 vs Huh-7.5.1	R1.10	Huh-7.5.1	8.198342124	7.598861426	0.599480698	1.38E-06	1.06E-05
6480	ST6GAL1	Huh-7.5.1c2 vs Huh-7	Huh-7	Huh-7.5.1c2	8.475531762	7.876041681	0.599490082	8.80E-05	0.000876389
85462	FHDC1	R2.1 vs Huh-7.5.1	Huh-7.5.1	R2.1	6.283470248	5.683970016	0.599500232	3.65E-08	1.17E-07
220002	CYBASC3	Huh-7.5.1 vs Huh-7	Huh-7.5.1	Huh-7	9.570551313	8.971039755	0.599511558	0.00040475	0.00285477
10638	SPHAR	R1.10 vs Huh-7.5.1	Huh-7.5.1	R1.10	9.508827965	8.909304433	0.599523532	2.02E-07	2.11E-06
55656	INTS8	Huh-7.5.1 vs Huh-7	Huh-7.5.1	Huh-7	8.685360804	8.085831348	0.599529457	0.001061897	0.006032716
201651	LOC201651	R1.09 vs R1.10	R1.09	R1.10	5.698171576	5.098636117	0.599535459	5.65E-05	0.000516444
5898	RALA	R1.09 vs Huh-7.5.1	R1.09	Huh-7.5.1	10.58492468	9.985348225	0.599576458	3.07E-08	2.49E-07
6134	RPL10	Huh-7.5.1 vs Huh-7.5.1i	Huh-7.5.1	Huh-7.5.1i	5.16378042	4.568107946	0.599623577	0.001629246	0.002751966
79919	C2orf54	Huh-7.5.1c2 vs Huh-7	Huh-7.5.1c2	Huh-7	4.832860861	4.233233035	0.599627827	0.000426535	0.002892716
6397	SEC14L1	R1.09 vs Huh-7.5.1	Huh-7.5.1	R1.09	8.405128878	7.805498066	0.599630812	3.31E-08	2.66E-07
118672	PSTK	R1.10 vs Huh-7.5.1	Huh-7.5.1	R1.10	6.725820149	6.126172113	0.599648036	5.52E-07	4.94E-06
23649	POLA2	Huh-7.5.1 vs Huh-7	Huh-7	Huh-7.5.1	8.320564046	7.720912338	0.599651707	0.00010072	0.000968278
139231	CXorf39	Huh-7.5.1 vs Huh-7	Huh-7	Huh-7.5.1	7.349857901	6.750202254	0.599655647	0.000519648	0.003465633
54505	DHX29	R1.09 vs Huh-7.5.1	Huh-7.5.1	R1.09	8.892065428	8.292402638	0.599662791	1.55E-06	7.09E-06
80067	DCAF17	R1.10 vs Huh-7.5.1	Huh-7.5.1	R1.10	5.307145353	4.707473263	0.599672089	4.42E-06	2.86E-05
23239	PHLPP1	R1.09 vs Huh-7.5.1	R1.09	Huh-7.5.1	5.889928175	5.290235329	0.599692847	0.001022637	0.002369878
54942	C9orf6	R1.10 vs R2.1	R1.10	R2.1	9.371770089	8.772058875	0.599711215	7.32E-09	2.30E-08
84967	LSM10	Huh-7.5.1c2 vs Huh-7	Huh-7.5.1c2	Huh-7	9.751471228	9.151740924	0.599730304	0.00014104	0.00125727
3200	HOXA3	Huh-7.5.1c2 vs Huh-7	Huh-7.5.1c2	Huh-7	6.212952771	5.613207416	0.599745354	8.97E-05	0.000891373
7733	ZNF180	R1.09 vs R2.1	R2.1	R1.09	6.520504649	5.920753536	0.599751113	6.77E-05	0.000114496
283635	FAM177A1	Huh-7.5.1c2 vs Huh-7	Huh-7	Huh-7.5.1c2	7.819593939	7.21980167	0.599792269	0.000730719	0.004391249
151246	SGOL2	Huh-7.5.1 vs Huh-7	Huh-7.5.1	Huh-7	6.735996273	6.136200288	0.599795985	0.001927974	0.009430263
7517	XRCC3	R2.1 vs Huh-7.5.1	R2.1	Huh-7.5.1	5.537004421	4.937189086	0.599815335	5.00E-06	1.11E-05
56241	SUSD2	R1.09 vs Huh-7.5.1	R1.09	Huh-7.5.1	6.217740221	5.61790265	0.599837571	2.45E-06	1.06E-05
64969	MRPS5	R1.09 vs R2.1	R2.1	R1.09	9.063910794	8.464069689	0.599841106	6.08E-09	1.77E-08
23213	SULF1	R1.09 vs R2.1	R2.1	R1.09	4.51068858	3.910847394	0.599841186	1.15E-07	2.70E-07
27229	TUBGCP4	R1.10 vs Huh-7.5.1	Huh-7.5.1	R1.10	7.6153305	7.01548115	0.59984935	7.43E-08	9.19E-07
51166	AADAT	R1.09 vs R1.10	R1.10	R1.09	5.794605284	5.194749566	0.599855718	0.000488688	0.002862666
124221	TMPRSS8	R1.10 vs R2.1	R2.1	R1.10	4.327060875	3.727200223	0.599860652	6.81E-05	0.000118907
8625	RFXANK	R1.10 vs R2.1	R1.10	R2.1	8.78113617	8.181274922	0.599861248	1.16E-07	2.90E-07
26227	PHGDH	R1.09 vs R2.1	R1.09	R2.1	10.77662482	10.17676025	0.599864568	7.26E-07	1.53E-06
4363	ABCC1	Huh-7.5.1 vs Huh-7	Huh-7	Huh-7.5.1	7.287270896	6.687383223	0.599887673	0.000105558	0.001001521
84280	BTBD10	Huh-7.5.1c2 vs Huh-7	Huh-7	Huh-7.5.1c2	6.737161832	6.137256151	0.59990568	0.000574058	0.003641449
3622	ING2	Huh-7.5.1c2 vs Huh-7	Huh-7.5.1c2	Huh-7	7.094635352	6.49471804	0.599917311	0.001587819	0.007959094
6675	UAP1	R1.10 vs R2.1	R2.1	R1.10	10.44385569	9.843901102	0.599954586	1.97E-07	4.77E-07
162417	NAGS	R1.09 vs R1.10	R1.10	R1.09	6.262940146	5.662984312	0.599955834	0.000357653	0.002218215
5970	RELA	Huh-7.5.1 vs Huh-7	Huh-7	Huh-7.5.1	7.258889521	6.658897305	0.599992216	0.001237828	0.00676194
51268	PIPOX	R1.09 vs R2.1	R1.09	R2.1	4.804459385	4.204464861	0.599994524	0.00035219	0.00055435
23254	RP1-21O18.1	R2.1 vs Huh-7.5.1	R2.1	Huh-7.5.1	5.139607784	4.53957499	0.600032794	3.52E-06	8.01E-06
79676	OGFOD2	R1.10 vs R2.1	R2.1	R1.10	6.726358204	6.126324229	0.600033976	1.51E-07	3.73E-07
8490	RGS5	R2.1 vs Huh-7.5.1	Huh-7.5.1	R2.1	5.340651924	4.740610076	0.600041848	4.29E-08	1.35E-07
5566	PRKACA	R1.10 vs Huh-7.5.1	Huh-7.5.1	R1.10	6.554161955	5.954117358	0.600044596	9.89E-09	1.75E-07
57223	SMEK2	R1.09 vs Huh-7.5.1	Huh-7.5.1	R1.09	7.77517734	7.175111768	0.600065572	3.42E-07	1.91E-06
4728	NDUFS8	R1.09 vs R2.1	R1.09	R2.1	10.93959617	10.33947429	0.600121875	9.00E-08	2.14E-07
4811	NID1	R1.10 vs Huh-7.5.1	Huh-7.5.1	R1.10	9.487200892	8.887073662	0.60012723	3.70E-08	5.17E-07
112609	MRAP2	R2.1 vs Huh-7.5.1	R2.1	Huh-7.5.1	4.664323692	4.064177979	0.600145713	0.000145438	0.00026192
2355	FOSL2	R1.09 vs Huh-7.5.1	R1.09	Huh-7.5.1	5.475952771	4.875804986	0.600147786	5.63E-08	4.17E-07
144347	FAM101A	Huh-7.5.1 vs Huh-7	Huh-7.5.1	Huh-7	5.248011511	4.647809927	0.600201585	0.000287451	0.002188082
389332	LOC389332	R2.1 vs Huh-7.5.1	Huh-7.5.1	R2.1	5.679344298	5.07913924	0.600205058	0.000968545	0.001582619
1855	DVL1	R1.09 vs R2.1	R2.1	R1.09	7.412606073	6.812383527	0.600222546	5.89E-06	1.12E-05
79228	THOC6	R1.09 vs R2.1	R2.1	R1.09	8.704603838	8.104369091	0.600234748	2.78E-07	6.17E-07
5498	PPOX	R2.1 vs Huh-7.5.1	Huh-7.5.1	R2.1	7.393923468	6.793681855	0.600241613	7.85E-07	1.97E-06
22931	RAB18	Huh-7.5.1 vs Huh-7	Huh-7	Huh-7.5.1	8.382538704	7.78222976	0.600308944	0.0008067	0.004845426
2976	GTF3C2	R1.10 vs R2.1	R2.1	R1.10	9.685020669	9.0847112	0.60030947	9.18E-08	2.35E-07
5511	PPP1R8	R1.10 vs R2.1	R2.1	R1.10	10.52133016	9.921004845	0.60032531	1.82E-07	4.43E-07
5018	OXA1L	R2.1 vs Huh-7.5.1	R2.1	Huh-7.5.1	10.23451528	9.634167821	0.600347461	1.13E-07	3.31E-07
84232	MAF1	R1.09 vs R2.1	R2.1	R1.09	7.769870823	7.169496188	0.600374635	3.36E-08	8.55E-08
5111	PCNA	R1.10 vs R2.1	R2.1	R1.10	12.53999549	11.9396101	0.600385391	3.25E-07	7.63E-07
80014	WWC2	R1.10 vs R2.1	R2.1	R1.10	5.928193927	5.327799872	0.600394055	2.24E-06	4.68E-06
1487	CTBP1	R2.1 vs Huh-7.5.1	Huh-7.5.1	R2.1	10.79034234	10.18994278	0.600399562	1.67E-07	4.72E-07
9969	MED13	R1.10 vs Huh-7.5.1	Huh-7.5.1	R1.10	8.586433289	7.985936896	0.600496393	1.06E-08	1.86E-07
27	ABL2	R2.1 vs Huh-7.5.1	R2.1	Huh-7.5.1	7.798958353	7.198458427	0.600499926	1.35E-07	3.87E-07
113115	FAM54A	Huh-7.5.1c2 vs Huh-7	Huh-7	Huh-7.5.1c2	7.669368123	7.068865262	0.600502861	0.001824025	0.008898683
5216	PFN1	R2.1 vs Huh-7.5.1	Huh-7.5.1	R2.1	11.4935248	10.8930184	0.600506406	2.44E-07	6.74E-07
5104	SERPINA5	Huh-7.5.1c2 vs Huh-7.5.1	Huh-7.5.1c2	Huh-7.5.1	11.31659043	10.716072	0.600518432	7.82E-05	0.006980625
7763	ZFAND5	Huh-7 vs Huh-7i	Huh-7i	Huh-7	11.04850596	10.4338639	0.600576609	0.000186374	0.002023858
80153	EDC3	R1.09 vs R2.1	R2.1	R1.09	7.181226275	6.580626923	0.600599352	7.96E-07	1.67E-06
8760	CDS2	R1.09 vs R2.1	R1.09	R2.1	8.280939364	7.680326809	0.600612555	1.47E-07	3.37E-07
528	ATP6V1C1	R1.09 vs R2.1	R2.1	R1.09	7.896109401	7.29549155	0.600617851	1.05E-07	2.46E-07
128	ADH5	R2.1 vs Huh-7.5.1	Huh-7.5.1	R2.1	11.21005612	10.60943675	0.600619364	9.21E-07	2.29E-06
90806	ANGEL2	R1.10 vs R2.1	R2.1	R1.10	7.674847762	7.074227379	0.600620384	4.86E-08	1.30E-07
7700	ZNF141	R2.1 vs Huh-7.5.1	Huh-7.5.1	R2.1	3.565978522	2.965354708	0.600623814	4.94E-06	1.09E-05
123036	TC2N	R1.09 vs R1.10	R1.09	R1.10	7.196586812	6.595958965	0.600627847	5.52E-07	1.28E-05
55760	DHX32	R2.1 vs Huh-7.5.1	R2.1	Huh-7.5.1	8.144616761	7.543968103	0.600648658	2.52E-06	5.86E-06
84100	ARL6	Huh-7.5.1 vs Huh-7	Huh-7	Huh-7.5.1	3.874249811	3.273570209	0.600679602	0.001115519	0.006253097
114569	MAL2	Huh-7.5.1 vs Huh-7	Huh-7	Huh-7.5.1	9.524494269	8.923805744	0.600688525	0.000182981	0.001536423
51514	DTL	R2.1 vs Huh-7.5.1	R2.1	Huh-7.5.1	9.82209742	9.221406725	0.600690695	6.09E-08	1.87E-07
57733	GBA3	Huh-7.5.1c2 vs Huh-7	Huh-7.5.1c2	Huh-7	8.848202648	8.247510934	0.600691713	0.000284515	0.002135399
2960	GTF2E1	R2.1 vs Huh-7.5.1	Huh-7.5.1	R2.1	9.254146496	8.653451472	0.600695024	2.60E-07	7.13E-07
5252	PHF1	R2.1 vs Huh-7.5.1	Huh-7.5.1	R2.1	7.7168602	7.116137393	0.600722807	5.10E-07	1.33E-06
7581	ZNF33A	R1.10 vs R2.1	R1.10	R2.1	7.115221498	6.514497046	0.600724452	0.000283344	0.000462935
7511	XPNPEP1	R1.10 vs Huh-7.5.1	R1.10	Huh-7.5.1	9.162150098	8.56137994	0.600770157	3.36E-08	4.77E-07
6919	TCEA2	R1.10 vs R2.1	R2.1	R1.10	6.375568417	5.774786419	0.600781998	1.76E-06	3.74E-06
3956	LGALS1	R1.09 vs Huh-7.5.1	R1.09	Huh-7.5.1	5.486065203	4.885274015	0.600791188	0.000104438	0.000297814
10283	SDCCAG10	R2.1 vs Huh-7.5.1	R2.1	Huh-7.5.1	9.545924598	8.945113875	0.600810723	1.90E-06	4.50E-06
642533	LOC642533	Huh-7.5.1 vs Huh-7	Huh-7.5.1	Huh-7	6.694538723	6.093720193	0.60081853	0.000200968	0.001645449
79823	C2orf34	R2.1 vs Huh-7.5.1	R2.1	Huh-7.5.1	6.801145662	6.200308001	0.600837661	6.60E-06	1.43E-05
10642	IGF2BP1	R1.10 vs Huh-7.5.1	Huh-7.5.1	R1.10	8.465396072	7.864556056	0.600840017	6.07E-07	5.36E-06
26057	ANKRD17	Huh-7.5.1 vs Huh-7	Huh-7.5.1	Huh-7	8.644173083	8.043320719	0.600852364	0.000309191	0.002314366
593	BCKDHA	R2.1 vs Huh-7.5.1	Huh-7.5.1	R2.1	8.273758687	7.672870719	0.600887968	3.45E-05	6.77E-05
23250	ATP11A	R2.1 vs Huh-7.5.1	Huh-7.5.1	R2.1	5.583814142	4.98291808	0.600896062	9.66E-07	2.39E-06
9816	URB2	Huh-7.5.1 vs Huh-7	Huh-7.5.1	Huh-7	8.043901773	7.442967704	0.60093407	0.000830542	0.004959043
2243	FGA	Huh-7.5.1 vs Huh-7	Huh-7	Huh-7.5.1	10.88273071	10.28169121	0.601039496	5.73E-05	0.000627486
79788	ZNF665	R1.09 vs R2.1	R1.09	R2.1	3.738337674	3.137267139	0.601070535	0.000996026	0.001495918
80273	GRPEL1	R1.09 vs Huh-7.5.1	Huh-7.5.1	R1.09	10.19665931	9.595587667	0.601071645	7.67E-09	7.77E-08
84255	SLC37A3	R1.09 vs R2.1	R2.1	R1.09	8.629817324	8.028734035	0.601083289	3.30E-07	7.25E-07
64760	FAM160B2	R2.1 vs Huh-7.5.1	Huh-7.5.1	R2.1	7.468828362	6.867687569	0.601140793	0.000138324	0.000249786
80025	PANK2	R2.1 vs Huh-7.5.1	Huh-7.5.1	R2.1	9.904985088	9.30383701	0.601148078	3.97E-08	1.26E-07
29081	METTL5	R1.10 vs R2.1	R2.1	R1.10	11.44132831	10.84017774	0.601150572	1.28E-07	3.21E-07
28962	OSTM1	R1.09 vs R1.10	R1.09	R1.10	6.896277046	6.295124495	0.601152551	3.01E-07	7.85E-06
29926	GMPPA	R1.10 vs Huh-7.5.1	Huh-7.5.1	R1.10	8.023204006	7.422042882	0.601161124	2.59E-07	2.61E-06
57619	SHROOM3	R1.09 vs Huh-7.5.1	R1.09	Huh-7.5.1	8.002552229	7.401360535	0.601191694	6.52E-07	3.32E-06
64757	MOSC1	R1.09 vs R1.10	R1.10	R1.09	10.16509298	9.563880196	0.601212788	2.98E-08	1.25E-06
60370	AVPI1	R1.10 vs R2.1	R1.10	R2.1	7.532955533	6.931732053	0.60122348	7.60E-07	1.69E-06
9169	SFRS2IP	R1.10 vs R2.1	R1.10	R2.1	9.835874158	9.234635355	0.601238803	8.93E-07	1.97E-06
9552	SPAG7	R1.09 vs R2.1	R2.1	R1.09	9.465882362	8.864633668	0.601248693	2.62E-07	5.86E-07
84501	SPIRE2	Huh-7.5.1c2 vs Huh-7	Huh-7.5.1c2	Huh-7	7.888859063	7.287595401	0.601263662	5.22E-05	0.000580141
10210	TOPORS	R2.1 vs Huh-7.5.1	R2.1	Huh-7.5.1	8.847775126	8.246478541	0.601296586	8.59E-06	1.83E-05
7520	XRCC5	R1.09 vs Huh-7.5.1	Huh-7.5.1	R1.09	11.13108656	10.52976274	0.601323824	2.13E-08	1.83E-07
22809	ATF5	R1.09 vs R2.1	R1.09	R2.1	6.840800419	6.239431702	0.601368717	2.77E-08	7.16E-08
5159	PDGFRB	R1.09 vs R2.1	R1.09	R2.1	5.711244806	5.109808505	0.601436301	0.00063673	0.000976726
93129	ORAI3	R2.1 vs Huh-7.5.1	Huh-7.5.1	R2.1	6.314100467	5.7126586	0.601441867	5.77E-08	1.77E-07
131616	TMEM42	R1.10 vs Huh-7.5.1	Huh-7.5.1	R1.10	6.142980155	5.541538086	0.601442069	1.12E-07	1.28E-06
54872	PIGG	R2.1 vs Huh-7.5.1	Huh-7.5.1	R2.1	10.12717528	9.525719893	0.60145539	6.23E-08	1.91E-07
29957	SLC25A24	R1.09 vs R2.1	R1.09	R2.1	10.79629696	10.19483297	0.60146399	2.27E-08	5.96E-08
1386	ATF2	R1.09 vs Huh-7.5.1	Huh-7.5.1	R1.09	6.370336798	5.768868825	0.601467973	7.96E-06	2.99E-05
84914	ZNF587	R2.1 vs Huh-7.5.1	Huh-7.5.1	R2.1	6.352849085	5.751371111	0.601477974	4.00E-06	9.00E-06
9824	ARHGAP11A	R1.09 vs Huh-7.5.1	Huh-7.5.1	R1.09	4.674430717	4.072949172	0.601481545	0.000426711	0.001067927
64762	FAM59A	R1.10 vs Huh-7.5.1	R1.10	Huh-7.5.1	6.348154208	5.746665992	0.601488216	2.00E-05	0.000104414
23363	OBSL1	R1.09 vs R2.1	R2.1	R1.09	5.891801776	5.290300265	0.601501511	1.34E-07	3.10E-07
55776	C6orf64	Huh-7.5.1 vs Huh-7	Huh-7.5.1	Huh-7	7.508732578	6.907228661	0.601503917	8.40E-05	0.000842688
55149	MTPAP	R1.09 vs Huh-7.5.1	Huh-7.5.1	R1.09	8.951269555	8.349748054	0.601521502	3.00E-08	2.45E-07
4659	PPP1R12A	R2.1 vs Huh-7.5.1	Huh-7.5.1	R2.1	8.019149771	7.417543924	0.601605847	2.02E-07	5.62E-07
4686	NCBP1	R2.1 vs Huh-7.5.1	R2.1	Huh-7.5.1	6.966235616	6.364595862	0.601639754	5.43E-07	1.40E-06
51070	NOSIP	R1.10 vs R2.1	R2.1	R1.10	10.18056143	9.578908701	0.60165273	2.62E-08	7.35E-08
51022	GLRX2	R1.10 vs R2.1	R2.1	R1.10	11.26468349	10.66294783	0.601735659	3.47E-07	8.09E-07
374654	KIF7	Huh-7.5.1 vs Huh-7	Huh-7.5.1	Huh-7	7.594227995	6.992474747	0.601753248	0.000474576	0.003229531
79665	DHX40	R1.09 vs Huh-7.5.1	Huh-7.5.1	R1.09	8.332333334	7.730558485	0.601774849	7.15E-08	5.08E-07
84236	RHBDD1	R1.09 vs R2.1	R2.1	R1.09	6.721262266	6.119484126	0.60177814	5.59E-05	9.56E-05
80006	C5orf44	R1.10 vs R2.1	R2.1	R1.10	6.183886029	5.582054728	0.601831301	1.64E-06	3.49E-06
57050	UTP3	R1.10 vs R2.1	R2.1	R1.10	9.889253266	9.287375356	0.601877911	6.10E-07	1.38E-06
9775	EIF4A3	R1.10 vs Huh-7.5.1	Huh-7.5.1	R1.10	11.0931225	10.4911939	0.601928605	5.84E-09	1.10E-07
1889	ECE1	R2.1 vs Huh-7.5.1	Huh-7.5.1	R2.1	6.430141866	5.828175664	0.601966202	7.68E-05	0.000143766
883	CCBL1	R1.09 vs R2.1	R1.09	R2.1	7.009688349	6.407678923	0.602009426	6.84E-06	1.29E-05
7172	TPMT	R1.10 vs R2.1	R2.1	R1.10	6.967670203	6.365635475	0.602034729	3.75E-06	7.61E-06
57727	NCOA5	R1.09 vs R2.1	R2.1	R1.09	7.794687003	7.192629054	0.602057949	6.77E-08	1.63E-07
7182	NR2.1C2	R1.10 vs R2.1	R1.10	R2.1	6.726639639	6.124548488	0.602091152	6.38E-08	1.68E-07
283638	KIAA0284	R1.10 vs Huh-7.5.1	R1.10	Huh-7.5.1	8.568592624	7.966492077	0.602100547	2.77E-07	2.77E-06
2186	BPTF	Huh-7.5.1 vs Huh-7	Huh-7.5.1	Huh-7	7.552512664	6.950408796	0.602103868	0.000102998	0.000984737
51651	PTRH2	R1.10 vs R2.1	R2.1	R1.10	9.832974689	9.230810813	0.602163876	1.49E-08	4.38E-08
57685	CACHD1	R1.10 vs R2.1	R2.1	R1.10	9.555984931	8.953798824	0.602186106	8.71E-08	2.24E-07
23318	ZCCHC11	R2.1 vs Huh-7.5.1	R2.1	Huh-7.5.1	8.990946019	8.388756842	0.602189177	1.24E-05	2.59E-05
7266	DNAJC7	R2.1 vs Huh-7.5.1	R2.1	Huh-7.5.1	11.11057455	10.5083214	0.602253155	3.02E-08	9.80E-08
9649	RALGPS1	R1.09 vs R1.10	R1.09	R1.10	8.220310986	7.618023672	0.602287315	5.39E-05	0.00049717
79634	SCRN3	R1.09 vs R1.10	R1.09	R1.10	6.672086554	6.069763168	0.602323386	2.40E-07	6.63E-06
57184	C15orf17	R2.1 vs Huh-7.5.1	Huh-7.5.1	R2.1	6.959085202	6.356759367	0.602325835	1.31E-07	3.77E-07
23753	SDF2L1	R1.10 vs Huh-7.5.1	Huh-7.5.1	R1.10	10.21825894	9.615889059	0.60236988	5.27E-07	4.75E-06
401152	C4orf3	R1.09 vs R2.1	R1.09	R2.1	8.609905886	8.007519702	0.602386184	2.37E-08	6.22E-08
6830	SUPT6H	Huh-7.5.1c2 vs Huh-7	Huh-7.5.1c2	Huh-7	7.778222948	7.175769579	0.602453368	0.000398563	0.002748507
121274	ZNF641	R1.10 vs R2.1	R2.1	R1.10	5.435876514	4.833392721	0.602483793	2.71E-06	5.60E-06
55625	ZDHHC7	Huh-7.5.1 vs Huh-7	Huh-7	Huh-7.5.1	9.781869834	9.17934061	0.602529225	0.000433933	0.003016308
7517	XRCC3	R1.10 vs R2.1	R2.1	R1.10	5.537004421	4.934467482	0.602536939	4.76E-06	9.54E-06
9862	MED24	R2.1 vs Huh-7.5.1	R2.1	Huh-7.5.1	8.843808223	8.241256627	0.602551596	5.96E-07	1.53E-06
55260	TMEM143	R2.1 vs Huh-7.5.1	Huh-7.5.1	R2.1	7.690385848	7.08775624	0.602629607	6.60E-07	1.69E-06
146198	ZFP90	R1.09 vs Huh-7.5.1	Huh-7.5.1	R1.09	5.479509983	4.876857231	0.602652752	6.24E-08	4.55E-07
55355	HJURP	Huh-7.5.1c2 vs Huh-7	Huh-7	Huh-7.5.1c2	8.685718566	8.083036823	0.602681743	0.00013845	0.00124186
57520	HECW2	R1.09 vs R2.1	R1.09	R2.1	6.394946809	5.792236681	0.602710128	3.30E-05	5.78E-05
55033	FKBP14	R1.09 vs R2.1	R2.1	R1.09	7.372220408	6.769500697	0.602719711	3.07E-07	6.77E-07
26094	DCAF4	Huh-7.5.1 vs Huh-7	Huh-7	Huh-7.5.1	6.850996564	6.248257851	0.602738713	0.000634947	0.004036884
55852	TEX2	R2.1 vs Huh-7.5.1	Huh-7.5.1	R2.1	8.800351699	8.197611205	0.602740494	1.39E-08	4.83E-08
90324	CCDC97	R1.10 vs R2.1	R2.1	R1.10	7.108414187	6.505671159	0.602743028	3.88E-07	8.98E-07
55656	INTS8	R1.10 vs Huh-7.5.1	R1.10	Huh-7.5.1	10.13186327	9.529115668	0.602747601	8.66E-08	1.04E-06
2181	ACSL3	R1.09 vs Huh-7.5.1	Huh-7.5.1	R1.09	10.23801071	9.63526151	0.6027492	5.97E-06	2.32E-05
257218	SHPRH	R1.09 vs Huh-7.5.1	Huh-7.5.1	R1.09	7.786393847	7.18361634	0.602777508	0.000152921	0.000421737
51170	HSD17B11	R1.09 vs Huh-7.5.1	R1.09	Huh-7.5.1	10.96096466	10.35818319	0.602781466	2.89E-06	1.22E-05
670	BPHL	Huh-7.5.1c2 vs Huh-7.5.1	Huh-7.5.1c2	Huh-7.5.1	8.386504263	7.783689856	0.602814408	6.20E-05	0.00613857
25943	C20orf194	R2.1 vs Huh-7.5.1	Huh-7.5.1	R2.1	6.983346024	6.380508452	0.602837572	1.95E-07	5.45E-07
57633	LRRN1	R1.09 vs R1.10	R1.09	R1.10	7.769611276	7.16675745	0.602853826	6.30E-06	8.91E-05
3712	IVD	R1.09 vs R2.1	R2.1	R1.09	7.141423808	6.53853274	0.602891068	6.04E-06	1.14E-05
84864	MINA	R1.09 vs Huh-7.5.1	Huh-7.5.1	R1.09	8.628064189	8.025159873	0.602904317	3.71E-08	2.94E-07
199920	C1orf168	R1.09 vs R1.10	R1.09	R1.10	4.902640275	4.299734345	0.60290593	1.47E-06	2.76E-05
64857	PLEKHG2	Huh-7.5.1 vs Huh-7	Huh-7	Huh-7.5.1	6.417271572	5.814358152	0.60291342	0.000523248	0.003482488
3321	IGSF3	R1.10 vs R2.1	R1.10	R2.1	6.834300636	6.231356181	0.602944456	8.17E-08	2.11E-07
79144	PPDPF	R1.10 vs R2.1	R1.10	R2.1	8.58883296	7.985861112	0.602971848	5.75E-08	1.52E-07
11321	GPN1	R2.1 vs Huh-7.5.1	R2.1	Huh-7.5.1	9.979209371	9.376213833	0.602995537	5.73E-07	1.48E-06
51567	TTRAP	Huh-7.5.1 vs Huh-7	Huh-7.5.1	Huh-7	9.683748135	9.080723524	0.603024611	0.000462817	0.003171197
51512	GTSE1	Huh-7.5.1c2 vs Huh-7	Huh-7	Huh-7.5.1c2	8.820826943	8.217801758	0.603025185	0.000139668	0.001247967
2619	GAS1	R1.09 vs R2.1	R2.1	R1.09	3.889208076	3.286162662	0.603045414	1.32E-05	2.41E-05
4066	LYL1	R2.1 vs Huh-7.5.1	Huh-7.5.1	R2.1	6.510651843	5.907600641	0.603051203	1.66E-05	3.41E-05
4702	NDUFA8	R1.09 vs R2.1	R2.1	R1.09	11.21586382	10.61280949	0.603054334	1.13E-08	3.12E-08
303	ANXA2P1	R1.09 vs Huh-7.5.1	R1.09	Huh-7.5.1	5.32444961	4.721342274	0.603107336	0.002202863	0.004770764
5244	ABCB4	Huh-7.5.1c2 vs Huh-7.5.1	Huh-7.5.1c2	Huh-7.5.1	6.213727527	5.610617639	0.603109888	0.000113009	0.008532521
56131	PCDHB4	R2.1 vs Huh-7.5.1	Huh-7.5.1	R2.1	4.252736598	3.649626606	0.603109991	7.02E-06	1.52E-05
79677	SMC6	R1.09 vs Huh-7.5.1	Huh-7.5.1	R1.09	6.134221203	5.531103847	0.603117356	0.000267657	0.00070018
200894	ARL13B	R1.09 vs Huh-7.5.1	Huh-7.5.1	R1.09	7.412146339	6.809003194	0.603143146	9.03E-07	4.41E-06
55812	SPATA7	R2.1 vs Huh-7.5.1	R2.1	Huh-7.5.1	5.354190384	4.751044879	0.603145505	6.80E-07	1.73E-06
51257	Mar-02	Huh-7.5.1c2 vs Huh-7	Huh-7.5.1c2	Huh-7	7.597400851	6.994197896	0.603202955	0.000521239	0.003383441
598	BCL2L1	R1.09 vs Huh-7.5.1	R1.09	Huh-7.5.1	6.313741628	5.710530016	0.603211612	9.42E-07	4.57E-06
10325	RRAGB	R2.1 vs Huh-7.5.1	R2.1	Huh-7.5.1	5.036881227	4.433646955	0.603234272	0.000197781	0.000349764
57862	ZNF410	R1.10 vs R2.1	R2.1	R1.10	8.737933628	8.134675215	0.603258413	9.33E-07	2.05E-06
10577	NPC2	R1.09 vs R1.10	R1.09	R1.10	11.8158168	11.21252999	0.603286808	2.22E-08	9.80E-07
1490	CTGF	R1.10 vs Huh-7.5.1	R1.10	Huh-7.5.1	10.87400585	10.27070579	0.603300065	5.46E-07	4.88E-06
147040	KCTD11	Huh-7.5.1c2 vs Huh-7	Huh-7	Huh-7.5.1c2	6.79222296	6.188894656	0.603328304	0.000595433	0.003756516
166336	PRICKLE2	R1.10 vs R2.1	R1.10	R2.1	5.337421009	4.734070269	0.60335074	1.52E-07	3.75E-07
6634	SNRPD3	R1.10 vs R2.1	R2.1	R1.10	12.72590778	12.1225485	0.603359276	2.13E-08	6.08E-08
23125	CAMTA2	R1.09 vs R2.1	R2.1	R1.09	6.91538854	6.312024987	0.603363553	0.000116547	0.000192517
51427	ZNF107	R1.09 vs Huh-7.5.1	Huh-7.5.1	R1.09	4.771574418	4.168198355	0.603376063	9.73E-06	3.57E-05
80772	GLTPD1	R1.09 vs R2.1	R1.09	R2.1	7.18535294	6.581973187	0.603379754	3.35E-06	6.53E-06
9517	SPTLC2	Huh-7.5.1 vs Huh-7.5.1i	Huh-7.5.1i	Huh-7.5.1	5.516838629	4.902717496	0.603396842	0.000337697	0.00073906
51693	TRAPPC2L	R2.1 vs Huh-7.5.1	Huh-7.5.1	R2.1	10.90195092	10.29850689	0.603444028	4.21E-08	1.33E-07
10194	TSHZ1	Huh-7.5.1c2 vs Huh-7	Huh-7	Huh-7.5.1c2	5.304032911	4.700558644	0.603474267	0.000101656	0.000975075
203447	NRK	R1.09 vs R2.1	R1.09	R2.1	4.22820145	3.624720263	0.603481187	1.78E-06	3.57E-06
51306	FAM13B	Huh-7.5.1 vs Huh-7	Huh-7	Huh-7.5.1	6.780327834	6.176843444	0.603484389	0.00180416	0.008964021
84302	C9orf125	R2.1 vs Huh-7.5.1	R2.1	Huh-7.5.1	7.852917193	7.249422849	0.603494344	5.28E-07	1.37E-06
3482	IGF2R	Huh-7.5.1 vs Huh-7	Huh-7	Huh-7.5.1	9.208884685	8.605378335	0.60350635	0.001222808	0.006696335
6726	SRP9	Huh-7.5.1 vs Huh-7	Huh-7.5.1	Huh-7	12.13905225	11.53553865	0.603513604	0.000151193	0.001326275
25898	RCHY1	R1.10 vs R2.1	R2.1	R1.10	8.424309502	7.82076581	0.603543691	3.05E-08	8.45E-08
10019	SH2B3	R1.10 vs Huh-7.5.1	R1.10	Huh-7.5.1	8.951324632	8.347751393	0.603573238	8.98E-07	7.42E-06
2009	EML1	Huh-7.5.1c2 vs Huh-7	Huh-7	Huh-7.5.1c2	4.810483126	4.206864328	0.603618797	0.000174641	0.001463135
2992	GYG1	R1.10 vs R2.1	R2.1	R1.10	10.25529087	9.651660143	0.603630728	1.68E-07	4.10E-07
166647	GPR125	R1.10 vs Huh-7.5.1	Huh-7.5.1	R1.10	9.147072726	8.543429026	0.6036437	2.88E-06	1.98E-05
9021	SOCS3	Huh-7.5.1 vs Huh-7	Huh-7.5.1	Huh-7	5.553846153	4.950196372	0.603649782	0.000204294	0.001667145
9939	RBM8A	R1.10 vs Huh-7.5.1	Huh-7.5.1	R1.10	10.39336383	9.789706484	0.603657349	2.05E-07	2.14E-06
55315	SLC29A3	Huh-7.5.1c2 vs Huh-7	Huh-7	Huh-7.5.1c2	9.808050164	9.204389639	0.603660524	0.000136804	0.001232649
84279	C2orf7	R1.09 vs Huh-7.5.1	Huh-7.5.1	R1.09	8.856252009	8.252582785	0.603669224	3.45E-07	1.92E-06
1824	DSC2	R2.1 vs Huh-7.5.1	R2.1	Huh-7.5.1	6.610292073	6.006608078	0.603683994	1.10E-06	2.69E-06
3480	IGF1R	Huh-7.5.1c2 vs Huh-7	Huh-7	Huh-7.5.1c2	7.329602495	6.725890737	0.603711758	0.000941137	0.005369145
23640	HSPBP1	R1.09 vs Huh-7.5.1	Huh-7.5.1	R1.09	8.356631732	7.752914551	0.60371718	3.65E-07	2.02E-06
7363	UGT2B4	R1.09 vs R1.10	R1.09	R1.10	7.960877178	7.357119393	0.603757786	2.65E-05	0.000281074
3397	ID1	R1.09 vs Huh-7.5.1	Huh-7.5.1	R1.09	12.66984497	12.06605449	0.603790476	7.02E-09	7.26E-08
53340	SPA17	Huh-7.5.1 vs Huh-7	Huh-7.5.1	Huh-7	6.291856531	5.688064837	0.603791694	7.83E-05	0.000799383
116328	C8orf34	R1.10 vs R2.1	R2.1	R1.10	3.825026694	3.221206324	0.603820371	7.61E-07	1.69E-06
150468	CKAP2L	R2.1 vs Huh-7.5.1	Huh-7.5.1	R2.1	8.220666317	7.616845689	0.603820628	5.48E-07	1.42E-06
51585	PCF11	R1.10 vs Huh-7.5.1	Huh-7.5.1	R1.10	7.735533654	7.131695983	0.60383767	7.02E-05	0.000302402
57106	NAT14	R1.09 vs Huh-7.5.1	Huh-7.5.1	R1.09	7.412274856	6.808380304	0.603894553	1.66E-07	1.04E-06
11333	PDAP1	R2.1 vs Huh-7.5.1	Huh-7.5.1	R2.1	5.164715718	4.560811785	0.603903933	4.68E-07	1.22E-06
5137	PDE1C	Huh-7.5.1 vs Huh-7.5.1i	Huh-7.5.1	Huh-7.5.1i	3.823059286	3.210668018	0.603931377	0.000127342	0.000317784
915	CD3D	R1.10 vs R2.1	R1.10	R2.1	4.602531046	3.998591605	0.603939441	4.11E-06	8.30E-06
23583	SMUG1	R1.10 vs R2.1	R1.10	R2.1	7.882044291	7.278062805	0.603981485	4.24E-07	9.78E-07
899	CCNF	Huh-7.5.1 vs Huh-7	Huh-7	Huh-7.5.1	8.417185256	7.813194736	0.60399052	0.00054049	0.003569498
10484	SEC23A	R2.1 vs Huh-7.5.1	Huh-7.5.1	R2.1	10.25404753	9.650053492	0.603994038	1.42E-07	4.05E-07
51022	GLRX2	R1.09 vs R1.10	R1.10	R1.09	10.66294783	10.05892403	0.604023799	3.32E-07	8.49E-06
29942	PURG	Huh-7.5.1c2 vs Huh-7	Huh-7	Huh-7.5.1c2	5.078610292	4.474524343	0.604085949	0.000212157	0.001694577
79717	PPCS	R1.09 vs Huh-7.5.1	R1.09	Huh-7.5.1	10.02351316	9.419381971	0.604131186	9.69E-08	6.58E-07
10902	BRD8	R1.09 vs Huh-7.5.1	Huh-7.5.1	R1.09	7.663756248	7.059615407	0.604140841	1.26E-06	5.91E-06
55937	APOM	Huh-7.5.1c2 vs Huh-7	Huh-7	Huh-7.5.1c2	11.48459025	10.88043894	0.604151306	0.000280453	0.002117455
64857	PLEKHG2	Huh-7.5.1c2 vs Huh-7	Huh-7	Huh-7.5.1c2	6.417271572	5.813110379	0.604161193	0.000514667	0.003348577
6642	SNX1	Huh-7.5.1c2 vs Huh-7	Huh-7	Huh-7.5.1c2	8.184084459	7.579905859	0.6041786	0.000530115	0.003425334
50506	DUOX2	R1.09 vs R2.1	R1.09	R2.1	4.056817642	3.452633274	0.604184368	2.64E-06	5.21E-06
10713	USP39	R1.09 vs R2.1	R2.1	R1.09	9.35875811	8.754514604	0.604243505	7.40E-08	1.77E-07
5021	OXTR	Huh-7.5.1c2 vs Huh-7	Huh-7.5.1c2	Huh-7	5.395503081	4.791242433	0.604260648	0.001657783	0.008236611
84298	LLPH	R1.09 vs R2.1	R2.1	R1.09	9.139923266	8.535650906	0.60427236	1.27E-06	2.61E-06
6944	VPS72	Huh-7.5.1c2 vs Huh-7	Huh-7.5.1c2	Huh-7	10.28365652	9.679348574	0.604307943	0.000685091	0.004174677
56852	RAD18	Huh-7.5.1 vs Huh-7	Huh-7	Huh-7.5.1	6.046242804	5.441925884	0.60431692	0.001211197	0.006652988
4857	NOVA1	Huh-7.5.1 vs Huh-7.5.1i	Huh-7.5.1i	Huh-7.5.1	6.181707625	5.558478742	0.604323032	0.003684655	0.006189971
54097	FAM3B	R1.09 vs R1.10	R1.09	R1.10	7.701108522	7.096774573	0.604333949	3.20E-05	0.000327713
55625	ZDHHC7	R1.09 vs Huh-7.5.1	R1.09	Huh-7.5.1	9.882849413	9.278495386	0.604354028	5.52E-08	4.10E-07
121260	SLC15A4	Huh-7.5.1 vs Huh-7	Huh-7	Huh-7.5.1	7.430331209	6.825943997	0.604387212	0.000105721	0.001001521
23705	CADM1	R1.09 vs R1.10	R1.09	R1.10	9.282136248	8.677726623	0.604409625	5.41E-08	2.03E-06
55167	MSL2	R1.09 vs R2.1	R2.1	R1.09	8.6647211	8.060276667	0.604444433	2.30E-07	5.17E-07
148304	C1orf74	Huh-7.5.1c2 vs Huh-7	Huh-7.5.1c2	Huh-7	4.866831632	4.262364731	0.604466902	0.000379813	0.002656021
84279	C2orf7	R1.10 vs Huh-7.5.1	Huh-7.5.1	R1.10	8.856252009	8.251774508	0.604477502	3.40E-07	3.26E-06
92344	GORAB	R1.09 vs R1.10	R1.10	R1.09	7.870239759	7.265757083	0.604482676	0.001089965	0.005432278
54954	FAM120C	R1.10 vs R2.1	R2.1	R1.10	5.700075363	5.095580796	0.604494567	7.32E-06	1.44E-05
118788	PIK3AP1	R1.09 vs R2.1	R1.09	R2.1	6.709711903	6.105203808	0.604508095	2.47E-06	4.88E-06
4809	NHP2L1	R1.09 vs R2.1	R2.1	R1.09	11.38097076	10.77645529	0.604515465	2.36E-08	6.18E-08
23350	SR140	R1.09 vs R1.10	R1.10	R1.09	7.979618092	7.375072597	0.604545495	1.08E-05	0.000137403
147081	C17orf69	R2.1 vs Huh-7.5.1	R2.1	Huh-7.5.1	5.674606947	5.07005377	0.604553177	3.09E-06	7.09E-06
23022	PALLD	R1.10 vs Huh-7.5.1	R1.10	Huh-7.5.1	10.04694389	9.44238207	0.604561818	2.79E-08	4.12E-07
5147	PDE6D	R1.10 vs Huh-7.5.1	Huh-7.5.1	R1.10	8.850955176	8.246320675	0.604634502	6.95E-08	8.70E-07
222389	BEND7	Huh-7.5.1c2 vs Huh-7.5.1c2i	Huh-7.5.1c2i	Huh-7.5.1c2	6.220516927	5.626695635	0.604635838	0.000951035	0.002750241
23161	SNX13	R1.10 vs Huh-7.5.1	R1.10	Huh-7.5.1	6.457094725	5.85243645	0.604658276	2.17E-08	3.36E-07
6904	TBCD	R1.10 vs Huh-7.5.1	Huh-7.5.1	R1.10	6.844306232	6.239639249	0.604666983	1.36E-07	1.51E-06
445	ASS1	R1.10 vs Huh-7.5.1	Huh-7.5.1	R1.10	9.576513353	8.97181881	0.604694542	4.28E-07	3.97E-06
823	CAPN1	R2.1 vs Huh-7.5.1	Huh-7.5.1	R2.1	6.899175926	6.294473226	0.604702699	8.93E-08	2.65E-07
140890	SFRS12	R2.1 vs Huh-7.5.1	R2.1	Huh-7.5.1	8.724617436	8.119908942	0.604708494	2.64E-05	5.26E-05
51227	PIGP	Huh-7.5.1 vs Huh-7	Huh-7	Huh-7.5.1	10.17987328	9.575130284	0.604742997	0.000110002	0.001032562
26000	TBC1D10B	R1.09 vs R2.1	R2.1	R1.09	7.990969863	7.386209509	0.604760353	2.05E-06	4.10E-06
8703	B4GALT3	R1.10 vs R2.1	R2.1	R1.10	9.030005044	8.425196455	0.604808589	1.40E-07	3.47E-07
160418	TMTC3	R1.09 vs Huh-7.5.1	R1.09	Huh-7.5.1	5.913632503	5.308804459	0.604828044	0.002629179	0.005600071
55601	DDX60	R1.10 vs Huh-7.5.1	R1.10	Huh-7.5.1	3.792642384	3.187763397	0.604878987	1.29E-05	7.18E-05
304	ANXA2P2	R1.09 vs Huh-7.5.1	R1.09	Huh-7.5.1	8.868293389	8.263411197	0.604882191	3.88E-07	2.12E-06
148327	CREB3L4	R2.1 vs Huh-7.5.1	Huh-7.5.1	R2.1	6.537849571	5.932941043	0.604908528	1.89E-06	4.47E-06
55638	GOLSYN	R1.10 vs R2.1	R2.1	R1.10	7.201937744	6.597028625	0.604909119	1.54E-06	3.30E-06
78994	PRR14	R1.09 vs Huh-7.5.1	Huh-7.5.1	R1.09	7.674003871	7.06908446	0.604919412	1.61E-07	1.01E-06
55020	TTC38	R1.10 vs R2.1	R1.10	R2.1	8.823456524	8.218529398	0.604927125	9.07E-07	2.00E-06
83460	TMEM93	R1.09 vs R2.1	R2.1	R1.09	10.89627683	10.29134706	0.604929777	1.72E-08	4.62E-08
10062	NR1H3	R1.10 vs Huh-7.5.1	Huh-7.5.1	R1.10	7.81265309	7.207714345	0.604938745	1.13E-06	9.09E-06
4973	OLR1	R1.09 vs R1.10	R1.10	R1.09	3.719503932	3.114562845	0.604941088	2.54E-07	6.92E-06
7112	TMPO	R1.09 vs Huh-7.5.1	Huh-7.5.1	R1.09	6.302334542	5.697390112	0.60494443	2.89E-07	1.65E-06
10497	UNC13B	R1.09 vs R2.1	R1.09	R2.1	9.151368135	8.546404805	0.60496333	3.17E-08	8.11E-08
4952	OCRL	Huh-7.5.1 vs Huh-7	Huh-7	Huh-7.5.1	7.271934895	6.666939771	0.604995124	0.000258956	0.002012978
6277	S100A6	R1.10 vs Huh-7.5.1	R1.10	Huh-7.5.1	6.884287467	6.279280401	0.605007066	0.000163426	0.000628082
63893	UBE2O	R1.10 vs Huh-7.5.1	Huh-7.5.1	R1.10	8.569028156	7.964018477	0.605009679	1.45E-06	1.11E-05
5520	PPP2R2.1A	Huh-7.5.1 vs Huh-7	Huh-7	Huh-7.5.1	9.865093164	9.260075259	0.605017904	9.54E-05	0.000931202
3915	LAMC1	R1.10 vs Huh-7.5.1	R1.10	Huh-7.5.1	10.3801692	9.775128242	0.60504096	1.24E-08	2.12E-07
3309	HSPA5	R1.10 vs Huh-7.5.1	Huh-7.5.1	R1.10	9.058693869	8.453613894	0.605079975	2.15E-07	2.22E-06
53371	NUP54	R2.1 vs Huh-7.5.1	R2.1	Huh-7.5.1	9.789302348	9.18422187	0.605080477	7.96E-08	2.39E-07
157695	C8orf42	R1.10 vs R2.1	R1.10	R2.1	4.430228919	3.82506666	0.605162259	0.000160103	0.000268315
51249	TMEM69	Huh-7.5.1 vs Huh-7	Huh-7.5.1	Huh-7	8.891785045	8.286622319	0.605162727	6.31E-05	0.000675505
6434	TRA2B	R1.09 vs Huh-7.5.1	Huh-7.5.1	R1.09	9.640170074	9.034983548	0.605186526	2.77E-08	2.28E-07
387082	SUMO4	R1.09 vs Huh-7.5.1	Huh-7.5.1	R1.09	9.623713444	9.01847952	0.605233924	3.53E-05	0.000112337
51599	LSR	R1.10 vs Huh-7.5.1	R1.10	Huh-7.5.1	9.496796173	8.891546756	0.605249418	2.19E-05	0.000112236
389792	IER5L	R1.09 vs Huh-7.5.1	Huh-7.5.1	R1.09	6.287345171	5.682085581	0.605259589	9.80E-06	3.59E-05
10048	RANBP9	Huh-7.5.1 vs Huh-7	Huh-7	Huh-7.5.1	7.334267354	6.728999767	0.605267586	0.001576872	0.008102483
80709	AKNA	Huh-7.5.1c2 vs Huh-7	Huh-7.5.1c2	Huh-7	7.066154543	6.460873685	0.605280857	0.000253005	0.001951473
56666	PANX2	Huh-7.5.1 vs Huh-7	Huh-7.5.1	Huh-7	7.196658328	6.591372214	0.605286113	0.000107615	0.001015635
6666	SOX12	R1.10 vs R2.1	R2.1	R1.10	6.201521821	5.596232172	0.605289649	3.95E-08	1.08E-07
9107	MTMR6	Huh-7.5.1 vs Huh-7	Huh-7	Huh-7.5.1	4.05866655	3.453352673	0.605313878	0.000980788	0.005673742
2733	GLE1	R1.10 vs R2.1	R2.1	R1.10	6.519960328	5.914643227	0.605317101	1.07E-07	2.70E-07
715	C1R	R1.10 vs Huh-7.5.1	Huh-7.5.1	R1.10	6.064304562	5.458982585	0.605321977	7.01E-06	4.23E-05
272	AMPD3	R1.09 vs R2.1	R1.09	R2.1	5.448389812	4.843047852	0.60534196	1.00E-06	2.07E-06
286151	FBXO43	R1.09 vs R2.1	R1.09	R2.1	5.077776335	4.47239893	0.605377405	0.000110466	0.00018295
65993	MRPS34	R1.10 vs Huh-7.5.1	Huh-7.5.1	R1.10	10.16896647	9.563554209	0.605412261	1.38E-07	1.53E-06
93621	MRFAP1	R1.09 vs R1.10	R1.09	R1.10	12.8179758	12.21254082	0.605434979	3.08E-09	2.22E-07
79932	KIAA0319L	R1.09 vs Huh-7.5.1	R1.09	Huh-7.5.1	8.711265921	8.105829544	0.605436378	6.64E-09	6.97E-08
577	BAI3	R2.1 vs Huh-7.5.1	R2.1	Huh-7.5.1	3.604433397	2.998977929	0.605455468	1.20E-06	2.92E-06
10486	CAP2	Huh-7 vs Huh-7i	Huh-7i	Huh-7	8.660565753	8.045572725	0.605483142	0.000964435	0.005725729
10129	FRY	R1.09 vs R2.1	R1.09	R2.1	4.360585955	3.755089871	0.605496084	8.01E-05	0.00013448
267004	PGBD3	R1.09 vs R2.1	R2.1	R1.09	5.67105991	5.065467656	0.605592254	3.28E-05	5.75E-05
116349	C5orf55	Huh-7.5.1 vs Huh-7	Huh-7	Huh-7.5.1	5.942013	5.336417068	0.605595932	0.000143042	0.001271584
57551	TAOK1	R2.1 vs Huh-7.5.1	Huh-7.5.1	R2.1	8.422480118	7.816870807	0.605609311	0.000107517	0.000196834
10980	COPS6	R1.09 vs Huh-7.5.1	Huh-7.5.1	R1.09	9.779154628	9.173543316	0.605611311	3.78E-08	2.99E-07
1111	CHEK1	R1.09 vs R1.10	R1.10	R1.09	6.870260845	6.264649163	0.605611681	6.49E-08	2.35E-06
2669	GEM	R1.09 vs Huh-7.5.1	R1.09	Huh-7.5.1	5.750947189	5.145312719	0.60563447	3.04E-06	1.28E-05
166793	ZNF509	Huh-7.5.1 vs Huh-7.5.1i	Huh-7.5.1i	Huh-7.5.1	6.271599848	5.661016494	0.605635728	0.00158799	0.002917913
171023	ASXL1	R1.10 vs R2.1	R1.10	R2.1	8.278936268	7.673291987	0.60564428	1.08E-08	3.27E-08
79415	C17orf62	R1.09 vs R2.1	R2.1	R1.09	7.313135403	6.707478749	0.605656655	3.32E-08	8.46E-08
3399	ID3	R1.10 vs R2.1	R1.10	R2.1	11.22116199	10.61550394	0.605658049	6.76E-08	1.77E-07
134548	ANKRD43	R1.10 vs Huh-7.5.1	R1.10	Huh-7.5.1	5.48362072	4.877905099	0.605715621	1.20E-05	6.78E-05
201292	TRIM65	R1.09 vs Huh-7.5.1	Huh-7.5.1	R1.09	5.336818034	4.731087603	0.605730431	9.39E-05	0.000270448
51706	CYB5R1	Huh-7.5.1 vs Huh-7	Huh-7.5.1	Huh-7	9.244383072	8.638648189	0.605734883	0.001370506	0.007279429
71	ACTG1	R1.09 vs R2.1	R2.1	R1.09	13.6453692	13.03962072	0.605748483	4.32E-08	1.07E-07
10139	ARFRP1	Huh-7.5.1 vs Huh-7	Huh-7	Huh-7.5.1	7.128465898	6.522711519	0.605754379	0.000619106	0.003955124
2589	GALNT1	R1.09 vs Huh-7.5.1	R1.09	Huh-7.5.1	10.30793081	9.702126627	0.605804184	6.63E-08	4.77E-07
3800	KIF5C	R1.10 vs Huh-7.5.1	Huh-7.5.1	R1.10	7.546331485	6.940499838	0.605831648	4.08E-08	5.62E-07
29100	TMEM208	R1.10 vs R2.1	R2.1	R1.10	10.27052942	9.664697725	0.605831699	1.59E-07	3.90E-07
9947	MAGEC1	Huh-7.5.1 vs Huh-7.5.1i	Huh-7.5.1	Huh-7.5.1i	3.821563455	3.236178831	0.605855831	0.001197109	0.001848136
10197	PSME3	R1.10 vs R2.1	R2.1	R1.10	9.349613049	8.743747424	0.605865625	1.13E-07	2.84E-07
9236	CCPG1	R1.10 vs Huh-7.5.1	R1.10	Huh-7.5.1	6.143815298	5.53793691	0.605878387	2.76E-07	2.76E-06
84803	AGPAT9	Huh-7.5.1c2 vs Huh-7	Huh-7.5.1c2	Huh-7	7.231956637	6.626055856	0.605900782	0.000101647	0.000975075
11094	C9orf7	R1.10 vs R2.1	R1.10	R2.1	7.803108382	7.197185766	0.605922616	3.02E-08	8.37E-08
2961	GTF2E2	Huh-7.5.1c2 vs Huh-7	Huh-7	Huh-7.5.1c2	9.030135442	8.424198288	0.605937153	0.000305397	0.002252077
28952	CCDC22	R1.09 vs Huh-7.5.1	Huh-7.5.1	R1.09	6.884572784	6.278600594	0.60597219	1.04E-07	6.98E-07
63922	CHTF18	R1.09 vs R1.10	R1.10	R1.09	6.40747876	5.801502958	0.605975802	4.80E-06	7.16E-05
7975	MAFK	R1.09 vs Huh-7.5.1	R1.09	Huh-7.5.1	7.889216527	7.283233197	0.605983329	6.15E-07	3.17E-06
79924	ADM2	R1.09 vs R2.1	R1.09	R2.1	6.806343407	6.200352046	0.605991361	2.45E-07	5.49E-07
5557	PRIM1	R2.1 vs Huh-7.5.1	R2.1	Huh-7.5.1	9.236780022	8.63078553	0.605994492	1.47E-07	4.17E-07
403	ARL3	R1.10 vs R2.1	R2.1	R1.10	7.071252047	6.465257409	0.605994639	6.77E-08	1.77E-07
282969	C10orf125	R1.10 vs R2.1	R1.10	R2.1	8.668608855	8.062533538	0.606075317	8.36E-08	2.16E-07
55148	UBR7	R1.10 vs Huh-7.5.1	Huh-7.5.1	R1.10	7.208901226	6.602825119	0.606076107	3.26E-07	3.15E-06
9943	OXSR1	Huh-7.5.1 vs Huh-7	Huh-7	Huh-7.5.1	9.31726286	8.711165065	0.606097795	0.000319771	0.002376951
84340	GFM2	R1.09 vs R2.1	R2.1	R1.09	7.168683096	6.562570819	0.606112277	1.56E-07	3.57E-07
5590	PRKCZ	Huh-7.5.1c2 vs Huh-7.5.1c2i	Huh-7.5.1c2	Huh-7.5.1c2i	4.970648565	4.346409398	0.60611347	0.000664318	0.001489449
10858	CYP46A1	Huh-7.5.1 vs Huh-7	Huh-7.5.1	Huh-7	4.981794239	4.37567342	0.606120819	0.001902445	0.009341226
169841	ZNF169	Huh-7.5.1c2 vs Huh-7.5.1c2i	Huh-7.5.1c2	Huh-7.5.1c2i	5.020717175	4.394675852	0.606123268	0.000737734	0.001630386
80781	COL18A1	Huh-7.5.1c2 vs Huh-7	Huh-7.5.1c2	Huh-7	9.607299242	9.001154203	0.606145039	3.21E-05	0.000400116
83759	RBM4B	R1.09 vs Huh-7.5.1	Huh-7.5.1	R1.09	9.589538079	8.983374027	0.606164052	2.94E-07	1.68E-06
25804	LSM4	R2.1 vs Huh-7.5.1	Huh-7.5.1	R2.1	11.27367421	10.66749136	0.606182848	7.24E-08	2.19E-07
1265	CNN2	Huh-7.5.1c2 vs Huh-7.5.1c2i	Huh-7.5.1c2	Huh-7.5.1c2i	9.901710401	9.308595172	0.606196525	0.000171205	0.000712757
2170	FABP3	Huh-7.5.1c2 vs Huh-7	Huh-7	Huh-7.5.1c2	5.498251869	4.89203456	0.60621731	0.000379463	0.002654924
57587	KIAA1430	R2.1 vs Huh-7.5.1	R2.1	Huh-7.5.1	4.617890156	4.011664324	0.606225832	3.82E-07	1.02E-06
10024	TROAP	R1.10 vs Huh-7.5.1	Huh-7.5.1	R1.10	8.838518924	8.232275496	0.606243428	1.80E-08	2.87E-07
254863	C17orf61	R1.09 vs Huh-7.5.1	R1.09	Huh-7.5.1	10.27476596	9.668520738	0.606245225	9.64E-08	6.56E-07
2281	FKBP1B	R2.1 vs Huh-7.5.1	R2.1	Huh-7.5.1	7.864879341	7.258598707	0.606280634	2.45E-07	6.76E-07
384	ARG2	Huh-7.5.1c2 vs Huh-7	Huh-7	Huh-7.5.1c2	6.867009145	6.260708725	0.606300421	0.00015143	0.001322014
6543	SLC8A2	Huh-7 vs Huh-7i	Huh-7	Huh-7i	5.509097041	4.922053382	0.606302309	0.001478855	0.008673873
112574	SNX18	R2.1 vs Huh-7.5.1	R2.1	Huh-7.5.1	5.742480961	5.136168014	0.606312947	2.40E-05	4.81E-05
285971	ZNF775	R1.10 vs R2.1	R2.1	R1.10	5.985101784	5.378777964	0.60632382	0.000488478	0.000778992
116985	ARAP1	Huh-7.5.1c2 vs Huh-7	Huh-7	Huh-7.5.1c2	7.699972513	7.093637693	0.60633482	9.43E-05	0.000925798
9583	ENTPD4	R2.1 vs Huh-7.5.1	Huh-7.5.1	R2.1	5.625001985	5.018664721	0.606337264	9.79E-07	2.43E-06
51427	ZNF107	R2.1 vs Huh-7.5.1	R2.1	Huh-7.5.1	5.377933423	4.771574418	0.606359005	9.24E-06	1.96E-05
10241	CALCOCO2	R1.10 vs R2.1	R2.1	R1.10	7.853616475	7.247255618	0.606360857	3.37E-09	1.14E-08
375190	LOC375190	R1.09 vs Huh-7.5.1	Huh-7.5.1	R1.09	5.071963316	4.465570304	0.606393012	3.54E-06	1.46E-05
221895	JAZF1	R1.10 vs Huh-7.5.1	Huh-7.5.1	R1.10	5.443061962	4.83663005	0.606431912	9.73E-06	5.63E-05
8504	PEX3	R1.09 vs Huh-7.5.1	Huh-7.5.1	R1.09	8.340620584	7.734162066	0.606458518	8.47E-07	4.17E-06
8504	PEX3	R2.1 vs Huh-7.5.1	R2.1	Huh-7.5.1	8.94711129	8.340620584	0.606490706	8.46E-07	2.12E-06
56917	MEIS3	R1.09 vs R2.1	R2.1	R1.09	5.230071633	4.62356499	0.606506643	0.000177897	0.000288319
686	BTD	R1.09 vs Huh-7.5.1	R1.09	Huh-7.5.1	8.134180467	7.527663689	0.606516778	5.86E-08	4.32E-07
9910	RABGAP1L	R2.1 vs Huh-7.5.1	R2.1	Huh-7.5.1	4.406727162	3.800176233	0.606550929	3.45E-06	7.85E-06
129080	EMID1	Huh-7.5.1 vs Huh-7	Huh-7.5.1	Huh-7	7.698636543	7.09206944	0.606567103	0.000976602	0.00565233
53345	TM6SF2	R2.1 vs Huh-7.5.1	Huh-7.5.1	R2.1	5.425564738	4.818994515	0.606570223	2.48E-06	5.77E-06
1555	CYP2B6	R1.10 vs Huh-7.5.1	R1.10	Huh-7.5.1	4.317014135	3.710373055	0.60664108	7.97E-08	9.72E-07
55972	SLC25A40	R1.10 vs R2.1	R1.10	R2.1	6.588309349	5.981641751	0.606667598	4.43E-05	7.92E-05
5558	PRIM2	R1.10 vs R2.1	R2.1	R1.10	4.614046088	4.007370271	0.606675817	1.42E-07	3.51E-07
400027	LOC400027	Huh-7.5.1 vs Huh-7.5.1i	Huh-7.5.1i	Huh-7.5.1	6.174645869	5.586788529	0.606699804	0.001036643	0.001618883
55226	NAT10	R1.10 vs Huh-7.5.1	Huh-7.5.1	R1.10	8.69925842	8.09252831	0.60673011	5.37E-08	6.98E-07
23158	TBC1D9	R1.10 vs Huh-7.5.1	R1.10	Huh-7.5.1	7.185450402	6.578709833	0.606740569	1.07E-07	1.24E-06
9031	BAZ1B	R1.10 vs Huh-7.5.1	Huh-7.5.1	R1.10	8.62873053	8.021976981	0.606753548	4.14E-05	0.000192772
10397	NDRG1	R2.1 vs Huh-7.5.1	Huh-7.5.1	R2.1	10.41383357	9.807073553	0.606760019	3.28E-08	1.06E-07
1123	CHN1	Huh-7 vs Huh-7i	Huh-7i	Huh-7	8.252191895	7.665742675	0.60676751	0.001266901	0.007837021
899	CCNF	R1.10 vs R2.1	R2.1	R1.10	7.124889898	6.51812223	0.606767668	1.45E-07	3.58E-07
122553	TRAPPC6B	R1.09 vs R2.1	R2.1	R1.09	7.334034251	6.727266062	0.60676819	9.96E-06	1.84E-05
10085	EDIL3	R1.09 vs R2.1	R1.09	R2.1	4.233407982	3.62663341	0.606774572	1.95E-07	4.41E-07
26524	LATS2	Huh-7.5.1 vs Huh-7	Huh-7	Huh-7.5.1	8.983369296	8.376584859	0.606784437	0.000117291	0.001085626
79899	PRR5L	R1.10 vs Huh-7.5.1	R1.10	Huh-7.5.1	4.293791383	3.687000233	0.606791151	2.65E-06	1.84E-05
8841	HDAC3	Huh-7.5.1c2 vs Huh-7	Huh-7.5.1c2	Huh-7	9.559662039	8.952859572	0.606802467	2.56E-05	0.000334789
55732	C1orf112	Huh-7 vs Huh-7i	Huh-7i	Huh-7	7.608076305	7.016563295	0.606803921	0.001076901	0.007039527
79175	ZNF343	R1.09 vs R2.1	R2.1	R1.09	7.19293216	6.58609417	0.60683799	8.72E-07	1.82E-06
84262	PSMG3	R1.10 vs R2.1	R2.1	R1.10	10.7435407	10.13669189	0.606848811	1.87E-08	5.40E-08
11123	RCAN3	R1.10 vs R2.1	R1.10	R2.1	4.076325695	3.469417589	0.606908106	5.37E-06	1.07E-05
5925	RB1	Huh-7.5.1c2 vs Huh-7	Huh-7	Huh-7.5.1c2	6.189353977	5.582443567	0.60691041	0.000123984	0.001136252
79677	SMC6	R1.09 vs R1.10	R1.10	R1.09	6.138030335	5.531103847	0.606926488	0.000253235	0.001678991
116068	LYSMD3	R1.09 vs R2.1	R1.09	R2.1	9.423098463	8.816113678	0.606984785	3.71E-06	7.19E-06
10668	CGRRF1	R2.1 vs Huh-7.5.1	R2.1	Huh-7.5.1	8.020420615	7.413387017	0.607033598	9.88E-08	2.92E-07
55003	PAK1IP1	R1.09 vs Huh-7.5.1	Huh-7.5.1	R1.09	9.382659296	8.775590566	0.60706873	3.97E-06	1.62E-05
11083	DIDO1	Huh-7.5.1c2 vs Huh-7	Huh-7	Huh-7.5.1c2	7.355105436	6.74803059	0.607074846	9.65E-05	0.000938975
85313	PPIL4	R2.1 vs Huh-7.5.1	R2.1	Huh-7.5.1	8.679499895	8.072380481	0.607119414	2.61E-05	5.21E-05
905	CCNT2	R1.09 vs R2.1	R2.1	R1.09	5.638894957	5.031765675	0.607129282	0.000190262	0.000307572
10947	AP3M2	Huh-7.5.1 vs Huh-7	Huh-7	Huh-7.5.1	7.129993732	6.522829106	0.607164627	0.000103315	0.000985917
3600	IL15	R1.09 vs R2.1	R1.09	R2.1	3.766104588	3.158929671	0.607174917	6.39E-07	1.36E-06
57643	ZSWIM5	R1.09 vs Huh-7.5.1	R1.09	Huh-7.5.1	6.674791289	6.067598149	0.607193139	1.42E-06	6.58E-06
56998	CTNNBIP1	Huh-7.5.1c2 vs Huh-7	Huh-7.5.1c2	Huh-7	9.030941	8.423721009	0.607219991	4.65E-05	0.000531532
4635	MYL4	Huh-7.5.1 vs Huh-7	Huh-7.5.1	Huh-7	6.865649118	6.258424478	0.60722464	0.000408825	0.00287768
130617	ZFAND2B	R2.1 vs Huh-7.5.1	Huh-7.5.1	R2.1	7.776573815	7.169347906	0.607225908	7.11E-07	1.80E-06
60312	AFAP1	Huh-7.5.1 vs Huh-7	Huh-7	Huh-7.5.1	4.366153372	3.758867335	0.607286037	0.000674602	0.004224446
5558	PRIM2	R2.1 vs Huh-7.5.1	R2.1	Huh-7.5.1	4.614046088	4.006754264	0.607291824	1.40E-07	4.00E-07
79922	MRM1	R2.1 vs Huh-7.5.1	R2.1	Huh-7.5.1	6.487594933	5.880299524	0.607295409	0.000653944	0.001089516
55556	ENOSF1	Huh-7.5.1 vs Huh-7	Huh-7.5.1	Huh-7	9.524295246	8.916981043	0.607314203	6.18E-05	0.000665341
1992	SERPINB1	Huh-7.5.1 vs Huh-7	Huh-7.5.1	Huh-7	9.748615241	9.141293377	0.607321864	0.000183698	0.001538731
65062	ALS2CR4	Huh-7.5.1c2 vs Huh-7	Huh-7	Huh-7.5.1c2	6.911222059	6.303855069	0.60736699	0.000372057	0.002616522
497661	C18orf32	R1.09 vs Huh-7.5.1	R1.09	Huh-7.5.1	9.345008616	8.737618901	0.607389716	1.66E-07	1.04E-06
22995	CEP152	R1.09 vs Huh-7.5.1	Huh-7.5.1	R1.09	5.094125383	4.486730856	0.607394527	1.46E-05	5.12E-05
2934	GSN	R1.10 vs Huh-7.5.1	Huh-7.5.1	R1.10	7.453671152	6.846239656	0.607431496	2.25E-08	3.45E-07
10284	SAP18	R2.1 vs Huh-7.5.1	Huh-7.5.1	R2.1	8.207906137	7.600442692	0.607463445	1.34E-08	4.67E-08
54830	NUP62CL	R1.09 vs R1.10	R1.10	R1.09	4.894555634	4.287063774	0.607491859	3.90E-05	0.000383885
6584	SLC22A5	R1.10 vs R2.1	R2.1	R1.10	7.602023236	6.994505563	0.607517672	3.50E-08	9.61E-08
3248	HPGD	R1.09 vs R1.10	R1.09	R1.10	8.729949759	8.122339989	0.60760977	4.62E-07	1.11E-05
10622	POLR3G	R1.09 vs Huh-7.5.1	Huh-7.5.1	R1.09	6.053745948	5.446065004	0.607680944	1.34E-05	4.75E-05
163183	C19orf46	Huh-7.5.1c2 vs Huh-7	Huh-7	Huh-7.5.1c2	5.815058382	5.207374679	0.607683704	0.00203854	0.009708328
114785	MBD6	R2.1 vs Huh-7.5.1	Huh-7.5.1	R2.1	6.479621893	5.871892424	0.607729469	3.29E-08	1.06E-07
3273	HRG	R2.1 vs Huh-7.5.1	Huh-7.5.1	R2.1	4.857445794	4.249711574	0.60773422	1.85E-07	5.20E-07
4097	MAFG	R1.10 vs R2.1	R2.1	R1.10	8.145253428	7.53747665	0.607776778	1.57E-08	4.59E-08
1318	SLC31A2	R1.09 vs R1.10	R1.09	R1.10	6.693023718	6.085221618	0.607802101	8.76E-07	1.84E-05
3683	ITGAL	R1.09 vs Huh-7.5.1	Huh-7.5.1	R1.09	5.618214926	5.010380387	0.607834539	1.93E-07	1.17E-06
55502	HES6	R1.09 vs Huh-7.5.1	Huh-7.5.1	R1.09	8.45099014	7.843143464	0.607846676	1.05E-06	5.02E-06
6624	FSCN1	Huh-7.5.1 vs Huh-7	Huh-7.5.1	Huh-7	7.650536934	7.042623903	0.607913031	0.00071379	0.00441131
5307	PITX1	Huh-7.5.1c2 vs Huh-7	Huh-7.5.1c2	Huh-7	7.016418166	6.408482092	0.607936074	0.000294721	0.002190694
85014	TMEM141	R1.10 vs Huh-7.5.1	R1.10	Huh-7.5.1	11.04288518	10.43490729	0.607977888	1.05E-06	8.56E-06
990	CDC6	Huh-7.5.1 vs Huh-7	Huh-7	Huh-7.5.1	8.559844039	7.951824602	0.608019436	0.000249797	0.001960377
54814	QPCTL	Huh-7.5.1c2 vs Huh-7	Huh-7.5.1c2	Huh-7	5.493427317	4.885396399	0.608030917	0.001528327	0.007738856
11034	DSTN	Huh-7.5.1c2 vs Huh-7	Huh-7	Huh-7.5.1c2	12.06273408	11.45467483	0.608059242	0.000431147	0.002916887
23231	KIAA0746	R1.09 vs R1.10	R1.09	R1.10	8.604148048	7.996050315	0.608097733	1.48E-08	7.14E-07
10302	SNAPC5	R1.10 vs R2.1	R1.10	R2.1	4.901899233	4.29377435	0.608124883	2.99E-05	5.45E-05
4716	NDUFB10	R1.09 vs Huh-7.5.1	Huh-7.5.1	R1.09	10.92184132	10.3137	0.60814132	3.05E-08	2.48E-07
8165	AKAP1	R1.10 vs Huh-7.5.1	Huh-7.5.1	R1.10	10.46858095	9.860432075	0.608148871	3.36E-08	4.77E-07
408	ARRB1	R1.09 vs Huh-7.5.1	R1.09	Huh-7.5.1	6.714527943	6.106357812	0.608170131	8.77E-07	4.29E-06
54472	TOLLIP	R1.09 vs R2.1	R1.09	R2.1	6.694622177	6.086440527	0.608181649	6.61E-06	1.25E-05
221120	ALKBH3	R1.09 vs R1.10	R1.09	R1.10	5.985855826	5.377647289	0.608208537	6.95E-08	2.47E-06
788	SLC25A20	R1.09 vs Huh-7.5.1	Huh-7.5.1	R1.09	10.25646386	9.648248788	0.608215068	3.90E-08	3.06E-07
2620	GAS2	R1.10 vs Huh-7.5.1	Huh-7.5.1	R1.10	9.992352732	9.384090799	0.608261932	1.44E-07	1.59E-06
25897	RNF19A	R1.09 vs R2.1	R1.09	R2.1	6.492476451	5.884142924	0.608333527	5.45E-07	1.17E-06
54494	C11orf71	Huh-7.5.1c2 vs Huh-7	Huh-7.5.1c2	Huh-7	7.336924919	6.728584479	0.608340439	0.000154971	0.001345009
6923	TCEB2	R1.10 vs R2.1	R2.1	R1.10	8.56783905	7.959497069	0.608341981	2.26E-07	5.43E-07
7746	ZNF193	R1.09 vs R2.1	R2.1	R1.09	6.317619812	5.709248577	0.608371235	6.84E-06	1.29E-05
4191	MDH2	R1.09 vs R2.1	R2.1	R1.09	12.40330699	11.79485841	0.608448571	2.99E-09	9.21E-09
92922	CCDC102A	R2.1 vs Huh-7.5.1	R2.1	Huh-7.5.1	6.640628699	6.032147372	0.608481327	3.19E-06	7.29E-06
4716	NDUFB10	R1.10 vs Huh-7.5.1	Huh-7.5.1	R1.10	10.92184132	10.31332004	0.608521273	3.03E-08	4.40E-07
130355	C2orf76	Huh-7.5.1c2 vs Huh-7	Huh-7	Huh-7.5.1c2	8.203576719	7.595024083	0.608552636	0.000211473	0.001691055
64745	METT11D1	R1.09 vs Huh-7.5.1	Huh-7.5.1	R1.09	9.732819042	9.124232082	0.60858696	4.12E-08	3.19E-07
374654	KIF7	R1.10 vs Huh-7.5.1	Huh-7.5.1	R1.10	7.343161308	6.73450871	0.608652598	7.13E-06	4.30E-05
79071	ELOVL6	R1.09 vs R1.10	R1.10	R1.09	8.270275617	7.661613442	0.608662175	5.86E-07	1.34E-05
378938	MALAT1	R1.10 vs Huh-7.5.1	Huh-7.5.1	R1.10	8.286546415	7.677883597	0.608662818	0.000251864	0.000909638
100128822	LOC100128822	R1.09 vs R1.10	R1.09	R1.10	6.659776402	6.051103606	0.608672795	1.68E-06	3.04E-05
80856	KIAA1715	R1.09 vs R2.1	R2.1	R1.09	7.629015965	7.020325609	0.608690356	5.57E-06	1.06E-05
7538	ZFP36	R1.09 vs Huh-7.5.1	R1.09	Huh-7.5.1	8.391114338	7.782413928	0.60870041	0.000312805	0.000806026
56897	WRNIP1	Huh-7.5.1 vs Huh-7	Huh-7	Huh-7.5.1	8.596289006	7.987568115	0.608720891	0.000473836	0.003226902
162963	ZNF610	R2.1 vs Huh-7.5.1	Huh-7.5.1	R2.1	3.632064496	3.023307739	0.608756757	3.02E-05	5.97E-05
7516	XRCC2	R1.10 vs R2.1	R2.1	R1.10	6.57940181	5.970604189	0.608797621	0.000153067	0.000257298
4297	MLL	R1.10 vs R2.1	R2.1	R1.10	6.49347125	5.884669027	0.608802223	7.01E-06	1.38E-05
259266	ASPM	R2.1 vs Huh-7.5.1	Huh-7.5.1	R2.1	8.960276619	8.351438338	0.608838281	0.000157517	0.000282686
57223	SMEK2	R1.10 vs Huh-7.5.1	Huh-7.5.1	R1.10	7.77517734	7.166339058	0.608838282	2.89E-07	2.86E-06
253039	LOC253039	R2.1 vs Huh-7.5.1	Huh-7.5.1	R2.1	4.862205745	4.253363492	0.608842252	1.26E-08	4.43E-08
100130776	hCG 2014417	R1.10 vs Huh-7.5.1	R1.10	Huh-7.5.1	6.072637676	5.463785758	0.608851918	3.09E-07	3.03E-06
2747	GLUD2	Huh-7.5.1c2 vs Huh-7.5.1	Huh-7.5.1c2	Huh-7.5.1	7.974856917	7.365997441	0.608859477	6.30E-05	0.00613857
54994	C20orf11	Huh-7.5.1 vs Huh-7	Huh-7	Huh-7.5.1	9.680835968	9.071908034	0.608927934	0.000107443	0.001014766
64081	PBLD	Huh-7.5.1 vs Huh-7	Huh-7	Huh-7.5.1	4.883779855	4.274833237	0.608946619	0.000847619	0.005032961
121274	ZNF641	R2.1 vs Huh-7.5.1	R2.1	Huh-7.5.1	5.435876514	4.826925169	0.608951345	2.41E-06	5.61E-06
27327	TNRC6A	R2.1 vs Huh-7.5.1	R2.1	Huh-7.5.1	7.693781215	7.084817281	0.608963935	2.44E-08	8.05E-08
22937	SCAP	R1.10 vs R2.1	R1.10	R2.1	9.797637497	9.188652473	0.608985024	5.40E-08	1.44E-07
51642	MRPL48	R1.10 vs R2.1	R2.1	R1.10	10.28311814	9.674128059	0.608990078	3.26E-08	8.99E-08
79882	ZC3H14	R1.10 vs R2.1	R2.1	R1.10	8.984253711	8.375233945	0.609019765	6.00E-08	1.59E-07
51091	SEPSECS	Huh-7.5.1c2 vs Huh-7	Huh-7	Huh-7.5.1c2	4.89633001	4.287306416	0.609023594	0.001708066	0.00845235
80270	HSD3B7	R1.09 vs R2.1	R1.09	R2.1	6.817519589	6.208481474	0.609038115	4.45E-06	8.56E-06
55128	TRIM68	R1.09 vs Huh-7.5.1	Huh-7.5.1	R1.09	6.316618349	5.707578814	0.609039535	2.60E-05	8.55E-05
23468	CBX5	R1.09 vs Huh-7.5.1	Huh-7.5.1	R1.09	9.324377391	8.715296536	0.609080855	3.99E-06	1.62E-05
5366	PMAIP1	R1.09 vs R1.10	R1.10	R1.09	7.888892947	7.279786119	0.609106828	1.11E-06	2.22E-05
29062	WDR91	R2.1 vs Huh-7.5.1	R2.1	Huh-7.5.1	6.555999993	5.946883325	0.609116668	5.43E-07	1.41E-06
577	BAI3	R1.09 vs R2.1	R2.1	R1.09	3.604433397	2.995311237	0.60912216	1.12E-06	2.30E-06
51303	FKBP11	R1.09 vs Huh-7.5.1	R1.09	Huh-7.5.1	12.1218401	11.51271185	0.609128249	6.96E-09	7.22E-08
284098	PIGW	R2.1 vs Huh-7.5.1	R2.1	Huh-7.5.1	9.115312752	8.506164033	0.609148719	3.33E-07	8.96E-07
24140	FTSJ1	R1.09 vs Huh-7.5.1	Huh-7.5.1	R1.09	9.100758493	8.491533592	0.609224901	6.84E-09	7.13E-08
27332	ZNF638	R1.10 vs R2.1	R2.1	R1.10	9.451423846	8.842191294	0.609232552	1.23E-05	2.35E-05
5912	RAP2B	R2.1 vs Huh-7.5.1	R2.1	Huh-7.5.1	5.862594975	5.253301719	0.609293256	2.71E-07	7.43E-07
2534	FYN	R1.09 vs R1.10	R1.10	R1.09	5.619930317	5.010632619	0.609297698	4.59E-08	1.76E-06
51076	CUTC	R2.1 vs Huh-7.5.1	R2.1	Huh-7.5.1	9.173008515	8.563689304	0.609319211	2.97E-07	8.07E-07
79847	TMEM180	R1.09 vs Huh-7.5.1	Huh-7.5.1	R1.09	6.833643909	6.224320783	0.609323126	8.21E-06	3.08E-05
84747	UNC119B	R2.1 vs Huh-7.5.1	R2.1	Huh-7.5.1	10.16960901	9.560285589	0.609323421	5.10E-09	1.96E-08
57634	EP400	R2.1 vs Huh-7.5.1	R2.1	Huh-7.5.1	7.685295693	7.075952214	0.609343479	6.89E-07	1.75E-06
84888	SPPL2A	R1.10 vs Huh-7.5.1	R1.10	Huh-7.5.1	9.794170282	9.184822466	0.609347815	3.65E-08	5.11E-07
51669	TMEM66	Huh-7.5.1 vs Huh-7	Huh-7	Huh-7.5.1	10.99965792	10.39030447	0.60935345	0.000163309	0.00140512
55285	RBM41	R1.09 vs Huh-7.5.1	Huh-7.5.1	R1.09	5.041914046	4.432554251	0.609359795	3.52E-05	0.000111874
285464	CRIPAK	R1.10 vs R2.1	R2.1	R1.10	7.675529457	7.06615715	0.609372307	5.84E-05	0.000102851
64216	TFB2M	Huh-7.5.1 vs Huh-7	Huh-7.5.1	Huh-7	8.750195001	8.140822219	0.609372782	0.000674653	0.004224446
9648	GCC2	R1.10 vs R2.1	R2.1	R1.10	8.358370583	7.748995509	0.609375074	1.18E-05	2.27E-05
11142	PKIG	Huh-7.5.1c2 vs Huh-7.5.1	Huh-7.5.1c2	Huh-7.5.1	9.607257679	8.997880359	0.60937732	2.86E-05	0.003763081
516	ATP5G1	R1.10 vs Huh-7.5.1	Huh-7.5.1	R1.10	11.65955637	11.05017416	0.609382208	3.16E-07	3.08E-06
23283	CSTF2T	R1.09 vs Huh-7.5.1	Huh-7.5.1	R1.09	7.768125217	7.158621908	0.609503308	5.09E-08	3.81E-07
10291	SF3A1	R2.1 vs Huh-7.5.1	R2.1	Huh-7.5.1	9.681710091	9.072174869	0.609535222	5.70E-08	1.76E-07
2195	FAT1	R1.09 vs Huh-7.5.1	R1.09	Huh-7.5.1	8.275564754	7.666006239	0.609558515	7.62E-09	7.74E-08
11064	CEP110	R1.09 vs Huh-7.5.1	Huh-7.5.1	R1.09	5.069896984	4.460306219	0.609590765	4.04E-05	0.000126488
8473	OGT	R1.10 vs R2.1	R2.1	R1.10	8.085937886	7.476342026	0.60959586	4.93E-07	1.13E-06
400027	LOC400027	R1.10 vs R2.1	R1.10	R2.1	5.791059529	5.181446485	0.609613044	5.44E-09	1.76E-08
7402	UTRN	R1.09 vs R2.1	R1.09	R2.1	6.434684257	5.825042682	0.609641576	1.16E-08	3.19E-08
51232	CRIM1	R1.09 vs R1.10	R1.09	R1.10	8.277686281	7.667999095	0.609687186	2.62E-06	4.36E-05
11278	KLF12	R2.1 vs Huh-7.5.1	R2.1	Huh-7.5.1	5.640697758	5.030976422	0.609721336	3.88E-08	1.23E-07
135458	HUS1B	Huh-7.5.1 vs Huh-7.5.1i	Huh-7.5.1	Huh-7.5.1i	4.220819657	3.619757519	0.609727583	0.000875504	0.001425803
10856	RUVBL2	Huh-7.5.1 vs Huh-7	Huh-7.5.1	Huh-7	12.02488216	11.41513587	0.609746293	0.000672456	0.004215715
89872	AQP10	R2.1 vs Huh-7.5.1	Huh-7.5.1	R2.1	4.935714243	4.32595083	0.609763413	2.88E-06	6.63E-06
83638	C11orf68	Huh-7.5.1c2 vs Huh-7	Huh-7.5.1c2	Huh-7	8.569033831	7.95926323	0.609770601	0.000340088	0.002450817
118	ADD1	R1.09 vs R1.10	R1.09	R1.10	9.196781705	8.587009569	0.609772136	4.96E-09	3.16E-07
57217	TTC7A	R1.09 vs R2.1	R1.09	R2.1	5.452006831	4.842233614	0.609773217	1.73E-06	3.48E-06
51054	PLEKHA9	R2.1 vs Huh-7.5.1	Huh-7.5.1	R2.1	6.722108083	6.11226616	0.609841923	9.66E-06	2.05E-05
57647	DHX37	R1.09 vs Huh-7.5.1	Huh-7.5.1	R1.09	7.40915192	6.799307272	0.609844648	7.05E-09	7.28E-08
2859	GPR35	R1.10 vs R2.1	R1.10	R2.1	5.884403453	5.274539987	0.609863466	0.000266671	0.000436359
64216	TFB2M	R1.09 vs R1.10	R1.10	R1.09	9.378814132	8.768949807	0.609864325	4.00E-06	6.18E-05
6775	STAT4	R1.09 vs R2.1	R1.09	R2.1	5.750299706	5.140388608	0.609911098	6.00E-05	0.000102222
283871	PGP	R1.09 vs Huh-7.5.1	Huh-7.5.1	R1.09	8.120769859	7.510811071	0.609958788	1.01E-08	9.87E-08
85015	USP45	R2.1 vs Huh-7.5.1	Huh-7.5.1	R2.1	6.319394887	5.709433313	0.609961574	3.68E-05	7.19E-05
2319	FLOT2	Huh-7.5.1c2 vs Huh-7	Huh-7.5.1c2	Huh-7	8.102700346	7.492729163	0.609971182	6.81E-05	0.000717468
729852	tcag7.903	Huh-7.5.1c2 vs Huh-7	Huh-7.5.1c2	Huh-7	5.899530502	5.289542879	0.609987623	0.001722132	0.008512883
56123	PCDHB13	Huh-7.5.1 vs Huh-7	Huh-7.5.1	Huh-7	4.252310582	3.642298332	0.61001225	0.00172384	0.008662853
7430	EZR	R1.09 vs R1.10	R1.09	R1.10	10.38884515	9.778806769	0.610038381	3.91E-08	1.56E-06
3990	LIPC	Huh-7.5.1c2 vs Huh-7	Huh-7.5.1c2	Huh-7	10.63830018	10.02820876	0.610091426	0.000251681	0.001942335
54532	USP53	R1.09 vs R2.1	R2.1	R1.09	6.612487547	6.002389378	0.61009817	3.79E-06	7.34E-06
5478	PPIA	R1.09 vs R2.1	R1.09	R2.1	9.820710647	9.210601093	0.610109555	3.40E-07	7.44E-07
147699	FLJ40125	R1.09 vs Huh-7.5.1	R1.09	Huh-7.5.1	5.543885017	4.933751047	0.61013397	4.62E-05	0.000143041
1375	CPT1B	Huh-7.5.1c2 vs Huh-7	Huh-7	Huh-7.5.1c2	6.924003675	6.313865297	0.610138378	0.001419607	0.007313284
51429	SNX9	Huh-7.5.1 vs Huh-7	Huh-7	Huh-7.5.1	6.992212323	6.382070153	0.61014217	0.000911391	0.00533656
126731	C1orf96	R2.1 vs Huh-7.5.1	R2.1	Huh-7.5.1	4.507569237	3.897425996	0.610143241	5.20E-09	1.99E-08
372	ARCN1	R1.10 vs R2.1	R2.1	R1.10	10.00053277	9.390366911	0.610165854	1.28E-08	3.81E-08
5962	RDX	R2.1 vs Huh-7.5.1	Huh-7.5.1	R2.1	8.97307895	8.362900979	0.610177971	1.04E-06	2.56E-06
2588	GALNS	Huh-7.5.1 vs Huh-7	Huh-7.5.1	Huh-7	10.07275871	9.462552363	0.610206344	8.00E-05	0.000810099
661	POLR3D	Huh-7.5.1 vs Huh-7	Huh-7	Huh-7.5.1	7.835541715	7.225332407	0.610209308	0.000119475	0.001102905
5794	PTPRH	R1.10 vs Huh-7.5.1	R1.10	Huh-7.5.1	6.067158776	5.456934479	0.610224297	3.30E-06	2.22E-05
51186	WBP5	Huh-7.5.1c2 vs Huh-7	Huh-7	Huh-7.5.1c2	10.88982444	10.27959471	0.610229733	0.000195502	0.001597272
2565	GABRG1	Huh-7.5.1c2 vs Huh-7.5.1c2i	Huh-7.5.1c2i	Huh-7.5.1c2	3.952053627	3.328223022	0.610247081	0.000187598	0.000585258
57149	LYRM1	R1.09 vs R2.1	R1.09	R2.1	9.611954574	9.00163133	0.610323245	8.94E-08	2.13E-07
92609	TIMM50	R2.1 vs Huh-7.5.1	R2.1	Huh-7.5.1	10.96380263	10.35347523	0.610327402	8.08E-08	2.42E-07
1942	EFNA1	R1.09 vs R1.10	R1.10	R1.09	8.04278561	7.432383136	0.610402474	3.68E-07	9.21E-06
8444	DYRK3	R1.10 vs R2.1	R2.1	R1.10	6.096116412	5.485700144	0.610416268	3.35E-05	6.07E-05
8648	NCOA1	R2.1 vs Huh-7.5.1	R2.1	Huh-7.5.1	7.099187036	6.488756913	0.610430124	8.48E-08	2.53E-07
10587	TXNRD2	R1.09 vs R2.1	R2.1	R1.09	7.592843673	6.982385707	0.610457966	1.34E-06	2.73E-06
57687	VAT1L	R1.10 vs Huh-7.5.1	Huh-7.5.1	R1.10	4.7951143	4.184652111	0.610462189	0.000433781	0.001474158
57117	INTS12	R2.1 vs Huh-7.5.1	R2.1	Huh-7.5.1	8.57514387	7.964649391	0.610494479	1.23E-06	3.00E-06
81502	HM13	R2.1 vs Huh-7.5.1	Huh-7.5.1	R2.1	7.610164373	6.999653938	0.610510435	2.25E-08	7.48E-08
9666	DZIP3	R1.09 vs Huh-7.5.1	Huh-7.5.1	R1.09	7.527065737	6.916497781	0.610567957	5.00E-06	1.98E-05
26751	SH3YL1	R1.09 vs Huh-7.5.1	R1.09	Huh-7.5.1	6.844897654	6.234328939	0.610568715	4.17E-06	1.69E-05
8763	CD164	R2.1 vs Huh-7.5.1	Huh-7.5.1	R2.1	9.91127278	9.30065734	0.61061544	2.78E-07	7.60E-07
79736	C17orf42	R1.10 vs R2.1	R2.1	R1.10	9.547849542	8.93716934	0.610680201	1.76E-07	4.28E-07
6938	TCF12	R2.1 vs Huh-7.5.1	Huh-7.5.1	R2.1	9.00772674	8.397018071	0.610708669	1.49E-07	4.24E-07
51422	PRKAG2	Huh-7.5.1 vs Huh-7.5.1i	Huh-7.5.1i	Huh-7.5.1	6.122108629	5.494117843	0.610726437	0.000341167	0.000745952
114569	MAL2	Huh-7.5.1c2 vs Huh-7	Huh-7	Huh-7.5.1c2	9.524494269	8.913752143	0.610742125	0.000158539	0.001370005
388335	TMEM220	R1.09 vs Huh-7.5.1	R1.09	Huh-7.5.1	9.622333393	9.01157912	0.610754273	6.01E-07	3.11E-06
90525	SHF	R1.09 vs Huh-7.5.1	Huh-7.5.1	R1.09	6.410411932	5.799578256	0.610833676	2.66E-05	8.72E-05
10158	PDZK1IP1	Huh-7.5.1 vs Huh-7	Huh-7	Huh-7.5.1	5.327802722	4.716961348	0.610841374	6.71E-05	0.000709874
23554	TSPAN12	R2.1 vs Huh-7.5.1	R2.1	Huh-7.5.1	6.90709843	6.296254758	0.610843672	1.62E-05	3.32E-05
79147	FKRP	R2.1 vs Huh-7.5.1	R2.1	Huh-7.5.1	6.677375347	6.066527395	0.610847951	1.42E-08	4.93E-08
23279	NUP160	R1.09 vs R2.1	R2.1	R1.09	6.429752532	5.818901616	0.610850916	1.49E-05	2.70E-05
5906	RAP1A	R2.1 vs Huh-7.5.1	Huh-7.5.1	R2.1	10.94924324	10.33834399	0.610899242	2.59E-08	8.51E-08
51125	GOLGA7	Huh-7.5.1 vs Huh-7	Huh-7	Huh-7.5.1	8.773869457	8.162942825	0.610926631	0.000155677	0.001357062
2788	GNG7	Huh-7.5.1c2 vs Huh-7	Huh-7.5.1c2	Huh-7	7.355391421	6.744453169	0.610938252	0.000884591	0.005121509
1789	DNMT3B	R1.09 vs R1.10	R1.09	R1.10	8.389895206	7.778911268	0.610983938	3.72E-07	9.29E-06
6019	RLN2	Huh-7.5.1 vs Huh-7	Huh-7	Huh-7.5.1	3.959810888	3.348803667	0.611007221	0.00023573	0.001880712
892	CCNC	R1.10 vs R2.1	R1.10	R2.1	11.76102699	11.1499407	0.611086291	3.97E-08	1.08E-07
150274	HSCB	R1.10 vs R2.1	R2.1	R1.10	7.367003997	6.755887979	0.611116019	0.000266807	0.00043653
64151	NCAPG	R2.1 vs Huh-7.5.1	Huh-7.5.1	R2.1	10.22309504	9.611971187	0.611123849	6.46E-07	1.65E-06
51626	DYNC2LI1	R1.10 vs R2.1	R2.1	R1.10	6.298497196	5.687369806	0.61112739	2.06E-06	4.33E-06
1558	CYP2C8	R2.1 vs Huh-7.5.1	Huh-7.5.1	R2.1	3.868934933	3.257806268	0.611128665	0.000297753	0.000515883
126987	LOC126987	R1.09 vs R1.10	R1.09	R1.10	7.81970173	7.20856216	0.61113957	0.000548973	0.00314233
7993	UBXN8	R1.10 vs Huh-7.5.1	R1.10	Huh-7.5.1	8.854186522	8.243044951	0.611141572	1.86E-06	1.36E-05
9439	MED23	Huh-7.5.1c2 vs Huh-7	Huh-7.5.1c2	Huh-7	5.726879099	5.11571844	0.611160659	7.89E-05	0.000807606
51141	INSIG2	R1.10 vs R2.1	R2.1	R1.10	7.352253208	6.741072632	0.611180576	3.13E-07	7.37E-07
5287	PIK3C2B	Huh-7.5.1 vs Huh-7	Huh-7.5.1	Huh-7	9.994588624	9.383377531	0.611211094	4.55E-05	0.000523019
57139	RGL3	R1.09 vs Huh-7.5.1	R1.09	Huh-7.5.1	5.554100842	4.942887178	0.611213665	0.000480521	0.001189773
4719	NDUFS1	R1.09 vs Huh-7.5.1	Huh-7.5.1	R1.09	8.817500372	8.206255209	0.611245163	4.23E-07	2.29E-06
23299	BICD2	R1.09 vs R2.1	R2.1	R1.09	8.24163763	7.63037067	0.61126696	2.48E-08	6.47E-08
83642	RP3-402G11.5	R1.09 vs R2.1	R1.09	R2.1	7.522159755	6.910891142	0.611268613	1.60E-08	4.31E-08
60312	AFAP1	R2.1 vs Huh-7.5.1	R2.1	Huh-7.5.1	4.023510586	3.412232949	0.611277637	1.85E-06	4.39E-06
56342	PPAN	R1.10 vs R2.1	R2.1	R1.10	9.392244338	8.780950805	0.611293534	1.42E-07	3.53E-07
81565	NDEL1	R2.1 vs Huh-7.5.1	R2.1	Huh-7.5.1	8.61358831	8.002260942	0.611327367	2.26E-08	7.52E-08
63931	MRPS14	R1.09 vs R1.10	R1.10	R1.09	10.74204832	10.13069071	0.611357613	2.41E-07	6.66E-06
64081	PBLD	R1.09 vs R2.1	R1.09	R2.1	5.087488054	4.476121421	0.611366634	1.21E-06	2.49E-06
1613	DAPK3	R2.1 vs Huh-7.5.1	Huh-7.5.1	R2.1	6.362650156	5.751278534	0.611371622	1.36E-07	3.91E-07
81550	TDRD3	Huh-7.5.1c2 vs Huh-7	Huh-7	Huh-7.5.1c2	5.630728744	5.019318932	0.611409813	0.000284449	0.002135399
10560	SLC19A2	R1.09 vs R1.10	R1.10	R1.09	8.454998743	7.843581429	0.611417315	4.90E-08	1.86E-06
9766	KIAA0247	R1.09 vs R2.1	R1.09	R2.1	8.353784189	7.742350847	0.611433342	1.39E-06	2.82E-06
3225	HOXC9	R2.1 vs Huh-7.5.1	R2.1	Huh-7.5.1	7.833510334	7.222050538	0.611459796	5.05E-07	1.31E-06
8473	OGT	Huh-7.5.1c2 vs Huh-7	Huh-7.5.1c2	Huh-7	6.537034087	5.925568666	0.611465421	0.000650185	0.004002244
6780	STAU1	R2.1 vs Huh-7.5.1	Huh-7.5.1	R2.1	11.67428543	11.06280427	0.611481163	3.77E-09	1.50E-08
84626	KRBA1	R1.10 vs R2.1	R2.1	R1.10	7.545272852	6.933779123	0.611493729	7.28E-07	1.63E-06
6102	RP2	R1.10 vs Huh-7.5.1	R1.10	Huh-7.5.1	7.500774498	6.889236261	0.611538237	4.11E-05	0.000191843
6671	SP4	Huh-7.5.1 vs Huh-7.5.1i	Huh-7.5.1i	Huh-7.5.1	4.643000193	4.021375552	0.611566737	0.001093372	0.002091552
51614	ERGIC3	R2.1 vs Huh-7.5.1	Huh-7.5.1	R2.1	11.44920995	10.83763297	0.611576978	3.57E-07	9.55E-07
54621	FLJ20674	R1.10 vs Huh-7.5.1	R1.10	Huh-7.5.1	5.595281333	4.983681787	0.611599547	5.35E-06	3.36E-05
90355	C5orf30	R1.09 vs R2.1	R1.09	R2.1	8.337498	7.725893064	0.611604936	9.44E-07	1.96E-06
389124	IQCF5	Huh-7.5.1 vs Huh-7.5.1i	Huh-7.5.1	Huh-7.5.1i	4.15828492	3.523267308	0.611628934	0.002072759	0.003695103
4216	MAP3K4	R1.10 vs Huh-7.5.1	Huh-7.5.1	R1.10	9.130883079	8.519253888	0.61162919	8.79E-08	1.06E-06
11072	DUSP14	R1.10 vs Huh-7.5.1	Huh-7.5.1	R1.10	8.499919335	7.888268559	0.611650775	1.48E-07	1.63E-06
23613	ZMYND8	Huh-7.5.1 vs Huh-7	Huh-7	Huh-7.5.1	9.127050887	8.515388792	0.611662095	0.000582745	0.003777403
5590	PRKCZ	Huh-7.5.1 vs Huh-7	Huh-7	Huh-7.5.1	5.529987305	4.918295264	0.611692041	0.000457552	0.003147509
51265	CDKL3	R1.10 vs R2.1	R2.1	R1.10	5.531676018	4.91998182	0.611694199	1.08E-06	2.36E-06
26155	NOC2L	R1.09 vs R2.1	R2.1	R1.09	8.545795565	7.934087562	0.611708004	6.37E-09	1.84E-08
23266	LPHN2	R1.09 vs Huh-7.5.1	Huh-7.5.1	R1.09	9.463070458	8.851335569	0.611734888	3.15E-09	3.73E-08
115098	CCDC124	R2.1 vs Huh-7.5.1	R2.1	Huh-7.5.1	8.089209505	7.477467611	0.611741894	3.71E-07	9.91E-07
8324	FZD7	R1.09 vs R1.10	R1.09	R1.10	9.599804575	8.988060779	0.611743796	7.72E-08	2.68E-06
3712	IVD	R1.09 vs Huh-7.5.1	Huh-7.5.1	R1.09	7.150310559	6.53853274	0.611777818	5.17E-06	2.04E-05
11047	ADRM1	R1.09 vs Huh-7.5.1	Huh-7.5.1	R1.09	10.58833362	9.976510951	0.611822671	8.06E-08	5.65E-07
402055	SRRD	Huh-7.5.1c2 vs Huh-7	Huh-7.5.1c2	Huh-7	9.543218078	8.931385121	0.611832958	0.000104072	0.000991607
548645	DNAJC25	R1.10 vs R2.1	R1.10	R2.1	8.225258026	7.613387133	0.611870893	2.85E-06	5.87E-06
54432	YIPF1	Huh-7.5.1c2 vs Huh-7	Huh-7.5.1c2	Huh-7	8.674800165	8.062923973	0.611876192	0.000465861	0.003102029
29099	COMMD9	R1.10 vs R2.1	R2.1	R1.10	9.12318133	8.511281394	0.611899935	3.78E-08	1.03E-07
580	BARD1	R1.10 vs R2.1	R2.1	R1.10	8.301995303	7.690086613	0.61190869	2.41E-07	5.76E-07
9924	PAN2	R1.09 vs Huh-7.5.1	Huh-7.5.1	R1.09	7.874152615	7.262241793	0.611910822	1.09E-05	3.95E-05
1387	CREBBP	R2.1 vs Huh-7.5.1	R2.1	Huh-7.5.1	7.323015726	6.71109502	0.611920706	1.39E-07	3.98E-07
84061	MAGT1	R1.09 vs Huh-7.5.1	R1.09	Huh-7.5.1	10.15307776	9.541145261	0.611932495	3.80E-08	2.99E-07
23325	KIAA1033	R2.1 vs Huh-7.5.1	Huh-7.5.1	R2.1	8.653373234	8.041418965	0.611954269	1.47E-05	3.03E-05
310	ANXA7	Huh-7.5.1c2 vs Huh-7	Huh-7	Huh-7.5.1c2	10.06133534	9.449370853	0.611964485	0.000608452	0.003821342
3643	INSR	R1.09 vs Huh-7.5.1	R1.09	Huh-7.5.1	7.888235818	7.276259218	0.6119766	8.88E-08	6.13E-07
64421	DCLRE1C	Huh-7.5.1c2 vs Huh-7	Huh-7	Huh-7.5.1c2	5.933665188	5.321674123	0.611991065	0.000746267	0.004471183
357	SHROOM2	R1.09 vs Huh-7.5.1	R1.09	Huh-7.5.1	7.574269587	6.96227259	0.611996997	0.000138805	0.000386171
5982	RFC2	R1.09 vs Huh-7.5.1	Huh-7.5.1	R1.09	9.263407762	8.651364703	0.61204306	1.12E-08	1.07E-07
318	NUDT2	R1.10 vs R2.1	R2.1	R1.10	7.178708403	6.566637703	0.6120707	8.39E-06	1.63E-05
25828	TXN2	R1.10 vs R2.1	R2.1	R1.10	10.04082739	9.428743772	0.612083621	1.24E-06	2.69E-06
55347	ABHD10	R1.10 vs R2.1	R2.1	R1.10	8.467820884	7.85567859	0.612142294	3.05E-08	8.45E-08
2571	GAD1	R1.10 vs Huh-7.5.1	R1.10	Huh-7.5.1	4.996893189	4.384740084	0.612153105	1.95E-05	0.000102123
6102	RP2	R2.1 vs Huh-7.5.1	R2.1	Huh-7.5.1	7.501440511	6.889236261	0.61220425	4.07E-05	7.90E-05
51013	EXOSC1	Huh-7.5.1 vs Huh-7	Huh-7.5.1	Huh-7	10.04506361	9.432827396	0.612236215	0.000651979	0.00412072
283871	PGP	R1.10 vs R2.1	R2.1	R1.10	8.302436244	7.690160556	0.612275688	9.69E-09	2.97E-08
6819	SULT1C2	Huh-7.5.1c2 vs Huh-7	Huh-7.5.1c2	Huh-7	6.077506455	5.465225244	0.612281212	0.000168315	0.001427039
9218	VAPA	R1.10 vs R2.1	R1.10	R2.1	7.460552219	6.848267248	0.612284971	7.45E-07	1.66E-06
26058	GIGYF2	R1.10 vs R2.1	R2.1	R1.10	7.295523579	6.683163738	0.612359841	7.91E-08	2.05E-07
285989	ZNF789	Huh-7.5.1c2 vs Huh-7	Huh-7.5.1c2	Huh-7	6.737222819	6.124862062	0.612360757	0.00134545	0.007019518
634	CEACAM1	Huh-7.5.1c2 vs Huh-7	Huh-7	Huh-7.5.1c2	6.979209759	6.366832053	0.612377706	0.000116996	0.001087224
84376	HOOK3	R1.10 vs R2.1	R1.10	R2.1	5.690535472	5.078141762	0.61239371	1.05E-06	2.29E-06
23640	HSPBP1	Huh-7.5.1c2 vs Huh-7	Huh-7.5.1c2	Huh-7	9.464137225	8.85173361	0.612403615	0.000293696	0.002186627
10915	TCERG1	R1.09 vs Huh-7.5.1	Huh-7.5.1	R1.09	9.830854595	9.218443846	0.612410749	6.31E-06	2.44E-05
11064	CEP110	R1.09 vs R2.1	R2.1	R1.09	5.072718129	4.460306219	0.612411909	3.86E-05	6.71E-05
56126	PCDHB10	R1.10 vs R2.1	R1.10	R2.1	3.595980424	2.983555141	0.612425283	2.44E-06	5.08E-06
23558	WBP2	R1.10 vs R2.1	R2.1	R1.10	7.424645179	6.81219687	0.612448309	1.26E-06	2.73E-06
29960	FTSJ2	R2.1 vs Huh-7.5.1	R2.1	Huh-7.5.1	9.684719293	9.072270249	0.612449043	5.58E-08	1.72E-07
10910	SUGT1	R2.1 vs Huh-7.5.1	R2.1	Huh-7.5.1	10.4748958	9.862443574	0.61245223	2.22E-07	6.16E-07
7564	ZNF16	R1.09 vs R2.1	R2.1	R1.09	6.136820601	5.524363013	0.612457588	0.000143702	0.000235032
152518	NFXL1	R1.10 vs R2.1	R2.1	R1.10	8.128013575	7.515534808	0.612478766	7.04E-06	1.38E-05
58191	CXCL16	R1.10 vs Huh-7.5.1	R1.10	Huh-7.5.1	6.526787549	5.914227614	0.612559935	8.36E-05	0.000352029
7570	ZNF22	R1.10 vs Huh-7.5.1	Huh-7.5.1	R1.10	9.329286021	8.716723928	0.612562092	2.29E-07	2.34E-06
27072	VPS41	R1.09 vs Huh-7.5.1	R1.09	Huh-7.5.1	6.76779091	6.155216003	0.612574907	4.85E-09	5.33E-08
5290	PIK3CA	Huh-7.5.1 vs Huh-7	Huh-7	Huh-7.5.1	4.825418294	4.212822385	0.612595908	0.000864194	0.005111773
66008	TRAK2	R2.1 vs Huh-7.5.1	Huh-7.5.1	R2.1	7.706576414	7.093969297	0.612607117	8.52E-09	3.12E-08
9465	AKAP7	R2.1 vs Huh-7.5.1	Huh-7.5.1	R2.1	7.13097634	6.518350211	0.612626129	2.97E-06	6.83E-06
28992	MACROD1	R1.09 vs R2.1	R2.1	R1.09	6.300764356	5.688111526	0.61265283	0.000696746	0.001063635
149643	C1orf227	Huh-7.5.1 vs Huh-7	Huh-7.5.1	Huh-7	4.496433169	3.883758598	0.612674572	0.000841717	0.005010735
27147	DENND2A	R1.10 vs Huh-7.5.1	Huh-7.5.1	R1.10	6.017929211	5.405212158	0.612717053	2.80E-08	4.12E-07
57584	ARHGAP21	Huh-7 vs Huh-7i	Huh-7i	Huh-7	5.15917824	4.534295878	0.612730426	0.000927124	0.005371652
5292	PIM1	R1.09 vs Huh-7.5.1	R1.09	Huh-7.5.1	6.39284686	5.780101948	0.612744912	3.87E-06	1.58E-05
6659	SOX4	Huh-7.5.1c2 vs Huh-7	Huh-7	Huh-7.5.1c2	10.53438382	9.921626438	0.612757385	0.00066903	0.004091125
137209	ZNF572	Huh-7 vs Huh-7i	Huh-7i	Huh-7	5.4291956	4.831602249	0.612765779	0.001814675	0.009916998
28958	CCDC56	R1.09 vs R2.1	R2.1	R1.09	11.98074594	11.36795177	0.612794174	3.56E-08	9.01E-08
2098	ESD	Huh-7.5.1 vs Huh-7	Huh-7	Huh-7.5.1	10.95055057	10.33775196	0.612798616	1.45E-05	0.000219204
117145	THEM4	R1.09 vs Huh-7.5.1	Huh-7.5.1	R1.09	8.6377734	8.024912895	0.612860505	2.76E-08	2.28E-07
5034	P4HB	R1.10 vs R2.1	R1.10	R2.1	10.691791	10.07892373	0.61286727	1.52E-08	4.47E-08
2745	GLRX	Huh-7.5.1 vs Huh-7	Huh-7.5.1	Huh-7	7.907614478	7.294745036	0.612869442	0.000193958	0.001602509
54897	CASZ1	R1.10 vs R2.1	R1.10	R2.1	5.670409039	5.057517333	0.612891705	4.04E-08	1.10E-07
2592	GALT	R1.10 vs Huh-7.5.1	Huh-7.5.1	R1.10	8.29142679	7.678530322	0.612896468	8.28E-06	4.88E-05
80155	NARG1	R1.09 vs Huh-7.5.1	Huh-7.5.1	R1.09	8.40540638	7.792449584	0.612956796	8.29E-08	5.77E-07
83992	CTTNBP2	R2.1 vs Huh-7.5.1	R2.1	Huh-7.5.1	4.761276321	4.148303594	0.612972727	4.80E-05	9.23E-05
22864	R3HDM2	R1.09 vs R2.1	R1.09	R2.1	7.684589298	7.071590162	0.612999136	0.000156576	0.00025516
23163	GGA3	R1.09 vs R2.1	R2.1	R1.09	7.165179866	6.552175349	0.613004518	1.72E-07	3.92E-07
8682	PEA15	R1.09 vs Huh-7.5.1	Huh-7.5.1	R1.09	7.982800699	7.369745114	0.613055586	5.57E-07	2.91E-06
284023	LOC284023	R1.10 vs R2.1	R2.1	R1.10	5.880819756	5.267746174	0.613073583	1.42E-05	2.68E-05
23306	TMEM194A	Huh-7.5.1 vs Huh-7	Huh-7	Huh-7.5.1	6.191798164	5.578703376	0.613094788	0.000575645	0.003752335
64949	MRPS26	R1.09 vs R2.1	R2.1	R1.09	10.86418257	10.25108233	0.613100242	1.31E-07	3.04E-07
9377	COX5A	R2.1 vs Huh-7.5.1	Huh-7.5.1	R2.1	13.25629824	12.64317667	0.613121563	1.03E-08	3.69E-08
9577	BRE	R2.1 vs Huh-7.5.1	R2.1	Huh-7.5.1	8.627233275	8.014084343	0.613148932	8.01E-07	2.01E-06
83543	AIF1L	R1.09 vs R2.1	R2.1	R1.09	6.525067626	5.911888789	0.613178838	7.28E-07	1.53E-06
64689	GORASP1	Huh-7.5.1 vs Huh-7	Huh-7	Huh-7.5.1	8.260574318	7.647377198	0.613197119	3.75E-05	0.000457017
55000	TUG1	R1.09 vs R2.1	R1.09	R2.1	9.258792612	8.645591516	0.613201096	1.86E-07	4.21E-07
28999	KLF15	Huh-7.5.1 vs Huh-7	Huh-7.5.1	Huh-7	7.566569246	6.953362859	0.613206387	0.001053441	0.005992934
59341	TRPV4	R1.10 vs R2.1	R1.10	R2.1	5.389215819	4.776006047	0.613209772	1.68E-06	3.57E-06
388323	GLTPD2	Huh-7.5.1 vs Huh-7	Huh-7	Huh-7.5.1	8.02504689	7.411827933	0.613218957	0.000490212	0.003311662
9948	WDR1	Huh-7.5.1c2 vs Huh-7	Huh-7	Huh-7.5.1c2	10.85609754	10.2428705	0.613227044	8.36E-05	0.000844113
23070	FTSJD2	R1.09 vs Huh-7.5.1	Huh-7.5.1	R1.09	7.898181135	7.284938409	0.613242726	3.29E-08	2.65E-07
2909	GRLF1	R1.10 vs R2.1	R1.10	R2.1	6.865918724	6.252665415	0.613253309	5.95E-09	1.91E-08
57717	PCDHB16	R1.09 vs Huh-7.5.1	R1.09	Huh-7.5.1	5.883642392	5.270351661	0.61329073	9.92E-06	3.63E-05
23047	PDS5B	R1.09 vs Huh-7.5.1	Huh-7.5.1	R1.09	7.794548476	7.181238632	0.613309844	5.77E-07	3.00E-06
977	CD151	R1.09 vs R2.1	R1.09	R2.1	9.050649731	8.437325927	0.613323804	1.88E-06	3.77E-06
54916	C14orf101	R1.10 vs R2.1	R1.10	R2.1	7.904464197	7.291135526	0.613328671	3.28E-07	7.68E-07
9129	PRPF3	R1.09 vs Huh-7.5.1	Huh-7.5.1	R1.09	7.746163606	7.132820674	0.613342932	1.81E-06	8.09E-06
4638	MYLK	Huh-7.5.1c2 vs Huh-7	Huh-7.5.1c2	Huh-7	7.456515607	6.843116327	0.613399281	0.000106535	0.001009547
51765	RP6-213H19.1	R1.10 vs R2.1	R2.1	R1.10	8.788104763	8.174669882	0.613434881	1.98E-06	4.16E-06
158135	TTLL11	R1.09 vs Huh-7.5.1	Huh-7.5.1	R1.09	4.981991444	4.368555242	0.613436203	4.48E-06	1.80E-05
1289	COL5A1	Huh-7.5.1 vs Huh-7.5.1i	Huh-7.5.1	Huh-7.5.1i	4.410750206	3.783377937	0.613447727	0.000478257	0.001002878
8467	SMARCA5	R2.1 vs Huh-7.5.1	R2.1	Huh-7.5.1	8.785727403	8.172274549	0.613452853	8.29E-07	2.08E-06
1386	ATF2	R1.09 vs R1.10	R1.10	R1.09	6.382349255	5.768868825	0.613480429	6.46E-06	9.09E-05
10045	SH2D3A	Huh-7.5.1 vs Huh-7	Huh-7.5.1	Huh-7	5.541765207	4.928270818	0.613494389	0.000742278	0.004547025
196441	ZFC3H1	R1.10 vs R2.1	R2.1	R1.10	8.353957442	7.740455558	0.613501884	0.000523152	0.000832192
83872	HMCN1	R1.09 vs R2.1	R1.09	R2.1	4.187815184	3.5742782	0.613536984	8.97E-05	0.000150009
23033	DOPEY1	R2.1 vs Huh-7.5.1	R2.1	Huh-7.5.1	6.101799491	5.488254151	0.61354534	5.29E-08	1.64E-07
29087	THYN1	R1.09 vs R2.1	R2.1	R1.09	9.285355281	8.671796794	0.613558487	4.92E-07	1.06E-06
8332	HIST1H2AL	R1.10 vs R2.1	R1.10	R2.1	4.152549357	3.538940981	0.613608376	0.003701368	0.005357446
23670	TMEM2	R1.10 vs Huh-7.5.1	R1.10	Huh-7.5.1	10.14733534	9.533722852	0.613612483	1.90E-06	1.39E-05
26189	OR1A2	Huh-7.5.1 vs Huh-7.5.1i	Huh-7.5.1	Huh-7.5.1i	3.674344177	3.066020939	0.61363592	0.000996904	0.001724942
5893	RAD52	R1.09 vs R2.1	R2.1	R1.09	4.52545773	3.911801631	0.613656099	3.00E-07	6.63E-07
29116	MYLIP	R1.10 vs Huh-7.5.1	R1.10	Huh-7.5.1	6.871821479	6.258135538	0.61368594	1.08E-08	1.88E-07
11011	TLK2	R1.09 vs Huh-7.5.1	Huh-7.5.1	R1.09	8.497900479	7.884206518	0.613693961	8.27E-07	4.09E-06
94121	SYTL4	R1.09 vs Huh-7.5.1	R1.09	Huh-7.5.1	4.865899382	4.252168537	0.613730845	3.20E-05	0.000102597
51027	BOLA1	R1.09 vs R2.1	R2.1	R1.09	7.164794452	6.551058558	0.613735894	2.46E-08	6.43E-08
23527	ACAP2	Huh-7.5.1 vs Huh-7	Huh-7	Huh-7.5.1	4.923238171	4.309491483	0.613746688	0.001068959	0.006062744
55775	TDP1	R1.10 vs R2.1	R2.1	R1.10	7.156702302	6.542945019	0.613757283	3.68E-07	8.54E-07
5986	RFNG	R2.1 vs Huh-7.5.1	R2.1	Huh-7.5.1	7.09480061	6.48100673	0.61379388	1.69E-05	3.45E-05
10528	NOP56	R1.09 vs Huh-7.5.1	Huh-7.5.1	R1.09	10.80960911	10.19578812	0.613820991	3.07E-07	1.74E-06
4851	NOTCH1	R1.09 vs Huh-7.5.1	Huh-7.5.1	R1.09	5.994698052	5.380868109	0.613829942	0.000740182	0.00176282
1193	CLIC2	R1.09 vs Huh-7.5.1	R1.09	Huh-7.5.1	6.109181377	5.495334177	0.6138472	1.29E-05	4.60E-05
1819	DRG2	R1.09 vs R2.1	R2.1	R1.09	7.73279217	7.118944253	0.613847917	2.58E-07	5.77E-07
123688	AGPHD1	Huh-7.5.1c2 vs Huh-7	Huh-7.5.1c2	Huh-7	7.417052544	6.803181247	0.613871297	0.000284303	0.002135399
57643	ZSWIM5	R1.10 vs Huh-7.5.1	R1.10	Huh-7.5.1	6.681488902	6.067598149	0.613890753	1.26E-06	9.88E-06
7091	TLE4	Huh-7.5.1c2 vs Huh-7.5.1c2i	Huh-7.5.1c2i	Huh-7.5.1c2	4.308550165	3.679693476	0.613908143	5.54E-05	0.000230286
51320	MEX3C	R1.10 vs R2.1	R1.10	R2.1	5.788373579	5.174448184	0.613925395	1.04E-07	2.64E-07
54583	EGLN1	R1.09 vs R2.1	R2.1	R1.09	5.8218499	5.207876289	0.613973612	1.58E-06	3.20E-06
1850	DUSP8	R2.1 vs Huh-7.5.1	Huh-7.5.1	R2.1	7.055685765	6.441654659	0.614031106	4.78E-05	9.20E-05
54812	AFTPH	R2.1 vs Huh-7.5.1	Huh-7.5.1	R2.1	8.503904662	7.889866942	0.61403772	1.07E-08	3.83E-08
10944	C11orf58	Huh-7.5.1c2 vs Huh-7	Huh-7	Huh-7.5.1c2	10.62065086	10.00659783	0.614053031	0.000112205	0.001055593
9474	ATG5	R1.10 vs R2.1	R1.10	R2.1	8.194358345	7.58028271	0.614075635	3.83E-08	1.04E-07
57338	JPH3	R2.1 vs Huh-7.5.1	R2.1	Huh-7.5.1	4.110532509	3.49645167	0.614080838	2.44E-08	8.05E-08
51529	ANAPC11	Huh-7.5.1c2 vs Huh-7	Huh-7.5.1c2	Huh-7	9.730605689	9.116479728	0.614125961	4.70E-05	0.000534992
80256	KIAA1539	R1.10 vs R2.1	R1.10	R2.1	5.940081265	5.325944011	0.614137255	3.15E-07	7.40E-07
8417	STX7	R2.1 vs Huh-7.5.1	Huh-7.5.1	R2.1	6.852111452	6.237946553	0.614164899	5.85E-07	1.51E-06
7050	TGIF1	R1.10 vs Huh-7.5.1	R1.10	Huh-7.5.1	10.05888477	9.444717113	0.614167656	6.18E-08	7.87E-07
85414	SLC45A3	Huh-7.5.1 vs Huh-7	Huh-7.5.1	Huh-7	6.144414373	5.530243896	0.614170478	0.000464993	0.003181413
7844	RNF103	R1.09 vs Huh-7.5.1	R1.09	Huh-7.5.1	9.104567391	8.49039425	0.61417314	1.10E-07	7.29E-07
5017	OVOL1	R1.10 vs R2.1	R1.10	R2.1	5.047528935	4.433348622	0.614180314	2.83E-05	5.17E-05
1964	EIF1AX	R1.09 vs Huh-7.5.1	Huh-7.5.1	R1.09	9.20324341	8.589058068	0.614185341	9.13E-08	6.27E-07
1105	CHD1	R1.09 vs Huh-7.5.1	Huh-7.5.1	R1.09	8.152735014	7.53851274	0.614222274	3.02E-05	9.74E-05
5464	PPA1	R1.09 vs R2.1	R2.1	R1.09	12.81275361	12.19852095	0.614232664	2.60E-08	6.75E-08
51379	CRLF3	R1.09 vs Huh-7.5.1	Huh-7.5.1	R1.09	9.649364519	9.035118037	0.614246482	2.92E-08	2.39E-07
10468	FST	R1.09 vs R2.1	R1.09	R2.1	5.609003238	4.994753013	0.614250225	1.01E-07	2.37E-07
54876	DCAF16	R1.10 vs Huh-7.5.1	Huh-7.5.1	R1.10	7.398195478	6.78391387	0.614281608	5.74E-07	5.09E-06
55818	KDM3A	R1.10 vs R2.1	R2.1	R1.10	9.001648274	8.387358233	0.614290041	3.29E-08	9.08E-08
9885	OSBPL2	Huh-7.5.1 vs Huh-7	Huh-7	Huh-7.5.1	7.09853327	6.484231138	0.614302133	0.000811713	0.004867483
3110	MNX1	Huh-7.5.1c2 vs Huh-7	Huh-7	Huh-7.5.1c2	8.604179982	7.989875048	0.614304934	0.000116201	0.001081279
57706	DENND1A	R2.1 vs Huh-7.5.1	Huh-7.5.1	R2.1	7.07922488	6.464829354	0.614395526	4.16E-08	1.31E-07
23511	NUP188	R1.10 vs R2.1	R2.1	R1.10	8.274503998	7.660103328	0.614400669	1.36E-08	4.02E-08
23590	PDSS1	Huh-7.5.1 vs Huh-7	Huh-7	Huh-7.5.1	8.327838907	7.713436234	0.614402673	0.00064748	0.004101591
10535	RNASEH2A	R1.10 vs Huh-7.5.1	Huh-7.5.1	R1.10	10.12641071	9.511971109	0.614439602	1.16E-06	9.24E-06
11186	RASSF1	R1.10 vs R2.1	R1.10	R2.1	8.169273223	7.554833292	0.614439931	1.32E-06	2.85E-06
11036	GTF2A1L	Huh-7.5.1 vs Huh-7.5.1i	Huh-7.5.1	Huh-7.5.1i	3.668860729	3.052844272	0.614492434	0.000938657	0.001828484
1390	CREM	R2.1 vs Huh-7.5.1	Huh-7.5.1	R2.1	6.828495789	6.213993772	0.614502017	3.10E-09	1.26E-08
9880	ZBTB39	R1.09 vs R2.1	R2.1	R1.09	7.084773021	6.470256645	0.614516376	4.68E-07	1.01E-06
7520	XRCC5	R1.10 vs R2.1	R2.1	R1.10	11.27797133	10.66343786	0.614533467	1.64E-08	4.80E-08
100128822	LOC100128822	R1.10 vs Huh-7.5.1	Huh-7.5.1	R1.10	6.665646707	6.051103606	0.614543101	1.51E-06	1.15E-05
23362	PSD3	R1.09 vs R2.1	R1.09	R2.1	7.686210448	7.071666729	0.614543719	5.18E-08	1.27E-07
22822	PHLDA1	Huh-7.5.1c2 vs Huh-7	Huh-7	Huh-7.5.1c2	7.86482076	7.250263582	0.614557178	5.86E-05	0.000638066
80198	MUS81	Huh-7.5.1 vs Huh-7	Huh-7	Huh-7.5.1	9.111317764	8.496752136	0.614565628	0.000144067	0.001278249
55571	C2orf29	R1.09 vs Huh-7.5.1	Huh-7.5.1	R1.09	9.798945287	9.184358388	0.614586899	2.43E-08	2.04E-07
10924	SMPDL3A	Huh-7.5.1c2 vs Huh-7	Huh-7	Huh-7.5.1c2	8.153878934	7.53928159	0.614597345	0.00078775	0.004651699
8883	NAE1	R1.09 vs Huh-7.5.1	Huh-7.5.1	R1.09	10.50012259	9.885521931	0.614600656	1.40E-06	6.50E-06
999	CDH1	R1.09 vs R1.10	R1.09	R1.10	8.204419023	7.589813048	0.614605976	0.000131774	0.001003063
147929	ZNF565	R1.10 vs R2.1	R1.10	R2.1	6.532235502	5.91759114	0.614644362	1.68E-06	3.57E-06
25827	FBXL2	Huh-7.5.1 vs Huh-7	Huh-7	Huh-7.5.1	7.192212782	6.577567269	0.614645513	0.000816788	0.004889495
80185	C8orf41	Huh-7.5.1 vs Huh-7	Huh-7	Huh-7.5.1	8.138442406	7.52378261	0.614659796	0.000124081	0.001136389
80318	GKAP1	R1.09 vs Huh-7.5.1	Huh-7.5.1	R1.09	5.078487742	4.463751184	0.614736558	4.50E-06	1.80E-05
84102	SLC41A2	R1.09 vs R1.10	R1.10	R1.09	5.671992937	5.057242898	0.614750038	2.72E-07	7.20E-06
10169	SERF2	R1.10 vs R2.1	R1.10	R2.1	8.565622638	7.950868193	0.614754445	1.49E-07	3.67E-07
26030	PLEKHG3	R1.09 vs Huh-7.5.1	R1.09	Huh-7.5.1	7.103733697	6.488943143	0.614790554	2.40E-07	1.40E-06
23392	KIAA0368	Huh-7.5.1 vs Huh-7	Huh-7.5.1	Huh-7	8.148617005	7.533822443	0.614794563	3.72E-05	0.00045351
23204	ARL6IP1	R2.1 vs Huh-7.5.1	Huh-7.5.1	R2.1	11.36718242	10.75237152	0.6148109	1.85E-08	6.26E-08
1948	EFNB2	R1.10 vs Huh-7.5.1	R1.10	Huh-7.5.1	4.795758022	4.180926268	0.614831753	8.42E-07	7.04E-06
4125	MAN2B1	Huh-7.5.1 vs Huh-7	Huh-7.5.1	Huh-7	9.595148404	8.980291577	0.614856827	3.71E-05	0.000453387
10342	TFG	R1.09 vs R2.1	R1.09	R2.1	11.58586187	10.97096855	0.614893322	4.00E-09	1.20E-08
2936	GSR	R1.09 vs R2.1	R1.09	R2.1	8.139588069	7.524675879	0.61491219	3.90E-07	8.49E-07
197	AHSG	R1.09 vs R1.10	R1.10	R1.09	10.68160383	10.06661529	0.614988544	4.64E-06	6.98E-05
136319	MTPN	R1.09 vs R2.1	R2.1	R1.09	11.68777821	11.07278851	0.614989707	1.02E-08	2.84E-08
6908	TBP	R1.09 vs Huh-7.5.1	Huh-7.5.1	R1.09	8.528670694	7.913675704	0.614994989	5.21E-07	2.75E-06
64399	HHIP	R2.1 vs Huh-7.5.1	R2.1	Huh-7.5.1	3.982982325	3.367986415	0.614995911	1.09E-07	3.18E-07
113130	CDCA5	Huh-7.5.1c2 vs Huh-7.5.1c2i	Huh-7.5.1c2	Huh-7.5.1c2i	8.610081568	8.007619887	0.615013054	6.16E-05	0.000328424
64132	XYLT2	R1.10 vs Huh-7.5.1	Huh-7.5.1	R1.10	6.543382985	5.92836288	0.615020105	0.00021637	0.000797576
5228	PGF	R1.09 vs R1.10	R1.09	R1.10	7.664539527	7.049497543	0.615041984	1.07E-06	2.16E-05
339488	TFAP2E	Huh-7.5.1 vs Huh-7.5.1i	Huh-7.5.1	Huh-7.5.1i	5.969623345	5.363727796	0.615050277	0.004115454	0.005797763
220965	FAM13C	Huh-7.5.1c2 vs Huh-7	Huh-7.5.1c2	Huh-7	4.672538386	4.057460289	0.615078097	0.001244277	0.006602963
653483	C6orf124	R1.10 vs R2.1	R1.10	R2.1	4.694034162	4.078950296	0.615083866	7.56E-06	1.48E-05
27433	TOR2.1A	R1.10 vs R2.1	R2.1	R1.10	7.360124025	6.745030432	0.615093593	2.74E-07	6.50E-07
54623	PAF1	R1.10 vs R2.1	R2.1	R1.10	8.493262861	7.878157988	0.615104873	4.85E-06	9.71E-06
8202	NCOA3	R2.1 vs Huh-7.5.1	Huh-7.5.1	R2.1	7.113968623	6.498831717	0.615136906	1.36E-08	4.74E-08
116448	OLIG1	R2.1 vs Huh-7.5.1	R2.1	Huh-7.5.1	3.708083814	3.092942462	0.615141352	3.65E-06	8.28E-06
24145	PANX1	R1.10 vs Huh-7.5.1	R1.10	Huh-7.5.1	6.637954834	6.022799191	0.615155643	1.06E-06	8.56E-06
112849	C14orf149	Huh-7.5.1c2 vs Huh-7	Huh-7	Huh-7.5.1c2	7.109999715	6.494817789	0.615181925	0.000123215	0.001132178
28231	SLCO4A1	Huh-7.5.1c2 vs Huh-7.5.1c2i	Huh-7.5.1c2	Huh-7.5.1c2i	4.63578672	4.033630611	0.615184401	0.000498467	0.001647756
1155	TBCB	Huh-7.5.1 vs Huh-7	Huh-7	Huh-7.5.1	10.46451048	9.84930671	0.615203767	3.50E-05	0.00043202
5058	PAK1	R1.09 vs R2.1	R1.09	R2.1	8.113632687	7.498422315	0.615210373	5.10E-08	1.25E-07
84947	SERAC1	R1.09 vs Huh-7.5.1	R1.09	Huh-7.5.1	6.899754156	6.284534871	0.615219285	9.07E-06	3.36E-05
1750	DLX6	R1.10 vs Huh-7.5.1	Huh-7.5.1	R1.10	5.516559614	4.90132328	0.615236334	3.28E-07	3.17E-06
2264	FGFR4	R1.10 vs Huh-7.5.1	Huh-7.5.1	R1.10	8.164675299	7.549435896	0.615239403	1.49E-07	1.63E-06
23334	KIAA0467	Huh-7.5.1c2 vs Huh-7	Huh-7.5.1c2	Huh-7	5.56871476	4.95347496	0.615239799	0.00043401	0.002926311
23344	ESYT1	R2.1 vs Huh-7.5.1	Huh-7.5.1	R2.1	9.596011165	8.980763217	0.615247948	7.34E-08	2.21E-07
5879	RAC1	R1.09 vs R2.1	R1.09	R2.1	12.10639176	11.49103211	0.615359648	7.36E-09	2.10E-08
55520	ELAC1	R2.1 vs Huh-7.5.1	Huh-7.5.1	R2.1	5.484345481	4.868983655	0.615361826	1.74E-08	5.93E-08
8455	ATRN	R1.09 vs Huh-7.5.1	R1.09	Huh-7.5.1	8.877712985	8.26234005	0.615372935	1.80E-06	8.05E-06
10142	AKAP9	R1.10 vs R2.1	R1.10	R2.1	6.057373831	5.441956246	0.615417586	8.73E-05	0.000150594
9474	ATG5	R1.09 vs R2.1	R1.09	R2.1	8.195729776	7.58028271	0.615447067	3.73E-08	9.40E-08
151534	hCG 1811732	R1.09 vs R2.1	R1.09	R2.1	6.611384895	5.995911154	0.615473741	6.84E-06	1.29E-05
2059	EPS8	Huh-7.5.1c2 vs Huh-7	Huh-7.5.1c2	Huh-7	9.032284158	8.416789947	0.61549421	0.001232677	0.006558898
23705	CADM1	R2.1 vs Huh-7.5.1	R2.1	Huh-7.5.1	9.30615428	8.690612956	0.615541324	4.36E-08	1.37E-07
80308	FLAD1	R1.09 vs Huh-7.5.1	Huh-7.5.1	R1.09	8.4775287	7.861977143	0.615551556	7.34E-09	7.52E-08
255520	ELMOD2	R2.1 vs Huh-7.5.1	Huh-7.5.1	R2.1	6.683506185	6.067938523	0.615567662	2.79E-07	7.63E-07
153218	SPINK5L3	R1.09 vs R1.10	R1.09	R1.10	4.141127344	3.525554379	0.615572965	8.37E-05	0.000707682
51601	LIPT1	Huh-7.5.1 vs Huh-7	Huh-7.5.1	Huh-7	7.209225113	6.593624498	0.615600615	0.000133997	0.00120814
22974	TPX2	Huh-7.5.1c2 vs Huh-7	Huh-7	Huh-7.5.1c2	10.70900398	10.09336423	0.615639757	0.000442658	0.002973105
85026	C9orf37	Huh-7.5.1c2 vs Huh-7	Huh-7.5.1c2	Huh-7	7.016414478	6.400667009	0.615747468	9.72E-05	0.000942688
165679	C3orf57	Huh-7.5.1c2 vs Huh-7	Huh-7	Huh-7.5.1c2	3.868796985	3.253030204	0.61576678	0.00013731	0.001234814
10084	PQBP1	R2.1 vs Huh-7.5.1	Huh-7.5.1	R2.1	10.45965267	9.84386481	0.615787863	8.68E-09	3.18E-08
643155	C5orf43	R1.09 vs R2.1	R1.09	R2.1	10.6283134	10.01250539	0.615808011	2.60E-06	5.14E-06
1605	DAG1	R1.10 vs R2.1	R1.10	R2.1	8.183181465	7.567371566	0.615809899	1.61E-08	4.71E-08
401505	TOMM5	R1.09 vs R2.1	R1.09	R2.1	12.49468743	11.87885686	0.615830575	1.27E-08	3.49E-08
4669	NAGLU	Huh-7.5.1c2 vs Huh-7	Huh-7.5.1c2	Huh-7	8.828066415	8.212219687	0.615846728	0.000933538	0.005336143
8766	RAB11A	R1.09 vs Huh-7.5.1	R1.09	Huh-7.5.1	10.90092571	10.28504945	0.615876255	6.35E-09	6.70E-08
54870	QRICH1	R1.10 vs R2.1	R2.1	R1.10	9.148206089	8.532309525	0.615896564	1.42E-07	3.53E-07
285548	LOC285548	R1.09 vs R2.1	R1.09	R2.1	4.130928089	3.51502639	0.6159017	0.00012637	0.000208176
2710	GK	R2.1 vs Huh-7.5.1	Huh-7.5.1	R2.1	6.766027689	6.150105185	0.615922505	3.23E-06	7.38E-06
124930	ANKRD13B	R1.10 vs R2.1	R2.1	R1.10	6.326229737	5.710299755	0.615929982	9.72E-06	1.88E-05
11034	DSTN	R1.09 vs R2.1	R1.09	R2.1	12.66567229	12.04974078	0.615931514	6.66E-09	1.92E-08
113612	CYP2U1	R1.10 vs R2.1	R2.1	R1.10	4.710034641	4.094068614	0.615966027	7.61E-07	1.69E-06
64756	ATPAF1	R1.09 vs Huh-7.5.1	Huh-7.5.1	R1.09	8.456227122	7.840256381	0.615970741	1.08E-08	1.04E-07
25972	UNC50	Huh-7.5.1 vs Huh-7	Huh-7	Huh-7.5.1	9.597051535	8.981077492	0.615974043	0.000129744	0.001176651
1592	CYP26A1	R1.09 vs R1.10	R1.09	R1.10	7.207420288	6.591434223	0.615986066	8.66E-07	1.82E-05
2657	GDF1	R1.09 vs Huh-7.5.1	Huh-7.5.1	R1.09	6.468081363	5.852082996	0.615998367	9.65E-05	0.000277128
23576	DDAH1	Huh-7.5.1c2 vs Huh-7	Huh-7	Huh-7.5.1c2	9.436612265	8.820607762	0.616004503	0.000100642	0.000970134
55333	SYNJ2BP	R1.09 vs R1.10	R1.09	R1.10	8.162915601	7.546903776	0.616011824	2.43E-07	6.68E-06
89870	TRIM15	Huh-7.5.1 vs Huh-7	Huh-7.5.1	Huh-7	6.7786518	6.162635611	0.616016189	9.67E-05	0.000940111
29922	NME7	R2.1 vs Huh-7.5.1	R2.1	Huh-7.5.1	9.028340591	8.412315437	0.616025153	8.43E-08	2.52E-07
5949	RBP3	Huh-7.5.1 vs Huh-7.5.1i	Huh-7.5.1	Huh-7.5.1i	5.59946895	4.960343651	0.616028148	0.006010731	0.009563618
26257	NKX2-8	R1.09 vs Huh-7.5.1	Huh-7.5.1	R1.09	5.701563648	5.085477858	0.61608579	8.33E-07	4.11E-06
3831	KLC1	Huh-7.5.1 vs Huh-7.5.1i	Huh-7.5.1i	Huh-7.5.1	7.888664927	7.257470556	0.616095994	0.004255217	0.007035629
28957	MRPS28	Huh-7.5.1c2 vs Huh-7	Huh-7	Huh-7.5.1c2	10.46572188	9.84959875	0.616123133	4.48E-05	0.000517077
10745	PHTF1	R1.10 vs R2.1	R1.10	R2.1	7.695900075	7.079769943	0.616130132	1.97E-07	4.77E-07
134957	STXBP5	R1.09 vs R2.1	R1.09	R2.1	4.856773329	4.240637526	0.616135803	3.54E-05	6.18E-05
10643	IGF2BP3	R1.10 vs R2.1	R1.10	R2.1	10.55761223	9.941426792	0.616185442	2.36E-08	6.69E-08
123803	NTAN1	R1.09 vs R2.1	R2.1	R1.09	7.715881379	7.099553557	0.616327822	4.54E-06	8.73E-06
83862	TMEM120A	Huh-7.5.1 vs Huh-7	Huh-7.5.1	Huh-7	9.553221134	8.936842626	0.616378508	0.00137136	0.007279429
201266	SLC39A11	R1.10 vs R2.1	R1.10	R2.1	7.845973388	7.229579119	0.61639427	6.70E-07	1.50E-06
57587	KIAA1430	R1.10 vs R2.1	R2.1	R1.10	4.617890156	4.001495064	0.616395092	3.15E-07	7.41E-07
51241	COX16	R1.10 vs R2.1	R2.1	R1.10	11.43272213	10.81631766	0.61640447	2.80E-08	7.80E-08
90407	TMEM41A	Huh-7.5.1c2 vs Huh-7	Huh-7	Huh-7.5.1c2	8.921252549	8.30483646	0.616416088	8.43E-05	0.000850144
55869	HDAC8	R2.1 vs Huh-7.5.1	R2.1	Huh-7.5.1	6.75381578	6.137368061	0.616447719	2.76E-07	7.55E-07
2033	EP300	R1.09 vs R2.1	R2.1	R1.09	8.120046352	7.503587316	0.616459036	3.20E-08	8.18E-08
5468	PPARG	R1.09 vs R1.10	R1.10	R1.09	9.151831482	8.535357126	0.616474356	5.90E-07	1.34E-05
631	BFSP1	R2.1 vs Huh-7.5.1	R2.1	Huh-7.5.1	5.394640098	4.778133459	0.616506639	7.38E-06	1.59E-05
10474	TADA3L	R1.09 vs R2.1	R1.09	R2.1	5.372720363	4.756167138	0.616553226	1.38E-06	2.81E-06
55612	FERMT1	Huh-7.5.1 vs Huh-7.5.1i	Huh-7.5.1	Huh-7.5.1i	6.533068829	5.938784454	0.616564018	0.001401122	0.002140325
116092	DNTTIP1	R1.09 vs Huh-7.5.1	Huh-7.5.1	R1.09	8.87175935	8.255167268	0.616592082	2.33E-08	1.97E-07
90871	C9orf123	R1.10 vs Huh-7.5.1	Huh-7.5.1	R1.10	6.380363574	5.763757501	0.616606073	1.85E-07	1.96E-06
10147	SFRS14	R1.10 vs Huh-7.5.1	Huh-7.5.1	R1.10	7.798504314	7.181878004	0.616626309	1.78E-07	1.90E-06
929	CD14	R1.10 vs R2.1	R1.10	R2.1	5.00541208	4.388772949	0.616639131	2.07E-07	5.00E-07
4174	MCM5	R2.1 vs Huh-7.5.1	R2.1	Huh-7.5.1	9.640567884	9.023923103	0.616644781	5.74E-08	1.77E-07
8560	DEGS1	R1.10 vs Huh-7.5.1	R1.10	Huh-7.5.1	8.852409724	8.235751873	0.61665785	3.98E-08	5.51E-07
140739	UBE2F	R1.09 vs R2.1	R2.1	R1.09	8.679858753	8.06319122	0.616667533	1.31E-08	3.60E-08
84517	ARPM1	R1.10 vs R2.1	R1.10	R2.1	6.579998741	5.963289135	0.616709606	1.64E-07	4.02E-07
22931	RAB18	R1.09 vs R2.1	R1.09	R2.1	9.078734032	8.462001127	0.616732905	1.15E-08	3.18E-08
2581	GALC	R1.09 vs R1.10	R1.09	R1.10	7.337623969	6.720817187	0.616806782	2.02E-07	5.84E-06
2657	GDF1	R1.10 vs Huh-7.5.1	Huh-7.5.1	R1.10	6.468081363	5.851230664	0.616850699	9.52E-05	0.00039314
205327	C2orf69	R1.09 vs R2.1	R2.1	R1.09	8.27026578	7.653391015	0.616874765	1.20E-07	2.80E-07
6923	TCEB2	R1.09 vs R2.1	R2.1	R1.09	8.56783905	7.950953962	0.616885088	1.93E-07	4.36E-07
57817	HAMP	R1.09 vs R2.1	R1.09	R2.1	5.185024527	4.56813101	0.616893517	0.000750847	0.00114197
4320	MMP11	R1.09 vs R2.1	R1.09	R2.1	6.219763363	5.602868987	0.616894376	1.44E-06	2.92E-06
8291	DYSF	R2.1 vs Huh-7.5.1	Huh-7.5.1	R2.1	6.845966079	6.22903223	0.616933849	6.24E-05	0.000118246
55810	FOXJ2	Huh-7.5.1 vs Huh-7.5.1i	Huh-7.5.1	Huh-7.5.1i	7.285929438	6.668307365	0.617014292	0.001937015	0.003481628
26271	FBXO5	Huh-7.5.1 vs Huh-7	Huh-7	Huh-7.5.1	8.368567852	7.751544795	0.617023057	0.000512615	0.003428096
120425	AMICA1	Huh-7.5.1c2 vs Huh-7	Huh-7	Huh-7.5.1c2	6.607757717	5.99071526	0.617042456	0.000168067	0.001426589
51523	CXXC5	R1.09 vs Huh-7.5.1	Huh-7.5.1	R1.09	10.16187931	9.544786139	0.617093173	5.90E-07	3.06E-06
996	CDC27	R1.10 vs Huh-7.5.1	Huh-7.5.1	R1.10	8.281446902	7.664343149	0.617103753	1.19E-06	9.44E-06
55028	C17orf80	R2.1 vs Huh-7.5.1	R2.1	Huh-7.5.1	6.736628701	6.119523969	0.617104732	7.06E-07	1.79E-06
7157	TP53	R2.1 vs Huh-7.5.1	Huh-7.5.1	R2.1	6.010863782	5.393757603	0.617106179	9.57E-05	0.000176447
90141	C14orf143	R1.10 vs R2.1	R2.1	R1.10	8.171043521	7.553934923	0.617108598	2.24E-07	5.38E-07
11231	SEC63	R1.10 vs R2.1	R1.10	R2.1	9.735710728	9.118600504	0.617110224	4.20E-08	1.14E-07
11140	CDC37	R1.10 vs R2.1	R2.1	R1.10	9.776735222	9.15958647	0.617148752	2.13E-08	6.10E-08
10238	DCAF7	R1.09 vs Huh-7.5.1	Huh-7.5.1	R1.09	8.168814707	7.551645736	0.617168971	1.53E-07	9.68E-07
10293	TRAIP	R2.1 vs Huh-7.5.1	R2.1	Huh-7.5.1	7.171610803	6.554399515	0.617211288	9.31E-08	2.76E-07
10726	NUDC	R1.09 vs Huh-7.5.1	Huh-7.5.1	R1.09	11.51019669	10.8929808	0.617215886	1.95E-07	1.18E-06
51380	CSAD	Huh-7.5.1 vs Huh-7	Huh-7.5.1	Huh-7	5.943883512	5.326652152	0.61723136	0.00060049	0.003865445
4000	LMNA	R2.1 vs Huh-7.5.1	Huh-7.5.1	R2.1	8.242494229	7.625254099	0.61724013	2.04E-08	6.83E-08
11034	DSTN	Huh-7.5.1 vs Huh-7	Huh-7	Huh-7.5.1	12.06273408	11.44548354	0.617250538	0.000381525	0.002726856
3268	AGFG2	R1.09 vs Huh-7.5.1	Huh-7.5.1	R1.09	6.370369554	5.753118893	0.617250661	2.34E-07	1.38E-06
9833	MELK	R1.10 vs R2.1	R1.10	R2.1	10.64072242	10.0234658	0.617256617	1.50E-08	4.42E-08
84085	FBXO30	R1.09 vs R2.1	R2.1	R1.09	8.341227529	7.723952647	0.617274882	1.06E-08	2.93E-08
83461	CDCA3	R2.1 vs Huh-7.5.1	Huh-7.5.1	R2.1	9.417731393	8.8004357	0.617295693	1.07E-08	3.82E-08
83860	TAF3	R1.10 vs Huh-7.5.1	Huh-7.5.1	R1.10	7.540187209	6.922888411	0.617298798	2.53E-05	0.000126262
26024	PTCD1	Huh-7.5.1c2 vs Huh-7	Huh-7.5.1c2	Huh-7	10.0578451	9.440522276	0.617322823	0.000153573	0.001335374
161823	ADAL	R1.09 vs R2.1	R2.1	R1.09	4.300243328	3.682884066	0.617359262	5.02E-08	1.24E-07
79607	FAM118B	R1.09 vs Huh-7.5.1	R1.09	Huh-7.5.1	8.460181058	7.842789464	0.617391594	6.17E-09	6.54E-08
55814	BDP1	R1.10 vs R2.1	R2.1	R1.10	5.164507499	4.547095017	0.617412481	2.24E-06	4.68E-06
23186	RCOR1	R2.1 vs Huh-7.5.1	R2.1	Huh-7.5.1	8.438719145	7.821291703	0.617427442	4.69E-08	1.46E-07
494513	DFNB59	R1.10 vs Huh-7.5.1	Huh-7.5.1	R1.10	4.275822679	3.658391064	0.617431615	4.94E-06	3.13E-05
6928	HNF1B	Huh-7.5.1c2 vs Huh-7	Huh-7.5.1c2	Huh-7	9.648916792	9.031470546	0.617446246	2.33E-05	0.000312039
4173	MCM4	R2.1 vs Huh-7.5.1	R2.1	Huh-7.5.1	9.382788083	8.765300334	0.61748775	3.99E-09	1.58E-08
10314	LANCL1	Huh-7.5.1c2 vs Huh-7	Huh-7	Huh-7.5.1c2	7.724717831	7.107161844	0.617555987	8.38E-05	0.000845124
134526	ACOT12	R1.10 vs R2.1	R1.10	R2.1	4.697921307	4.080339309	0.617581998	2.13E-06	4.46E-06
3251	HPRT1	Huh-7.5.1c2 vs Huh-7	Huh-7	Huh-7.5.1c2	8.701809105	8.08420057	0.617608535	0.000524421	0.003397759
3268	AGFG2	R1.09 vs R2.1	R1.09	R2.1	5.753118893	5.135505121	0.617613772	2.33E-07	5.22E-07
9209	LRRFIP2	R2.1 vs Huh-7.5.1	Huh-7.5.1	R2.1	7.303118816	6.685504635	0.617614181	4.83E-08	1.51E-07
10395	DLC1	R1.10 vs R2.1	R1.10	R2.1	7.53224128	6.914618285	0.617622996	3.31E-08	9.12E-08
9240	PNMA1	R1.10 vs Huh-7.5.1	R1.10	Huh-7.5.1	8.975783778	8.358098147	0.61768563	3.96E-08	5.49E-07
115426	UHRF2	Huh-7.5.1 vs Huh-7	Huh-7.5.1	Huh-7	8.165866107	7.548147047	0.61771906	0.000331245	0.002440105
80321	CEP70	R2.1 vs Huh-7.5.1	Huh-7.5.1	R2.1	6.802232001	6.184490426	0.617741575	3.92E-05	7.64E-05
115948	CCDC151	Huh-7.5.1 vs Huh-7.5.1i	Huh-7.5.1	Huh-7.5.1i	4.752614705	4.11165797	0.617776933	0.003291633	0.005595174
121355	GTSF1	Huh-7.5.1 vs Huh-7	Huh-7.5.1	Huh-7	11.14241641	10.52463702	0.617779396	2.30E-05	0.000316183
51249	TMEM69	R1.09 vs R2.1	R1.09	R2.1	8.80216311	8.184357797	0.617805313	0.000247306	0.000395428
54663	WDR74	R1.09 vs R2.1	R2.1	R1.09	9.364477405	8.746650551	0.617826854	2.37E-07	5.30E-07
57002	C7orf36	R1.10 vs R2.1	R1.10	R2.1	9.439796221	8.821936912	0.617859309	2.11E-07	5.09E-07
146434	ZNF597	R2.1 vs Huh-7.5.1	Huh-7.5.1	R2.1	4.351277311	3.733400912	0.617876399	0.000362404	0.000621022
83989	FAM172A	R1.09 vs R1.10	R1.09	R1.10	7.297082944	6.679194458	0.617888486	1.51E-06	2.81E-05
5144	PDE4D	R1.09 vs R2.1	R1.09	R2.1	4.668287935	4.050363113	0.617924822	2.94E-08	7.57E-08
2786	GNG4	Huh-7.5.1c2 vs Huh-7.5.1	Huh-7.5.1c2	Huh-7.5.1	7.596535579	6.978525065	0.618010514	4.16E-05	0.004793559
113000	RPUSD1	R1.09 vs R2.1	R2.1	R1.09	7.666406532	7.048310619	0.618095913	5.65E-08	1.38E-07
389058	SP5	Huh-7.5.1c2 vs Huh-7.5.1	Huh-7.5.1	Huh-7.5.1c2	8.281439342	7.663333655	0.618105687	2.70E-05	0.003688367
79641	ROGDI	R2.1 vs Huh-7.5.1	Huh-7.5.1	R2.1	7.230315222	6.612208035	0.618107187	7.99E-09	2.94E-08
6835	SURF2	R1.09 vs Huh-7.5.1	Huh-7.5.1	R1.09	7.619668319	7.001534654	0.618133665	1.02E-07	6.89E-07
4731	NDUFV3	R1.09 vs Huh-7.5.1	Huh-7.5.1	R1.09	7.661526207	7.043390546	0.618135661	7.93E-09	8.01E-08
3916	LAMP1	R2.1 vs Huh-7.5.1	Huh-7.5.1	R2.1	10.05324499	9.435095918	0.618149069	1.86E-08	6.30E-08
259266	ASPM	R1.10 vs Huh-7.5.1	Huh-7.5.1	R1.10	8.960276619	8.342117302	0.618159317	0.000137085	0.000539131
78992	YIPF2	R1.09 vs Huh-7.5.1	R1.09	Huh-7.5.1	7.18813295	6.569956564	0.618176385	1.56E-07	9.85E-07
1116	CHI3L1	R1.10 vs R2.1	R1.10	R2.1	4.23484296	3.616627457	0.618215503	8.46E-07	1.87E-06
665	BNIP3L	R1.09 vs R1.10	R1.09	R1.10	8.278546414	7.660324752	0.618221662	3.22E-07	8.32E-06
2188	FANCF	Huh-7.5.1 vs Huh-7.5.1i	Huh-7.5.1	Huh-7.5.1i	7.670488574	7.062092562	0.61825673	0.000103707	0.000212232
89866	SEC16B	R1.10 vs R2.1	R1.10	R2.1	4.163125525	3.544843006	0.618282519	0.000110546	0.000188529
55061	SUSD4	Huh-7.5.1c2 vs Huh-7	Huh-7.5.1c2	Huh-7	5.204799686	4.586492767	0.618306919	0.000341126	0.002454489
84319	C3orf26	Huh-7.5.1 vs Huh-7	Huh-7	Huh-7.5.1	9.788751369	9.1704419	0.618309468	0.000165933	0.001421551
64065	PERP	R1.09 vs Huh-7.5.1	R1.09	Huh-7.5.1	11.17362776	10.5553059	0.618321861	1.41E-08	1.31E-07
26007	DAK	R2.1 vs Huh-7.5.1	Huh-7.5.1	R2.1	5.811011913	5.192655989	0.618355924	1.36E-05	2.82E-05
129025	ZNF280A	Huh-7.5.1 vs Huh-7	Huh-7.5.1	Huh-7	5.64436423	5.025971811	0.618392419	0.000205859	0.001676966
147686	ZNF418	Huh-7.5.1 vs Huh-7	Huh-7.5.1	Huh-7	5.354632751	4.736229421	0.618403331	0.000387803	0.002761805
9739	SETD1A	R2.1 vs Huh-7.5.1	R2.1	Huh-7.5.1	6.453456984	5.835047031	0.618409953	0.000124017	0.000225352
51451	LCMT1	Huh-7.5.1 vs Huh-7	Huh-7	Huh-7.5.1	9.799472152	9.181017466	0.618454686	6.16E-05	0.000663957
55621	TRMT1	R2.1 vs Huh-7.5.1	R2.1	Huh-7.5.1	7.921420889	7.30293384	0.618487049	3.58E-08	1.15E-07
4616	GADD45B	R1.10 vs R2.1	R1.10	R2.1	7.40077146	6.782251905	0.618519555	6.15E-08	1.62E-07
89958	C9orf140	R1.09 vs R2.1	R1.09	R2.1	8.870943915	8.252408295	0.618535619	9.60E-07	1.99E-06
1385	CREB1	R1.09 vs Huh-7.5.1	Huh-7.5.1	R1.09	7.50743974	6.88890001	0.61853973	4.40E-09	4.93E-08
2237	FEN1	R1.10 vs Huh-7.5.1	Huh-7.5.1	R1.10	9.928051288	9.309509136	0.618542152	1.31E-07	1.47E-06
610	HCN2	Huh-7.5.1 vs Huh-7.5.1i	Huh-7.5.1	Huh-7.5.1i	4.40131419	3.781811633	0.618547119	0.00012694	0.000316951
23094	SIPA1L3	R1.09 vs Huh-7.5.1	R1.09	Huh-7.5.1	6.820759136	6.202210108	0.618549027	2.64E-06	1.13E-05
54876	DCAF16	R1.09 vs R1.10	R1.09	R1.10	7.40246299	6.78391387	0.618549119	5.30E-07	1.24E-05
3795	KHK	R1.10 vs R2.1	R2.1	R1.10	6.554292024	5.935731569	0.618560455	6.28E-08	1.65E-07
3915	LAMC1	R1.10 vs R2.1	R1.10	R2.1	10.3801692	9.761607042	0.61856216	9.53E-09	2.93E-08
121274	ZNF641	Huh-7.5.1 vs Huh-7	Huh-7	Huh-7.5.1	5.151329864	4.53272577	0.618604094	0.000457076	0.003145784
153129	SLC38A9	R1.09 vs R2.1	R2.1	R1.09	8.354384889	7.735780378	0.618604511	7.49E-08	1.80E-07
1460	CSNK2B	R1.10 vs R2.1	R2.1	R1.10	11.03446482	10.41584398	0.618620847	4.48E-08	1.21E-07
57181	SLC39A10	R1.10 vs R2.1	R2.1	R1.10	9.514265468	8.895630901	0.618634568	2.37E-08	6.70E-08
51084	CRYL1	Huh-7.5.1c2 vs Huh-7	Huh-7	Huh-7.5.1c2	7.563182806	6.944540469	0.618642337	0.000349873	0.002501914
55658	RNF126	Huh-7.5.1 vs Huh-7	Huh-7	Huh-7.5.1	9.187432724	8.568754313	0.618678412	0.000170936	0.001456357
128	ADH5	R1.10 vs Huh-7.5.1	Huh-7.5.1	R1.10	11.21005612	10.59134845	0.618707664	6.59E-07	5.74E-06
595	CCND1	R1.10 vs Huh-7.5.1	Huh-7.5.1	R1.10	9.915500893	9.296727819	0.618773073	1.62E-08	2.65E-07
54996	MOSC2	R1.10 vs R2.1	R1.10	R2.1	7.859263518	7.240412241	0.618851277	7.26E-09	2.29E-08
3627	CXCL10	R1.10 vs Huh-7.5.1	R1.10	Huh-7.5.1	7.95731831	7.338452884	0.618865426	8.50E-07	7.08E-06
26468	LHX6	R2.1 vs Huh-7.5.1	R2.1	Huh-7.5.1	5.640038484	5.021157293	0.618881191	1.86E-08	6.29E-08
134492	NUDCD2	Huh-7.5.1 vs Huh-7.5.1i	Huh-7.5.1i	Huh-7.5.1	9.51889205	8.919265701	0.6189012	0.001486686	0.002256786
25886	WDR51A	R1.10 vs Huh-7.5.1	Huh-7.5.1	R1.10	7.591490433	6.972579477	0.618910956	1.53E-07	1.68E-06
10810	WASF3	Huh-7.5.1 vs Huh-7	Huh-7	Huh-7.5.1	8.862138236	8.243214539	0.618923697	0.001070394	0.006064438
57722	IGDCC4	R2.1 vs Huh-7.5.1	R2.1	Huh-7.5.1	6.434579763	5.815651318	0.618928445	4.95E-06	1.10E-05
5444	PON1	Huh-7.5.1 vs Huh-7	Huh-7.5.1	Huh-7	6.287254744	5.668326149	0.618928596	0.000238801	0.001900853
9244	CRLF1	R1.10 vs Huh-7.5.1	Huh-7.5.1	R1.10	4.951616504	4.332685508	0.618930996	0.001045326	0.003202417
2947	GSTM3	R2.1 vs Huh-7.5.1	R2.1	Huh-7.5.1	8.23199569	7.6130467	0.61894899	2.92E-08	9.52E-08
22909	MTMR15	R1.10 vs R2.1	R2.1	R1.10	7.713294495	7.094297277	0.618997218	1.96E-07	4.75E-07
4124	MAN2A1	R1.10 vs Huh-7.5.1	R1.10	Huh-7.5.1	10.00137914	9.382336044	0.619043096	7.56E-08	9.33E-07
84866	TMEM25	R2.1 vs Huh-7.5.1	R2.1	Huh-7.5.1	5.622305718	5.003247151	0.619058567	6.00E-06	1.31E-05
8603	C4orf8	R2.1 vs Huh-7.5.1	Huh-7.5.1	R2.1	8.340111018	7.721043887	0.619067131	1.50E-05	3.10E-05
79139	DERL1	R1.10 vs R2.1	R2.1	R1.10	8.963960507	8.344881098	0.619079409	2.08E-07	5.03E-07
57409	MIF4GD	R2.1 vs Huh-7.5.1	R2.1	Huh-7.5.1	7.391165851	6.772032658	0.619133193	1.10E-07	3.22E-07
5930	RBBP6	R2.1 vs Huh-7.5.1	R2.1	Huh-7.5.1	7.99806779	7.37884756	0.61922023	1.11E-07	3.24E-07
4153	MBL2	R1.10 vs Huh-7.5.1	R1.10	Huh-7.5.1	8.183830276	7.564607191	0.619223085	5.61E-08	7.24E-07
2619	GAS1	R2.1 vs Huh-7.5.1	R2.1	Huh-7.5.1	3.889208076	3.269979799	0.619228278	1.00E-05	2.12E-05
222643	UNC5CL	R1.10 vs R2.1	R1.10	R2.1	5.584439083	4.965154246	0.619284838	1.07E-05	2.05E-05
255967	PAN3	Huh-7.5.1c2 vs Huh-7	Huh-7	Huh-7.5.1c2	7.665933138	7.046628832	0.619304306	0.00048132	0.003180642
55240	STEAP3	Huh-7.5.1c2 vs Huh-7	Huh-7.5.1c2	Huh-7	6.667929762	6.048591008	0.619338754	0.000119832	0.001108406
10695	CNPY3	R1.09 vs Huh-7.5.1	Huh-7.5.1	R1.09	7.474649338	6.855307909	0.619341429	2.23E-07	1.32E-06
93058	COQ10A	R1.09 vs R2.1	R2.1	R1.09	7.606049449	6.986649317	0.619400132	2.32E-06	4.61E-06
54961	SSH3	R1.09 vs Huh-7.5.1	R1.09	Huh-7.5.1	8.143080393	7.523677495	0.619402898	1.84E-06	8.23E-06
54981	C9orf95	R1.10 vs R2.1	R1.10	R2.1	7.797846245	7.178440525	0.619405719	5.20E-06	1.04E-05
284612	SYPL2	R1.09 vs R2.1	R2.1	R1.09	6.448207747	5.828799137	0.61940861	2.25E-05	4.00E-05
23480	SEC61G	R2.1 vs Huh-7.5.1	Huh-7.5.1	R2.1	12.75452072	12.13510694	0.619413782	3.35E-08	1.08E-07
23139	MAST2	R2.1 vs Huh-7.5.1	Huh-7.5.1	R2.1	7.064545575	6.445114148	0.619431427	1.30E-08	4.56E-08
399474	TMEM200B	R1.10 vs Huh-7.5.1	R1.10	Huh-7.5.1	6.349057076	5.72959665	0.619460426	2.44E-06	1.72E-05
22850	ADNP2	R1.10 vs R2.1	R2.1	R1.10	8.9196385	8.300171127	0.619467373	6.72E-08	1.76E-07
64374	SIL1	R1.10 vs R2.1	R1.10	R2.1	7.835764103	7.216278398	0.619485705	3.61E-07	8.41E-07
4176	MCM7	R1.10 vs Huh-7.5.1	Huh-7.5.1	R1.10	10.88637003	10.26688111	0.619488912	3.37E-09	6.94E-08
5566	PRKACA	R1.09 vs Huh-7.5.1	Huh-7.5.1	R1.09	6.554161955	5.934665278	0.619496677	6.71E-09	7.02E-08
203259	C9orf25	R1.09 vs R2.1	R1.09	R2.1	7.598887073	6.979384693	0.61950238	4.46E-07	9.64E-07
163183	C19orf46	R1.09 vs R2.1	R1.09	R2.1	4.924983781	4.305420345	0.619563436	1.92E-05	3.44E-05
6713	SQLE	Huh-7.5.1 vs Huh-7	Huh-7	Huh-7.5.1	9.566653448	8.947071367	0.61958208	0.00010849	0.001021121
54502	RBM47	R1.10 vs Huh-7.5.1	R1.10	Huh-7.5.1	7.562475433	6.942878167	0.619597266	2.02E-08	3.15E-07
64105	CENPK	R1.09 vs R1.10	R1.10	R1.09	8.195957078	7.576354313	0.619602765	0.000289879	0.001857414
64283	RGNEF	R1.09 vs R2.1	R1.09	R2.1	5.494124583	4.874517087	0.619607496	2.07E-07	4.67E-07
56259	CTNNBL1	R1.09 vs Huh-7.5.1	Huh-7.5.1	R1.09	6.982374946	6.362766091	0.619608855	1.68E-05	5.83E-05
57620	STIM2	R1.10 vs R2.1	R2.1	R1.10	6.710747813	6.0910855	0.619662313	1.87E-07	4.55E-07
9448	MAP4K4	Huh-7.5.1c2 vs Huh-7	Huh-7.5.1c2	Huh-7	9.306529703	8.686864579	0.619665124	0.000283485	0.00213341
9854	C2CD2L	Huh-7.5.1c2 vs Huh-7	Huh-7	Huh-7.5.1c2	6.912198871	6.292525553	0.619673318	0.000747302	0.004475462
80829	ZFP91	R2.1 vs Huh-7.5.1	R2.1	Huh-7.5.1	9.453429346	8.833752023	0.619677323	7.38E-09	2.73E-08
51109	RDH11	R1.09 vs R2.1	R1.09	R2.1	10.77302543	10.15332912	0.619696307	1.14E-08	3.15E-08
65117	RSRC2	R2.1 vs Huh-7.5.1	R2.1	Huh-7.5.1	10.1209599	9.501252637	0.619707261	1.40E-05	2.89E-05
11243	PMF1	R1.09 vs R2.1	R2.1	R1.09	8.385417777	7.765697313	0.619720464	3.40E-07	7.44E-07
245	ALOX12P2	Huh-7 vs Huh-7i	Huh-7	Huh-7i	5.40735539	4.818552886	0.619742019	0.000505637	0.004432674
3189	HNRNPH3	R1.09 vs Huh-7.5.1	Huh-7.5.1	R1.09	9.631045989	9.011299677	0.619746311	1.96E-08	1.70E-07
823	CAPN1	R1.09 vs Huh-7.5.1	R1.09	Huh-7.5.1	7.518938625	6.899175926	0.619762699	6.68E-08	4.80E-07
64216	TFB2M	R1.09 vs Huh-7.5.1	Huh-7.5.1	R1.09	9.388795237	8.768949807	0.619845429	3.36E-06	1.40E-05
64431	ACTR6	R1.09 vs R2.1	R2.1	R1.09	9.669482646	9.049607099	0.619875547	1.14E-05	2.09E-05
203328	SUSD3	R1.10 vs Huh-7.5.1	Huh-7.5.1	R1.10	5.170637405	4.550735444	0.619901962	5.43E-06	3.39E-05
192669	EIF2C3	R2.1 vs Huh-7.5.1	R2.1	Huh-7.5.1	7.263774913	6.643844777	0.619930137	0.000109862	0.00020089
9322	TRIP10	R1.09 vs R2.1	R1.09	R2.1	7.391184276	6.771244905	0.619939372	3.54E-07	7.75E-07
133015	PACRGL	R1.10 vs Huh-7.5.1	Huh-7.5.1	R1.10	6.31471194	5.694762272	0.619949668	4.99E-07	4.54E-06
6002	RGS12	R2.1 vs Huh-7.5.1	Huh-7.5.1	R2.1	5.516229002	4.896251342	0.61997766	2.56E-07	7.03E-07
64718	UNKL	R2.1 vs Huh-7.5.1	Huh-7.5.1	R2.1	7.753825928	7.133802907	0.620023021	1.62E-07	4.58E-07
9580	SOX13	R1.09 vs Huh-7.5.1	Huh-7.5.1	R1.09	6.68198414	6.061956146	0.620027994	8.46E-06	3.16E-05
285362	SUMF1	R1.09 vs R1.10	R1.09	R1.10	9.859666874	9.239635991	0.620030884	2.90E-07	7.59E-06
10782	ZNF274	Huh-7.5.1c2 vs Huh-7	Huh-7.5.1c2	Huh-7	8.227951007	7.607911395	0.620039612	0.000293013	0.002182712
3187	HNRNPH1	R1.09 vs Huh-7.5.1	Huh-7.5.1	R1.09	8.002512941	7.382465602	0.620047339	1.81E-05	6.22E-05
55578	FAM48A	R2.1 vs Huh-7.5.1	R2.1	Huh-7.5.1	8.30573636	7.685677994	0.620058367	2.00E-08	6.71E-08
83442	SH3BGRL3	R1.10 vs Huh-7.5.1	R1.10	Huh-7.5.1	10.06536481	9.44530515	0.620059657	2.83E-07	2.81E-06
8729	GBF1	Huh-7.5.1c2 vs Huh-7	Huh-7.5.1c2	Huh-7	8.240709115	7.620632554	0.620076561	0.000281806	0.002124219
811	CALR	Huh-7.5.1c2 vs Huh-7.5.1c2i	Huh-7.5.1c2	Huh-7.5.1c2i	8.944348084	8.359181542	0.620079063	0.000140807	0.000612183
5509	PPP1R3D	R1.09 vs R2.1	R1.09	R2.1	6.063036015	5.442953184	0.620082831	1.71E-07	3.90E-07
694	BTG1	R1.09 vs Huh-7.5.1	R1.09	Huh-7.5.1	10.45097795	9.830886928	0.620091021	1.50E-07	9.52E-07
1894	ECT2	R1.10 vs R2.1	R2.1	R1.10	8.93826996	8.318176761	0.620093199	6.13E-07	1.38E-06
8996	NOL3	R2.1 vs Huh-7.5.1	Huh-7.5.1	R2.1	5.804618321	5.184464429	0.620153892	6.32E-08	1.93E-07
201181	ZNF385C	R1.10 vs R2.1	R1.10	R2.1	5.035600482	4.415424006	0.620176476	0.00114839	0.001758306
90799	CCDC45	R2.1 vs Huh-7.5.1	R2.1	Huh-7.5.1	8.058679924	7.438466625	0.620213299	1.04E-05	2.19E-05
192683	SCAMP5	Huh-7.5.1c2 vs Huh-7.5.1	Huh-7.5.1c2	Huh-7.5.1	7.662192878	7.04193257	0.620260307	0.000126393	0.009315649
79711	IPO4	R1.10 vs Huh-7.5.1	Huh-7.5.1	R1.10	8.835511655	8.215194643	0.620317013	3.11E-05	0.000151327
79723	SUV39H2	R1.09 vs Huh-7.5.1	Huh-7.5.1	R1.09	6.393445036	5.77311797	0.620327066	3.52E-07	1.95E-06
4144	MAT2A	Huh-7.5.1 vs Huh-7	Huh-7	Huh-7.5.1	7.525141235	6.904802325	0.62033891	0.001769947	0.008840214
1111	CHEK1	R1.10 vs Huh-7.5.1	Huh-7.5.1	R1.10	7.490619281	6.870260845	0.620358436	4.88E-08	6.49E-07
6711	SPTBN1	Huh-7.5.1 vs Huh-7	Huh-7	Huh-7.5.1	7.681837685	7.061439168	0.620398516	0.000156883	0.001364156
80321	CEP70	R1.10 vs R2.1	R1.10	R2.1	6.804934945	6.184490426	0.620444519	3.76E-05	6.77E-05
57862	ZNF410	R2.1 vs Huh-7.5.1	R2.1	Huh-7.5.1	8.737933628	8.117480544	0.620453085	6.80E-07	1.73E-06
201299	RDM1	R1.10 vs Huh-7.5.1	Huh-7.5.1	R1.10	6.664260948	6.043746933	0.620514015	2.47E-06	1.73E-05
22902	RUFY3	R1.10 vs R2.1	R2.1	R1.10	6.588091595	5.967528236	0.620563359	1.04E-06	2.28E-06
1303	COL12A1	R1.09 vs R1.10	R1.09	R1.10	5.668612868	5.048023291	0.620589578	2.46E-07	6.75E-06
4728	NDUFS8	R1.10 vs R2.1	R1.10	R2.1	10.9601061	10.33947429	0.620631803	6.06E-08	1.60E-07
6100	RP9	R1.10 vs R2.1	R2.1	R1.10	8.351484138	7.730831415	0.620652723	3.17E-07	7.44E-07
56983	KTELC1	R2.1 vs Huh-7.5.1	R2.1	Huh-7.5.1	8.175088136	7.55442207	0.620666066	4.08E-08	1.29E-07
4033	LRMP	Huh-7.5.1 vs Huh-7	Huh-7.5.1	Huh-7	6.363632074	5.742947175	0.620684899	7.69E-05	0.000788933
5797	PTPRM	R1.10 vs Huh-7.5.1	R1.10	Huh-7.5.1	7.197463417	6.576760293	0.620703124	3.26E-07	3.15E-06
90324	CCDC97	R1.09 vs R2.1	R2.1	R1.09	7.108414187	6.487700626	0.620713561	2.77E-07	6.16E-07
4439	MSH5	R2.1 vs Huh-7.5.1	R2.1	Huh-7.5.1	5.65588049	5.035146943	0.620733547	0.000185517	0.000329203
8867	SYNJ1	R2.1 vs Huh-7.5.1	R2.1	Huh-7.5.1	5.480695843	4.85988925	0.620806593	3.45E-06	7.85E-06
9414	TJP2	R1.09 vs Huh-7.5.1	Huh-7.5.1	R1.09	11.25460715	10.63375725	0.620849895	4.34E-08	3.33E-07
55280	CWF19L1	R1.09 vs R2.1	R2.1	R1.09	7.430573112	6.809710827	0.620862285	7.03E-07	1.48E-06
4089	SMAD4	R2.1 vs Huh-7.5.1	Huh-7.5.1	R2.1	8.515312264	7.894442494	0.62086977	1.13E-07	3.31E-07
11126	CD160	Huh-7.5.1 vs Huh-7.5.1i	Huh-7.5.1	Huh-7.5.1i	4.604941277	3.964245624	0.620872389	0.000302621	0.000671902
9117	SEC22C	R2.1 vs Huh-7.5.1	R2.1	Huh-7.5.1	7.602336786	6.981439285	0.620897501	1.31E-07	3.78E-07
23141	ANKLE2	Huh-7.5.1c2 vs Huh-7	Huh-7	Huh-7.5.1c2	6.619623087	5.998716516	0.620906571	0.001739087	0.00857843
54680	ZNHIT6	R1.09 vs Huh-7.5.1	Huh-7.5.1	R1.09	8.090523342	7.469564111	0.620959231	8.76E-07	4.29E-06
4337	MOCS1	R1.10 vs R2.1	R2.1	R1.10	5.336901633	4.715915393	0.62098624	1.02E-07	2.58E-07
79072	FASTKD3	R1.09 vs Huh-7.5.1	Huh-7.5.1	R1.09	8.541941241	7.920953374	0.620987867	1.68E-07	1.05E-06
22926	ATF6	R1.09 vs Huh-7.5.1	Huh-7.5.1	R1.09	8.052343447	7.431349576	0.620993871	1.17E-07	7.70E-07
5329	PLAUR	R1.09 vs R2.1	R2.1	R1.09	5.990815974	5.369820257	0.620995718	1.66E-06	3.34E-06
79088	ZNF426	Huh-7 vs Huh-7i	Huh-7i	Huh-7	5.632406304	5.029968248	0.621021403	0.000261953	0.003015482
26156	RSL1D1	R1.10 vs Huh-7.5.1	Huh-7.5.1	R1.10	8.289052131	7.668015074	0.621037057	1.01E-07	1.19E-06
51193	ZNF639	Huh-7.5.1 vs Huh-7	Huh-7	Huh-7.5.1	6.987741317	6.366693474	0.621047842	0.000415235	0.002919853
85445	CNTNAP4	R2.1 vs Huh-7.5.1	Huh-7.5.1	R2.1	4.708043265	4.086952719	0.621090545	4.00E-07	1.06E-06
4772	NFATC1	R1.10 vs R2.1	R2.1	R1.10	5.468646561	4.847526276	0.621120285	2.05E-08	5.89E-08
107	ADCY1	R2.1 vs Huh-7.5.1	R2.1	Huh-7.5.1	4.72195285	4.100830188	0.621122662	2.07E-06	4.87E-06
4163	MCC	Huh-7.5.1c2 vs Huh-7	Huh-7.5.1c2	Huh-7	7.655430589	7.034305758	0.621124831	0.00042995	0.002910809
7376	NR1H2	R1.10 vs R2.1	R1.10	R2.1	6.488798817	5.867667757	0.62113106	1.58E-06	3.37E-06
84296	GINS4	R1.09 vs Huh-7.5.1	Huh-7.5.1	R1.09	6.389789626	5.768657433	0.621132192	0.000265311	0.000695351
10007	GNPDA1	Huh-7.5.1c2 vs Huh-7	Huh-7.5.1c2	Huh-7	9.497950379	8.876812317	0.621138063	0.000371857	0.002616522
6302	TSPAN31	R1.10 vs R2.1	R1.10	R2.1	8.157964336	7.536825121	0.621139214	3.05E-07	7.18E-07
10534	SSSCA1	R1.09 vs Huh-7.5.1	Huh-7.5.1	R1.09	8.913798517	8.292626705	0.621171812	8.50E-08	5.90E-07
730236	LOC730236	R1.09 vs R2.1	R2.1	R1.09	5.574613538	4.953428516	0.621185023	4.18E-07	9.06E-07
51300	C3orf1	R2.1 vs Huh-7.5.1	R2.1	Huh-7.5.1	11.31081343	10.68961288	0.621200555	3.71E-09	1.48E-08
5705	PSMC5	R1.10 vs R2.1	R2.1	R1.10	11.53866756	10.91742447	0.621243088	1.36E-08	4.03E-08
4952	OCRL	R1.10 vs R2.1	R2.1	R1.10	7.714404068	7.093118521	0.621285546	1.94E-08	5.58E-08
7109	TRAPPC10	R1.10 vs R2.1	R2.1	R1.10	6.746796182	6.125482075	0.621314107	1.09E-08	3.28E-08
54567	DLL4	Huh-7.5.1 vs Huh-7.5.1i	Huh-7.5.1	Huh-7.5.1i	6.231414633	5.581332214	0.621316105	0.000274068	0.000616265
3170	FOXA2	R1.09 vs Huh-7.5.1	Huh-7.5.1	R1.09	9.703502469	9.082169143	0.621333326	9.71E-06	3.57E-05
285590	SH3PXD2B	R2.1 vs Huh-7.5.1	R2.1	Huh-7.5.1	7.61569856	6.994335172	0.621363388	5.49E-07	1.42E-06
7280	TUBB2A	R1.09 vs Huh-7.5.1	R1.09	Huh-7.5.1	11.72782946	11.10646595	0.621363515	5.77E-08	4.26E-07
51001	MTERFD1	R1.09 vs R1.10	R1.10	R1.09	7.938684523	7.317300998	0.621383525	2.93E-06	4.77E-05
7486	WRN	R1.09 vs Huh-7.5.1	Huh-7.5.1	R1.09	7.098328962	6.476945381	0.62138358	1.93E-06	8.60E-06
84315	MON1A	R1.09 vs Huh-7.5.1	Huh-7.5.1	R1.09	6.848319564	6.226930399	0.621389165	6.08E-07	3.14E-06
6565	SLC15A2	Huh-7.5.1 vs Huh-7.5.1i	Huh-7.5.1	Huh-7.5.1i	4.038573271	3.437220627	0.621397809	0.006282853	0.008583773
151987	PPP4R2.1	R2.1 vs Huh-7.5.1	R2.1	Huh-7.5.1	7.755825678	7.134386874	0.621438804	0.00017004	0.000303986
64222	TOR3A	Huh-7.5.1 vs Huh-7	Huh-7	Huh-7.5.1	7.263231958	6.641783088	0.62144887	0.001909365	0.009364807
55071	C9orf40	R1.09 vs R1.10	R1.09	R1.10	7.354673605	6.733178546	0.62149506	2.54E-08	1.09E-06
51340	CRNKL1	Huh-7.5.1 vs Huh-7	Huh-7	Huh-7.5.1	7.850306718	7.228803431	0.621503287	0.001176026	0.006513737
57149	LYRM1	R2.1 vs Huh-7.5.1	Huh-7.5.1	R2.1	9.62313715	9.00163133	0.621505821	7.22E-08	2.18E-07
5648	MASP1	Huh-7.5.1 vs Huh-7	Huh-7	Huh-7.5.1	6.266715139	5.645173278	0.621541862	5.83E-05	0.000636128
3181	HNRNPA2B1	R1.09 vs Huh-7.5.1	Huh-7.5.1	R1.09	10.22737458	9.605828131	0.621546448	0.000220451	0.000587392
8859	STK19	Huh-7.5.1 vs Huh-7	Huh-7	Huh-7.5.1	7.158951326	6.537388802	0.621562524	0.001339577	0.007155026
283375	SLC39A5	Huh-7.5.1c2 vs Huh-7	Huh-7.5.1c2	Huh-7	9.867010322	9.24540399	0.621606332	0.000652905	0.004013667
55970	GNG12	R2.1 vs Huh-7.5.1	R2.1	Huh-7.5.1	8.361722561	7.740116154	0.621606407	1.13E-07	3.29E-07
8997	KALRN	R1.10 vs R2.1	R1.10	R2.1	5.067046495	4.445410839	0.621635656	3.08E-08	8.52E-08
3376	IARS	Huh-7.5.1 vs Huh-7	Huh-7.5.1	Huh-7	11.09966312	10.47801853	0.621644589	0.00010089	0.000968575
7748	ZNF195	R1.10 vs R2.1	R2.1	R1.10	7.207460971	6.585800997	0.621659974	4.13E-05	7.41E-05
23644	EDC4	R1.09 vs Huh-7.5.1	Huh-7.5.1	R1.09	8.183455319	7.561776674	0.621678645	2.74E-08	2.27E-07
140901	STK35	R1.09 vs R2.1	R1.09	R2.1	8.133551085	7.511836466	0.621714619	9.34E-08	2.22E-07
5092	PCBD1	R1.09 vs R2.1	R1.09	R2.1	8.352388822	7.730639693	0.621749129	2.09E-06	4.16E-06
91875	TTC5	R1.09 vs Huh-7.5.1	Huh-7.5.1	R1.09	6.983505105	6.36172805	0.621777055	1.52E-07	9.67E-07
29099	COMMD9	R1.09 vs R2.1	R2.1	R1.09	9.12318133	8.501374371	0.621806959	3.12E-08	7.99E-08
55278	QRSL1	R1.09 vs Huh-7.5.1	Huh-7.5.1	R1.09	7.633910931	7.012103852	0.621807079	1.45E-07	9.27E-07
84667	HES7	Huh-7.5.1c2 vs Huh-7.5.1c2i	Huh-7.5.1c2	Huh-7.5.1c2i	5.286302751	4.692992979	0.621823162	0.000717495	0.002199538
7743	ZNF189	R1.09 vs R2.1	R1.09	R2.1	9.318244887	8.696419632	0.621825254	5.74E-07	1.23E-06
79070	KDELC1	Huh-7.5.1c2 vs Huh-7	Huh-7	Huh-7.5.1c2	8.452120397	7.83025472	0.621865677	4.16E-05	0.000489116
8671	SLC4A4	R1.10 vs R2.1	R1.10	R2.1	5.114353792	4.492450669	0.621903123	3.55E-06	7.24E-06
58155	PTBP2	R1.09 vs Huh-7.5.1	Huh-7.5.1	R1.09	4.485871381	3.863946506	0.621924875	0.000312802	0.000806026
23163	GGA3	R1.10 vs R2.1	R2.1	R1.10	7.165179866	6.543210636	0.62196923	1.45E-07	3.59E-07
26984	SEC22A	R1.09 vs R2.1	R2.1	R1.09	6.297299139	5.675314854	0.621984285	6.37E-05	0.000108145
9741	LAPTM4A	R1.09 vs R2.1	R1.09	R2.1	12.05590232	11.43390321	0.621999117	2.82E-06	5.53E-06
10344	CCL26	Huh-7.5.1 vs Huh-7.5.1i	Huh-7.5.1	Huh-7.5.1i	4.312903995	3.716095585	0.622012709	0.0007113	0.001151873
9401	RECQL4	R1.10 vs Huh-7.5.1	Huh-7.5.1	R1.10	7.811230746	7.189200345	0.622030401	7.17E-07	6.13E-06
8669	EIF3J	Huh-7.5.1c2 vs Huh-7.5.1c2i	Huh-7.5.1c2i	Huh-7.5.1c2	8.206759045	7.60492053	0.622069471	0.003370462	0.007679184
1017	CDK2	R2.1 vs Huh-7.5.1	R2.1	Huh-7.5.1	9.189134251	8.567059461	0.622074791	5.23E-08	1.62E-07
3381	IBSP	R1.09 vs R2.1	R1.09	R2.1	4.753600955	4.131488263	0.622112692	7.38E-06	1.38E-05
199221	DZIP1L	R1.09 vs R2.1	R2.1	R1.09	5.608215107	4.986075752	0.622139355	0.000123221	0.000203085
56731	SLC2A4RG	R1.09 vs Huh-7.5.1	Huh-7.5.1	R1.09	6.931642439	6.309502994	0.622139445	8.60E-07	4.22E-06
84705	GTPBP3	R1.09 vs Huh-7.5.1	Huh-7.5.1	R1.09	6.17843622	5.556285457	0.622150762	6.36E-06	2.46E-05
55127	HEATR1	R1.09 vs Huh-7.5.1	Huh-7.5.1	R1.09	8.620787335	7.998633542	0.622153794	6.92E-08	4.95E-07
51228	GLTP	R1.10 vs R2.1	R2.1	R1.10	8.704036821	8.08185182	0.622185001	2.75E-07	6.52E-07
51056	LAP3	R1.09 vs R1.10	R1.09	R1.10	10.22973782	9.607548708	0.622189107	6.79E-07	1.51E-05
23645	PPP1R15A	R1.10 vs Huh-7.5.1	R1.10	Huh-7.5.1	7.848882157	7.226664721	0.622217436	5.56E-07	4.96E-06
27250	PDCD4	R1.10 vs R2.1	R2.1	R1.10	8.551415289	7.929166863	0.622248426	7.45E-08	1.94E-07
10714	POLD3	R1.09 vs Huh-7.5.1	Huh-7.5.1	R1.09	7.729792231	7.107522608	0.622269622	9.77E-08	6.62E-07
5464	PPA1	Huh-7.5.1c2 vs Huh-7	Huh-7	Huh-7.5.1c2	12.09179943	11.46951055	0.622288884	0.00053587	0.003455868
705	BYSL	R1.09 vs Huh-7.5.1	Huh-7.5.1	R1.09	8.209001804	7.58668856	0.622313244	3.08E-07	1.74E-06
4706	NDUFAB1	R2.1 vs Huh-7.5.1	R2.1	Huh-7.5.1	13.02904032	12.40671933	0.622320986	4.64E-09	1.81E-08
23242	COBL	R1.09 vs Huh-7.5.1	R1.09	Huh-7.5.1	7.660202925	7.037866089	0.622336837	1.34E-07	8.63E-07
55788	LMBRD1	R1.09 vs Huh-7.5.1	R1.09	Huh-7.5.1	10.22966161	9.607313128	0.62234848	1.24E-07	8.11E-07
51523	CXXC5	R1.10 vs Huh-7.5.1	Huh-7.5.1	R1.10	10.16187931	9.539477111	0.622402201	5.35E-07	4.80E-06
200132	TCTEX1D1	R1.10 vs Huh-7.5.1	Huh-7.5.1	R1.10	4.201323034	3.578891726	0.622431308	0.000469096	0.001580811
4076	CAPRIN1	R2.1 vs Huh-7.5.1	R2.1	Huh-7.5.1	8.032053314	7.409578532	0.622474782	3.90E-08	1.24E-07
10396	ATP8A1	R1.09 vs R2.1	R2.1	R1.09	4.18591396	3.563411509	0.62250245	7.74E-07	1.62E-06
5899	RALB	R1.09 vs Huh-7.5.1	R1.09	Huh-7.5.1	7.479775777	6.857273268	0.622502509	1.49E-06	6.85E-06
727	C5	Huh-7.5.1 vs Huh-7	Huh-7.5.1	Huh-7	9.131244051	8.508731924	0.622512126	2.57E-05	0.000341382
5716	PSMD10	Huh-7.5.1c2 vs Huh-7	Huh-7	Huh-7.5.1c2	9.151982199	8.529454715	0.622527484	7.89E-05	0.000807606
54796	BNC2	R2.1 vs Huh-7.5.1	R2.1	Huh-7.5.1	4.252785766	3.630215221	0.622570545	3.98E-09	1.58E-08
55905	RNF114	R1.09 vs R2.1	R1.09	R2.1	9.388060413	8.765487312	0.622573102	1.54E-08	4.17E-08
7089	TLE2	R2.1 vs Huh-7.5.1	Huh-7.5.1	R2.1	6.368287874	5.745712084	0.62257579	7.02E-08	2.13E-07
3223	HOXC6	R1.09 vs Huh-7.5.1	R1.09	Huh-7.5.1	10.63654792	10.01393112	0.622616802	4.72E-09	5.24E-08
5303	PIN4	Huh-7.5.1c2 vs Huh-7.5.1c2i	Huh-7.5.1c2	Huh-7.5.1c2i	6.705712956	6.109828294	0.622649376	0.001276881	0.003478858
8550	MAPKAPK5	Huh-7.5.1c2 vs Huh-7	Huh-7	Huh-7.5.1c2	8.399695169	7.777042318	0.622652851	8.65E-05	0.000864235
7157	TP53	Huh-7.5.1c2 vs Huh-7	Huh-7	Huh-7.5.1c2	7.559530023	6.936876289	0.622653734	0.000277405	0.002100196
6938	TCF12	Huh-7.5.1 vs Huh-7	Huh-7	Huh-7.5.1	8.527011676	7.904341317	0.62267036	0.001766278	0.008828223
27131	SNX5	Huh-7.5.1 vs Huh-7	Huh-7	Huh-7.5.1	10.69067571	10.06795953	0.622716177	7.00E-05	0.000732747
120376	LOC120376	Huh-7.5.1c2 vs Huh-7.5.1	Huh-7.5.1c2	Huh-7.5.1	7.721678869	7.098953913	0.622724956	0.000133988	0.009670728
64598	MOSPD3	R1.09 vs R2.1	R1.09	R2.1	6.330008559	5.707278107	0.622730452	1.13E-07	2.65E-07
55269	PSPC1	R1.09 vs Huh-7.5.1	Huh-7.5.1	R1.09	5.390666684	4.767929558	0.622737126	1.68E-05	5.81E-05
6628	SNRPB	R1.09 vs Huh-7.5.1	Huh-7.5.1	R1.09	12.10724583	11.48450838	0.622737447	4.86E-08	3.67E-07
50862	RNF141	R1.09 vs R1.10	R1.09	R1.10	7.719891129	7.097147077	0.622744052	2.10E-07	6.00E-06
10052	GJC1	R1.09 vs R1.10	R1.10	R1.09	6.537797466	5.914949078	0.622848387	3.03E-08	1.26E-06
10525	HYOU1	Huh-7.5.1c2 vs Huh-7.5.1c2i	Huh-7.5.1c2	Huh-7.5.1c2i	10.24113011	9.635897104	0.622851119	2.26E-05	0.000161265
5902	RANBP1	R1.09 vs Huh-7.5.1	Huh-7.5.1	R1.09	6.823702827	6.200847078	0.622855749	7.28E-06	2.76E-05
288	ANK3	Huh-7 vs Huh-7i	Huh-7i	Huh-7	6.236678043	5.630905399	0.622863722	0.000649231	0.005175124
55209	SETD5	R1.10 vs R2.1	R1.10	R2.1	8.695135995	8.072261028	0.622874967	1.05E-07	2.66E-07
7320	UBE2B	Huh-7.5.1c2 vs Huh-7	Huh-7	Huh-7.5.1c2	8.563439815	7.940551618	0.622888197	0.000143408	0.00127156
84288	EFCAB2	R1.09 vs Huh-7.5.1	Huh-7.5.1	R1.09	7.266637992	6.643725902	0.62291209	2.14E-06	9.44E-06
56342	PPAN	R1.09 vs Huh-7.5.1	Huh-7.5.1	R1.09	9.015915636	8.392994301	0.622921335	1.14E-07	7.55E-07
90480	GADD45GIP1	R1.09 vs Huh-7.5.1	Huh-7.5.1	R1.09	9.539428847	8.916488471	0.622940376	2.42E-07	1.42E-06
283130	SLC25A45	R1.09 vs Huh-7.5.1	Huh-7.5.1	R1.09	5.886760184	5.263806114	0.62295407	0.000146278	0.00040494
4681	NBL1	R2.1 vs Huh-7.5.1	R2.1	Huh-7.5.1	6.551718792	5.928751846	0.622966945	1.08E-06	2.65E-06
56180	MOSPD1	R1.10 vs Huh-7.5.1	R1.10	Huh-7.5.1	7.961958355	7.338971834	0.622986522	6.91E-07	5.95E-06
283989	TSEN54	R2.1 vs Huh-7.5.1	R2.1	Huh-7.5.1	9.195607361	8.572604942	0.623002419	1.11E-05	2.32E-05
440348	NPIPL2	Huh-7.5.1c2 vs Huh-7	Huh-7.5.1c2	Huh-7	6.683600794	6.060597185	0.62300361	0.001646235	0.008198802
50808	AK3	R1.10 vs Huh-7.5.1	Huh-7.5.1	R1.10	10.64809099	10.02506574	0.623025257	4.08E-07	3.83E-06
5134	PDCD2	Huh-7.5.1 vs Huh-7.5.1i	Huh-7.5.1	Huh-7.5.1i	8.37626523	7.73040489	0.623028922	0.000305227	0.000677041
81790	RNF170	R1.09 vs Huh-7.5.1	R1.09	Huh-7.5.1	7.882014669	7.258954783	0.623059886	1.36E-06	6.33E-06
78991	PCYOX1L	Huh-7.5.1 vs Huh-7	Huh-7	Huh-7.5.1	8.254715675	7.631628913	0.623086762	0.000170872	0.001456357
55024	BANK1	R1.09 vs Huh-7.5.1	R1.09	Huh-7.5.1	4.5923522	3.969252108	0.623100092	1.80E-05	6.17E-05
5156	PDGFRA	Huh-7.5.1 vs Huh-7	Huh-7	Huh-7.5.1	7.957041354	7.333927117	0.623114237	0.000109841	0.001032442
202243	CCDC125	R1.10 vs R2.1	R1.10	R2.1	6.247830921	5.624713778	0.623117143	1.28E-06	2.77E-06
9696	CROCC	Huh-7.5.1 vs Huh-7.5.1i	Huh-7.5.1	Huh-7.5.1i	5.120191889	4.530212754	0.623118972	0.001774101	0.002654197
80195	C10orf57	Huh-7.5.1c2 vs Huh-7	Huh-7	Huh-7.5.1c2	6.538358569	5.915207779	0.62315079	0.001393919	0.007212092
116238	TLCD1	Huh-7.5.1 vs Huh-7	Huh-7.5.1	Huh-7	10.17832646	9.555152448	0.623174011	0.000141119	0.001257702
2720	GLB1	Huh-7.5.1 vs Huh-7	Huh-7	Huh-7.5.1	11.51051274	10.88731627	0.623196466	0.000224101	0.001803427
9712	USP6NL	R1.09 vs R2.1	R1.09	R2.1	7.349804743	6.726597172	0.623207571	3.62E-06	7.02E-06
55308	DDX19A	R1.09 vs Huh-7.5.1	Huh-7.5.1	R1.09	8.329543422	7.706324219	0.623219203	2.31E-07	1.36E-06
56254	RNF20	R1.09 vs R2.1	R2.1	R1.09	9.679786793	9.056547158	0.623239635	3.53E-07	7.73E-07
1374	CPT1A	Huh-7.5.1c2 vs Huh-7	Huh-7.5.1c2	Huh-7	6.595587383	5.972342672	0.623244711	0.00052664	0.003408968
56942	C16orf61	R1.10 vs R2.1	R1.10	R2.1	11.4675757	10.84432038	0.623255322	7.42E-08	1.93E-07
79575	ABHD8	R2.1 vs Huh-7.5.1	Huh-7.5.1	R2.1	5.672754194	5.049470995	0.623283199	9.51E-07	2.36E-06
7673	ZNF222	Huh-7.5.1 vs Huh-7	Huh-7.5.1	Huh-7	5.742542095	5.11924947	0.623292624	0.000286518	0.002184561
56957	OTUD7B	R1.09 vs R2.1	R1.09	R2.1	6.103939115	5.480642559	0.623296556	1.32E-08	3.61E-08
8728	ADAM19	Huh-7.5.1 vs Huh-7	Huh-7	Huh-7.5.1	5.542828604	4.919520258	0.623308345	0.00023917	0.001902705
5691	PSMB3	Huh-7.5.1 vs Huh-7	Huh-7.5.1	Huh-7	12.90324784	12.27992426	0.623323574	2.64E-05	0.000347427
841	CASP8	R1.09 vs R2.1	R1.09	R2.1	5.505140084	4.881789097	0.623350987	4.88E-05	8.39E-05
10128	LRPPRC	R1.09 vs R2.1	R2.1	R1.09	10.27512055	9.651735472	0.623385076	4.66E-08	1.15E-07
10137	RBM12	R2.1 vs Huh-7.5.1	R2.1	Huh-7.5.1	9.040473554	8.417082631	0.623390923	1.24E-08	4.37E-08
55679	LIMS2	R1.10 vs R2.1	R1.10	R2.1	6.022656669	5.399242116	0.623414553	2.01E-05	3.73E-05
26511	CHIC2	R1.09 vs R2.1	R1.09	R2.1	9.477905385	8.854484833	0.623420552	4.14E-09	1.24E-08
148418	SAMD13	R1.10 vs Huh-7.5.1	R1.10	Huh-7.5.1	6.349199055	5.725769776	0.623429279	1.59E-06	1.20E-05
2873	GPS1	Huh-7.5.1c2 vs Huh-7	Huh-7.5.1c2	Huh-7	9.783111397	9.159672628	0.623438769	0.000366267	0.002588587
9886	RHOBTB1	R1.10 vs R2.1	R1.10	R2.1	7.182262051	6.558808356	0.623453694	2.06E-08	5.91E-08
154043	CNKSR3	R1.09 vs R2.1	R1.09	R2.1	8.316277316	7.69281711	0.623460206	4.90E-08	1.21E-07
55322	C5orf22	R2.1 vs Huh-7.5.1	R2.1	Huh-7.5.1	5.655513219	5.032019843	0.623493376	2.39E-05	4.79E-05
84293	C10orf58	Huh-7.5.1c2 vs Huh-7.5.1c2i	Huh-7.5.1c2	Huh-7.5.1c2i	10.17482573	9.58027952	0.623501834	0.000163432	0.000688214
22897	CEP164	R2.1 vs Huh-7.5.1	R2.1	Huh-7.5.1	6.714676173	6.091132971	0.623543201	4.87E-08	1.52E-07
7411	VBP1	Huh-7.5.1c2 vs Huh-7	Huh-7	Huh-7.5.1c2	9.965396511	9.34184249	0.623554021	0.000162066	0.001394431
311	ANXA11	R1.10 vs R2.1	R1.10	R2.1	6.819718153	6.196112091	0.623606062	6.92E-08	1.81E-07
632	BGLAP	R1.10 vs Huh-7.5.1	Huh-7.5.1	R1.10	6.517761229	5.894147848	0.62361338	2.31E-06	1.64E-05
10652	YKT6	R1.10 vs Huh-7.5.1	R1.10	Huh-7.5.1	8.38989663	7.766268526	0.623628103	2.43E-06	1.71E-05
57154	SMURF1	R2.1 vs Huh-7.5.1	Huh-7.5.1	R2.1	6.250709787	5.627070944	0.623638843	2.73E-09	1.12E-08
10569	SLU7	R2.1 vs Huh-7.5.1	R2.1	Huh-7.5.1	8.222391101	7.598748969	0.623642132	1.32E-08	4.61E-08
352954	GATS	R2.1 vs Huh-7.5.1	Huh-7.5.1	R2.1	5.159299645	4.535637725	0.62366192	2.48E-05	4.96E-05
145282	MIPOL1	Huh-7.5.1 vs Huh-7.5.1i	Huh-7.5.1i	Huh-7.5.1	4.983421422	4.325959613	0.623664098	0.000407937	0.000871426
6208	RPS14	R2.1 vs Huh-7.5.1	R2.1	Huh-7.5.1	13.25143324	12.62775997	0.623673269	2.92E-09	1.20E-08
29	ABR	R1.09 vs Huh-7.5.1	R1.09	Huh-7.5.1	5.199716181	4.576020475	0.623695706	1.18E-06	5.58E-06
10892	MALT1	R1.10 vs R2.1	R1.10	R2.1	6.815652443	6.191945506	0.623706937	1.88E-08	5.42E-08
440982	FLJ30375	Huh-7.5.1c2 vs Huh-7	Huh-7.5.1c2	Huh-7	5.357471916	4.733763435	0.623708481	0.00135207	0.007044937
2222	FDFT1	Huh-7.5.1c2 vs Huh-7	Huh-7	Huh-7.5.1c2	11.80734699	11.18362383	0.623723165	3.68E-05	0.000445839
29035	C16orf72	R2.1 vs Huh-7.5.1	R2.1	Huh-7.5.1	7.808026122	7.184269679	0.623756443	4.88E-09	1.89E-08
3028	HSD17B10	R1.09 vs Huh-7.5.1	Huh-7.5.1	R1.09	11.32306157	10.69929558	0.623765986	1.21E-07	7.94E-07
7077	TIMP2	R1.10 vs R2.1	R2.1	R1.10	7.626756118	7.002960494	0.623795625	2.80E-07	6.64E-07
153241	CEP120	R1.10 vs R2.1	R2.1	R1.10	4.444218189	3.820419858	0.623798331	4.35E-06	8.75E-06
158358	KIAA2026	R1.10 vs R2.1	R2.1	R1.10	5.982316425	5.358481864	0.623834562	3.27E-06	6.68E-06
23152	CIC	Huh-7.5.1 vs Huh-7.5.1i	Huh-7.5.1	Huh-7.5.1i	8.177020035	7.516227558	0.623843505	0.000389283	0.000837225
152137	CCDC50	R1.10 vs R2.1	R1.10	R2.1	9.828227866	9.204383066	0.6238448	5.68E-08	1.50E-07
7597	ZBTB25	R2.1 vs Huh-7.5.1	R2.1	Huh-7.5.1	5.525577663	4.901720789	0.623856874	3.64E-05	7.13E-05
60488	MRPS35	R2.1 vs Huh-7.5.1	Huh-7.5.1	R2.1	10.80693843	10.18307978	0.623858645	3.36E-09	1.36E-08
51079	NDUFA13	R1.09 vs R2.1	R1.09	R2.1	12.33932282	11.71546411	0.623858709	1.79E-08	4.78E-08
10898	CPSF4	R2.1 vs Huh-7.5.1	Huh-7.5.1	R2.1	10.09508227	9.47119233	0.623889939	4.31E-09	1.69E-08
51377	UCHL5	R1.09 vs R1.10	R1.10	R1.09	8.971753624	8.347844844	0.62390878	6.51E-09	3.84E-07
54998	AURKAIP1	R2.1 vs Huh-7.5.1	Huh-7.5.1	R2.1	11.12831065	10.50431495	0.623995701	2.54E-08	8.35E-08
10300	KATNB1	Huh-7.5.1 vs Huh-7	Huh-7	Huh-7.5.1	7.965481471	7.341484931	0.62399654	8.55E-05	0.000854048
25828	TXN2	Huh-7.5.1c2 vs Huh-7	Huh-7.5.1c2	Huh-7	10.54228118	9.918245319	0.624035863	4.59E-05	0.000527231
26019	UPF2	R2.1 vs Huh-7.5.1	R2.1	Huh-7.5.1	8.6392453	8.015149149	0.624096151	6.38E-06	1.39E-05
55723	ASF1B	R1.09 vs R2.1	R2.1	R1.09	8.134533299	7.5104335	0.624099798	7.71E-06	1.44E-05
6428	SFRS3	R1.09 vs R2.1	R2.1	R1.09	11.11994044	10.49581915	0.624121285	3.69E-09	1.11E-08
58478	ENOPH1	R1.09 vs R2.1	R2.1	R1.09	10.87193685	10.24777862	0.624158231	2.49E-08	6.51E-08
131583	FAM43A	R2.1 vs Huh-7.5.1	R2.1	Huh-7.5.1	5.446830806	4.822661987	0.624168819	1.24E-05	2.58E-05
57464	FAM40B	R1.10 vs R2.1	R2.1	R1.10	4.629930526	4.005751959	0.624178567	0.000640983	0.0010112
4601	MXI1	R1.09 vs Huh-7.5.1	R1.09	Huh-7.5.1	8.946734539	8.322548322	0.624186216	1.73E-07	1.08E-06
965	CD58	R2.1 vs Huh-7.5.1	R2.1	Huh-7.5.1	7.756411458	7.132210624	0.624200833	2.72E-07	7.44E-07
149603	RNF187	R1.09 vs Huh-7.5.1	Huh-7.5.1	R1.09	9.619781366	8.995540097	0.624241269	1.63E-08	1.46E-07
55183	RIF1	R1.09 vs Huh-7.5.1	Huh-7.5.1	R1.09	6.657453548	6.033210602	0.624242946	3.26E-07	1.82E-06
51202	DDX47	R1.10 vs R2.1	R2.1	R1.10	10.96623892	10.34198142	0.624257502	3.15E-09	1.07E-08
85415	RHPN2	Huh-7.5.1c2 vs Huh-7.5.1c2i	Huh-7.5.1c2i	Huh-7.5.1c2	9.473811996	8.847747278	0.624259081	0.001320143	0.003463122
84918	LRP11	R1.09 vs Huh-7.5.1	Huh-7.5.1	R1.09	9.428443305	8.804180948	0.624262358	1.88E-08	1.64E-07
56997	CABC1	R2.1 vs Huh-7.5.1	R2.1	Huh-7.5.1	7.647050766	7.022786616	0.62426415	6.79E-08	2.06E-07
26160	IFT172	R1.09 vs Huh-7.5.1	Huh-7.5.1	R1.09	5.168960314	4.544626232	0.624334081	2.89E-05	9.36E-05
51162	EGFL7	R1.09 vs R2.1	R1.09	R2.1	6.767021126	6.142683389	0.624337737	2.75E-05	4.85E-05
29028	ATAD2	R1.09 vs R1.10	R1.10	R1.09	8.267542897	7.643202158	0.624340739	2.39E-06	4.05E-05
23389	MED13L	R1.10 vs R2.1	R2.1	R1.10	8.205651672	7.581289322	0.62436235	3.57E-07	8.32E-07
1389	CREBL2	R1.09 vs Huh-7.5.1	R1.09	Huh-7.5.1	7.287920906	6.663539585	0.62438132	6.91E-08	4.94E-07
10826	C5orf4	Huh-7.5.1 vs Huh-7	Huh-7.5.1	Huh-7	8.042528529	7.418105953	0.624422576	3.07E-05	0.000389013
51573	GDE1	R1.09 vs R1.10	R1.09	R1.10	8.726766545	8.102320571	0.624445974	1.11E-07	3.61E-06
51647	FAM96B	R2.1 vs Huh-7.5.1	R2.1	Huh-7.5.1	11.49431177	10.86986107	0.624450695	1.07E-08	3.83E-08
127544	RNF19B	R1.10 vs R2.1	R2.1	R1.10	7.235024061	6.610537161	0.6244869	1.94E-06	4.08E-06
55038	CDCA4	R1.10 vs Huh-7.5.1	Huh-7.5.1	R1.10	8.615021014	7.990526928	0.624494085	6.97E-07	5.99E-06
3229	HOXC13	R1.10 vs R2.1	R2.1	R1.10	7.453552578	6.829007954	0.624544624	7.96E-07	1.77E-06
2251	FGF6	Huh-7 vs Huh-7i	Huh-7	Huh-7i	6.860245414	6.196438478	0.62454781	0.000960861	0.003702184
56063	C1orf91	R1.09 vs Huh-7.5.1	R1.09	Huh-7.5.1	7.468543217	6.84395014	0.624593077	2.15E-07	1.28E-06
9662	CEP135	R1.09 vs R1.10	R1.10	R1.09	6.384572304	5.759961269	0.624611034	6.70E-07	1.49E-05
163702	IL28RA	Huh-7.5.1 vs Huh-7	Huh-7.5.1	Huh-7	7.28001677	6.655402501	0.624614269	3.84E-05	0.000461526
4107	MAGEA8	Huh-7 vs Huh-7i	Huh-7i	Huh-7	4.66397364	4.043259089	0.624621936	0.00183116	0.009975774
55074	OXR1	R1.09 vs Huh-7.5.1	Huh-7.5.1	R1.09	7.448459409	6.82382385	0.624635559	2.17E-06	9.53E-06
5029	P2RY2	Huh-7.5.1c2 vs Huh-7	Huh-7.5.1c2	Huh-7	6.558966305	5.934320987	0.624645318	0.000147545	0.00129754
1832	DSP	R1.10 vs Huh-7.5.1	R1.10	Huh-7.5.1	11.30588148	10.68122571	0.624655771	7.47E-08	9.23E-07
7060	THBS4	Huh-7.5.1c2 vs Huh-7	Huh-7	Huh-7.5.1c2	9.473395932	8.848713621	0.624682311	3.44E-05	0.000424913
6690	SPINK1	Huh-7.5.1 vs Huh-7	Huh-7.5.1	Huh-7	13.08078694	12.45610374	0.624683201	3.76E-05	0.000457017
51399	TRAPPC4	R1.10 vs R2.1	R2.1	R1.10	10.25886596	9.634168205	0.624697757	9.76E-09	2.99E-08
81890	QTRT1	R1.10 vs R2.1	R2.1	R1.10	8.6618314	8.037120408	0.624710992	8.93E-08	2.29E-07
147007	TMEM199	R2.1 vs Huh-7.5.1	Huh-7.5.1	R2.1	8.734880523	8.110140754	0.624739768	1.25E-08	4.40E-08
6461	SHB	R1.10 vs R2.1	R2.1	R1.10	7.024443908	6.399701082	0.624742827	1.37E-07	3.41E-07
10102	TSFM	Huh-7.5.1c2 vs Huh-7.5.1c2i	Huh-7.5.1c2	Huh-7.5.1c2i	9.152649975	8.549618906	0.624792063	5.51E-05	0.000305158
3304	HSPA1B	Huh-7.5.1c2 vs Huh-7	Huh-7.5.1c2	Huh-7	9.287438308	8.662623166	0.624815142	0.000171599	0.001448715
10916	MAGED2	R1.10 vs R2.1	R2.1	R1.10	9.479167964	8.854333153	0.624834811	1.15E-07	2.90E-07
91272	BOD1	R1.10 vs R2.1	R2.1	R1.10	10.79985444	10.17501958	0.624834854	1.52E-07	3.74E-07
23016	EXOSC7	R1.09 vs R2.1	R2.1	R1.09	10.08058925	9.455730687	0.624858562	1.29E-06	2.64E-06
10212	DDX39	R1.10 vs Huh-7.5.1	Huh-7.5.1	R1.10	11.44462783	10.81974672	0.624881112	7.61E-08	9.37E-07
55171	TBCCD1	R1.09 vs R2.1	R2.1	R1.09	7.027894972	6.402991635	0.624903337	5.56E-05	9.50E-05
115677	NOSTRIN	R1.09 vs R1.10	R1.10	R1.09	7.716494084	7.09155488	0.624939204	1.12E-06	2.23E-05
139341	FUNDC1	Huh-7.5.1 vs Huh-7	Huh-7	Huh-7.5.1	8.202691251	7.577719696	0.624971555	6.70E-05	0.000709874
55201	MAP1S	R1.10 vs R2.1	R2.1	R1.10	6.435981147	5.811004742	0.624976405	7.37E-08	1.92E-07
54806	AHI1	R1.10 vs R2.1	R2.1	R1.10	6.012914404	5.3879369	0.624977504	3.86E-06	7.82E-06
744	MPPED2	R1.09 vs Huh-7.5.1	Huh-7.5.1	R1.09	3.773088385	3.148095785	0.6249926	1.22E-06	5.76E-06
23431	AP4E1	R1.09 vs R2.1	R2.1	R1.09	6.063741229	5.438702108	0.625039121	4.10E-07	8.89E-07
56261	RP5-1022P6.2	R2.1 vs Huh-7.5.1	Huh-7.5.1	R2.1	6.839632865	6.214589662	0.625043203	6.64E-07	1.69E-06
10643	IGF2BP3	R1.09 vs R2.1	R1.09	R2.1	10.56647946	9.941426792	0.625052665	1.99E-08	5.28E-08
392617	ELFN1	R1.09 vs Huh-7.5.1	R1.09	Huh-7.5.1	7.966135015	7.341071441	0.625063574	1.75E-05	6.00E-05
6510	SLC1A5	R1.09 vs R2.1	R2.1	R1.09	8.707381504	8.082298834	0.625082669	1.33E-06	2.71E-06
58476	TP53INP2	R1.10 vs Huh-7.5.1	R1.10	Huh-7.5.1	8.139467624	7.51438464	0.625082984	1.68E-05	9.01E-05
25850	ZNF345	R2.1 vs Huh-7.5.1	R2.1	Huh-7.5.1	4.246455747	3.621323782	0.625131965	2.89E-06	6.67E-06
10603	SH2B2	R1.09 vs R2.1	R2.1	R1.09	6.087467211	5.462235972	0.625231239	2.76E-06	5.42E-06
642	BLMH	R2.1 vs Huh-7.5.1	Huh-7.5.1	R2.1	10.08849596	9.46325251	0.625243455	1.06E-08	3.80E-08
130557	ZNF513	Huh-7.5.1c2 vs Huh-7	Huh-7	Huh-7.5.1c2	5.58234581	4.957090504	0.625255306	0.000222969	0.001766753
89927	C16orf45	Huh-7.5.1 vs Huh-7.5.1i	Huh-7.5.1	Huh-7.5.1i	6.22797877	5.628850385	0.625263614	0.000600405	0.000986949
27238	GPKOW	R2.1 vs Huh-7.5.1	Huh-7.5.1	R2.1	9.3593914	8.734110122	0.625281277	4.13E-08	1.30E-07
27436	EML4	Huh-7.5.1 vs Huh-7	Huh-7	Huh-7.5.1	7.114003866	6.488677718	0.625326148	0.000473958	0.003226902
10469	TIMM44	Huh-7.5.1 vs Huh-7.5.1i	Huh-7.5.1i	Huh-7.5.1	8.914034075	8.291387598	0.625353147	3.63E-05	0.000102598
85409	NKD2	Huh-7.5.1 vs Huh-7	Huh-7.5.1	Huh-7	5.917674309	5.292306338	0.62536797	0.000223042	0.001796975
694	BTG1	Huh-7.5.1 vs Huh-7	Huh-7	Huh-7.5.1	10.20044394	9.575043216	0.625400725	0.000344901	0.002515431
10944	C11orf58	R2.1 vs Huh-7.5.1	R2.1	Huh-7.5.1	11.56696536	10.94156448	0.625400879	8.02E-08	2.40E-07
5356	PLRG1	Huh-7.5.1c2 vs Huh-7	Huh-7	Huh-7.5.1c2	9.687379562	9.061964739	0.625414823	0.000187781	0.001542329
10024	TROAP	Huh-7.5.1c2 vs Huh-7	Huh-7.5.1c2	Huh-7	9.572554732	8.94707804	0.625476692	0.000139248	0.001245366
55791	C1orf103	R1.09 vs Huh-7.5.1	Huh-7.5.1	R1.09	8.826760377	8.201237428	0.625522949	2.03E-08	1.76E-07
114327	EFHC1	R1.09 vs R2.1	R2.1	R1.09	5.75820489	5.132624098	0.625580792	1.58E-07	3.61E-07
81550	TDRD3	Huh-7.5.1 vs Huh-7	Huh-7	Huh-7.5.1	5.630728744	5.004994861	0.625733883	0.000234096	0.001871964
389906	LOC389906	R1.09 vs R1.10	R1.10	R1.09	6.299110861	5.673375659	0.625735202	0.000199017	0.001391723
126231	ZNF573	R2.1 vs Huh-7.5.1	R2.1	Huh-7.5.1	7.279210625	6.653471226	0.625739398	1.42E-06	3.42E-06
51123	ZNF706	R1.10 vs R2.1	R2.1	R1.10	5.929610642	5.303841359	0.625769283	1.98E-07	4.80E-07
7994	MYST3	Huh-7.5.1 vs Huh-7	Huh-7	Huh-7.5.1	8.151288043	7.525510736	0.625777307	0.00053122	0.00352208
377	ARF3	R1.09 vs R2.1	R1.09	R2.1	9.578119544	8.95233042	0.625789124	3.26E-07	7.17E-07
10694	CCT8	Huh-7.5.1 vs Huh-7	Huh-7	Huh-7.5.1	12.66552665	12.03971931	0.625807345	0.000163253	0.00140512
80206	FHOD3	R1.09 vs R2.1	R2.1	R1.09	5.93656187	5.310728431	0.62583344	5.40E-06	1.03E-05
23682	RAB38	R1.10 vs Huh-7.5.1	R1.10	Huh-7.5.1	5.873275571	5.247432725	0.625842846	0.000109062	0.000442515
64115	C10orf54	R2.1 vs Huh-7.5.1	Huh-7.5.1	R2.1	5.607017518	4.981144431	0.625873087	2.31E-05	4.63E-05
27099	C7orf54	R2.1 vs Huh-7.5.1	Huh-7.5.1	R2.1	5.589129686	4.963246962	0.625882724	7.62E-06	1.64E-05
6160	RPL31	R1.09 vs R2.1	R2.1	R1.09	8.601811876	7.97590142	0.625910456	6.88E-08	1.66E-07
51232	CRIM1	R1.10 vs Huh-7.5.1	R1.10	Huh-7.5.1	7.667999095	7.042073731	0.625925364	1.97E-06	1.43E-05
51586	MED15	Huh-7.5.1 vs Huh-7	Huh-7	Huh-7.5.1	7.65830681	7.032380457	0.625926353	0.000253631	0.001984321
116039	OSR2.1	R1.10 vs Huh-7.5.1	R1.10	Huh-7.5.1	6.955924785	6.329884818	0.626039967	3.58E-07	3.40E-06
51133	KCTD3	R1.09 vs R1.10	R1.10	R1.09	9.521869648	8.895816393	0.626053255	1.17E-05	0.000147324
9053	MAP7	Huh-7.5.1 vs Huh-7	Huh-7.5.1	Huh-7	5.034279007	4.408216621	0.626062386	0.000159041	0.001376902
57419	SLC24A3	R1.09 vs R1.10	R1.09	R1.10	4.414031412	3.787966265	0.626065147	3.22E-06	5.18E-05
23086	EXPH5	R1.09 vs R2.1	R2.1	R1.09	5.787682945	5.161586758	0.626096187	4.62E-08	1.14E-07
2161	F12	Huh-7.5.1c2 vs Huh-7	Huh-7.5.1c2	Huh-7	11.04097658	10.41485446	0.626122119	3.47E-05	0.000428074
5412	UBL3	R1.10 vs Huh-7.5.1	R1.10	Huh-7.5.1	7.454040005	6.827916091	0.626123914	5.14E-08	6.76E-07
5707	PSMD1	R1.09 vs Huh-7.5.1	Huh-7.5.1	R1.09	11.32303687	10.69690881	0.626128061	8.86E-09	8.80E-08
4137	MAPT	R1.10 vs R2.1	R2.1	R1.10	5.301228953	4.675092357	0.626136596	2.40E-07	5.74E-07
6935	ZEB1	R1.10 vs Huh-7.5.1	Huh-7.5.1	R1.10	5.680632818	5.054481933	0.626150885	6.52E-07	5.68E-06
55028	C17orf80	R1.10 vs Huh-7.5.1	Huh-7.5.1	R1.10	6.119523969	5.493344993	0.626178976	5.99E-07	5.30E-06
4898	NRD1	R2.1 vs Huh-7.5.1	Huh-7.5.1	R2.1	10.36759259	9.741399619	0.626192972	5.40E-09	2.06E-08
22907	DHX30	R1.09 vs Huh-7.5.1	Huh-7.5.1	R1.09	9.520166997	8.893972216	0.626194781	2.93E-08	2.39E-07
10360	NPM3	Huh-7.5.1c2 vs Huh-7	Huh-7.5.1c2	Huh-7	10.10676853	9.480545342	0.626223191	0.000530832	0.003428136
8575	PRKRA	R1.10 vs R2.1	R2.1	R1.10	9.470636165	8.844396626	0.626239538	2.22E-08	6.32E-08
10426	TUBGCP3	R1.09 vs R2.1	R2.1	R1.09	6.59047246	5.96421167	0.62626079	4.99E-08	1.23E-07
64773	FAM113A	R2.1 vs Huh-7.5.1	Huh-7.5.1	R2.1	8.279825125	7.653544773	0.626280353	3.80E-06	8.58E-06
55022	PID1	R1.10 vs Huh-7.5.1	Huh-7.5.1	R1.10	8.619891713	7.993567614	0.626324099	1.54E-07	1.68E-06
10567	RABAC1	R2.1 vs Huh-7.5.1	R2.1	Huh-7.5.1	10.65851969	10.03215384	0.626365857	1.99E-08	6.67E-08
55671	SMEK1	R2.1 vs Huh-7.5.1	R2.1	Huh-7.5.1	7.850756023	7.224344323	0.626411701	4.77E-07	1.24E-06
23303	KIF13B	R1.10 vs Huh-7.5.1	R1.10	Huh-7.5.1	8.113814446	7.487360767	0.626453679	1.07E-07	1.24E-06
28991	COMMD5	R1.09 vs R2.1	R2.1	R1.09	8.400134224	7.773678103	0.626456121	1.63E-08	4.38E-08
116068	LYSMD3	R2.1 vs Huh-7.5.1	Huh-7.5.1	R2.1	9.442593145	8.816113678	0.626479467	2.63E-06	6.09E-06
10594	PRPF8	Huh-7.5.1c2 vs Huh-7.5.1c2i	Huh-7.5.1c2	Huh-7.5.1c2i	9.912358733	9.251428381	0.626494273	3.41E-05	0.000119
27344	PCSK1N	Huh-7.5.1c2 vs Huh-7.5.1	Huh-7.5.1c2	Huh-7.5.1	6.829933911	6.203365514	0.626568397	7.30E-05	0.006756191
8325	FZD8	Huh-7.5.1 vs Huh-7	Huh-7	Huh-7.5.1	5.897608703	5.271034907	0.626573796	3.27E-05	0.000407747
2621	GAS6	R1.10 vs R2.1	R2.1	R1.10	6.900771033	6.274196261	0.626574772	5.50E-06	1.09E-05
501	ALDH7A1	R1.09 vs Huh-7.5.1	Huh-7.5.1	R1.09	9.127648736	8.50106492	0.626583816	2.08E-08	1.79E-07
7384	UQCRC1	R2.1 vs Huh-7.5.1	Huh-7.5.1	R2.1	11.00438534	10.37779613	0.626589212	4.35E-08	1.37E-07
7132	TNFRSF1A	R1.09 vs Huh-7.5.1	R1.09	Huh-7.5.1	8.533051746	7.906443609	0.626608137	2.11E-06	9.32E-06
79095	C9orf16	R1.10 vs Huh-7.5.1	Huh-7.5.1	R1.10	7.496789959	6.870156151	0.626633808	1.60E-07	1.73E-06
23167	EFR3A	Huh-7.5.1c2 vs Huh-7	Huh-7	Huh-7.5.1c2	8.034423083	7.407776456	0.626646628	0.001386112	0.007177896
51130	ASB3	R2.1 vs Huh-7.5.1	R2.1	Huh-7.5.1	8.787801928	8.161116944	0.626684984	1.79E-08	6.06E-08
79650	C16orf57	R1.09 vs R2.1	R2.1	R1.09	8.32426282	7.697575655	0.626687165	7.87E-08	1.88E-07
55742	PARVA	Huh-7.5.1 vs Huh-7	Huh-7	Huh-7.5.1	7.229044667	6.602349148	0.626695519	0.000146084	0.001291216
79973	ZNF442	R2.1 vs Huh-7.5.1	Huh-7.5.1	R2.1	3.553927164	2.927179885	0.626747279	0.000269346	0.000468824
7036	TFR2.1	R1.10 vs R2.1	R1.10	R2.1	5.889353063	5.262563336	0.626789727	6.40E-07	1.44E-06
23603	CORO1C	R1.10 vs R2.1	R1.10	R2.1	10.36228759	9.735429197	0.626858391	2.00E-07	4.83E-07
83448	PUS7L	R1.09 vs R2.1	R2.1	R1.09	6.854861096	6.227963737	0.62689736	2.71E-06	5.33E-06
10162	LPCAT3	Huh-7.5.1c2 vs Huh-7	Huh-7.5.1c2	Huh-7	8.8560916	8.229175046	0.626916554	0.001640132	0.008174253
83439	TCF7L1	Huh-7.5.1 vs Huh-7	Huh-7	Huh-7.5.1	8.242028125	7.615101919	0.626926206	0.000165422	0.001419793
80063	ATF7IP2	R1.09 vs Huh-7.5.1	Huh-7.5.1	R1.09	7.377687418	6.750757142	0.626930276	3.44E-06	1.43E-05
7341	SUMO1	R1.10 vs Huh-7.5.1	Huh-7.5.1	R1.10	8.023110667	7.396174126	0.626936541	4.93E-06	3.13E-05
8888	MCM3AP	R1.10 vs R2.1	R2.1	R1.10	7.239025211	6.612063299	0.626961912	4.84E-07	1.11E-06
374654	KIF7	Huh-7.5.1c2 vs Huh-7	Huh-7.5.1c2	Huh-7	7.619471203	6.992474747	0.626996456	0.000339435	0.002447377
125988	C19orf70	Huh-7.5.1 vs Huh-7	Huh-7.5.1	Huh-7	10.590798	9.963788838	0.627009158	0.001247338	0.006795234
1660	DHX9	Huh-7.5.1 vs Huh-7	Huh-7	Huh-7.5.1	7.735124385	7.108104431	0.627019954	0.001332914	0.007133113
65083	NOL6	R1.09 vs R2.1	R2.1	R1.09	6.458022639	5.831002052	0.627020588	3.06E-08	7.84E-08
22996	TTC39A	R2.1 vs Huh-7.5.1	R2.1	Huh-7.5.1	5.742055791	5.115026111	0.627029681	3.73E-06	8.44E-06
65260	C1orf163	R1.10 vs Huh-7.5.1	Huh-7.5.1	R1.10	8.419465461	7.79239046	0.627075001	2.00E-08	3.13E-07
3659	IRF1	R1.09 vs R2.1	R1.09	R2.1	6.928712883	6.301629069	0.627083814	9.17E-06	1.70E-05
83657	DYNLRB2	R1.10 vs R2.1	R1.10	R2.1	4.084503898	3.457384491	0.627119407	6.71E-06	1.32E-05
30834	ZNRD1	R1.10 vs Huh-7.5.1	Huh-7.5.1	R1.10	8.524653242	7.89749656	0.627156682	3.97E-07	3.74E-06
9445	ITM2B	Huh-7.5.1c2 vs Huh-7	Huh-7	Huh-7.5.1c2	12.22141369	11.59421476	0.62719893	4.86E-05	0.000549207
51340	CRNKL1	Huh-7.5.1c2 vs Huh-7	Huh-7	Huh-7.5.1c2	7.850306718	7.223097005	0.627209713	0.001098354	0.005997228
2821	GPI	Huh-7.5.1 vs Huh-7	Huh-7.5.1	Huh-7	11.16521158	10.53798717	0.627224412	0.000183485	0.001538731
728537	LOC728537	R2.1 vs Huh-7.5.1	Huh-7.5.1	R2.1	5.424921656	4.797663568	0.627258088	5.61E-06	1.23E-05
27314	RAB30	R1.09 vs R2.1	R1.09	R2.1	4.680993616	4.053706712	0.627286904	1.70E-06	3.43E-06
3716	JAK1	R2.1 vs Huh-7.5.1	Huh-7.5.1	R2.1	9.629802376	9.002483984	0.627318392	5.47E-09	2.09E-08
132001	C3orf31	R1.09 vs R2.1	R2.1	R1.09	7.313545186	6.686225834	0.627319352	7.16E-07	1.51E-06
4640	MYO1A	Huh-7.5.1c2 vs Huh-7	Huh-7.5.1c2	Huh-7	6.09285888	5.465532138	0.627326742	0.000420861	0.002866627
83943	IMMP2L	R1.10 vs R2.1	R1.10	R2.1	7.921703574	7.294363271	0.627340303	9.79E-08	2.49E-07
78987	CRELD1	R1.10 vs R2.1	R1.10	R2.1	7.093823363	6.466345582	0.627477781	1.44E-05	2.72E-05
4913	NTHL1	R1.09 vs Huh-7.5.1	Huh-7.5.1	R1.09	7.128251069	6.50073284	0.627518229	1.96E-05	6.66E-05
2098	ESD	R1.09 vs Huh-7.5.1	Huh-7.5.1	R1.09	10.38933508	9.761814464	0.627520614	2.89E-08	2.37E-07
114884	OSBPL10	Huh-7.5.1c2 vs Huh-7.5.1	Huh-7.5.1	Huh-7.5.1c2	6.826007791	6.198454487	0.627553304	7.80E-05	0.006980625
11079	RER1	R2.1 vs Huh-7.5.1	Huh-7.5.1	R2.1	9.199467378	8.571878106	0.627589272	3.55E-09	1.42E-08
6843	VAMP1	R1.10 vs R2.1	R2.1	R1.10	5.0462805	4.418668783	0.627611717	1.90E-06	4.01E-06
1514	CTSL1	R2.1 vs Huh-7.5.1	R2.1	Huh-7.5.1	9.926979718	9.299347069	0.627632649	1.54E-08	5.32E-08
652968	GATSL3	Huh-7.5.1c2 vs Huh-7.5.1c2i	Huh-7.5.1c2	Huh-7.5.1c2i	4.931496221	4.315213504	0.627635509	0.000215746	0.000851796
5896	RAG1	R1.09 vs R2.1	R1.09	R2.1	4.254907953	3.627271059	0.627636894	3.45E-05	6.02E-05
6533	SLC6A6	R1.10 vs R2.1	R1.10	R2.1	5.03805156	4.410409447	0.627642113	4.69E-07	1.07E-06
5144	PDE4D	R1.10 vs R2.1	R1.10	R2.1	4.678008315	4.050363113	0.627645202	2.44E-08	6.89E-08
64769	MEAF6	Huh-7.5.1c2 vs Huh-7.5.1c2i	Huh-7.5.1c2i	Huh-7.5.1c2	6.485469148	5.844340987	0.62768442	0.000786239	0.001860298
1808	DPYSL2	R2.1 vs Huh-7.5.1	Huh-7.5.1	R2.1	9.309936821	8.682246226	0.627690595	2.56E-08	8.41E-08
6696	SPP1	R1.09 vs R2.1	R1.09	R2.1	4.253383164	3.625673548	0.627709617	3.98E-06	7.69E-06
55714	ODZ3	R1.10 vs R2.1	R2.1	R1.10	4.182382273	3.554671057	0.627711216	4.04E-08	1.10E-07
84547	PGBD1	R1.09 vs Huh-7.5.1	Huh-7.5.1	R1.09	4.286733438	3.659010656	0.627722782	5.84E-06	2.28E-05
6786	STIM1	R1.09 vs R2.1	R2.1	R1.09	6.511428234	5.883694243	0.627733991	3.73E-06	7.23E-06
51430	C1orf9	R1.10 vs Huh-7.5.1	R1.10	Huh-7.5.1	9.982245657	9.354492664	0.627752993	4.27E-06	2.78E-05
23328	SASH1	R1.10 vs Huh-7.5.1	Huh-7.5.1	R1.10	7.118414533	6.490646425	0.627768107	5.01E-08	6.64E-07
10959	TMED2	R1.10 vs R2.1	R2.1	R1.10	10.31488918	9.687102964	0.627786219	2.58E-07	6.13E-07
100130776	hCG 2014417	Huh-7.5.1c2 vs Huh-7	Huh-7	Huh-7.5.1c2	7.155316206	6.527528089	0.627788117	0.001301233	0.006845232
205564	SENP5	Huh-7.5.1c2 vs Huh-7	Huh-7	Huh-7.5.1c2	5.441564533	4.813772842	0.62779169	0.000437181	0.002942869
10051	SMC4	R1.10 vs R2.1	R2.1	R1.10	10.32754231	9.699710643	0.627831663	6.84E-05	0.000119445
79768	C15orf29	R1.09 vs Huh-7.5.1	Huh-7.5.1	R1.09	6.185729745	5.557844464	0.627885281	1.83E-05	6.26E-05
64399	HHIP	R1.10 vs R2.1	R2.1	R1.10	3.982982325	3.35504991	0.627932416	8.52E-08	2.19E-07
57460	PPM1H	Huh-7.5.1c2 vs Huh-7	Huh-7.5.1c2	Huh-7	7.206911169	6.578886327	0.628024843	0.000154855	0.001344844
57665	RDH14	Huh-7.5.1c2 vs Huh-7	Huh-7	Huh-7.5.1c2	8.325247591	7.697208124	0.628039467	0.00023635	0.001847657
55667	DENND4C	R1.10 vs R2.1	R1.10	R2.1	7.690790915	7.062689552	0.628101363	1.80E-07	4.38E-07
63875	MRPL17	Huh-7.5.1c2 vs Huh-7	Huh-7	Huh-7.5.1c2	10.67006837	10.04196387	0.628104506	0.00127601	0.006730337
4998	ORC1L	R1.10 vs R2.1	R2.1	R1.10	7.404251989	6.77611837	0.628133618	2.30E-08	6.53E-08
221545	C6orf136	R1.10 vs R2.1	R2.1	R1.10	7.22218161	6.594042293	0.628139317	6.82E-07	1.53E-06
51755	CRKRS	R1.09 vs R2.1	R2.1	R1.09	8.766516139	8.138354339	0.628161801	1.27E-08	3.49E-08
975	CD81	Huh-7.5.1c2 vs Huh-7	Huh-7	Huh-7.5.1c2	11.88696334	11.2587565	0.628206844	9.66E-05	0.000938975
94097	SFXN5	R2.1 vs Huh-7.5.1	Huh-7.5.1	R2.1	6.22757949	5.599364647	0.628214843	2.81E-08	9.17E-08
23327	NEDD4L	Huh-7 vs Huh-7i	Huh-7i	Huh-7	8.217554195	7.548879007	0.628233444	0.001734215	0.005376687
9782	MATR3	R1.10 vs R2.1	R2.1	R1.10	7.966266998	7.337990529	0.628276469	3.79E-08	1.03E-07
55210	ATAD3A	R1.09 vs R2.1	R2.1	R1.09	8.498527788	7.870231877	0.628295911	1.11E-05	2.05E-05
81688	C6orf62	Huh-7.5.1c2 vs Huh-7.5.1c2i	Huh-7.5.1c2i	Huh-7.5.1c2	8.953126352	8.306617023	0.628308144	0.000331509	0.000848468
6197	RPS6KA3	Huh-7.5.1 vs Huh-7	Huh-7	Huh-7.5.1	10.15871252	9.530361326	0.628351196	8.22E-05	0.000830597
64843	ISL2	R1.10 vs R2.1	R2.1	R1.10	6.376856372	5.748450856	0.628405515	1.33E-06	2.87E-06
80233	C17orf70	R1.10 vs Huh-7.5.1	Huh-7.5.1	R1.10	6.119339409	5.490933597	0.628405812	1.79E-05	9.50E-05
51056	LAP3	R1.09 vs Huh-7.5.1	Huh-7.5.1	R1.09	10.85814366	10.22973782	0.628405846	6.06E-07	3.13E-06
22823	MTF2	R2.1 vs Huh-7.5.1	R2.1	Huh-7.5.1	9.340119513	8.711708888	0.628410626	8.39E-08	2.51E-07
55218	EXD2	R2.1 vs Huh-7.5.1	R2.1	Huh-7.5.1	6.874426879	6.246011024	0.628415855	2.15E-07	5.97E-07
23588	KLHDC2	R1.09 vs R2.1	R1.09	R2.1	9.555122388	8.926696968	0.62842542	3.13E-08	8.01E-08
5775	PTPN4	R1.09 vs R2.1	R2.1	R1.09	7.447863998	6.81943846	0.628425538	2.41E-06	4.78E-06
23705	CADM1	R1.10 vs R2.1	R2.1	R1.10	9.30615428	8.677726623	0.628427657	3.40E-08	9.37E-08
55884	WSB2	R1.10 vs Huh-7.5.1	R1.10	Huh-7.5.1	10.7292125	10.10078035	0.628432157	2.95E-08	4.33E-07
23286	WWC1	R1.10 vs Huh-7.5.1	R1.10	Huh-7.5.1	8.834801487	8.206357259	0.628444228	2.84E-07	2.82E-06
29922	NME7	R1.09 vs R1.10	R1.10	R1.09	7.939022463	7.310494715	0.628527747	6.66E-08	2.40E-06
84302	C9orf125	Huh-7.5.1 vs Huh-7	Huh-7.5.1	Huh-7	8.162714312	7.534171512	0.6285428	0.000280121	0.002145183
25909	AHCTF1	R1.09 vs R1.10	R1.10	R1.09	8.697934139	8.069377127	0.628557013	5.62E-06	8.17E-05
6388	SDF2	R1.09 vs Huh-7.5.1	R1.09	Huh-7.5.1	10.32668177	9.698070633	0.628611135	9.15E-07	4.45E-06
3698	ITIH2	R1.10 vs Huh-7.5.1	Huh-7.5.1	R1.10	12.85375421	12.22511815	0.628636061	8.48E-09	1.53E-07
51571	FAM49B	R2.1 vs Huh-7.5.1	R2.1	Huh-7.5.1	9.212324701	8.583668384	0.628656317	4.12E-07	1.09E-06
3607	FOXK2	R1.09 vs Huh-7.5.1	Huh-7.5.1	R1.09	7.841528044	7.21285543	0.628672614	1.62E-08	1.45E-07
2200	FBN1	R2.1 vs Huh-7.5.1	Huh-7.5.1	R2.1	4.804360186	4.175635119	0.628725067	1.79E-07	5.03E-07
1312	COMT	R1.09 vs Huh-7.5.1	R1.09	Huh-7.5.1	8.708270774	8.07954332	0.628727454	1.09E-07	7.27E-07
64577	ALDH8A1	R1.10 vs R2.1	R1.10	R2.1	5.105003036	4.47626795	0.628735086	1.44E-06	3.09E-06
91283	C9orf30	R1.10 vs Huh-7.5.1	R1.10	Huh-7.5.1	8.606027961	7.977266647	0.628761314	8.83E-08	1.06E-06
25994	HIGD1A	Huh-7.5.1c2 vs Huh-7	Huh-7	Huh-7.5.1c2	8.454494504	7.825715551	0.628778954	9.43E-05	0.000925798
125150	ZSWIM7	R2.1 vs Huh-7.5.1	R2.1	Huh-7.5.1	6.579166312	5.95033321	0.628833102	5.07E-06	1.12E-05
23506	KIAA0240	R1.09 vs R2.1	R1.09	R2.1	6.036773746	5.407929989	0.628843756	9.65E-08	2.28E-07
2557	GABRA4	R1.10 vs R2.1	R1.10	R2.1	4.701010673	4.072146552	0.628864121	1.44E-07	3.56E-07
93663	ARHGAP18	Huh-7.5.1c2 vs Huh-7	Huh-7.5.1c2	Huh-7	7.112358266	6.483487461	0.628870805	0.000959061	0.005432987
9922	IQSEC1	R1.10 vs R2.1	R1.10	R2.1	8.309907673	7.681025004	0.628882669	2.05E-08	5.88E-08
84261	FBXW9	R1.10 vs R2.1	R2.1	R1.10	6.563957742	5.935043486	0.628914256	2.53E-07	6.01E-07
29994	BAZ2B	R1.10 vs R2.1	R1.10	R2.1	7.272400215	6.64348049	0.628919725	0.000139486	0.000235577
10497	UNC13B	R2.1 vs Huh-7.5.1	Huh-7.5.1	R2.1	9.17537692	8.546404805	0.628972115	1.99E-08	6.68E-08
84270	C9orf89	R1.09 vs Huh-7.5.1	R1.09	Huh-7.5.1	8.000057699	7.371081482	0.628976217	9.46E-06	3.48E-05
11138	TBC1D8	R1.09 vs Huh-7.5.1	Huh-7.5.1	R1.09	8.079414382	7.450417338	0.628997044	2.15E-06	9.47E-06
55129	ANO10	R1.09 vs Huh-7.5.1	R1.09	Huh-7.5.1	7.509052058	6.879984893	0.629067165	1.07E-07	7.17E-07
400446	LOC400446	R1.10 vs R2.1	R2.1	R1.10	6.882246471	6.253166322	0.629080149	3.38E-05	6.11E-05
8455	ATRN	R1.10 vs Huh-7.5.1	R1.10	Huh-7.5.1	8.891434689	8.26234005	0.629094639	1.41E-06	1.08E-05
989	Sep-07	Huh-7.5.1 vs Huh-7	Huh-7.5.1	Huh-7	9.634399604	9.005298686	0.629100918	0.00032125	0.00238401
55226	NAT10	Huh-7.5.1c2 vs Huh-7.5.1c2i	Huh-7.5.1c2	Huh-7.5.1c2i	8.525173652	7.913226757	0.629136849	3.79E-05	0.00023268
23142	DCUN1D4	R1.10 vs R2.1	R1.10	R2.1	6.833893727	6.204621611	0.629272117	3.70E-07	8.58E-07
285550	LOC285550	Huh-7.5.1c2 vs Huh-7	Huh-7	Huh-7.5.1c2	7.241726524	6.612447753	0.629278771	0.000382863	0.002668336
27440	CECR5	R2.1 vs Huh-7.5.1	R2.1	Huh-7.5.1	10.34891186	9.719618432	0.629293429	1.30E-07	3.74E-07
10658	CUGBP1	R1.10 vs R2.1	R2.1	R1.10	6.656077414	6.026740441	0.629336973	1.07E-07	2.69E-07
51601	LIPT1	R1.09 vs R2.1	R1.09	R2.1	7.719369458	7.090010404	0.629359053	3.03E-07	6.68E-07
4973	OLR1	R1.10 vs R2.1	R1.10	R2.1	3.719503932	3.090124788	0.629379144	1.60E-07	3.94E-07
3339	HSPG2	R1.10 vs Huh-7.5.1	R1.10	Huh-7.5.1	8.130018981	7.500612289	0.629406692	1.33E-05	7.37E-05
221504	ZBTB9	R1.09 vs R2.1	R2.1	R1.09	7.66495974	7.035550951	0.629408789	5.53E-07	1.18E-06
91057	CCDC34	R2.1 vs Huh-7.5.1	Huh-7.5.1	R2.1	6.764076925	6.134662836	0.62941409	6.76E-06	1.46E-05
29942	PURG	Huh-7.5.1 vs Huh-7	Huh-7	Huh-7.5.1	5.078610292	4.449156901	0.629453391	0.000148849	0.001311487
9128	PRPF4	R1.10 vs R2.1	R2.1	R1.10	9.545321365	8.915861546	0.629459819	2.96E-07	6.99E-07
224	ALDH3A2	R1.09 vs Huh-7.5.1	R1.09	Huh-7.5.1	9.65412987	9.024657721	0.629472149	4.44E-08	3.40E-07
57122	NUP107	R1.10 vs R2.1	R2.1	R1.10	10.62567214	9.996167093	0.629505049	1.13E-08	3.40E-08
5833	PCYT2	R1.10 vs Huh-7.5.1	Huh-7.5.1	R1.10	8.39081883	7.761281921	0.629536909	1.11E-06	8.92E-06
55422	ZNF331	R2.1 vs Huh-7.5.1	Huh-7.5.1	R2.1	5.39650686	4.766969242	0.629537618	2.12E-06	4.97E-06
9183	ZW10	Huh-7.5.1 vs Huh-7	Huh-7	Huh-7.5.1	8.284019887	7.654480241	0.629539646	0.001827475	0.009036821
64769	MEAF6	R2.1 vs Huh-7.5.1	R2.1	Huh-7.5.1	7.108622215	6.479080844	0.629541371	2.43E-08	8.05E-08
286205	SCAI	R2.1 vs Huh-7.5.1	R2.1	Huh-7.5.1	4.471706354	3.842148348	0.629558006	2.27E-06	5.30E-06
5502	PPP1R1A	Huh-7.5.1c2 vs Huh-7.5.1	Huh-7.5.1c2	Huh-7.5.1	7.979299159	7.349727143	0.629572016	9.49E-05	0.00768254
5719	PSMD13	Huh-7.5.1c2 vs Huh-7.5.1c2i	Huh-7.5.1c2	Huh-7.5.1c2i	9.743423632	9.085117461	0.629613849	4.66E-05	0.000157909
5328	PLAU	R1.09 vs R1.10	R1.10	R1.09	5.282388405	4.652772885	0.62961552	3.54E-06	5.60E-05
4361	MRE11A	Huh-7.5.1c2 vs Huh-7.5.1c2i	Huh-7.5.1c2i	Huh-7.5.1c2	5.286802804	4.634181155	0.629653136	0.00068137	0.001521803
2036	EPB41L1	R1.10 vs R2.1	R1.10	R2.1	5.680656341	5.05098269	0.629673651	2.21E-06	4.61E-06
51012	SLMO2	R1.09 vs Huh-7.5.1	R1.09	Huh-7.5.1	7.031481702	6.401792549	0.629689152	1.73E-06	7.80E-06
55920	RCC2	R1.09 vs R2.1	R2.1	R1.09	10.26731381	9.637605917	0.629707897	1.41E-07	3.25E-07
81553	FAM49A	R1.09 vs R1.10	R1.10	R1.09	5.603071037	4.973356598	0.629714439	0.000280522	0.001810785
24145	PANX1	Huh-7.5.1c2 vs Huh-7	Huh-7	Huh-7.5.1c2	5.95417303	5.324456334	0.629716696	0.000661748	0.004062649
119	ADD2	R1.10 vs R2.1	R2.1	R1.10	5.920896884	5.291158997	0.629737887	4.59E-06	9.22E-06
55288	RHOT1	R1.09 vs R2.1	R2.1	R1.09	9.808134241	9.178391849	0.629742393	6.74E-08	1.63E-07
1577	CYP3A5	Huh-7.5.1 vs Huh-7.5.1i	Huh-7.5.1i	Huh-7.5.1	5.187769771	4.583468657	0.629792729	0.002931526	0.004237434
387	RHOA	Huh-7.5.1 vs Huh-7	Huh-7	Huh-7.5.1	11.59916806	10.96936982	0.629798236	0.000241312	0.00191537
10046	MAMLD1	R1.09 vs R2.1	R1.09	R2.1	6.027493112	5.397691658	0.629801454	3.42E-07	7.50E-07
3837	KPNB1	R1.09 vs Huh-7.5.1	Huh-7.5.1	R1.09	11.96489019	11.33507553	0.62981466	1.71E-08	1.52E-07
1479	CSTF3	R1.10 vs R2.1	R2.1	R1.10	8.307939654	7.678091779	0.629847875	1.06E-08	3.21E-08
51375	SNX7	R1.10 vs R2.1	R1.10	R2.1	10.51216443	9.882303643	0.629860783	3.98E-09	1.33E-08
51706	CYB5R1	R1.10 vs Huh-7.5.1	R1.10	Huh-7.5.1	9.564270493	8.934366756	0.629903737	1.59E-08	2.60E-07
286077	FAM83H	R2.1 vs Huh-7.5.1	Huh-7.5.1	R2.1	6.685948414	6.056032455	0.629915958	2.70E-07	7.40E-07
472	ATM	R1.09 vs R2.1	R2.1	R1.09	5.676438909	5.046508965	0.629929944	4.58E-07	9.89E-07
54583	EGLN1	R2.1 vs Huh-7.5.1	R2.1	Huh-7.5.1	5.8218499	5.191903696	0.629946204	1.19E-06	2.90E-06
8799	PEX11B	R1.10 vs Huh-7.5.1	Huh-7.5.1	R1.10	7.257682593	6.627736074	0.629946519	5.34E-05	0.000238689
9688	NUP93	R1.09 vs Huh-7.5.1	Huh-7.5.1	R1.09	9.383126446	8.753157036	0.62996941	9.58E-08	6.53E-07
400745	SH2D5	R2.1 vs Huh-7.5.1	R2.1	Huh-7.5.1	5.769516494	5.139517154	0.62999934	5.30E-07	1.37E-06
10458	BAIAP2	R1.10 vs R2.1	R2.1	R1.10	5.65784922	5.027849435	0.629999785	1.50E-06	3.21E-06
51660	BRP44L	R1.10 vs R2.1	R1.10	R2.1	11.33192705	10.70189499	0.630032056	1.38E-08	4.08E-08
282974	STK32C	R1.09 vs R2.1	R2.1	R1.09	6.967268533	6.337204138	0.630064395	2.45E-07	5.49E-07
23529	CLCF1	Huh-7.5.1c2 vs Huh-7	Huh-7	Huh-7.5.1c2	6.81409766	6.184027681	0.630069979	0.000114215	0.001067606
79921	TCEAL4	Huh-7 vs Huh-7i	Huh-7i	Huh-7	8.736950867	8.081911321	0.630092538	0.002019235	0.007462861
7109	TRAPPC10	R1.09 vs R2.1	R2.1	R1.09	6.746796182	6.116701435	0.630094747	9.15E-09	2.57E-08
23630	KCNE1L	R1.10 vs R2.1	R1.10	R2.1	4.755041906	4.124944819	0.630097086	2.94E-05	5.36E-05
51451	LCMT1	Huh-7.5.1c2 vs Huh-7	Huh-7	Huh-7.5.1c2	9.799472152	9.16936246	0.630109692	5.19E-05	0.000577757
374882	TMEM205	Huh-7.5.1c2 vs Huh-7	Huh-7.5.1c2	Huh-7	11.26833424	10.6381886	0.630145646	0.000691987	0.004211173
80765	STARD5	R1.09 vs Huh-7.5.1	Huh-7.5.1	R1.09	5.454775198	4.824617525	0.630157673	1.25E-07	8.16E-07
5198	PFAS	R1.10 vs Huh-7.5.1	Huh-7.5.1	R1.10	9.335281032	8.705106627	0.630174405	2.91E-07	2.87E-06
10161	LPAR6	R1.09 vs R1.10	R1.10	R1.09	7.203341821	6.573156099	0.630185722	8.96E-06	0.000117875
8479	HIRIP3	R1.09 vs Huh-7.5.1	Huh-7.5.1	R1.09	7.237392288	6.607205662	0.630186626	1.21E-06	5.72E-06
3764	KCNJ8	R1.09 vs R1.10	R1.09	R1.10	9.355902585	8.725700031	0.630202555	4.61E-08	1.76E-06
729085	LOC729085	R1.10 vs R2.1	R2.1	R1.10	3.959106819	3.328897537	0.630209282	3.64E-06	7.41E-06
103910	MYL12B	R1.10 vs Huh-7.5.1	R1.10	Huh-7.5.1	10.74520131	10.11497785	0.630223463	0.000114193	0.000461877
6300	MAPK12	R1.10 vs R2.1	R2.1	R1.10	7.530059339	6.899820385	0.630238954	4.84E-05	8.62E-05
6491	STIL	R1.09 vs Huh-7.5.1	Huh-7.5.1	R1.09	8.925939862	8.295629853	0.630310009	3.97E-07	2.16E-06
8351	HIST1H3D	R1.10 vs Huh-7.5.1	Huh-7.5.1	R1.10	6.741590876	6.111269892	0.630320984	5.89E-05	0.000259146
138050	HGSNAT	Huh-7.5.1 vs Huh-7	Huh-7	Huh-7.5.1	7.532672252	6.902345823	0.630326429	0.000292452	0.002220084
64093	SMOC1	R2.1 vs Huh-7.5.1	R2.1	Huh-7.5.1	7.651247376	7.020870536	0.63037684	2.77E-06	6.40E-06
7753	ZNF202	R1.10 vs R2.1	R2.1	R1.10	6.704447772	6.074013235	0.630434537	9.73E-08	2.48E-07
23576	DDAH1	R1.10 vs R2.1	R2.1	R1.10	8.631949662	8.001511455	0.630438208	1.21E-07	3.02E-07
85377	MICALL1	Huh-7.5.1c2 vs Huh-7	Huh-7	Huh-7.5.1c2	9.570405295	8.939936664	0.630468631	4.57E-05	0.000525459
56919	DHX33	R1.09 vs R1.10	R1.10	R1.09	8.721405688	8.090903554	0.630502134	5.54E-07	1.28E-05
57552	NCEH1	R1.09 vs R1.10	R1.09	R1.10	6.422757977	5.792250056	0.630507921	6.31E-06	8.92E-05
506	ATP5B	Huh-7.5.1 vs Huh-7.5.1i	Huh-7.5.1	Huh-7.5.1i	12.67099153	12.008245	0.630564213	0.000171775	0.000410857
316	AOX1	R1.10 vs Huh-7.5.1	R1.10	Huh-7.5.1	5.405283899	4.774714407	0.630569492	9.25E-06	5.39E-05
80095	ZNF606	R1.10 vs R2.1	R1.10	R2.1	6.593469354	5.962895567	0.630573788	5.98E-05	0.000105171
6510	SLC1A5	R1.10 vs R2.1	R2.1	R1.10	8.707381504	8.076756968	0.630624536	1.20E-06	2.61E-06
9120	SLC16A6	R1.10 vs Huh-7.5.1	Huh-7.5.1	R1.10	4.677201117	4.046560929	0.630640188	0.000162395	0.00062508
83636	C19orf12	Huh-7.5.1 vs Huh-7.5.1i	Huh-7.5.1	Huh-7.5.1i	7.357787698	6.7363289	0.630640323	0.000189861	0.000365291
388327	C17orf100	R1.10 vs R2.1	R2.1	R1.10	4.693461814	4.06279478	0.630667034	2.06E-05	3.83E-05
441052	LOC441052	R2.1 vs Huh-7.5.1	R2.1	Huh-7.5.1	4.613926745	3.983237381	0.630689364	6.01E-06	1.31E-05
79832	QSER1	R1.09 vs Huh-7.5.1	Huh-7.5.1	R1.09	6.865821428	6.235113101	0.630708327	9.20E-08	6.30E-07
3858	KRT10	Huh-7.5.1 vs Huh-7	Huh-7.5.1	Huh-7	10.737233	10.10650625	0.630726751	8.82E-05	0.00087236
84336	TMEM101	R1.10 vs R2.1	R2.1	R1.10	7.465584616	6.834854562	0.630730054	1.13E-07	2.84E-07
9702	CEP57	Huh-7.5.1c2 vs Huh-7	Huh-7	Huh-7.5.1c2	6.947915646	6.317165326	0.63075032	0.00056228	0.003588029
55173	MRPS10	R1.10 vs R2.1	R2.1	R1.10	10.38471431	9.753959056	0.630755258	1.31E-07	3.26E-07
80765	STARD5	R1.10 vs Huh-7.5.1	Huh-7.5.1	R1.10	5.454775198	4.824013364	0.630761833	1.23E-07	1.39E-06
55257	C20orf20	R1.10 vs Huh-7.5.1	Huh-7.5.1	R1.10	8.751769423	8.120988251	0.630781172	2.07E-06	1.49E-05
145270	PRIMA1	R1.09 vs Huh-7.5.1	Huh-7.5.1	R1.09	4.279955475	3.649159373	0.630796102	0.000387313	0.000977582
79818	ZNF552	R2.1 vs Huh-7.5.1	Huh-7.5.1	R2.1	7.350708423	6.719908935	0.630799488	3.17E-06	7.24E-06
205327	C2orf69	R1.10 vs R2.1	R2.1	R1.10	8.27026578	7.639399184	0.630866596	9.24E-08	2.36E-07
9244	CRLF1	R1.09 vs Huh-7.5.1	Huh-7.5.1	R1.09	4.951616504	4.320715885	0.630900619	0.000898789	0.002107767
1050	CEBPA	Huh-7.5.1c2 vs Huh-7	Huh-7.5.1c2	Huh-7	12.54119219	11.91028118	0.630911012	1.34E-05	0.000208088
54993	ZSCAN2	R1.10 vs R2.1	R1.10	R2.1	7.324463523	6.693546528	0.630916995	1.26E-07	3.14E-07
4084	MXD1	R1.09 vs R1.10	R1.09	R1.10	6.578174142	5.947255594	0.630918548	6.52E-07	1.46E-05
866	SERPINA6	Huh-7.5.1c2 vs Huh-7	Huh-7.5.1c2	Huh-7	10.65239955	10.02146499	0.630934559	8.47E-05	0.000852916
89853	FAM125B	R1.09 vs R2.1	R1.09	R2.1	6.659701895	6.028739742	0.630962154	3.35E-08	8.53E-08
54431	DNAJC10	R2.1 vs Huh-7.5.1	R2.1	Huh-7.5.1	8.576736214	7.945771652	0.630964562	1.98E-08	6.65E-08
989	Sep-07	R2.1 vs Huh-7.5.1	Huh-7.5.1	R2.1	10.91725643	10.2861979	0.631058531	1.31E-05	2.73E-05
29117	BRD7	R1.09 vs Huh-7.5.1	Huh-7.5.1	R1.09	8.611745904	7.9806727	0.631073204	4.41E-07	2.38E-06
51069	MRPL2	R2.1 vs Huh-7.5.1	R2.1	Huh-7.5.1	7.623560905	6.992480487	0.631080419	2.26E-06	5.29E-06
80194	TMEM134	R1.10 vs Huh-7.5.1	Huh-7.5.1	R1.10	8.837936537	8.206842502	0.631094035	9.78E-06	5.66E-05
55435	C4orf16	Huh-7.5.1 vs Huh-7	Huh-7	Huh-7.5.1	5.335852883	4.704741463	0.63111142	0.002074948	0.009970343
58490	RPRD1B	R1.10 vs R2.1	R2.1	R1.10	8.215676497	7.584538121	0.631138376	7.13E-08	1.86E-07
8563	THOC5	R1.09 vs R2.1	R1.09	R2.1	9.354544147	8.723378188	0.631165958	5.25E-08	1.29E-07
54890	ALKBH5	R2.1 vs Huh-7.5.1	R2.1	Huh-7.5.1	8.651691864	8.020514678	0.631177186	9.52E-08	2.82E-07
516	ATP5G1	Huh-7.5.1c2 vs Huh-7	Huh-7.5.1c2	Huh-7	11.95052801	11.31932602	0.631201987	7.38E-05	0.00076732
94101	ORMDL1	R1.10 vs Huh-7.5.1	Huh-7.5.1	R1.10	7.635466993	7.004216441	0.631250552	1.99E-07	2.08E-06
23251	KIAA1024	R1.09 vs R2.1	R2.1	R1.09	4.255544664	3.624264708	0.631279956	0.000122927	0.000202623
3399	ID3	Huh-7.5.1c2 vs Huh-7	Huh-7	Huh-7.5.1c2	11.76029801	11.12900487	0.631293139	4.18E-05	0.000490323
84133	ZNRF3	R1.10 vs Huh-7.5.1	Huh-7.5.1	R1.10	9.761927772	9.130628928	0.631298843	1.59E-08	2.60E-07
5427	POLE2	R1.10 vs Huh-7.5.1	Huh-7.5.1	R1.10	8.949536951	8.318230092	0.631306859	1.94E-07	2.04E-06
23332	CLASP1	R1.09 vs Huh-7.5.1	Huh-7.5.1	R1.09	9.076177067	8.444870007	0.63130706	1.83E-07	1.12E-06
5991	RFX3	Huh-7.5.1c2 vs Huh-7.5.1c2i	Huh-7.5.1c2i	Huh-7.5.1c2	4.119819303	3.457592839	0.631308523	6.61E-05	0.000203544
55106	SLFN12	Huh-7.5.1c2 vs Huh-7	Huh-7	Huh-7.5.1c2	5.011510014	4.380174519	0.631335495	9.63E-05	0.000938975
8323	FZD6	R1.09 vs R2.1	R2.1	R1.09	6.478358097	5.847009994	0.631348103	2.61E-06	5.15E-06
57338	JPH3	R1.10 vs R2.1	R2.1	R1.10	4.110532509	3.479158199	0.63137431	1.75E-08	5.08E-08
8464	SUPT3H	R1.09 vs Huh-7.5.1	Huh-7.5.1	R1.09	6.901281146	6.26988356	0.631397585	2.86E-05	9.28E-05
80150	ASRGL1	Huh-7.5.1c2 vs Huh-7.5.1c2i	Huh-7.5.1c2	Huh-7.5.1c2i	7.925521828	7.27837555	0.631474122	0.000115688	0.00039153
4603	MYBL1	R1.10 vs Huh-7.5.1	Huh-7.5.1	R1.10	5.518226423	4.886751276	0.631475147	1.85E-05	9.82E-05
3048	HBG2	Huh-7.5.1 vs Huh-7	Huh-7.5.1	Huh-7	8.492236548	7.860731694	0.631504854	0.000299537	0.002264001
9488	PIGB	R2.1 vs Huh-7.5.1	R2.1	Huh-7.5.1	6.656416761	6.024838544	0.631578217	2.27E-08	7.55E-08
4891	SLC11A2	Huh-7.5.1 vs Huh-7	Huh-7.5.1	Huh-7	7.370317531	6.738687625	0.631629906	6.45E-05	0.000687366
84248	FYTTD1	R2.1 vs Huh-7.5.1	R2.1	Huh-7.5.1	8.528184465	7.89653481	0.631649654	8.69E-08	2.59E-07
54842	MFSD6	Huh-7.5.1c2 vs Huh-7.5.1c2i	Huh-7.5.1c2i	Huh-7.5.1c2	5.204681696	4.552368713	0.631674662	7.50E-05	0.000261402
23148	NACAD	Huh-7.5.1c2 vs Huh-7.5.1c2i	Huh-7.5.1c2	Huh-7.5.1c2i	5.878856758	5.23351133	0.631675946	0.001448465	0.003045676
4650	MYO9B	R1.10 vs R2.1	R1.10	R2.1	6.473767248	5.842008357	0.631758891	1.45E-08	4.28E-08
729085	LOC729085	R1.09 vs R2.1	R2.1	R1.09	3.959106819	3.327346046	0.631760774	3.55E-06	6.89E-06
9546	APBA3	R2.1 vs Huh-7.5.1	Huh-7.5.1	R2.1	6.302657401	5.670889064	0.631768337	3.98E-07	1.06E-06
25980	C20orf4	R1.10 vs R2.1	R2.1	R1.10	9.156601786	8.524810791	0.631790995	4.31E-08	1.17E-07
1999	ELF3	R1.10 vs Huh-7.5.1	R1.10	Huh-7.5.1	9.237254605	8.605425021	0.631829584	0.000239832	0.000871379
8667	EIF3H	R2.1 vs Huh-7.5.1	R2.1	Huh-7.5.1	11.83628135	11.20444404	0.631837308	2.17E-08	7.25E-08
54982	CLN6	R1.09 vs R2.1	R2.1	R1.09	8.406556807	7.774686592	0.631870215	1.31E-08	3.59E-08
55904	MLL5	R1.09 vs R2.1	R1.09	R2.1	8.207586678	7.575714667	0.631872011	5.17E-06	9.88E-06
100128361	LOC100128361	R1.10 vs R2.1	R2.1	R1.10	5.583989344	4.952115519	0.631873825	5.43E-07	1.23E-06
579	NKX3-2	Huh-7.5.1c2 vs Huh-7	Huh-7	Huh-7.5.1c2	6.693518372	6.061636484	0.631881888	0.00070905	0.004290645
57228	SMAGP	R1.09 vs Huh-7.5.1	R1.09	Huh-7.5.1	9.118600874	8.486711462	0.631889413	3.48E-07	1.93E-06
5289	PIK3C3	R1.10 vs R2.1	R2.1	R1.10	8.488153697	7.856236616	0.631917081	1.16E-06	2.53E-06
64326	RFWD2	Huh-7 vs Huh-7i	Huh-7i	Huh-7	8.910224957	8.25859524	0.631920921	0.00108858	0.005367842
1278	COL1A2	R1.10 vs Huh-7.5.1	Huh-7.5.1	R1.10	4.825302641	4.193364105	0.631938536	1.71E-07	1.83E-06
100049716	LOC100049716	R1.10 vs R2.1	R1.10	R2.1	5.509128412	4.877172806	0.631955606	1.08E-07	2.73E-07
155060	ZNF783	Huh-7.5.1 vs Huh-7.5.1i	Huh-7.5.1	Huh-7.5.1i	6.286337878	5.63497198	0.631956467	0.001681461	0.003065002
8894	EIF2S2	R2.1 vs Huh-7.5.1	Huh-7.5.1	R2.1	8.376498104	7.744529168	0.631968936	2.49E-07	6.85E-07
23607	CD2AP	R1.10 vs Huh-7.5.1	R1.10	Huh-7.5.1	6.833819205	6.201838644	0.631980562	4.19E-07	3.93E-06
2909	GRLF1	R2.1 vs Huh-7.5.1	Huh-7.5.1	R2.1	6.884648137	6.252665415	0.631982722	4.12E-09	1.63E-08
169792	GLIS3	R1.09 vs Huh-7.5.1	R1.09	Huh-7.5.1	8.202894129	7.57085584	0.632038289	3.91E-07	2.14E-06
11316	COPE	R1.09 vs Huh-7.5.1	Huh-7.5.1	R1.09	10.77359144	10.14154909	0.63204235	5.82E-07	3.03E-06
5528	PPP2R5D	R2.1 vs Huh-7.5.1	R2.1	Huh-7.5.1	8.493915778	7.86186656	0.632049218	2.46E-06	5.72E-06
3912	LAMB1	R1.09 vs Huh-7.5.1	R1.09	Huh-7.5.1	10.88894903	10.2568858	0.632063235	2.19E-06	9.61E-06
85415	RHPN2	Huh-7.5.1 vs Huh-7	Huh-7.5.1	Huh-7	9.046701177	8.414624069	0.632077107	0.000929511	0.005422149
163786	SASS6	R1.09 vs R1.10	R1.10	R1.09	7.349710785	6.717600736	0.632110049	0.000274949	0.001784736
32	ACACB	Huh-7.5.1 vs Huh-7.5.1i	Huh-7.5.1	Huh-7.5.1i	6.219757671	5.595252193	0.632170355	5.67E-05	0.00013376
4126	MANBA	R1.09 vs Huh-7.5.1	R1.09	Huh-7.5.1	7.53559174	6.903407786	0.632183953	9.41E-08	6.43E-07
10919	EHMT2	R1.10 vs R2.1	R2.1	R1.10	7.040020524	6.407825025	0.632195499	1.09E-08	3.29E-08
7554	ZNF8	Huh-7.5.1c2 vs Huh-7	Huh-7.5.1c2	Huh-7	7.798056605	7.165860332	0.632196273	0.00033305	0.002414109
8884	SLC5A6	R1.09 vs Huh-7.5.1	Huh-7.5.1	R1.09	9.145323024	8.513116955	0.632206069	6.49E-07	3.31E-06
1209	CLPTM1	R1.09 vs Huh-7.5.1	Huh-7.5.1	R1.09	8.559606611	7.927371355	0.632235256	9.12E-08	6.26E-07
2222	FDFT1	R1.10 vs R2.1	R1.10	R2.1	11.16563328	10.53336903	0.632264252	1.12E-08	3.37E-08
92595	ZNF764	R1.10 vs Huh-7.5.1	Huh-7.5.1	R1.10	8.056341425	7.424058988	0.632282437	1.25E-06	9.82E-06
58486	ZBED5	Huh-7.5.1c2 vs Huh-7	Huh-7	Huh-7.5.1c2	6.863208473	6.230925805	0.632282668	0.00077202	0.004584074
54963	UCKL1	Huh-7.5.1 vs Huh-7	Huh-7	Huh-7.5.1	8.567304877	7.935017148	0.632287729	3.19E-05	0.000399948
3659	IRF1	Huh-7.5.1c2 vs Huh-7	Huh-7.5.1c2	Huh-7	6.800541372	6.168251512	0.63228986	0.00033908	0.002446081
55086	CXorf57	R1.09 vs Huh-7.5.1	Huh-7.5.1	R1.09	6.38749908	5.755156154	0.632342926	6.21E-08	4.54E-07
221496	LEMD2	R2.1 vs Huh-7.5.1	R2.1	Huh-7.5.1	6.467095197	5.834740945	0.632354252	1.17E-06	2.86E-06
27229	TUBGCP4	R1.09 vs Huh-7.5.1	Huh-7.5.1	R1.09	7.6153305	6.98297479	0.63235571	3.97E-08	3.10E-07
55049	C19orf60	Huh-7.5.1 vs Huh-7	Huh-7.5.1	Huh-7	10.72061192	10.08825388	0.632358046	0.001805674	0.008964021
29920	PYCR2.1	R1.10 vs R2.1	R2.1	R1.10	8.662500463	8.030129037	0.632371425	4.80E-08	1.29E-07
9837	GINS1	R1.09 vs R2.1	R2.1	R1.09	10.96717372	10.33479646	0.632377259	9.19E-08	2.18E-07
10999	SLC27A4	R2.1 vs Huh-7.5.1	R2.1	Huh-7.5.1	8.346227859	7.713807674	0.632420184	1.35E-06	3.26E-06
1513	CTSK	Huh-7.5.1c2 vs Huh-7	Huh-7.5.1c2	Huh-7	5.708751205	5.076311895	0.63243931	0.000230073	0.001808645
9306	SOCS6	Huh-7.5.1c2 vs Huh-7	Huh-7	Huh-7.5.1c2	4.343551829	3.711107693	0.632444136	7.15E-05	0.000746541
56683	C21orf59	Huh-7.5.1 vs Huh-7	Huh-7	Huh-7.5.1	9.506079572	8.873618054	0.632461518	4.95E-05	0.000553328
55332	DRAM1	R1.09 vs Huh-7.5.1	Huh-7.5.1	R1.09	8.995395437	8.36293323	0.632462207	0.000226875	0.000602204
65243	ZNF643	R1.09 vs R2.1	R1.09	R2.1	5.219692419	4.587190214	0.632502205	0.000143823	0.000235203
2971	GTF3A	R1.09 vs R2.1	R2.1	R1.09	11.97791949	11.34540867	0.632510823	1.09E-08	3.01E-08
6907	TBL1X	Huh-7.5.1 vs Huh-7.5.1i	Huh-7.5.1	Huh-7.5.1i	7.606226709	6.929658903	0.632534844	0.00152584	0.002816344
10644	IGF2BP2	Huh-7.5.1 vs Huh-7	Huh-7	Huh-7.5.1	6.505241085	5.872703213	0.632537872	0.001634837	0.008328039
9266	CYTH2	R1.09 vs R2.1	R1.09	R2.1	7.837208255	7.204669704	0.632538551	4.88E-07	1.05E-06
55133	SRBD1	R1.10 vs R2.1	R2.1	R1.10	7.512454231	6.879891903	0.632562328	1.75E-06	3.73E-06
9841	ZBTB24	R1.09 vs R2.1	R2.1	R1.09	5.671764833	5.039166681	0.632598153	1.03E-08	2.85E-08
57786	RBAK	R1.09 vs R2.1	R2.1	R1.09	5.182840967	4.550228093	0.632612874	6.63E-07	1.41E-06
80213	TM2D3	R2.1 vs Huh-7.5.1	R2.1	Huh-7.5.1	10.36833555	9.735708802	0.632626746	9.80E-09	3.54E-08
29927	SEC61A1	R1.09 vs R2.1	R1.09	R2.1	9.99455355	9.361924718	0.632628832	3.26E-08	8.33E-08
84334	C14orf153	R2.1 vs Huh-7.5.1	R2.1	Huh-7.5.1	8.320932203	7.688300127	0.632632076	9.26E-07	2.30E-06
10891	PPARGC1A	R1.09 vs Huh-7.5.1	Huh-7.5.1	R1.09	4.616604585	3.983946182	0.632658403	1.32E-05	4.68E-05
151050	C2orf67	R1.09 vs R2.1	R1.09	R2.1	4.597534309	3.964845575	0.632688734	9.24E-08	2.19E-07
90427	BMF	R1.10 vs R2.1	R1.10	R2.1	5.953574341	5.320864832	0.632709508	8.99E-06	1.74E-05
85450	ITPRIP	R1.09 vs Huh-7.5.1	R1.09	Huh-7.5.1	6.800192865	6.167400761	0.632792104	6.05E-07	3.12E-06
3172	HNF4A	R1.09 vs R2.1	R1.09	R2.1	5.704418569	5.071604361	0.632814208	4.77E-07	1.03E-06
203427	SLC25A43	R2.1 vs Huh-7.5.1	Huh-7.5.1	R2.1	6.529530246	5.896697514	0.632832732	3.83E-07	1.02E-06
57678	GPAM	R1.10 vs Huh-7.5.1	Huh-7.5.1	R1.10	10.58951341	9.956673735	0.632839678	1.77E-08	2.84E-07
79075	DSCC1	R1.09 vs Huh-7.5.1	Huh-7.5.1	R1.09	8.205795931	7.572948423	0.632847508	2.12E-07	1.27E-06
866	SERPINA6	R1.10 vs Huh-7.5.1	Huh-7.5.1	R1.10	10.02398677	9.391110666	0.632876103	0.000171515	0.000654066
2260	FGFR1	R2.1 vs Huh-7.5.1	R2.1	Huh-7.5.1	7.256801083	6.62391673	0.632884353	1.42E-06	3.42E-06
6633	SNRPD2	Huh-7.5.1 vs Huh-7.5.1i	Huh-7.5.1	Huh-7.5.1i	13.01414625	12.37126524	0.63293993	4.25E-05	0.000124822
9980	DOPEY2	R1.10 vs R2.1	R1.10	R2.1	5.603475904	4.970533826	0.632942078	1.84E-06	3.90E-06
129804	FBLN7	R1.09 vs Huh-7.5.1	Huh-7.5.1	R1.09	5.401273573	4.768325316	0.632948257	2.98E-06	1.26E-05
56954	NIT2	R1.10 vs Huh-7.5.1	R1.10	Huh-7.5.1	10.7349424	10.101979	0.6329634	1.32E-08	2.21E-07
7220	TRPC1	R1.09 vs R2.1	R2.1	R1.09	5.035005516	4.402020806	0.63298471	3.36E-07	7.37E-07
92291	CAPN13	Huh-7.5.1c2 vs Huh-7.5.1c2i	Huh-7.5.1c2	Huh-7.5.1c2i	8.037323841	7.374173032	0.632984757	0.000145148	0.000398328
55293	UEVLD	R1.09 vs Huh-7.5.1	R1.09	Huh-7.5.1	6.424768806	5.791768758	0.633000047	1.60E-05	5.57E-05
1387	CREBBP	R1.09 vs R2.1	R2.1	R1.09	7.323015726	6.690010756	0.633004969	9.37E-08	2.22E-07
29881	NPC1L1	Huh-7.5.1 vs Huh-7	Huh-7	Huh-7.5.1	6.56055985	5.927550158	0.633009692	0.000176031	0.001488081
56603	CYP26B1	R1.09 vs Huh-7.5.1	R1.09	Huh-7.5.1	7.291199158	6.658185024	0.633014133	4.96E-06	1.97E-05
9759	HDAC4	R1.09 vs Huh-7.5.1	Huh-7.5.1	R1.09	6.021714218	5.388642063	0.633072155	1.69E-08	1.50E-07
145389	SLC38A6	R1.09 vs Huh-7.5.1	R1.09	Huh-7.5.1	9.606387753	8.973306626	0.633081128	1.24E-06	5.83E-06
10678	B3GNT2	Huh-7.5.1 vs Huh-7	Huh-7	Huh-7.5.1	6.231204917	5.598111289	0.633093628	0.00045642	0.003142825
1774	DNASE1L1	R2.1 vs Huh-7.5.1	R2.1	Huh-7.5.1	6.894250081	6.261103073	0.633147008	7.59E-06	1.63E-05
256471	MFSD8	R2.1 vs Huh-7.5.1	R2.1	Huh-7.5.1	6.177924878	5.544770556	0.633154322	9.55E-09	3.46E-08
1004	CDH6	R1.10 vs R2.1	R1.10	R2.1	4.354203272	3.721002061	0.633201212	4.65E-09	1.53E-08
3066	HDAC2	R1.09 vs R2.1	R2.1	R1.09	7.940321594	7.307100107	0.633221487	2.26E-06	4.49E-06
84140	FAM161A	R2.1 vs Huh-7.5.1	R2.1	Huh-7.5.1	5.881019009	5.247781247	0.633237762	6.45E-06	1.40E-05
10520	ZNF211	Huh-7.5.1 vs Huh-7	Huh-7.5.1	Huh-7	7.067660834	6.434417014	0.63324382	0.000201045	0.001645449
2549	GAB1	R1.09 vs Huh-7.5.1	R1.09	Huh-7.5.1	5.045050472	4.411805066	0.633245406	9.73E-07	4.70E-06
51107	APH1A	Huh-7.5.1c2 vs Huh-7	Huh-7.5.1c2	Huh-7	9.154997015	8.521736508	0.633260508	0.00014138	0.001259223
53339	BTBD1	R1.09 vs R2.1	R2.1	R1.09	11.5930046	10.95971835	0.633286254	3.98E-08	9.97E-08
29101	SSU72	R2.1 vs Huh-7.5.1	Huh-7.5.1	R2.1	10.20745722	9.574156291	0.633300931	4.05E-08	1.28E-07
579	NKX3-2	R2.1 vs Huh-7.5.1	R2.1	Huh-7.5.1	6.07202451	5.43870505	0.63331946	0.000167563	0.000299712
115708	TRMT61A	R1.10 vs R2.1	R2.1	R1.10	7.52365604	6.890322148	0.633333892	8.23E-08	2.13E-07
9695	EDEM1	Huh-7.5.1 vs Huh-7	Huh-7	Huh-7.5.1	7.962357861	7.328994051	0.63336381	0.001191316	0.006569688
1373	CPS1	Huh-7.5.1c2 vs Huh-7.5.1c2i	Huh-7.5.1c2	Huh-7.5.1c2i	4.641162108	4.02401266	0.633364266	0.000694664	0.002145127
55334	SLC39A9	R1.10 vs R2.1	R2.1	R1.10	5.282429019	4.649043337	0.633385682	3.32E-05	6.01E-05
64434	NOM1	R1.09 vs Huh-7.5.1	Huh-7.5.1	R1.09	6.952329448	6.318907394	0.633422053	4.61E-08	3.51E-07
4723	NDUFV1	R1.09 vs R2.1	R1.09	R2.1	11.27513433	10.64170515	0.633429178	4.34E-08	1.08E-07
4841	NONO	R1.10 vs R2.1	R2.1	R1.10	9.714066422	9.080538462	0.633527961	8.71E-08	2.24E-07
2200	FBN1	Huh-7.5.1 vs Huh-7	Huh-7.5.1	Huh-7	4.841327553	4.207799426	0.633528127	0.000385162	0.00274581
4802	NFYC	R1.09 vs Huh-7.5.1	Huh-7.5.1	R1.09	7.705484263	7.071952082	0.633532181	1.55E-07	9.83E-07
93953	ACRC	Huh-7.5.1 vs Huh-7	Huh-7.5.1	Huh-7	4.434517022	3.800964255	0.633552767	0.001519518	0.00785705
23317	DNAJC13	Huh-7.5.1c2 vs Huh-7	Huh-7.5.1c2	Huh-7	4.817855843	4.184248801	0.633607042	0.000619338	0.00386832
5218	PFTK1	R1.09 vs R2.1	R1.09	R2.1	6.982691439	6.349075364	0.633616074	1.08E-07	2.53E-07
6554	SLC10A1	R1.09 vs R1.10	R1.09	R1.10	5.202608914	4.568964714	0.633644201	4.65E-07	1.11E-05
8664	EIF3D	R2.1 vs Huh-7.5.1	R2.1	Huh-7.5.1	11.60413178	10.97048697	0.633644812	1.39E-08	4.84E-08
9092	SART1	R1.09 vs Huh-7.5.1	Huh-7.5.1	R1.09	7.514705056	6.881032865	0.633672191	1.28E-07	8.30E-07
51138	COPS4	Huh-7.5.1c2 vs Huh-7	Huh-7	Huh-7.5.1c2	9.073906728	8.440229738	0.633676989	0.000540222	0.003473071
577	BAI3	R1.10 vs R2.1	R2.1	R1.10	3.604433397	2.970753431	0.633679966	7.17E-07	1.60E-06
7984	ARHGEF5	Huh-7.5.1 vs Huh-7	Huh-7.5.1	Huh-7	7.706509959	7.072814365	0.633695595	3.91E-05	0.000467653
552	AVPR1A	R1.09 vs Huh-7.5.1	R1.09	Huh-7.5.1	4.51067138	3.876972802	0.633698578	2.00E-07	1.20E-06
8642	DCHS1	R1.09 vs R2.1	R1.09	R2.1	5.423826843	4.790125896	0.633700948	6.29E-06	1.19E-05
10732	TCFL5	R1.09 vs R2.1	R2.1	R1.09	8.276491664	7.642782293	0.633709372	1.36E-08	3.70E-08
26503	SLC17A5	R1.09 vs R1.10	R1.09	R1.10	8.38841498	7.754702125	0.633712855	7.50E-08	2.62E-06
6811	STX5	R2.1 vs Huh-7.5.1	Huh-7.5.1	R2.1	6.395152944	5.761435012	0.633717933	1.11E-06	2.73E-06
286144	C8orf83	Huh-7.5.1c2 vs Huh-7	Huh-7	Huh-7.5.1c2	5.191249131	4.557493279	0.633755852	6.26E-05	0.000670925
84067	FAM160A2	R2.1 vs Huh-7.5.1	R2.1	Huh-7.5.1	7.44952734	6.815747088	0.633780252	1.38E-05	2.86E-05
662	BNIP1	R1.10 vs R2.1	R2.1	R1.10	7.631574248	6.997793809	0.633780439	3.01E-07	7.11E-07
5509	PPP1R3D	Huh-7.5.1 vs Huh-7	Huh-7	Huh-7.5.1	6.022742389	5.388958214	0.633784175	0.000435616	0.003024993
55848	C9orf46	Huh-7.5.1 vs Huh-7	Huh-7.5.1	Huh-7	8.090694283	7.456886854	0.633807429	0.000382513	0.00272832
3454	IFNAR1	R1.10 vs R2.1	R2.1	R1.10	6.783471329	6.14964659	0.633824739	5.73E-08	1.52E-07
64859	OBFC2A	R1.09 vs Huh-7.5.1	R1.09	Huh-7.5.1	8.258011737	7.624177729	0.633834008	4.88E-08	3.67E-07
629	CFB	Huh-7.5.1c2 vs Huh-7	Huh-7.5.1c2	Huh-7	8.070072289	7.436206736	0.633865553	0.000484959	0.003195593
27348	TOR1B	R1.10 vs R2.1	R1.10	R2.1	8.801416473	8.16750762	0.633908853	3.14E-07	7.38E-07
50813	COPS7A	Huh-7.5.1c2 vs Huh-7	Huh-7.5.1c2	Huh-7	9.495168918	8.861252373	0.633916545	4.67E-05	0.000533016
29774	POM121L9P	R1.10 vs R2.1	R1.10	R2.1	4.249739835	3.615822298	0.633917537	1.30E-05	2.47E-05
114932	MRFAP1L1	R1.09 vs R2.1	R2.1	R1.09	10.12230697	9.488365845	0.633941123	1.24E-06	2.53E-06
402055	SRRD	Huh-7.5.1 vs Huh-7	Huh-7.5.1	Huh-7	9.565345691	8.931385121	0.633960571	7.57E-05	0.000778143
10672	GNA13	R1.09 vs R2.1	R2.1	R1.09	7.698976765	7.064976127	0.634000639	4.21E-08	1.05E-07
8915	BCL10	R1.09 vs Huh-7.5.1	R1.09	Huh-7.5.1	9.500397779	8.8663651	0.634032679	3.38E-07	1.88E-06
257019	FRMD3	R1.09 vs R1.10	R1.09	R1.10	6.478898318	5.844858215	0.634040103	7.21E-07	1.59E-05
91661	ZNF765	R1.09 vs R2.1	R2.1	R1.09	8.596651931	7.962605314	0.634046618	4.69E-08	1.16E-07
79080	CCDC86	R1.09 vs R2.1	R2.1	R1.09	10.57047716	9.936410221	0.634066944	2.67E-07	5.96E-07
25871	C3orf17	R1.09 vs R2.1	R2.1	R1.09	7.290775279	6.656682522	0.634092757	1.02E-08	2.83E-08
4598	MVK	R1.09 vs R2.1	R1.09	R2.1	7.461032146	6.826938659	0.634093486	5.11E-09	1.50E-08
8352	HIST1H3C	R1.09 vs Huh-7.5.1	Huh-7.5.1	R1.09	6.134517047	5.500411467	0.63410558	3.24E-06	1.35E-05
388507	ZNF788	R1.09 vs Huh-7.5.1	Huh-7.5.1	R1.09	4.606495402	3.972360902	0.634134501	8.14E-06	3.06E-05
10172	ZNF256	R1.09 vs Huh-7.5.1	Huh-7.5.1	R1.09	5.294335919	4.660172373	0.634163546	0.000468408	0.001162051
146050	ZSCAN29	R1.09 vs R2.1	R2.1	R1.09	6.863344888	6.229137621	0.634207267	7.58E-08	1.81E-07
84961	FBXL20	Huh-7.5.1c2 vs Huh-7.5.1c2i	Huh-7.5.1c2i	Huh-7.5.1c2	5.203285463	4.609515126	0.634225708	0.000750025	0.002269792
55810	FOXJ2	R1.09 vs R2.1	R2.1	R1.09	7.413825925	6.779580948	0.634244977	4.91E-05	8.43E-05
23349	KIAA1045	R2.1 vs Huh-7.5.1	Huh-7.5.1	R2.1	4.920195244	4.285949833	0.634245411	3.39E-08	1.09E-07
706	TSPO	Huh-7.5.1 vs Huh-7	Huh-7	Huh-7.5.1	7.533881442	6.899618907	0.634262534	0.002069958	0.00995667
26953	RANBP6	R2.1 vs Huh-7.5.1	R2.1	Huh-7.5.1	8.665596374	8.03132139	0.634274984	3.15E-05	6.20E-05
1153	CIRBP	R1.10 vs R2.1	R2.1	R1.10	9.78799634	9.153716782	0.634279557	1.96E-08	5.63E-08
57583	TMEM181	Huh-7.5.1c2 vs Huh-7	Huh-7	Huh-7.5.1c2	8.306602404	7.672299836	0.634302569	0.000348333	0.00249346
23451	SF3B1	R1.09 vs R2.1	R2.1	R1.09	10.72289493	10.08859029	0.634304641	2.22E-07	5.00E-07
64216	TFB2M	Huh-7.5.1c2 vs Huh-7	Huh-7.5.1c2	Huh-7	8.775144939	8.140822219	0.63432272	0.000490724	0.003224823
51762	RAB8B	R1.09 vs R1.10	R1.10	R1.09	8.85785185	8.223521271	0.634330579	9.62E-09	5.05E-07
9618	TRAF4	R1.09 vs R2.1	R1.09	R2.1	6.707764581	6.073411334	0.634353247	1.29E-07	3.01E-07
51726	DNAJB11	R1.09 vs Huh-7.5.1	Huh-7.5.1	R1.09	10.87006346	10.23567019	0.634393269	1.78E-08	1.57E-07
23223	RRP12	R1.10 vs R2.1	R2.1	R1.10	7.224519763	6.590044912	0.63447485	2.30E-08	6.54E-08
64788	LMF1	R2.1 vs Huh-7.5.1	Huh-7.5.1	R2.1	5.752095292	5.117604522	0.634490769	1.17E-08	4.15E-08
1441	CSF3R	Huh-7.5.1c2 vs Huh-7.5.1c2i	Huh-7.5.1c2	Huh-7.5.1c2i	5.449873698	4.83204557	0.634508145	0.000203198	0.000812675
56650	CLDND1	Huh-7.5.1c2 vs Huh-7	Huh-7	Huh-7.5.1c2	8.028035284	7.393484315	0.634550969	0.00165124	0.008217855
23481	PES1	R1.09 vs Huh-7.5.1	Huh-7.5.1	R1.09	9.537497704	8.902889076	0.634608628	4.62E-06	1.85E-05
838	CASP5	R1.10 vs Huh-7.5.1	R1.10	Huh-7.5.1	5.424051443	4.789438946	0.634612497	5.83E-05	0.00025691
64859	OBFC2A	Huh-7.5.1c2 vs Huh-7	Huh-7	Huh-7.5.1c2	7.239329961	6.604707589	0.634622372	0.000600895	0.003784116
93166	PRDM6	R1.10 vs Huh-7.5.1	R1.10	Huh-7.5.1	7.130536207	6.495910305	0.634625902	1.40E-06	1.08E-05
7170	TPM3	R1.09 vs R2.1	R1.09	R2.1	5.449995349	4.815358485	0.634636864	2.82E-07	6.25E-07
50937	CDON	R1.10 vs R2.1	R2.1	R1.10	5.579155464	4.944508154	0.63464731	7.25E-07	1.62E-06
55758	RCOR3	R1.09 vs Huh-7.5.1	Huh-7.5.1	R1.09	6.58452498	5.949834734	0.634690247	1.02E-08	9.88E-08
6871	TADA2L	R2.1 vs Huh-7.5.1	R2.1	Huh-7.5.1	5.89132165	5.256627637	0.634694013	3.73E-05	7.28E-05
23596	OPN3	Huh-7.5.1 vs Huh-7.5.1i	Huh-7.5.1i	Huh-7.5.1	10.66650557	9.987576195	0.634724361	0.001064445	0.002044074
57343	ZNF304	R1.09 vs Huh-7.5.1	Huh-7.5.1	R1.09	5.980569649	5.345820703	0.634748946	1.55E-06	7.07E-06
57182	ANKRD50	R1.09 vs R2.1	R2.1	R1.09	5.732411683	5.097662678	0.634749005	2.71E-07	6.03E-07
3720	JARID2	R1.09 vs R2.1	R2.1	R1.09	7.893514933	7.258752256	0.634762677	6.93E-08	1.67E-07
149603	RNF187	Huh-7.5.1c2 vs Huh-7	Huh-7.5.1c2	Huh-7	10.84047287	10.20571003	0.634762842	7.02E-05	0.000735334
2770	GNAI1	R1.09 vs R2.1	R2.1	R1.09	8.015201559	7.380434369	0.63476719	2.56E-08	6.66E-08
6629	SNRPB2	R1.09 vs R2.1	R2.1	R1.09	12.18199473	11.54720818	0.634786551	5.84E-09	1.70E-08
112937	GLB1L3	R2.1 vs Huh-7.5.1	R2.1	Huh-7.5.1	3.572939702	2.938145986	0.634793716	2.43E-06	5.67E-06
84318	CCDC77	R1.09 vs R2.1	R2.1	R1.09	7.027189108	6.392390782	0.634798326	1.45E-06	2.95E-06
79710	MORC4	R2.1 vs Huh-7.5.1	R2.1	Huh-7.5.1	9.039890456	8.405085677	0.634804779	5.04E-08	1.57E-07
10045	SH2D3A	R2.1 vs Huh-7.5.1	Huh-7.5.1	R2.1	4.468204861	3.833357112	0.634847749	2.70E-05	5.37E-05
151648	SGOL1	Huh-7.5.1 vs Huh-7	Huh-7.5.1	Huh-7	6.075834425	5.440958501	0.634875924	0.000112846	0.001054284
112937	GLB1L3	R1.09 vs R2.1	R2.1	R1.09	3.572939702	2.938033975	0.634905728	2.43E-06	4.81E-06
404093	CUEDC1	R1.09 vs Huh-7.5.1	Huh-7.5.1	R1.09	6.650640296	6.015725082	0.634915214	2.62E-05	8.60E-05
84271	POLDIP3	R1.10 vs R2.1	R2.1	R1.10	8.735076588	8.100078991	0.634997597	2.11E-07	5.09E-07
30833	NT5C	R1.09 vs Huh-7.5.1	Huh-7.5.1	R1.09	7.240877844	6.605853261	0.635024582	8.30E-08	5.77E-07
91694	LONRF1	R1.09 vs R1.10	R1.10	R1.09	6.786542766	6.151456603	0.635086162	2.18E-07	6.15E-06
26099	C1orf144	R2.1 vs Huh-7.5.1	Huh-7.5.1	R2.1	8.392205331	7.757109772	0.635095559	1.02E-07	2.99E-07
780	DDR1	R1.09 vs R1.10	R1.09	R1.10	7.993565868	7.358343564	0.635222304	6.29E-07	1.41E-05
84223	IQCG	R1.09 vs R2.1	R2.1	R1.09	5.022196703	4.386959668	0.635237035	0.000119321	0.000196889
6597	SMARCA4	Huh-7.5.1c2 vs Huh-7.5.1c2i	Huh-7.5.1c2	Huh-7.5.1c2i	10.00228694	9.415676929	0.635246177	0.000201939	0.000809733
5311	PKD2	R1.10 vs R2.1	R2.1	R1.10	7.48403811	6.848790682	0.635247428	1.98E-05	3.68E-05
55705	IPO9	R1.10 vs R2.1	R2.1	R1.10	7.042927001	6.407677261	0.63524974	1.06E-06	2.32E-06
9371	KIF3B	R1.10 vs R2.1	R1.10	R2.1	9.009718172	8.374448805	0.635269367	9.47E-09	2.91E-08
6388	SDF2	Huh-7.5.1 vs Huh-7	Huh-7.5.1	Huh-7	10.00260613	9.367320261	0.635285864	0.000134252	0.001209653
124995	MRPL10	R2.1 vs Huh-7.5.1	R2.1	Huh-7.5.1	9.790734496	9.155416379	0.635318118	3.43E-07	9.20E-07
25917	THUMPD3	R2.1 vs Huh-7.5.1	Huh-7.5.1	R2.1	9.285097403	8.649770317	0.635327086	1.43E-08	4.95E-08
25843	MOBKL3	R1.10 vs R2.1	R2.1	R1.10	9.189649875	8.554311918	0.635337957	8.62E-08	2.22E-07
8888	MCM3AP	R2.1 vs Huh-7.5.1	R2.1	Huh-7.5.1	7.239025211	6.603613595	0.635411617	4.15E-07	1.10E-06
4495	MT1G	Huh-7.5.1 vs Huh-7	Huh-7	Huh-7.5.1	10.62109644	9.985630982	0.635465456	0.001033157	0.00590315
57050	UTP3	Huh-7.5.1 vs Huh-7	Huh-7	Huh-7.5.1	9.176628241	8.541157365	0.635470876	7.92E-05	0.000804813
1892	ECHS1	R2.1 vs Huh-7.5.1	Huh-7.5.1	R2.1	11.50582655	10.87034645	0.635480104	1.42E-07	4.05E-07
100128927	ZBTB42	R1.10 vs R2.1	R1.10	R2.1	5.563404734	4.927897227	0.635507508	1.49E-07	3.68E-07
6988	TCTA	R2.1 vs Huh-7.5.1	Huh-7.5.1	R2.1	7.51752523	6.882005893	0.635519337	1.23E-07	3.57E-07
55361	PI4K2A	R1.09 vs R2.1	R1.09	R2.1	7.32601905	6.690479147	0.635539903	1.88E-07	4.25E-07
8940	TOP3B	R1.10 vs R2.1	R2.1	R1.10	5.406165426	4.770623718	0.635541708	8.18E-07	1.81E-06
9955	HS3ST3A1	R1.10 vs Huh-7.5.1	Huh-7.5.1	R1.10	6.177956588	5.542401669	0.635554919	3.06E-05	0.000149326
5349	FXYD3	R1.10 vs Huh-7.5.1	R1.10	Huh-7.5.1	6.128977831	5.49341264	0.635565191	4.09E-05	0.00019089
30968	STOML2	R1.09 vs Huh-7.5.1	Huh-7.5.1	R1.09	10.73331662	10.0977281	0.635588526	1.25E-08	1.17E-07
51375	SNX7	R2.1 vs Huh-7.5.1	Huh-7.5.1	R2.1	10.51789712	9.882303643	0.635593472	3.56E-09	1.43E-08
83442	SH3BGRL3	R1.09 vs Huh-7.5.1	R1.09	Huh-7.5.1	10.08098404	9.44530515	0.635678888	2.12E-07	1.27E-06
1112	FOXN3	Huh-7.5.1 vs Huh-7.5.1i	Huh-7.5.1i	Huh-7.5.1	8.610119842	7.948489493	0.635710942	0.001154493	0.002197907
55251	PCMTD2	R1.09 vs Huh-7.5.1	Huh-7.5.1	R1.09	8.6378838	8.002150514	0.635733286	3.15E-07	1.78E-06
481	ATP1B1	R1.10 vs Huh-7.5.1	R1.10	Huh-7.5.1	12.20617057	11.57042338	0.63574719	3.20E-08	4.58E-07
2548	GAA	R1.10 vs Huh-7.5.1	Huh-7.5.1	R1.10	7.958880131	7.323131736	0.635748394	2.19E-08	3.38E-07
7469	WHSC2	R1.09 vs R1.10	R1.09	R1.10	8.01985205	7.384080871	0.63577118	7.26E-09	4.11E-07
10380	BPNT1	R1.09 vs Huh-7.5.1	R1.09	Huh-7.5.1	8.129739642	7.493932434	0.635807208	1.19E-07	7.85E-07
54529	ASNSD1	R1.10 vs Huh-7.5.1	Huh-7.5.1	R1.10	10.29826928	9.66244677	0.635822515	4.11E-08	5.65E-07
55037	PTCD3	R1.09 vs R2.1	R2.1	R1.09	7.820017804	7.184075232	0.635942572	4.22E-08	1.05E-07
440400	RNASEK	R2.1 vs Huh-7.5.1	R2.1	Huh-7.5.1	11.83950227	11.20355529	0.635946986	5.02E-09	1.93E-08
2098	ESD	R1.10 vs Huh-7.5.1	Huh-7.5.1	R1.10	10.38933508	9.753369751	0.635965327	2.46E-08	3.73E-07
6448	SGSH	R2.1 vs Huh-7.5.1	R2.1	Huh-7.5.1	6.531136733	5.895026706	0.636110026	1.14E-06	2.78E-06
80219	COQ10B	R1.09 vs R2.1	R1.09	R2.1	8.498859989	7.862748448	0.636111541	9.11E-08	2.16E-07
7993	UBXN8	R1.10 vs R2.1	R2.1	R1.10	9.490321684	8.854186522	0.636135161	1.19E-06	2.58E-06
3070	HELLS	R1.09 vs Huh-7.5.1	Huh-7.5.1	R1.09	9.149424095	8.513287775	0.63613632	4.67E-07	2.50E-06
10155	TRIM28	R1.10 vs Huh-7.5.1	Huh-7.5.1	R1.10	10.08275912	9.446599514	0.636159603	2.66E-07	2.67E-06
9147	SDCCAG1	R1.10 vs R2.1	R2.1	R1.10	8.184703969	7.548533483	0.636170486	5.19E-05	9.19E-05
440957	LOC440957	Huh-7.5.1c2 vs Huh-7	Huh-7.5.1c2	Huh-7	7.531861	6.895632985	0.636228014	0.000409343	0.002801308
154043	CNKSR3	R2.1 vs Huh-7.5.1	Huh-7.5.1	R2.1	8.32905222	7.69281711	0.636235109	3.85E-08	1.22E-07
6418	SET	R1.09 vs R2.1	R2.1	R1.09	12.91179928	12.27553539	0.636263892	2.19E-09	6.95E-09
4794	NFKBIE	R1.09 vs R2.1	R1.09	R2.1	6.622757278	5.986484103	0.636273174	9.45E-07	1.96E-06
9138	ARHGEF1	R2.1 vs Huh-7.5.1	Huh-7.5.1	R2.1	6.699302032	6.063019279	0.636282753	1.01E-06	2.51E-06
164091	PAQR7	Huh-7.5.1c2 vs Huh-7	Huh-7.5.1c2	Huh-7	7.83229473	7.196007664	0.636287066	0.00040255	0.002767781
9444	QKI	R1.09 vs R2.1	R2.1	R1.09	8.497566908	7.861278707	0.636288201	2.13E-08	5.62E-08
7407	VARS	R1.09 vs R2.1	R2.1	R1.09	7.17752744	6.541218962	0.636308478	7.23E-06	1.36E-05
22852	ANKRD26	R2.1 vs Huh-7.5.1	R2.1	Huh-7.5.1	5.776706879	5.140394903	0.636311975	3.81E-07	1.01E-06
130557	ZNF513	Huh-7.5.1 vs Huh-7	Huh-7	Huh-7.5.1	5.58234581	4.94603116	0.63631465	0.00019198	0.001591835
5298	PI4KB	Huh-7.5.1 vs Huh-7	Huh-7.5.1	Huh-7	8.084008491	7.447684263	0.636324228	0.00011932	0.001102207
8761	PABPC4	Huh-7.5.1 vs Huh-7.5.1i	Huh-7.5.1	Huh-7.5.1i	12.27802329	11.68630553	0.636335684	0.001221522	0.001883112
92935	MARS2	R1.10 vs Huh-7.5.1	Huh-7.5.1	R1.10	7.332919028	6.696577826	0.636341202	7.88E-07	6.66E-06
2647	BLOC1S1	R2.1 vs Huh-7.5.1	Huh-7.5.1	R2.1	8.524244014	7.887836179	0.636407835	1.70E-06	4.04E-06
128308	MRPL55	R1.09 vs Huh-7.5.1	Huh-7.5.1	R1.09	8.986041033	8.349628223	0.63641281	3.72E-07	2.05E-06
5164	PDK2	Huh-7.5.1 vs Huh-7	Huh-7	Huh-7.5.1	6.86206218	6.225642619	0.636419561	0.000134868	0.001212851
26528	DAZAP1	R2.1 vs Huh-7.5.1	R2.1	Huh-7.5.1	10.66230364	10.02588215	0.636421492	1.95E-08	6.55E-08
5594	MAPK1	Huh-7.5.1c2 vs Huh-7	Huh-7	Huh-7.5.1c2	8.866664744	8.230227006	0.636437739	4.74E-05	0.000538363
7850	IL1R2.1	R1.09 vs R2.1	R1.09	R2.1	4.226434788	3.589994475	0.636440313	3.63E-07	7.93E-07
6723	SRM	R1.10 vs R2.1	R2.1	R1.10	10.65223232	10.0157658	0.636466519	1.41E-07	3.49E-07
3597	IL13RA1	Huh-7.5.1 vs Huh-7	Huh-7	Huh-7.5.1	7.307977999	6.671417254	0.636560746	6.84E-05	0.000719822
159963	SLC5A12	R2.1 vs Huh-7.5.1	Huh-7.5.1	R2.1	3.854132584	3.217568287	0.636564297	6.90E-07	1.75E-06
8603	C4orf8	R1.09 vs R1.10	R1.09	R1.10	7.806877746	7.170303921	0.636573825	1.13E-05	0.000142762
161882	ZFPM1	Huh-7.5.1 vs Huh-7	Huh-7.5.1	Huh-7	9.573847425	8.937227508	0.636619916	0.000126402	0.001151592
8045	RASSF7	R1.09 vs R2.1	R1.09	R2.1	8.647157472	8.01052398	0.636633491	4.30E-08	1.07E-07
10081	PDCD7	R1.09 vs R2.1	R2.1	R1.09	8.416144135	7.779494557	0.636649579	4.06E-07	8.81E-07
25957	SFRS18	R1.10 vs R2.1	R2.1	R1.10	9.148417065	8.511740277	0.636676788	0.000153365	0.000257767
51133	KCTD3	R2.1 vs Huh-7.5.1	Huh-7.5.1	R2.1	9.658172121	9.021488228	0.636683893	9.82E-06	2.08E-05
3064	HTT	R2.1 vs Huh-7.5.1	Huh-7.5.1	R2.1	8.354831968	7.718120742	0.636711226	8.02E-09	2.95E-08
7469	WHSC2	R1.09 vs R2.1	R2.1	R1.09	8.656583378	8.01985205	0.636731328	7.13E-09	2.04E-08
9939	RBM8A	Huh-7.5.1 vs Huh-7	Huh-7.5.1	Huh-7	10.02084997	9.384114122	0.636735846	2.84E-05	0.000367567
29965	C16orf5	R1.10 vs Huh-7.5.1	Huh-7.5.1	R1.10	7.214255097	6.577519243	0.636735855	4.75E-06	3.03E-05
9489	PGS1	R2.1 vs Huh-7.5.1	R2.1	Huh-7.5.1	8.095097083	7.458350672	0.636746411	5.43E-07	1.41E-06
10810	WASF3	R2.1 vs Huh-7.5.1	R2.1	Huh-7.5.1	8.912426046	8.275667318	0.636758728	6.12E-07	1.57E-06
5514	PPP1R10	R1.10 vs R2.1	R2.1	R1.10	7.957948681	7.321184923	0.636763758	6.05E-09	1.94E-08
100128191	LOC100128191	R1.09 vs Huh-7.5.1	Huh-7.5.1	R1.09	5.346101334	4.709334025	0.63676731	7.23E-05	0.000213899
23510	KCTD2	R1.09 vs Huh-7.5.1	Huh-7.5.1	R1.09	7.772630848	7.135857792	0.636773056	4.89E-08	3.68E-07
10155	TRIM28	Huh-7.5.1 vs Huh-7	Huh-7.5.1	Huh-7	10.77777729	10.14098539	0.636791906	0.000390952	0.002778557
85458	DIXDC1	R1.09 vs Huh-7.5.1	Huh-7.5.1	R1.09	7.090067481	6.45326967	0.636797811	3.13E-07	1.77E-06
90355	C5orf30	Huh-7.5.1c2 vs Huh-7	Huh-7.5.1c2	Huh-7	6.679536166	6.04269936	0.636836805	0.000166171	0.001417671
51422	PRKAG2	R1.09 vs R1.10	R1.09	R1.10	6.478339772	5.841493825	0.636845947	1.20E-06	2.35E-05
147798	TMC4	R1.10 vs Huh-7.5.1	R1.10	Huh-7.5.1	5.201268546	4.564421437	0.636847109	2.24E-06	1.60E-05
199704	ZNF585A	Huh-7.5.1 vs Huh-7.5.1i	Huh-7.5.1i	Huh-7.5.1	5.823483046	5.16029792	0.636873539	0.000272227	0.000612832
26504	CNNM4	R1.09 vs R1.10	R1.09	R1.10	7.53947183	6.902589675	0.636882155	4.82E-09	3.11E-07
23462	HEY1	Huh-7.5.1c2 vs Huh-7.5.1	Huh-7.5.1	Huh-7.5.1c2	8.841000167	8.204110671	0.636889496	0.000140387	0.00992686
1875	E2F5	R1.10 vs Huh-7.5.1	Huh-7.5.1	R1.10	8.070826317	7.433936391	0.636889926	2.50E-06	1.75E-05
5550	PREP	R1.09 vs Huh-7.5.1	R1.09	Huh-7.5.1	9.34901816	8.712126125	0.636892035	2.82E-08	2.32E-07
51239	ANKRD39	R1.10 vs Huh-7.5.1	R1.10	Huh-7.5.1	8.057112769	7.42013699	0.636975779	9.96E-07	8.15E-06
140290	TCP10L	R1.09 vs R2.1	R2.1	R1.09	3.982820722	3.345841059	0.636979663	2.88E-05	5.08E-05
79005	SCNM1	Huh-7.5.1c2 vs Huh-7	Huh-7.5.1c2	Huh-7	10.09993592	9.462920611	0.637015306	0.000106662	0.001010061
80142	PTGES2	R1.09 vs Huh-7.5.1	Huh-7.5.1	R1.09	7.988577544	7.351514352	0.637063191	2.88E-06	1.22E-05
118427	OLFM3	R1.10 vs Huh-7.5.1	R1.10	Huh-7.5.1	4.72942846	4.092363832	0.637064628	9.97E-08	1.17E-06
10769	PLK2	R1.09 vs R1.10	R1.10	R1.09	9.111484106	8.474403102	0.637081004	4.18E-07	1.02E-05
641638	SNHG6	R1.10 vs R2.1	R1.10	R2.1	12.50475902	11.86765174	0.637107287	3.36E-08	9.26E-08
140862	ISM1	Huh-7.5.1c2 vs Huh-7.5.1	Huh-7.5.1	Huh-7.5.1c2	6.137498511	5.500376758	0.637121753	6.06E-05	0.00611997
8722	CTSF	R2.1 vs Huh-7.5.1	Huh-7.5.1	R2.1	7.504355161	6.867213466	0.637141696	8.03E-08	2.41E-07
23514	KIAA0146	Huh-7.5.1 vs Huh-7.5.1i	Huh-7.5.1i	Huh-7.5.1	5.134403365	4.451356503	0.637151349	0.004275465	0.007060727
11005	SPINK5	R1.10 vs R2.1	R1.10	R2.1	5.476287034	4.83913378	0.637153254	1.97E-06	4.16E-06
114818	KLHL29	Huh-7.5.1 vs Huh-7.5.1i	Huh-7.5.1i	Huh-7.5.1	6.75462048	6.156681772	0.637164803	0.000725878	0.001173162
1486	CTBS	Huh-7.5.1 vs Huh-7.5.1i	Huh-7.5.1i	Huh-7.5.1	7.635549647	7.027685094	0.637188157	0.003935481	0.005565044
22	ABCB7	Huh-7.5.1c2 vs Huh-7	Huh-7.5.1c2	Huh-7	7.346126284	6.70891631	0.637209974	0.000986151	0.005550337
90594	ZNF439	R1.09 vs R2.1	R1.09	R2.1	3.718331495	3.08110653	0.637224965	1.98E-05	3.54E-05
55357	TBC1D2	Huh-7.5.1c2 vs Huh-7	Huh-7.5.1c2	Huh-7	5.502470847	4.86521946	0.637251387	0.000818394	0.004792026
2734	GLG1	R1.09 vs R2.1	R1.09	R2.1	10.35382393	9.716525518	0.637298415	7.46E-07	1.57E-06
444	ASPH	R1.10 vs Huh-7.5.1	R1.10	Huh-7.5.1	6.551330486	5.914031831	0.637298655	3.58E-07	3.40E-06
379	ARL4D	R1.10 vs Huh-7.5.1	Huh-7.5.1	R1.10	7.751412148	7.114064197	0.637347951	1.05E-06	8.53E-06
10287	RGS19	R1.10 vs Huh-7.5.1	Huh-7.5.1	R1.10	8.15593394	7.518579329	0.637354611	2.98E-06	2.03E-05
57178	ZMIZ1	Huh-7.5.1c2 vs Huh-7	Huh-7	Huh-7.5.1c2	10.7733282	10.13597218	0.637356022	0.000224489	0.001776701
8501	SLC43A1	Huh-7.5.1c2 vs Huh-7.5.1	Huh-7.5.1c2	Huh-7.5.1	10.72168363	10.08431739	0.637366239	2.43E-05	0.003498391
7088	TLE1	Huh-7.5.1 vs Huh-7	Huh-7	Huh-7.5.1	9.415211391	8.777841356	0.637370035	4.38E-05	0.000508599
79139	DERL1	R2.1 vs Huh-7.5.1	R2.1	Huh-7.5.1	8.963960507	8.326588005	0.637372502	1.49E-07	4.22E-07
64844	Mar-07	R1.09 vs Huh-7.5.1	Huh-7.5.1	R1.09	9.351648234	8.714237564	0.63741067	1.23E-07	8.03E-07
51290	ERGIC2	R2.1 vs Huh-7.5.1	R2.1	Huh-7.5.1	10.14631825	9.508899614	0.637418639	1.38E-07	3.94E-07
7486	WRN	R1.09 vs R2.1	R2.1	R1.09	7.114382756	6.476945381	0.637437375	1.46E-06	2.95E-06
26035	GLCE	R2.1 vs Huh-7.5.1	R2.1	Huh-7.5.1	6.672073394	6.034631079	0.637442315	1.51E-05	3.12E-05
55008	HERC6	R2.1 vs Huh-7.5.1	R2.1	Huh-7.5.1	4.433727303	3.796243655	0.637483648	1.13E-06	2.76E-06
91373	UAP1L1	R1.09 vs R1.10	R1.09	R1.10	6.724268807	6.086768162	0.637500645	4.17E-06	6.35E-05
27230	SERP1	R1.10 vs R2.1	R1.10	R2.1	9.973741627	9.336238535	0.637503091	3.79E-09	1.27E-08
9922	IQSEC1	Huh-7.5.1c2 vs Huh-7.5.1	Huh-7.5.1c2	Huh-7.5.1	9.477254555	8.839666771	0.637587783	8.01E-05	0.00711002
5546	PRCC	R1.10 vs R2.1	R2.1	R1.10	8.869442664	8.231732705	0.637709959	1.44E-07	3.56E-07
124872	B4GALNT2	R1.09 vs Huh-7.5.1	R1.09	Huh-7.5.1	5.073217288	4.435473562	0.637743726	5.10E-06	2.02E-05
79886	C9orf82	R1.09 vs R2.1	R2.1	R1.09	8.014014057	7.376261284	0.637752773	2.86E-08	7.36E-08
220042	C11orf82	R1.10 vs Huh-7.5.1	Huh-7.5.1	R1.10	8.777630228	8.139874373	0.637755855	1.18E-06	9.43E-06
94015	TTYH2	R1.10 vs R2.1	R2.1	R1.10	5.194369605	4.556602558	0.637767047	5.61E-05	9.89E-05
84811	BUD13	Huh-7.5.1c2 vs Huh-7	Huh-7	Huh-7.5.1c2	7.56887388	6.931081288	0.637792592	4.80E-05	0.000543993
91137	SLC25A46	R1.09 vs R2.1	R2.1	R1.09	9.388606257	8.750807388	0.637798869	2.40E-07	5.38E-07
23213	SULF1	R1.10 vs R2.1	R2.1	R1.10	4.51068858	3.872858929	0.637829651	5.60E-08	1.49E-07
5613	PRKX	R1.10 vs Huh-7.5.1	Huh-7.5.1	R1.10	5.494043013	4.856173865	0.637869149	9.20E-07	7.58E-06
79840	NHEJ1	R1.09 vs R2.1	R2.1	R1.09	7.148760857	6.510885114	0.637875743	1.58E-06	3.19E-06
6392	SDHD	R1.10 vs R2.1	R2.1	R1.10	10.99996812	10.36205764	0.637910475	1.09E-07	2.75E-07
29886	SNX8	R1.10 vs Huh-7.5.1	R1.10	Huh-7.5.1	5.751926229	5.113956991	0.637969238	5.27E-06	3.31E-05
5053	PAH	Huh-7.5.1 vs Huh-7	Huh-7.5.1	Huh-7	12.02419804	11.38622815	0.637969897	1.55E-05	0.000231627
5608	MAP2K6	R1.10 vs Huh-7.5.1	Huh-7.5.1	R1.10	7.527688678	6.889689832	0.637998845	1.90E-07	2.00E-06
57551	TAOK1	R1.09 vs R2.1	R1.09	R2.1	8.45487637	7.816870807	0.638005563	6.57E-05	0.000111363
151648	SGOL1	R1.09 vs R2.1	R2.1	R1.09	6.341853797	5.703822542	0.638031255	8.33E-07	1.74E-06
150962	PUS10	R1.10 vs R2.1	R1.10	R2.1	5.439312184	4.801262043	0.63805014	5.42E-07	1.23E-06
100129250	LOC100129250	Huh-7.5.1 vs Huh-7	Huh-7.5.1	Huh-7	8.183091091	7.545038425	0.638052666	2.49E-05	0.000335522
114902	C1QTNF5	R1.10 vs Huh-7.5.1	R1.10	Huh-7.5.1	6.136267003	5.498190939	0.638076064	1.08E-05	6.19E-05
10084	PQBP1	Huh-7.5.1 vs Huh-7.5.1i	Huh-7.5.1	Huh-7.5.1i	10.79684929	10.12410232	0.638076208	0.000169101	0.000404947
2786	GNG4	R1.09 vs R1.10	R1.10	R1.09	6.382708845	5.744627886	0.638080959	7.67E-08	2.67E-06
9141	PDCD5	Huh-7 vs Huh-7i	Huh-7i	Huh-7	10.17315709	9.573483953	0.638114413	0.000604141	0.004947496
10493	VAT1	R2.1 vs Huh-7.5.1	Huh-7.5.1	R2.1	10.07559991	9.437407422	0.638192486	1.38E-08	4.81E-08
3049	HBQ1	R1.10 vs Huh-7.5.1	Huh-7.5.1	R1.10	6.144027222	5.505807078	0.638220145	0.000255511	0.000921136
51250	C6orf203	R1.10 vs R2.1	R1.10	R2.1	8.253844348	7.61562251	0.638221838	6.24E-07	1.41E-06
133957	CCDC127	Huh-7.5.1 vs Huh-7	Huh-7	Huh-7.5.1	9.19465609	8.556425344	0.638230746	2.92E-05	0.000374447
1604	CD55	R1.09 vs Huh-7.5.1	R1.09	Huh-7.5.1	7.512636869	6.874373717	0.638263152	2.43E-08	2.04E-07
388789	LOC388789	R1.10 vs R2.1	R1.10	R2.1	11.20752009	10.56915749	0.638362599	1.12E-08	3.38E-08
23590	PDSS1	R1.09 vs R1.10	R1.10	R1.09	8.284847029	7.646474404	0.638372625	1.69E-08	7.87E-07
26262	TSPAN17	R1.10 vs R2.1	R2.1	R1.10	7.933270168	7.294856216	0.638413952	1.08E-06	2.37E-06
57511	COG6	R1.10 vs R2.1	R2.1	R1.10	8.275735523	7.637287855	0.638447667	1.81E-06	3.84E-06
80131	LRRC8E	R1.10 vs R2.1	R1.10	R2.1	6.105327225	5.466840605	0.63848662	9.50E-07	2.09E-06
22985	ACIN1	R1.10 vs R2.1	R2.1	R1.10	8.531374046	7.892883731	0.638490316	2.25E-06	4.70E-06
5332	PLCB4	R1.09 vs R2.1	R2.1	R1.09	5.23759679	4.599066324	0.638530466	4.41E-06	8.48E-06
83607	AMMECR1L	R1.10 vs Huh-7.5.1	Huh-7.5.1	R1.10	8.560194682	7.921652974	0.638541708	2.83E-07	2.81E-06
199777	ZNF626	R1.10 vs R2.1	R1.10	R2.1	5.631534564	4.992952953	0.638581611	2.44E-07	5.82E-07
80004	ESRP2	R1.10 vs Huh-7.5.1	R1.10	Huh-7.5.1	8.64075495	8.002160333	0.638594617	0.000988556	0.003043896
56902	PNO1	R2.1 vs Huh-7.5.1	R2.1	Huh-7.5.1	10.35525143	9.716642661	0.638608768	5.23E-09	2.00E-08
4234	METTL1	R1.09 vs R1.10	R1.10	R1.09	8.277485508	7.638868885	0.638616622	6.06E-09	3.64E-07
5509	PPP1R3D	Huh-7.5.1c2 vs Huh-7	Huh-7	Huh-7.5.1c2	6.022742389	5.384105554	0.638636835	0.000409437	0.002801308
51008	ASCC1	Huh-7.5.1c2 vs Huh-7	Huh-7	Huh-7.5.1c2	7.519706005	6.881048216	0.63865779	0.001775774	0.008729706
79966	SCD5	Huh-7.5.1c2 vs Huh-7	Huh-7.5.1c2	Huh-7	5.077922265	4.439227834	0.638694432	7.48E-05	0.000776342
55615	PRR5	R1.10 vs R2.1	R1.10	R2.1	8.108131333	7.469434061	0.638697272	2.18E-07	5.25E-07
23378	RRP8	Huh-7.5.1 vs Huh-7	Huh-7	Huh-7.5.1	9.040933241	8.402227631	0.63870561	0.00017931	0.001511064
3185	HNRNPF	R2.1 vs Huh-7.5.1	R2.1	Huh-7.5.1	10.06692461	9.428136011	0.638788597	1.50E-08	5.18E-08
8089	YEATS4	R1.10 vs R2.1	R2.1	R1.10	7.972583909	7.333745625	0.638838284	6.17E-07	1.39E-06
3614	IMPDH1	R1.09 vs R2.1	R2.1	R1.09	9.256335866	8.617481172	0.638854694	4.33E-08	1.08E-07
54898	ELOVL2	R1.09 vs Huh-7.5.1	Huh-7.5.1	R1.09	6.839645894	6.200787484	0.63885841	8.69E-09	8.67E-08
23198	PSME4	R1.10 vs R2.1	R1.10	R2.1	9.004041132	8.365126136	0.638914996	1.03E-08	3.14E-08
8812	CCNK	R1.09 vs R2.1	R2.1	R1.09	8.542601612	7.903681058	0.638920553	5.04E-08	1.24E-07
6252	RTN1	R2.1 vs Huh-7.5.1	Huh-7.5.1	R2.1	6.39318427	5.754213719	0.638970551	3.88E-06	8.75E-06
65084	TMEM135	R1.10 vs R2.1	R1.10	R2.1	8.605024767	7.966026903	0.638997863	1.07E-08	3.25E-08
1890	TYMP	R1.10 vs R2.1	R1.10	R2.1	6.443687661	5.804632182	0.639055479	1.06E-05	2.04E-05
55657	ZNF692	R1.09 vs R2.1	R2.1	R1.09	7.498498743	6.859442922	0.639055821	1.81E-05	3.25E-05
387640	C10orf140	R2.1 vs Huh-7.5.1	R2.1	Huh-7.5.1	4.979453244	4.340396387	0.639056858	1.48E-06	3.55E-06
29968	PSAT1	R1.10 vs R2.1	R1.10	R2.1	10.59931041	9.960246985	0.639063424	6.40E-08	1.68E-07
10019	SH2B3	R2.1 vs Huh-7.5.1	Huh-7.5.1	R2.1	8.347751393	7.708653805	0.639097588	4.70E-07	1.23E-06
292	SLC25A5	R2.1 vs Huh-7.5.1	R2.1	Huh-7.5.1	13.45671864	12.81759897	0.639119668	1.79E-09	7.71E-09
222658	KCTD20	R2.1 vs Huh-7.5.1	R2.1	Huh-7.5.1	8.044005924	7.404866728	0.639139196	2.42E-08	8.01E-08
54492	NEURL1B	R1.09 vs R2.1	R2.1	R1.09	5.851853979	5.212697856	0.639156123	1.84E-05	3.30E-05
27258	LSM3	Huh-7.5.1c2 vs Huh-7.5.1c2i	Huh-7.5.1c2	Huh-7.5.1c2i	12.44058356	11.78950143	0.639166982	0.000265363	0.000804356
337876	CHSY3	R1.09 vs Huh-7.5.1	R1.09	Huh-7.5.1	5.516811968	4.877636592	0.639175377	3.51E-07	1.94E-06
9586	CREB5	R1.09 vs Huh-7.5.1	R1.09	Huh-7.5.1	7.116198646	6.477004695	0.639193951	1.35E-06	6.28E-06
10397	NDRG1	R1.09 vs Huh-7.5.1	R1.09	Huh-7.5.1	11.05304804	10.41383357	0.639214471	1.76E-08	1.55E-07
131118	DNAJC19	R1.09 vs Huh-7.5.1	Huh-7.5.1	R1.09	8.02333638	7.384108306	0.639228073	9.18E-08	6.30E-07
80006	C5orf44	R1.09 vs R2.1	R2.1	R1.09	6.183886029	5.544656517	0.639229513	8.36E-07	1.75E-06
7705	ZNF146	R1.10 vs R2.1	R2.1	R1.10	8.202715638	7.563483641	0.639231997	3.31E-06	6.77E-06
84129	ACAD11	Huh-7.5.1c2 vs Huh-7.5.1	Huh-7.5.1c2	Huh-7.5.1	7.301376612	6.662119355	0.639257257	4.28E-05	0.004809057
2664	GDI1	Huh-7.5.1c2 vs Huh-7	Huh-7	Huh-7.5.1c2	8.61387936	7.974595046	0.639284315	4.98E-05	0.000559977
84759	PCGF1	R1.09 vs R2.1	R2.1	R1.09	6.329510011	5.690219979	0.639290032	2.95E-06	5.79E-06
2120	ETV6	R2.1 vs Huh-7.5.1	Huh-7.5.1	R2.1	5.218220384	4.578916473	0.639303911	8.69E-08	2.59E-07
9148	NEURL	Huh-7.5.1 vs Huh-7.5.1i	Huh-7.5.1	Huh-7.5.1i	4.60962648	3.948581879	0.639313242	0.001748271	0.003175016
57097	PARP11	Huh-7.5.1c2 vs Huh-7.5.1c2i	Huh-7.5.1c2i	Huh-7.5.1c2	4.422578515	3.801343293	0.639322332	0.00058391	0.001868567
22949	PTGR1	R1.09 vs Huh-7.5.1	R1.09	Huh-7.5.1	10.98296676	10.34362193	0.639344837	0.000172071	0.000467971
4059	BCAM	Huh-7.5.1c2 vs Huh-7	Huh-7.5.1c2	Huh-7	8.5041997	7.864850537	0.639349163	2.07E-05	0.000285154
2135	EXTL2	R1.10 vs Huh-7.5.1	Huh-7.5.1	R1.10	9.489141509	8.84978263	0.639358879	5.22E-08	6.84E-07
7756	ZNF207	R1.10 vs R2.1	R2.1	R1.10	10.94574889	10.30638803	0.639360857	8.34E-09	2.59E-08
6448	SGSH	R1.09 vs R2.1	R2.1	R1.09	6.531136733	5.891772675	0.639364057	1.07E-06	2.21E-06
3592	IL12A	R1.09 vs R2.1	R2.1	R1.09	4.153223413	3.513777349	0.639446064	5.03E-05	8.63E-05
3400	ID4	R1.09 vs Huh-7.5.1	Huh-7.5.1	R1.09	8.571104764	7.931604574	0.639500189	2.36E-08	1.99E-07
128866	CHMP4B	Huh-7.5.1 vs Huh-7	Huh-7	Huh-7.5.1	10.23987803	9.600334757	0.639543272	0.000172813	0.001466065
126669	SHE	R2.1 vs Huh-7.5.1	Huh-7.5.1	R2.1	4.549982854	3.91043919	0.639543665	3.35E-06	7.64E-06
57697	FANCM	Huh-7.5.1c2 vs Huh-7.5.1c2i	Huh-7.5.1c2i	Huh-7.5.1c2	5.048154847	4.453336102	0.639561899	6.07E-05	0.000325986
55015	PRPF39	R1.10 vs R2.1	R2.1	R1.10	8.369793599	7.730230181	0.639563417	0.000119269	0.000202859
8324	FZD7	Huh-7.5.1c2 vs Huh-7	Huh-7.5.1c2	Huh-7	8.681818268	8.042250881	0.639567386	4.29E-05	0.00049858
6241	RRM2	R1.09 vs Huh-7.5.1	Huh-7.5.1	R1.09	11.00339895	10.36382655	0.639572395	1.53E-08	1.39E-07
57504	MTA3	R1.09 vs R2.1	R2.1	R1.09	7.392618639	6.75301974	0.639598899	2.84E-06	5.58E-06
84336	TMEM101	Huh-7.5.1c2 vs Huh-7	Huh-7.5.1c2	Huh-7	8.234472265	7.59483979	0.639632476	0.001084304	0.005948936
284612	SYPL2	R1.09 vs R1.10	R1.09	R1.10	5.828799137	5.189139666	0.639659471	1.62E-05	0.000192131
81	ACTN4	R2.1 vs Huh-7.5.1	Huh-7.5.1	R2.1	6.877855253	6.238155738	0.639699515	0.000899761	0.001474549
6302	TSPAN31	R1.09 vs Huh-7.5.1	R1.09	Huh-7.5.1	8.553201806	7.913487461	0.639714345	2.17E-07	1.29E-06
25782	RAB3GAP2	R2.1 vs Huh-7.5.1	Huh-7.5.1	R2.1	8.850743363	8.211025158	0.639718205	2.63E-09	1.08E-08
57182	ANKRD50	R1.10 vs R2.1	R2.1	R1.10	5.732411683	5.092690456	0.639721227	2.48E-07	5.90E-07
200035	NUDT17	Huh-7 vs Huh-7i	Huh-7	Huh-7i	5.653168414	5.027165421	0.639754328	0.001011525	0.006751581
112950	MED8	R2.1 vs Huh-7.5.1	Huh-7.5.1	R2.1	8.803210891	8.163443091	0.6397678	4.06E-09	1.61E-08
9344	TAOK2	Huh-7.5.1c2 vs Huh-7.5.1c2i	Huh-7.5.1c2	Huh-7.5.1c2i	6.478183833	5.811454093	0.639800736	0.001143225	0.002391518
11344	TWF2	Huh-7.5.1c2 vs Huh-7	Huh-7.5.1c2	Huh-7	8.584859992	7.94505101	0.639808983	0.000413949	0.002829397
10959	TMED2	R2.1 vs Huh-7.5.1	R2.1	Huh-7.5.1	10.31488918	9.675071418	0.639817764	2.07E-07	5.76E-07
93594	WDR67	R1.09 vs R1.10	R1.10	R1.09	5.928110777	5.288271924	0.639838853	0.000273351	0.001778291
1909	EDNRA	R2.1 vs Huh-7.5.1	R2.1	Huh-7.5.1	3.879360131	3.239502935	0.639857196	5.96E-09	2.26E-08
8994	LIMD1	R2.1 vs Huh-7.5.1	Huh-7.5.1	R2.1	6.717403358	6.077476638	0.63992672	5.20E-07	1.35E-06
307	ANXA4	Huh-7.5.1 vs Huh-7	Huh-7.5.1	Huh-7	10.62738941	9.987416226	0.639973186	0.002049813	0.009869996
8086	AAAS	R1.09 vs R2.1	R2.1	R1.09	7.261567521	6.621594272	0.639973249	2.15E-08	5.67E-08
54939	COMMD4	R1.10 vs R2.1	R2.1	R1.10	10.17823011	9.538255055	0.639975053	3.54E-08	9.71E-08
83989	FAM172A	R1.09 vs Huh-7.5.1	R1.09	Huh-7.5.1	7.297082944	6.657100695	0.639982249	1.02E-06	4.91E-06
143282	FGFBP3	Huh-7.5.1 vs Huh-7	Huh-7	Huh-7.5.1	5.29527272	4.655286332	0.639986388	8.02E-05	0.00081192
124790	HEXIM2	R1.09 vs Huh-7.5.1	Huh-7.5.1	R1.09	6.392988899	5.752891977	0.640096922	5.33E-05	0.000163066
6786	STIM1	R1.10 vs R2.1	R2.1	R1.10	6.511428234	5.871314162	0.640114072	3.02E-06	6.20E-06
79734	KCTD17	R1.10 vs R2.1	R2.1	R1.10	6.422186893	5.782027566	0.640159326	4.35E-05	7.79E-05
79736	C17orf42	R2.1 vs Huh-7.5.1	R2.1	Huh-7.5.1	9.547849542	8.907651426	0.640198116	1.01E-07	2.98E-07
9092	SART1	R1.10 vs Huh-7.5.1	Huh-7.5.1	R1.10	7.514705056	6.874502517	0.640202539	1.13E-07	1.29E-06
100131213	C10orf41	Huh-7.5.1c2 vs Huh-7.5.1c2i	Huh-7.5.1c2	Huh-7.5.1c2i	5.083319444	4.399823828	0.640209951	0.001242582	0.002570032
6386	SDCBP	Huh-7.5.1c2 vs Huh-7.5.1	Huh-7.5.1	Huh-7.5.1c2	10.87253029	10.23231458	0.64021571	0.000133417	0.009670728
10712	FAM189B	R1.09 vs R2.1	R2.1	R1.09	9.346742232	8.706466521	0.640275711	1.92E-06	3.84E-06
10916	MAGED2	Huh-7.5.1c2 vs Huh-7	Huh-7.5.1c2	Huh-7	9.050231669	8.409944288	0.640287381	3.96E-05	0.000473235
84986	ARHGAP19	R1.09 vs R2.1	R2.1	R1.09	8.136335604	7.496044808	0.640290796	1.01E-08	2.82E-08
347744	C6orf52	Huh-7.5.1c2 vs Huh-7	Huh-7.5.1c2	Huh-7	7.847379363	7.20698038	0.640398984	0.000209208	0.001677771
4942	OAT	Huh-7.5.1c2 vs Huh-7	Huh-7.5.1c2	Huh-7	11.27656823	10.63611659	0.640451638	5.01E-05	0.000562225
29896	TRA2A	Huh-7.5.1 vs Huh-7	Huh-7.5.1	Huh-7	9.983343894	9.342850415	0.64049348	0.000231178	0.001853952
55968	NSFL1C	Huh-7.5.1c2 vs Huh-7.5.1c2i	Huh-7.5.1c2	Huh-7.5.1c2i	9.790598717	9.205387777	0.64053501	7.53E-05	0.000382211
54737	MPHOSPH8	R1.09 vs R2.1	R2.1	R1.09	7.32880965	6.68822552	0.64058413	2.13E-06	4.25E-06
54819	ZCCHC10	R2.1 vs Huh-7.5.1	R2.1	Huh-7.5.1	8.325896103	7.685311393	0.64058471	3.07E-06	7.03E-06
124044	SPATA2L	Huh-7.5.1 vs Huh-7	Huh-7.5.1	Huh-7	11.17642209	10.53582052	0.640601576	0.000764094	0.004654055
90462	ZNF605	R2.1 vs Huh-7.5.1	R2.1	Huh-7.5.1	6.678064391	6.037443821	0.640620569	1.35E-05	2.80E-05
79733	E2F8	R1.09 vs R1.10	R1.10	R1.09	7.980142133	7.339510392	0.640631741	1.19E-08	5.99E-07
9219	MTA2	Huh-7.5.1 vs Huh-7	Huh-7	Huh-7.5.1	6.660623788	6.019945405	0.640678383	4.92E-05	0.000551681
567	B2M	R1.10 vs Huh-7.5.1	R1.10	Huh-7.5.1	12.88112377	12.24041433	0.640709449	2.89E-09	6.09E-08
200942	KLHDC8B	R2.1 vs Huh-7.5.1	Huh-7.5.1	R2.1	8.225130201	7.584385716	0.640744485	1.43E-06	3.44E-06
84947	SERAC1	R1.10 vs R2.1	R2.1	R1.10	7.065788882	6.425034184	0.640754698	5.90E-06	1.17E-05
161823	ADAL	R2.1 vs Huh-7.5.1	R2.1	Huh-7.5.1	4.300243328	3.659478664	0.640764664	3.22E-08	1.04E-07
403313	PPAPDC2	R1.10 vs R2.1	R1.10	R2.1	7.880189406	7.239404613	0.640784793	1.34E-06	2.89E-06
23035	PHLPP2	R2.1 vs Huh-7.5.1	R2.1	Huh-7.5.1	8.032253984	7.391454596	0.640799388	1.85E-07	5.20E-07
284361	C19orf63	R1.09 vs R2.1	R2.1	R1.09	8.793197436	8.152395851	0.640801584	3.38E-08	8.61E-08
91860	CALML4	R1.10 vs Huh-7.5.1	R1.10	Huh-7.5.1	10.09415502	9.45327021	0.64088481	2.34E-08	3.57E-07
55254	TMEM39A	R1.09 vs R2.1	R1.09	R2.1	7.975412268	7.334519619	0.640892648	1.39E-08	3.78E-08
147686	ZNF418	Huh-7.5.1c2 vs Huh-7	Huh-7.5.1c2	Huh-7	5.377135794	4.736229421	0.640906373	0.000288626	0.002161588
401505	TOMM5	R1.10 vs R2.1	R1.10	R2.1	12.51977071	11.87885686	0.640913853	7.85E-09	2.45E-08
57095	C1orf128	R1.10 vs R2.1	R2.1	R1.10	6.690867124	6.049936132	0.640930992	1.81E-07	4.41E-07
58500	ZNF250	R1.10 vs R2.1	R2.1	R1.10	6.071103752	5.430140992	0.64096276	1.74E-06	3.71E-06
64342	HS1BP3	R1.10 vs R2.1	R2.1	R1.10	8.077310893	7.436326908	0.640983985	2.34E-06	4.89E-06
9146	HGS	R1.09 vs R2.1	R2.1	R1.09	8.241297723	7.600306605	0.640991118	2.70E-08	7.00E-08
7639	ZNF85	R1.09 vs Huh-7.5.1	Huh-7.5.1	R1.09	6.101509071	5.460497182	0.641011889	0.000215886	0.000576552
8690	JRKL	R1.10 vs R2.1	R2.1	R1.10	6.791278144	6.150201805	0.641076338	3.70E-06	7.51E-06
727768	LOC727768	R1.09 vs R2.1	R2.1	R1.09	6.615057405	5.973897499	0.641159907	2.26E-06	4.50E-06
285733	LOC285733	Huh-7.5.1c2 vs Huh-7	Huh-7.5.1c2	Huh-7	8.255971741	7.614799335	0.641172407	6.37E-05	0.000680796
22949	PTGR1	R1.10 vs Huh-7.5.1	R1.10	Huh-7.5.1	10.98479605	10.34362193	0.641174123	0.000167674	0.000641853
2517	FUCA1	R1.09 vs R2.1	R1.09	R2.1	8.993624195	8.352400779	0.641223417	6.47E-07	1.37E-06
51078	THAP4	R1.09 vs Huh-7.5.1	Huh-7.5.1	R1.09	8.393299723	7.752073738	0.641225985	5.97E-06	2.32E-05
51182	HSPA14	Huh-7.5.1c2 vs Huh-7	Huh-7	Huh-7.5.1c2	8.405436763	7.764183975	0.641252788	0.000254474	0.001957578
117854	TRIM6	R1.09 vs R1.10	R1.10	R1.09	8.426043075	7.78474367	0.641299405	8.25E-08	2.81E-06
26953	RANBP6	R1.10 vs R2.1	R2.1	R1.10	8.665596374	8.024290652	0.641305722	2.82E-05	5.16E-05
220001	VWCE	R1.09 vs R1.10	R1.10	R1.09	8.205953895	7.564620168	0.641333727	0.000525898	0.003037212
10092	ARPC5	R1.09 vs R2.1	R1.09	R2.1	11.02662015	10.38526371	0.641356436	9.62E-09	2.69E-08
7145	TNS1	R2.1 vs Huh-7.5.1	Huh-7.5.1	R2.1	5.293839817	4.652448107	0.64139171	1.51E-06	3.62E-06
1906	EDN1	Huh-7.5.1 vs Huh-7	Huh-7	Huh-7.5.1	7.594652761	6.953256397	0.641396364	0.001623892	0.008286011
4238	MFAP3	R1.10 vs R2.1	R2.1	R1.10	6.272872587	5.631445101	0.641427486	3.16E-05	5.74E-05
81577	GFOD2	Huh-7.5.1c2 vs Huh-7.5.1c2i	Huh-7.5.1c2	Huh-7.5.1c2i	6.694784173	6.033437344	0.641483724	7.50E-05	0.00026612
5546	PRCC	R1.09 vs Huh-7.5.1	Huh-7.5.1	R1.09	8.601897808	7.960402272	0.641495535	1.35E-07	8.65E-07
23028	KDM1	Huh-7.5.1c2 vs Huh-7.5.1c2i	Huh-7.5.1c2	Huh-7.5.1c2i	8.879579095	8.283989765	0.641508802	0.000154059	0.000657086
23248	RPRD2	Huh-7.5.1c2 vs Huh-7	Huh-7.5.1c2	Huh-7	9.249762911	8.608248964	0.641513947	0.000878843	0.005096703
10101	NUBP2	R1.10 vs R2.1	R2.1	R1.10	8.80426795	8.162750992	0.641516958	3.20E-07	7.52E-07
9049	AIP	R1.10 vs R2.1	R1.10	R2.1	9.404885941	8.763365444	0.641520497	9.51E-09	2.92E-08
1349	COX7B	Huh-7.5.1 vs Huh-7	Huh-7.5.1	Huh-7	11.25286879	10.61134047	0.641528318	0.002012753	0.009724537
5912	RAP2B	Huh-7.5.1c2 vs Huh-7	Huh-7	Huh-7.5.1c2	5.696182031	5.054633762	0.641548269	3.52E-05	0.000432176
55702	CCDC94	R1.09 vs R2.1	R2.1	R1.09	7.80697699	7.165411406	0.641565584	1.27E-07	2.95E-07
118672	PSTK	R1.09 vs R2.1	R2.1	R1.09	7.276049493	6.634481775	0.641567718	2.55E-07	5.69E-07
115825	WDFY2	Huh-7.5.1 vs Huh-7	Huh-7	Huh-7.5.1	7.138918102	6.497323819	0.641594284	0.000422238	0.002955669
83637	ZMIZ2	Huh-7.5.1 vs Huh-7	Huh-7.5.1	Huh-7	7.926254166	7.284574777	0.641679389	5.88E-05	0.00063994
4521	NUDT1	Huh-7.5.1 vs Huh-7	Huh-7.5.1	Huh-7	9.324344237	8.682658199	0.641686038	0.000296277	0.002245449
23642	SNHG1	Huh-7 vs Huh-7i	Huh-7i	Huh-7	11.28258734	10.61911	0.641686793	0.002200944	0.008303776
10640	EXOC5	Huh-7.5.1 vs Huh-7	Huh-7	Huh-7.5.1	6.169037228	5.52732662	0.641710608	0.000615817	0.003939082
100130633	LOC100130633	R2.1 vs Huh-7.5.1	Huh-7.5.1	R2.1	8.238370787	7.596541953	0.641828834	1.80E-08	6.10E-08
49855	SCAPER	R2.1 vs Huh-7.5.1	Huh-7.5.1	R2.1	6.989659617	6.347815526	0.641844091	7.94E-09	2.92E-08
51690	LSM7	R1.09 vs Huh-7.5.1	Huh-7.5.1	R1.09	11.78640161	11.14449263	0.641908987	4.99E-09	5.46E-08
10097	ACTR2.1	R1.09 vs R2.1	R1.09	R2.1	10.64350515	10.0015856	0.641919545	1.21E-08	3.33E-08
157	ADRBK2	R2.1 vs Huh-7.5.1	R2.1	Huh-7.5.1	6.945962302	6.304015578	0.641946725	9.08E-09	3.30E-08
1958	EGR1	Huh-7.5.1 vs Huh-7	Huh-7	Huh-7.5.1	7.051386531	6.409324895	0.642061635	2.62E-05	0.00034613
2263	FGFR2.1	Huh-7.5.1c2 vs Huh-7	Huh-7	Huh-7.5.1c2	5.020353107	4.378289028	0.642064079	1.53E-05	0.000230337
130013	ACMSD	R1.10 vs R2.1	R1.10	R2.1	4.220228772	3.578156062	0.64207271	3.25E-05	5.90E-05
23028	KDM1	R1.09 vs Huh-7.5.1	Huh-7.5.1	R1.09	9.060409753	8.41832532	0.642084432	2.79E-08	2.30E-07
203069	R3HCC1	R2.1 vs Huh-7.5.1	R2.1	Huh-7.5.1	9.224430043	8.582310901	0.642119142	2.75E-08	9.00E-08
53938	PPIL3	R1.10 vs Huh-7.5.1	Huh-7.5.1	R1.10	9.457079192	8.81494099	0.642138202	2.28E-07	2.33E-06
8890	EIF2B4	R1.10 vs Huh-7.5.1	Huh-7.5.1	R1.10	9.027282475	8.385094933	0.642187542	8.36E-08	1.01E-06
891	CCNB1	Huh-7.5.1c2 vs Huh-7.5.1c2i	Huh-7.5.1c2	Huh-7.5.1c2i	9.717974193	9.023510958	0.642220089	0.000170178	0.000458083
11059	WWP1	R1.09 vs Huh-7.5.1	R1.09	Huh-7.5.1	8.894638878	8.252410289	0.642228589	0.000189495	0.000511364
654340	LOC654340	R1.09 vs Huh-7.5.1	Huh-7.5.1	R1.09	6.499178589	5.856946242	0.642232348	2.46E-05	8.14E-05
54939	COMMD4	R1.09 vs R2.1	R2.1	R1.09	10.17823011	9.535996113	0.642233996	3.39E-08	8.63E-08
94103	ORMDL3	R2.1 vs Huh-7.5.1	Huh-7.5.1	R2.1	6.989462194	6.347201942	0.642260252	1.39E-08	4.83E-08
57109	REXO4	R1.10 vs R2.1	R2.1	R1.10	8.258388632	7.616108195	0.642280438	1.19E-07	2.98E-07
2205	FCER1A	Huh-7.5.1 vs Huh-7.5.1i	Huh-7.5.1	Huh-7.5.1i	3.966854059	3.339789256	0.642284733	0.000201953	0.000367404
161742	SPRED1	Huh-7.5.1c2 vs Huh-7	Huh-7	Huh-7.5.1c2	4.561891802	3.919605759	0.642286043	0.000160531	0.001383788
29843	SENP1	Huh-7.5.1c2 vs Huh-7	Huh-7	Huh-7.5.1c2	5.867372301	5.225051057	0.642321244	5.17E-05	0.000575983
79603	LASS4	Huh-7.5.1c2 vs Huh-7	Huh-7.5.1c2	Huh-7	9.10272931	8.460398611	0.642330699	0.001085479	0.005950697
85364	ZCCHC3	R1.09 vs R2.1	R2.1	R1.09	9.076346296	8.433967455	0.64237884	9.02E-07	1.88E-06
23366	KIAA0895	R1.10 vs R2.1	R2.1	R1.10	7.180909716	6.53852875	0.642380966	2.34E-08	6.63E-08
80315	CPEB4	R1.09 vs R1.10	R1.09	R1.10	7.349192438	6.706789539	0.6424029	4.83E-07	1.15E-05
10781	ZNF266	Huh-7.5.1 vs Huh-7	Huh-7	Huh-7.5.1	7.3388274	6.696419541	0.642407859	0.001289609	0.006995425
10783	NEK6	R1.09 vs Huh-7.5.1	Huh-7.5.1	R1.09	8.901339373	8.258927069	0.642412304	5.78E-09	6.18E-08
154743	C7orf60	R1.09 vs R2.1	R2.1	R1.09	7.3117956	6.66937578	0.64241982	1.36E-07	3.14E-07
6100	RP9	R2.1 vs Huh-7.5.1	R2.1	Huh-7.5.1	8.351484138	7.709047456	0.642436682	2.13E-07	5.91E-07
650	BMP2	R1.09 vs Huh-7.5.1	R1.09	Huh-7.5.1	11.38144357	10.73898977	0.642453803	4.14E-08	3.20E-07
7763	ZFAND5	R2.1 vs Huh-7.5.1	Huh-7.5.1	R2.1	10.65465136	10.01219641	0.642454951	4.92E-09	1.90E-08
9939	RBM8A	R1.09 vs Huh-7.5.1	Huh-7.5.1	R1.09	10.39336383	9.750900184	0.642463649	9.93E-08	6.72E-07
2913	GRM3	R2.1 vs Huh-7.5.1	Huh-7.5.1	R2.1	4.546669173	3.904141092	0.642528081	0.000203	0.000358628
25828	TXN2	R1.09 vs R2.1	R2.1	R1.09	10.04082739	9.39829594	0.642531453	7.22E-07	1.52E-06
1196	CLK2	R2.1 vs Huh-7.5.1	R2.1	Huh-7.5.1	9.437706354	8.795170463	0.642535891	2.26E-07	6.27E-07
55974	RAG1AP1	R1.09 vs R2.1	R1.09	R2.1	7.915706032	7.273149139	0.642556893	5.09E-08	1.25E-07
10211	FLOT1	Huh-7.5.1c2 vs Huh-7	Huh-7	Huh-7.5.1c2	9.478414281	8.835845538	0.642568743	7.71E-05	0.000792174
7162	TPBG	Huh-7.5.1 vs Huh-7	Huh-7	Huh-7.5.1	7.871335076	7.228678673	0.642656403	0.000273118	0.002098474
9416	DDX23	Huh-7.5.1 vs Huh-7.5.1i	Huh-7.5.1	Huh-7.5.1i	8.624190617	7.928834451	0.642685111	0.000345124	0.000753303
9942	XYLB	R1.09 vs R2.1	R1.09	R2.1	5.378609475	4.735913393	0.642696082	2.98E-07	6.60E-07
1108	CHD4	R2.1 vs Huh-7.5.1	R2.1	Huh-7.5.1	9.812532694	9.169836303	0.64269639	2.74E-08	8.96E-08
54149	C21orf91	Huh-7.5.1 vs Huh-7	Huh-7	Huh-7.5.1	5.99179605	5.349078966	0.642717084	0.000560263	0.003676152
35	ACADS	Huh-7.5.1 vs Huh-7	Huh-7.5.1	Huh-7	7.684824238	7.04209169	0.642732547	0.000827266	0.0049416
55508	SLC35E3	R1.09 vs Huh-7.5.1	Huh-7.5.1	R1.09	8.550682111	7.90789289	0.64278922	3.31E-08	2.66E-07
2705	GJB1	Huh-7.5.1c2 vs Huh-7	Huh-7.5.1c2	Huh-7	9.487720496	8.844884542	0.642835954	0.000217707	0.001732948
131616	TMEM42	R1.09 vs Huh-7.5.1	Huh-7.5.1	R1.09	6.142980155	5.500126458	0.642853698	5.09E-08	3.81E-07
5328	PLAU	R1.10 vs R2.1	R1.10	R2.1	5.282388405	4.639529602	0.642858803	2.83E-06	5.83E-06
8301	PICALM	R2.1 vs Huh-7.5.1	Huh-7.5.1	R2.1	7.601528808	6.958620992	0.642907816	2.83E-08	9.25E-08
387066	SNHG5	Huh-7.5.1c2 vs Huh-7.5.1c2i	Huh-7.5.1c2i	Huh-7.5.1c2	12.05692698	11.44655745	0.642921492	9.73E-05	0.000460005
27153	ZNF777	R1.09 vs R2.1	R2.1	R1.09	5.767958273	5.125030441	0.642927833	1.41E-07	3.24E-07
7175	TPR	Huh-7.5.1c2 vs Huh-7	Huh-7.5.1c2	Huh-7	5.269980622	4.627024522	0.642956101	0.000489609	0.003220141
11130	ZWINT	R2.1 vs Huh-7.5.1	R2.1	Huh-7.5.1	11.59877582	10.95581807	0.642957755	3.53E-08	1.13E-07
388	RHOB	R1.09 vs Huh-7.5.1	Huh-7.5.1	R1.09	8.114860407	7.47189298	0.642967426	3.82E-08	3.00E-07
3200	HOXA3	R1.10 vs R2.1	R1.10	R2.1	6.47349986	5.830523406	0.642976454	1.12E-08	3.37E-08
10057	ABCC5	R1.10 vs R2.1	R2.1	R1.10	7.211139803	6.568138552	0.643001251	4.18E-08	1.13E-07
25842	ASF1A	Huh-7.5.1c2 vs Huh-7	Huh-7	Huh-7.5.1c2	8.940639459	8.297630994	0.643008465	0.0005487	0.003519055
114780	PKD1L2	Huh-7.5.1 vs Huh-7.5.1i	Huh-7.5.1	Huh-7.5.1i	4.566103084	3.87651665	0.643054309	0.000284323	0.00063655
54545	MTMR12	R1.09 vs R2.1	R2.1	R1.09	6.656747347	6.013669582	0.643077765	6.27E-08	1.52E-07
899	CCNF	R1.09 vs Huh-7.5.1	Huh-7.5.1	R1.09	6.941741169	6.298657234	0.643083935	7.33E-08	5.19E-07
128061	C1orf131	Huh-7.5.1c2 vs Huh-7	Huh-7.5.1c2	Huh-7	9.598001266	8.954865977	0.643135289	0.000964342	0.005454031
57213	C13orf1	R2.1 vs Huh-7.5.1	R2.1	Huh-7.5.1	5.754725717	5.111585304	0.643140413	1.03E-06	2.54E-06
5244	ABCB4	Huh-7.5.1 vs Huh-7	Huh-7.5.1	Huh-7	5.610617639	4.967397041	0.643220598	6.34E-05	0.000676642
9960	USP3	R1.09 vs R2.1	R1.09	R2.1	8.636131407	7.992905574	0.643225833	9.30E-09	2.61E-08
9805	SCRN1	R1.09 vs Huh-7.5.1	R1.09	Huh-7.5.1	8.442435584	7.799196748	0.643238837	3.91E-08	3.06E-07
8602	NOP14	R2.1 vs Huh-7.5.1	R2.1	Huh-7.5.1	10.44276766	9.799505452	0.643262207	2.70E-06	6.24E-06
166336	PRICKLE2	R2.1 vs Huh-7.5.1	Huh-7.5.1	R2.1	5.377333779	4.734070269	0.64326351	7.19E-08	2.17E-07
6635	SNRPE	R2.1 vs Huh-7.5.1	Huh-7.5.1	R2.1	5.249243227	4.605974785	0.643268441	7.70E-06	1.65E-05
8509	NDST2	R1.09 vs R2.1	R2.1	R1.09	6.818007818	6.17473301	0.643274808	2.94E-06	5.77E-06
23608	MKRN1	Huh-7.5.1 vs Huh-7.5.1i	Huh-7.5.1i	Huh-7.5.1	9.375542748	8.720208834	0.643281356	0.00295949	0.005087032
57508	INTS2	Huh-7.5.1c2 vs Huh-7	Huh-7	Huh-7.5.1c2	6.025979427	5.382650149	0.643329278	0.000619542	0.00386832
2963	GTF2F2	R1.09 vs R2.1	R2.1	R1.09	7.134166487	6.490836206	0.64333028	0.000574477	0.000885228
79587	CARS2	R1.09 vs Huh-7.5.1	Huh-7.5.1	R1.09	8.188651649	7.545252533	0.643399116	7.80E-08	5.48E-07
183	AGT	R1.10 vs Huh-7.5.1	Huh-7.5.1	R1.10	13.17594614	12.53252674	0.643419407	6.39E-07	5.59E-06
91612	CHURC1	Huh-7.5.1 vs Huh-7.5.1i	Huh-7.5.1i	Huh-7.5.1	7.066405811	6.403262182	0.643465391	0.00031684	0.000699348
94056	SYAP1	Huh-7.5.1c2 vs Huh-7	Huh-7	Huh-7.5.1c2	9.651776367	9.008304468	0.643471898	2.44E-05	0.0003222
993	CDC25A	R1.10 vs Huh-7.5.1	Huh-7.5.1	R1.10	7.472313188	6.828815564	0.643497624	8.18E-08	9.96E-07
56900	TMEM167B	R1.10 vs R2.1	R1.10	R2.1	8.759415906	8.115897485	0.643518421	5.08E-09	1.65E-08
55591	VEZT	R1.09 vs R2.1	R1.09	R2.1	8.221898017	7.578357162	0.643540855	2.32E-06	4.61E-06
10468	FST	Huh-7.5.1c2 vs Huh-7	Huh-7	Huh-7.5.1c2	9.655409058	9.011866163	0.643542895	6.82E-05	0.000717527
8638	OASL	Huh-7.5.1 vs Huh-7.5.1i	Huh-7.5.1	Huh-7.5.1i	5.133676155	4.454267328	0.643546094	0.0003796	0.000819819
9546	APBA3	R1.10 vs R2.1	R1.10	R2.1	6.314444694	5.670889064	0.643555629	3.22E-07	7.56E-07
285382	C3orf70	R1.10 vs Huh-7.5.1	Huh-7.5.1	R1.10	6.2840019	5.640442759	0.643559141	7.62E-08	9.38E-07
64219	PJA1	Huh-7.5.1 vs Huh-7.5.1i	Huh-7.5.1	Huh-7.5.1i	4.046725471	3.374998378	0.643572898	0.00118861	0.00225473
8475	EPR1	Huh-7.5.1 vs Huh-7	Huh-7.5.1	Huh-7	6.680536234	6.03695121	0.643585025	0.001312446	0.007069749
55814	BDP1	R2.1 vs Huh-7.5.1	R2.1	Huh-7.5.1	5.164507499	4.520855991	0.643651508	1.41E-06	3.41E-06
9131	AIFM1	R1.10 vs R2.1	R2.1	R1.10	9.754648095	9.110996289	0.643651806	7.00E-08	1.83E-07
55870	ASH1L	Huh-7.5.1 vs Huh-7	Huh-7.5.1	Huh-7	7.077366908	6.433706514	0.643660394	0.000892566	0.005251483
3614	IMPDH1	R1.10 vs Huh-7.5.1	R1.10	Huh-7.5.1	8.877750001	8.23407236	0.643677642	3.96E-08	5.49E-07
6866	TAC3	R1.10 vs Huh-7.5.1	R1.10	Huh-7.5.1	8.12982342	7.486127664	0.643695756	2.33E-05	0.000118089
79001	VKORC1	R2.1 vs Huh-7.5.1	R2.1	Huh-7.5.1	10.65303138	10.00930833	0.643723049	7.88E-08	2.37E-07
7301	TYRO3	R1.10 vs Huh-7.5.1	R1.10	Huh-7.5.1	7.219680905	6.575923907	0.643756998	6.25E-07	5.49E-06
57140	RNPEPL1	R1.09 vs R2.1	R1.09	R2.1	7.023805633	6.380007031	0.643798603	2.79E-06	5.47E-06
11094	C9orf7	R2.1 vs Huh-7.5.1	Huh-7.5.1	R2.1	7.840988463	7.197185766	0.643802697	1.46E-08	5.04E-08
1459	CSNK2A2	R1.10 vs Huh-7.5.1	Huh-7.5.1	R1.10	7.818276307	7.174417304	0.643859003	5.29E-08	6.90E-07
537	ATP6AP1	R2.1 vs Huh-7.5.1	R2.1	Huh-7.5.1	9.886844104	9.242941803	0.643902301	7.52E-08	2.27E-07
529	ATP6V1E1	R1.09 vs Huh-7.5.1	R1.09	Huh-7.5.1	11.38343647	10.73953225	0.643904226	6.80E-09	7.10E-08
2192	FBLN1	R1.09 vs Huh-7.5.1	Huh-7.5.1	R1.09	8.0849112	7.440978779	0.643932421	2.44E-06	1.06E-05
100130219	LOC100130219	R1.09 vs R2.1	R2.1	R1.09	5.206870021	4.562894588	0.643975433	2.46E-06	4.87E-06
79725	THAP9	R1.09 vs R2.1	R2.1	R1.09	5.241198893	4.597213141	0.643985753	8.30E-07	1.73E-06
57579	FAM135A	R1.10 vs R2.1	R1.10	R2.1	8.352287416	7.708290248	0.643997167	1.84E-07	4.48E-07
1124	CHN2	Huh-7.5.1 vs Huh-7	Huh-7	Huh-7.5.1	6.003070819	5.359058307	0.644012512	0.000152082	0.001332395
203427	SLC25A43	R1.09 vs Huh-7.5.1	R1.09	Huh-7.5.1	7.173591742	6.529530246	0.644061496	3.13E-07	1.77E-06
113235	SLC46A1	R1.10 vs Huh-7.5.1	R1.10	Huh-7.5.1	8.337635387	7.693567223	0.644068164	1.77E-08	2.84E-07
23171	GPD1L	R1.09 vs Huh-7.5.1	R1.09	Huh-7.5.1	8.102368366	7.458297454	0.644070912	8.24E-09	8.27E-08
2947	GSTM3	Huh-7.5.1c2 vs Huh-7.5.1c2i	Huh-7.5.1c2	Huh-7.5.1c2i	8.370826172	7.669565455	0.644077538	5.46E-05	0.000173461
2301	FOXE3	R2.1 vs Huh-7.5.1	Huh-7.5.1	R2.1	5.546634444	4.902490335	0.644144109	5.29E-06	1.16E-05
7456	WIPF1	R1.09 vs Huh-7.5.1	R1.09	Huh-7.5.1	5.327824252	4.683678415	0.644145837	3.65E-06	1.50E-05
22990	PCNX	R1.09 vs R2.1	R2.1	R1.09	5.211297643	4.567141618	0.644156025	1.81E-08	4.82E-08
10526	IPO8	R1.09 vs R2.1	R2.1	R1.09	6.085747731	5.441538107	0.644209624	1.32E-06	2.69E-06
201299	RDM1	Huh-7.5.1c2 vs Huh-7	Huh-7.5.1c2	Huh-7	7.089433034	6.445220068	0.644212966	0.000311257	0.002284409
10018	BCL2L11	Huh-7.5.1 vs Huh-7	Huh-7.5.1	Huh-7	6.929924753	6.28569496	0.644229793	2.60E-05	0.000345232
2744	GLS	R1.10 vs R2.1	R1.10	R2.1	6.308984513	5.664739941	0.644244572	1.54E-07	3.80E-07
9497	SLC4A7	Huh-7.5.1c2 vs Huh-7	Huh-7	Huh-7.5.1c2	4.918977387	4.274686572	0.644290815	0.000353653	0.002519891
8890	EIF2B4	R2.1 vs Huh-7.5.1	R2.1	Huh-7.5.1	9.671592241	9.027282475	0.644309766	8.04E-08	2.41E-07
6351	CCL4	R1.10 vs Huh-7.5.1	R1.10	Huh-7.5.1	7.051295144	6.406954199	0.644340944	4.06E-05	0.000189951
23258	DENND5A	Huh-7.5.1c2 vs Huh-7	Huh-7	Huh-7.5.1c2	9.288265005	8.643883178	0.644381827	0.000141887	0.001262929
9846	GAB2	Huh-7.5.1 vs Huh-7.5.1i	Huh-7.5.1i	Huh-7.5.1	7.165604444	6.560778014	0.644411973	0.000259046	0.000459917
55858	TMEM165	R1.10 vs Huh-7.5.1	R1.10	Huh-7.5.1	9.009445403	8.365027088	0.644418315	3.01E-07	2.95E-06
57687	VAT1L	R2.1 vs Huh-7.5.1	Huh-7.5.1	R2.1	4.7951143	4.150651146	0.644463154	0.000271907	0.000472925
641638	SNHG6	R1.09 vs R2.1	R1.09	R2.1	12.51214054	11.86765174	0.644488801	2.93E-08	7.53E-08
6470	SHMT1	R1.09 vs Huh-7.5.1	Huh-7.5.1	R1.09	6.88345522	6.238961789	0.64449343	3.17E-06	1.33E-05
23193	GANAB	R1.09 vs R2.1	R1.09	R2.1	10.55968666	9.91518045	0.644506212	2.11E-08	5.58E-08
10257	ABCC4	Huh-7.5.1 vs Huh-7	Huh-7.5.1	Huh-7	5.813565771	5.169055204	0.644510567	4.58E-05	0.000525389
7101	NR2.1E1	R1.10 vs R2.1	R1.10	R2.1	4.678717111	4.034173043	0.644544068	3.51E-07	8.19E-07
8321	FZD1	R1.10 vs R2.1	R2.1	R1.10	5.603926307	4.959372743	0.644553564	2.08E-07	5.02E-07
129049	SGSM1	Huh-7.5.1c2 vs Huh-7.5.1c2i	Huh-7.5.1c2	Huh-7.5.1c2i	5.308228653	4.694449878	0.644556916	7.76E-05	0.000389555
63826	SRR	Huh-7.5.1c2 vs Huh-7	Huh-7	Huh-7.5.1c2	6.438665106	5.794062921	0.644602185	7.65E-05	0.000790208
59277	NTN4	R2.1 vs Huh-7.5.1	Huh-7.5.1	R2.1	4.34357859	3.698853951	0.644724639	6.92E-05	0.000130321
644	BLVRA	R1.09 vs R1.10	R1.09	R1.10	9.191944108	8.547214401	0.644729707	1.18E-07	3.78E-06
118738	ZNF488	R1.10 vs R2.1	R2.1	R1.10	6.046601843	5.401841424	0.644760419	7.99E-06	1.56E-05
3949	LDLR	Huh-7.5.1 vs Huh-7	Huh-7	Huh-7.5.1	8.194478093	7.54970271	0.644775383	9.23E-05	0.000904922
26071	FAM127B	R2.1 vs Huh-7.5.1	R2.1	Huh-7.5.1	8.307383074	7.662605645	0.644777429	3.07E-08	9.97E-08
6006	RHCE	R1.09 vs Huh-7.5.1	R1.09	Huh-7.5.1	5.31357566	4.668789709	0.644785951	5.31E-05	0.000162616
5704	PSMC4	R1.10 vs R2.1	R1.10	R2.1	10.75371149	10.10891195	0.644799546	3.93E-08	1.07E-07
29940	DSE	Huh-7.5.1c2 vs Huh-7.5.1	Huh-7.5.1	Huh-7.5.1c2	5.651625928	5.006823473	0.644802456	3.93E-05	0.004615683
26136	TES	Huh-7 vs Huh-7i	Huh-7i	Huh-7	9.595588929	8.966905919	0.644827487	0.000667127	0.005260543
4694	NDUFA1	R2.1 vs Huh-7.5.1	R2.1	Huh-7.5.1	12.15643694	11.51159551	0.644841434	4.00E-07	1.06E-06
2028	ENPEP	R2.1 vs Huh-7.5.1	Huh-7.5.1	R2.1	3.860673786	3.215829376	0.64484441	1.16E-07	3.38E-07
54841	BIVM	Huh-7.5.1 vs Huh-7	Huh-7	Huh-7.5.1	5.227648393	4.582803743	0.64484465	0.000600972	0.003866407
80789	INTS5	R1.09 vs R2.1	R2.1	R1.09	8.43777443	7.792927492	0.644846938	6.14E-08	1.49E-07
22926	ATF6	R2.1 vs Huh-7.5.1	R2.1	Huh-7.5.1	8.697194666	8.052343447	0.644851219	7.49E-08	2.26E-07
5530	PPP3CA	R1.10 vs Huh-7.5.1	R1.10	Huh-7.5.1	9.273541674	8.62868673	0.644854943	1.66E-08	2.68E-07
171177	RHOV	R1.09 vs R2.1	R2.1	R1.09	4.889902501	4.245035338	0.644867163	0.006792373	0.009322865
57017	COQ9	R2.1 vs Huh-7.5.1	R2.1	Huh-7.5.1	9.583692267	8.938810565	0.644881702	1.50E-07	4.25E-07
6866	TAC3	Huh-7.5.1 vs Huh-7	Huh-7.5.1	Huh-7	8.71825414	8.073370109	0.644884031	0.000749253	0.004583701
400	ARL1	R1.09 vs R2.1	R1.09	R2.1	9.34022305	8.695332694	0.644890356	8.69E-09	2.45E-08
22902	RUFY3	R1.09 vs R2.1	R2.1	R1.09	6.588091595	5.943193007	0.644898588	6.78E-07	1.43E-06
11345	GABARAPL2	R2.1 vs Huh-7.5.1	R2.1	Huh-7.5.1	11.59069556	10.94578333	0.644912235	6.25E-09	2.35E-08
79094	CHAC1	Huh-7.5.1 vs Huh-7	Huh-7.5.1	Huh-7	6.568644424	5.923729389	0.644915035	0.000319761	0.002376951
51574	LARP7	R1.10 vs R2.1	R2.1	R1.10	8.487438927	7.842504847	0.64493408	7.89E-05	0.000136828
100128098	LOC100128098	Huh-7.5.1c2 vs Huh-7	Huh-7.5.1c2	Huh-7	8.620208462	7.975264302	0.64494416	0.000179726	0.001496546
23682	RAB38	Huh-7.5.1c2 vs Huh-7	Huh-7.5.1c2	Huh-7	5.769220871	5.124254228	0.644966643	0.000888786	0.005141525
56155	TEX14	R1.09 vs R2.1	R2.1	R1.09	4.388851905	3.743882065	0.64496984	2.20E-05	3.92E-05
5704	PSMC4	R2.1 vs Huh-7.5.1	Huh-7.5.1	R2.1	10.75388982	10.10891195	0.644977878	3.91E-08	1.24E-07
79718	TBL1XR1	R1.09 vs R2.1	R1.09	R2.1	7.60199702	6.957014323	0.644982697	1.65E-07	3.78E-07
378708	APITD1	R1.09 vs R2.1	R2.1	R1.09	8.627429114	7.982422023	0.645007092	7.97E-09	2.26E-08
471	ATIC	R1.09 vs Huh-7.5.1	Huh-7.5.1	R1.09	11.45479001	10.80978103	0.645008973	2.37E-08	2.00E-07
10079	ATP9A	Huh-7.5.1c2 vs Huh-7	Huh-7	Huh-7.5.1c2	8.850521734	8.20550582	0.645015914	0.000343053	0.002461995
56666	PANX2	R1.09 vs R2.1	R1.09	R2.1	6.511901306	5.86687733	0.645023976	4.31E-08	1.07E-07
57475	PLEKHH1	R2.1 vs Huh-7.5.1	R2.1	Huh-7.5.1	5.795248707	5.150223482	0.645025225	1.57E-06	3.77E-06
221091	LRRN4CL	Huh-7.5.1 vs Huh-7.5.1i	Huh-7.5.1	Huh-7.5.1i	4.745202414	4.143108075	0.645029135	0.00580544	0.007971902
4897	NRCAM	R1.10 vs Huh-7.5.1	R1.10	Huh-7.5.1	7.44651954	6.801486719	0.64503282	3.91E-06	2.57E-05
23011	RAB21	R1.09 vs R2.1	R1.09	R2.1	9.136267972	8.491229215	0.645038758	8.53E-09	2.41E-08
5710	PSMD4	Huh-7.5.1c2 vs Huh-7	Huh-7.5.1c2	Huh-7	11.47477701	10.8297321	0.645044904	7.57E-05	0.000784047
5613	PRKX	R1.09 vs Huh-7.5.1	Huh-7.5.1	R1.09	5.494043013	4.848958113	0.6450849	8.11E-07	4.01E-06
410	ARSA	R1.09 vs Huh-7.5.1	R1.09	Huh-7.5.1	6.604848948	5.959746171	0.645102777	3.86E-07	2.11E-06
56906	THAP10	R1.09 vs R2.1	R2.1	R1.09	8.319740443	7.674615875	0.645124568	2.56E-07	5.72E-07
154467	C6orf129	R1.09 vs Huh-7.5.1	Huh-7.5.1	R1.09	9.781693657	9.136567767	0.64512589	9.13E-07	4.44E-06
23022	PALLD	Huh-7 vs Huh-7i	Huh-7i	Huh-7	9.863768079	9.267870288	0.645126231	0.001228991	0.007701237
10464	PIBF1	R1.09 vs R1.10	R1.10	R1.09	5.83810186	5.192970559	0.645131302	0.00023221	0.001563406
123803	NTAN1	R1.10 vs R2.1	R2.1	R1.10	7.715881379	7.070733894	0.645147485	2.77E-06	5.72E-06
63926	ANKRD5	R2.1 vs Huh-7.5.1	Huh-7.5.1	R2.1	5.391739213	4.746581214	0.645158	2.11E-07	5.87E-07
3858	KRT10	Huh-7.5.1c2 vs Huh-7	Huh-7.5.1c2	Huh-7	10.75166728	10.10650625	0.645161029	7.19E-05	0.000750308
28972	SPCS1	Huh-7.5.1c2 vs Huh-7	Huh-7	Huh-7.5.1c2	12.10750287	11.46234179	0.645161082	1.78E-05	0.000257052
6790	AURKA	Huh-7.5.1 vs Huh-7	Huh-7	Huh-7.5.1	10.6841846	10.03899101	0.64519359	2.53E-05	0.00033895
10642	IGF2BP1	R1.09 vs R2.1	R2.1	R1.09	8.220747032	7.575529767	0.645217266	2.69E-07	5.99E-07
6657	SOX2	R1.10 vs R2.1	R2.1	R1.10	4.597841925	3.952619936	0.645221989	8.12E-08	2.10E-07
7088	TLE1	R2.1 vs Huh-7.5.1	Huh-7.5.1	R2.1	8.822399586	8.177174281	0.645225304	2.19E-09	9.21E-09
348995	NUP43	R1.09 vs Huh-7.5.1	Huh-7.5.1	R1.09	7.093680561	6.448454381	0.64522618	1.08E-06	5.15E-06
57189	KIAA1147	R1.09 vs R1.10	R1.09	R1.10	7.075553719	6.430325376	0.645228342	1.71E-08	7.93E-07
339290	LOC339290	Huh-7.5.1 vs Huh-7	Huh-7.5.1	Huh-7	7.276322621	6.631045095	0.645277526	3.52E-05	0.000433484
9702	CEP57	Huh-7.5.1 vs Huh-7	Huh-7	Huh-7.5.1	6.947915646	6.302633054	0.645282592	0.000468555	0.003199498
79783	C7orf10	Huh-7.5.1c2 vs Huh-7	Huh-7.5.1c2	Huh-7	8.021631331	7.376338851	0.64529248	0.000358284	0.002546373
11124	FAF1	R1.10 vs R2.1	R2.1	R1.10	8.95094348	8.305647546	0.645295934	7.75E-08	2.01E-07
158586	ZXDB	Huh-7.5.1 vs Huh-7.5.1i	Huh-7.5.1i	Huh-7.5.1	4.487811084	3.829378848	0.645395559	0.000620035	0.001265506
344148	NCKAP5	Huh-7.5.1c2 vs Huh-7	Huh-7	Huh-7.5.1c2	3.869111655	3.223680214	0.645431441	0.001297471	0.006830602
144100	PLEKHA7	R1.09 vs Huh-7.5.1	R1.09	Huh-7.5.1	5.520184784	4.874750614	0.64543417	1.40E-06	6.50E-06
57684	ZBTB26	R1.10 vs R2.1	R2.1	R1.10	4.921888559	4.276385152	0.645503407	1.99E-06	4.18E-06
54765	TRIM44	R1.09 vs Huh-7.5.1	R1.09	Huh-7.5.1	8.885924884	8.240418083	0.645506801	1.55E-08	1.41E-07
3959	LGALS3BP	R1.09 vs Huh-7.5.1	R1.09	Huh-7.5.1	5.404762693	4.759235768	0.645526924	2.55E-06	1.10E-05
85403	EAF1	Huh-7.5.1 vs Huh-7	Huh-7	Huh-7.5.1	9.964251334	9.318712226	0.645539108	0.001385748	0.007317463
55347	ABHD10	R1.09 vs Huh-7.5.1	Huh-7.5.1	R1.09	8.173938478	7.528371871	0.645566607	1.61E-08	1.45E-07
29968	PSAT1	R1.09 vs R2.1	R1.09	R2.1	10.60585998	9.960246985	0.645612995	5.67E-08	1.38E-07
51497	TH1L	Huh-7.5.1 vs Huh-7	Huh-7	Huh-7.5.1	11.26322276	10.61760685	0.645615908	4.85E-05	0.000547237
23412	COMMD3	Huh-7.5.1 vs Huh-7.5.1i	Huh-7.5.1i	Huh-7.5.1	11.18628872	10.52364077	0.645634465	0.000137063	0.000337627
353274	ZNF445	Huh-7.5.1 vs Huh-7	Huh-7	Huh-7.5.1	7.263449181	6.61780548	0.645643701	0.001628017	0.00830098
643155	C5orf43	R1.10 vs R2.1	R1.10	R2.1	10.65816912	10.01250539	0.645663733	1.55E-06	3.31E-06
10435	CDC42EP2	R1.09 vs Huh-7.5.1	R1.09	Huh-7.5.1	7.097642988	6.451973873	0.645669115	1.70E-08	1.51E-07
285636	C5orf51	R2.1 vs Huh-7.5.1	Huh-7.5.1	R2.1	9.882163575	9.236453482	0.645710093	1.63E-08	5.57E-08
324	APC	R2.1 vs Huh-7.5.1	R2.1	Huh-7.5.1	5.298790681	4.652991919	0.645798761	4.89E-07	1.27E-06
81562	LMAN2L	Huh-7.5.1c2 vs Huh-7	Huh-7	Huh-7.5.1c2	9.63410864	8.988309809	0.645798831	4.25E-05	0.000496255
91647	ATPAF2	Huh-7.5.1c2 vs Huh-7	Huh-7.5.1c2	Huh-7	7.545871882	6.900061131	0.645810751	0.000852523	0.004962662
2990	GUSB	Huh-7.5.1 vs Huh-7	Huh-7	Huh-7.5.1	10.68201076	10.03615654	0.645854216	5.69E-05	0.000624336
3423	IDS	R1.10 vs R2.1	R2.1	R1.10	6.510344219	5.864487558	0.645856661	8.14E-09	2.53E-08
8869	ST3GAL5	R1.10 vs Huh-7.5.1	R1.10	Huh-7.5.1	7.395118661	6.749260221	0.64585844	1.31E-06	1.02E-05
57189	KIAA1147	R1.09 vs R2.1	R2.1	R1.09	7.721419852	7.075553719	0.645866133	1.69E-08	4.53E-08
126792	B3GALT6	R1.09 vs R2.1	R1.09	R2.1	9.101178633	8.455278305	0.645900328	4.35E-08	1.08E-07
388	RHOB	R2.1 vs Huh-7.5.1	Huh-7.5.1	R2.1	8.114860407	7.468939817	0.645920589	3.61E-08	1.16E-07
84083	ZRANB3	R1.10 vs Huh-7.5.1	Huh-7.5.1	R1.10	6.854344302	6.208414962	0.64592934	1.83E-05	9.70E-05
7175	TPR	R1.09 vs R1.10	R1.10	R1.09	6.406774339	5.760843182	0.645931157	0.000196071	0.001378735
3909	LAMA3	R1.10 vs R2.1	R1.10	R2.1	5.781412546	5.13547862	0.645933926	3.07E-07	7.22E-07
10076	PTPRU	R1.10 vs R2.1	R2.1	R1.10	7.190438864	6.544503923	0.645934941	1.71E-05	3.20E-05
128308	MRPL55	R2.1 vs Huh-7.5.1	R2.1	Huh-7.5.1	9.631981233	8.986041033	0.645940201	3.14E-07	8.47E-07
84133	ZNRF3	Huh-7.5.1c2 vs Huh-7	Huh-7.5.1c2	Huh-7	10.03458407	9.388636703	0.645947365	0.000436836	0.002942516
8836	GGH	R2.1 vs Huh-7.5.1	Huh-7.5.1	R2.1	10.85736436	10.21140854	0.645955822	1.11E-06	2.72E-06
967	CD63	R1.10 vs Huh-7.5.1	R1.10	Huh-7.5.1	12.78562325	12.13964732	0.645975929	5.84E-08	7.49E-07
152518	NFXL1	R1.09 vs Huh-7.5.1	Huh-7.5.1	R1.09	7.661353347	7.01536862	0.645984727	3.99E-06	1.62E-05
79033	ERI3	R1.09 vs Huh-7.5.1	Huh-7.5.1	R1.09	6.655849714	6.009806614	0.646043101	7.20E-09	7.40E-08
54796	BNC2	R1.10 vs R2.1	R2.1	R1.10	4.252785766	3.606734245	0.64605152	2.52E-09	8.75E-09
2744	GLS	Huh-7 vs Huh-7i	Huh-7i	Huh-7	6.42059837	5.747846115	0.646100467	0.000702288	0.003702184
7701	ZNF142	R1.09 vs Huh-7.5.1	Huh-7.5.1	R1.09	6.710123038	6.063952981	0.646170057	2.08E-07	1.25E-06
84967	LSM10	R2.1 vs Huh-7.5.1	R2.1	Huh-7.5.1	9.676773475	9.030591252	0.646182223	4.13E-08	1.30E-07
150465	TTL	R1.10 vs Huh-7.5.1	Huh-7.5.1	R1.10	8.596013907	7.949796055	0.646217853	8.92E-09	1.60E-07
285268	ZNF621	Huh-7.5.1 vs Huh-7	Huh-7	Huh-7.5.1	6.047730204	5.401510899	0.646219305	7.16E-05	0.000742667
302	ANXA2	Huh-7.5.1 vs Huh-7	Huh-7	Huh-7.5.1	12.4577945	11.81156546	0.646229038	5.38E-05	0.000594941
2035	EPB41	R1.09 vs R2.1	R2.1	R1.09	5.913280537	5.267051289	0.646229249	1.21E-07	2.82E-07
10608	MXD4	R1.10 vs R2.1	R2.1	R1.10	8.060529069	7.414269541	0.646259528	5.54E-07	1.26E-06
126070	ZNF440	R1.09 vs Huh-7.5.1	Huh-7.5.1	R1.09	5.000568559	4.35430429	0.646264268	9.45E-06	3.48E-05
55687	TRMU	R1.10 vs R2.1	R2.1	R1.10	8.488721928	7.842438277	0.646283651	1.82E-08	5.27E-08
22902	RUFY3	R2.1 vs Huh-7.5.1	R2.1	Huh-7.5.1	6.588091595	5.94180734	0.646284255	6.61E-07	1.69E-06
145581	LRFN5	R1.09 vs R2.1	R2.1	R1.09	5.908673238	5.262382773	0.646290465	0.002276844	0.003292136
3938	LCT	R1.09 vs R2.1	R1.09	R2.1	4.803456593	4.157163633	0.64629296	2.34E-07	5.26E-07
55714	ODZ3	R2.1 vs Huh-7.5.1	R2.1	Huh-7.5.1	4.182382273	3.536060005	0.646322267	2.85E-08	9.29E-08
6252	RTN1	Huh-7.5.1c2 vs Huh-7.5.1	Huh-7.5.1	Huh-7.5.1c2	7.291520463	6.645171061	0.646349402	4.56E-05	0.004938106
1763	DNA2	Huh-7.5.1 vs Huh-7	Huh-7	Huh-7.5.1	6.512551973	5.866187662	0.646364311	0.000586785	0.00379829
80025	PANK2	R1.09 vs Huh-7.5.1	Huh-7.5.1	R1.09	9.904985088	9.258565198	0.64641989	1.66E-08	1.48E-07
4678	NASP	R1.09 vs Huh-7.5.1	Huh-7.5.1	R1.09	9.361279916	8.714843036	0.64643688	6.39E-07	3.27E-06
3931	LCAT	R1.10 vs R2.1	R1.10	R2.1	5.625224257	4.978755545	0.646468713	3.61E-05	6.53E-05
10949	HNRNPA0	Huh-7.5.1 vs Huh-7.5.1i	Huh-7.5.1	Huh-7.5.1i	10.89219182	10.26335623	0.646545919	3.57E-05	7.75E-05
10724	MGEA5	R2.1 vs Huh-7.5.1	R2.1	Huh-7.5.1	7.922074677	7.275528042	0.646546634	1.09E-08	3.88E-08
56133	PCDHB2	R1.10 vs Huh-7.5.1	R1.10	Huh-7.5.1	9.015734255	8.369131642	0.646602613	3.37E-06	2.26E-05
23046	KIF21B	R2.1 vs Huh-7.5.1	Huh-7.5.1	R2.1	6.51655178	5.869924829	0.64662695	6.70E-08	2.04E-07
122622	ADSSL1	R1.09 vs R2.1	R2.1	R1.09	4.935382727	4.288750043	0.646632685	1.09E-05	2.01E-05
23284	LPHN3	R1.09 vs R2.1	R2.1	R1.09	6.472924498	5.826266912	0.646657586	3.17E-06	6.19E-06
284695	ZNF326	R1.09 vs R2.1	R2.1	R1.09	6.392223402	5.745547631	0.646675771	5.46E-08	1.34E-07
3460	IFNGR2.1	R1.10 vs R2.1	R2.1	R1.10	9.856856683	9.21017881	0.646677873	6.26E-09	2.00E-08
55135	WRAP53	R1.09 vs Huh-7.5.1	Huh-7.5.1	R1.09	8.348962056	7.702258645	0.646703412	1.14E-07	7.53E-07
5912	RAP2B	R1.09 vs R2.1	R2.1	R1.09	5.862594975	5.215831723	0.646763252	1.36E-07	3.14E-07
9926	LPGAT1	R1.09 vs Huh-7.5.1	R1.09	Huh-7.5.1	10.0105136	9.363745333	0.646768268	5.18E-07	2.74E-06
51043	ZBTB7B	R1.10 vs R2.1	R1.10	R2.1	6.449878775	5.803103739	0.646775036	1.02E-07	2.58E-07
55758	RCOR3	R1.09 vs R2.1	R2.1	R1.09	6.596617818	5.949834734	0.646783084	8.09E-09	2.29E-08
29954	POMT2	R1.10 vs R2.1	R2.1	R1.10	7.157574277	6.510782965	0.646791312	1.96E-07	4.74E-07
203	AK1	R1.09 vs R2.1	R2.1	R1.09	8.101021034	7.454196965	0.646824069	2.08E-08	5.50E-08
23413	FREQ	Huh-7.5.1c2 vs Huh-7.5.1	Huh-7.5.1c2	Huh-7.5.1	6.760391185	6.113535057	0.646856128	2.73E-05	0.003696311
92	ACVR2.1A	R2.1 vs Huh-7.5.1	Huh-7.5.1	R2.1	7.466073708	6.819195984	0.646877724	7.57E-07	1.91E-06
283643	C14orf80	R1.09 vs R2.1	R2.1	R1.09	6.838429478	6.191502898	0.64692658	1.26E-06	2.58E-06
114569	MAL2	R1.09 vs R1.10	R1.09	R1.10	10.66257461	10.01554207	0.647032541	7.59E-07	1.65E-05
116362	RBP7	R1.09 vs R2.1	R1.09	R2.1	4.402519745	3.755461695	0.647058051	9.99E-05	0.000166301
326625	MMAB	Huh-7.5.1 vs Huh-7	Huh-7	Huh-7.5.1	8.777412029	8.130351303	0.647060726	3.69E-05	0.000452212
8493	PPM1D	R1.10 vs Huh-7.5.1	Huh-7.5.1	R1.10	8.326937092	7.679875258	0.647061834	2.41E-06	1.70E-05
3927	LASP1	R1.10 vs Huh-7.5.1	R1.10	Huh-7.5.1	11.36626801	10.71918828	0.647079733	1.66E-07	1.79E-06
121457	IKIP	R1.09 vs R1.10	R1.10	R1.09	6.256604913	5.609481681	0.647123232	3.32E-05	0.000338068
27295	PDLIM3	Huh-7.5.1c2 vs Huh-7	Huh-7	Huh-7.5.1c2	6.86645473	6.219307394	0.647147336	0.001512568	0.007675249
130940	CCDC148	R1.09 vs Huh-7.5.1	R1.09	Huh-7.5.1	4.305985198	3.65881635	0.647168848	5.21E-08	3.89E-07
138065	RNF183	Huh-7.5.1 vs Huh-7.5.1i	Huh-7.5.1	Huh-7.5.1i	5.072263159	4.450650711	0.647173772	0.00594904	0.008152496
58985	IL22RA1	R1.09 vs R1.10	R1.09	R1.10	5.242699477	4.595523008	0.64717647	1.25E-07	3.92E-06
23657	SLC7A11	R2.1 vs Huh-7.5.1	Huh-7.5.1	R2.1	6.186967674	5.539781897	0.647185777	8.28E-08	2.47E-07
26747	NUFIP1	R1.09 vs Huh-7.5.1	Huh-7.5.1	R1.09	7.717664251	7.070467532	0.647196719	2.61E-06	1.12E-05
6431	SFRS6	Huh-7.5.1c2 vs Huh-7	Huh-7	Huh-7.5.1c2	10.31965724	9.672432161	0.647225078	0.000231038	0.001813072
51231	VRK3	R2.1 vs Huh-7.5.1	R2.1	Huh-7.5.1	8.73118798	8.083923746	0.647264234	1.30E-08	4.55E-08
2762	GMDS	Huh-7.5.1c2 vs Huh-7	Huh-7	Huh-7.5.1c2	7.448853721	6.801589392	0.647264329	0.000931112	0.00532884
6633	SNRPD2	Huh-7.5.1c2 vs Huh-7.5.1c2i	Huh-7.5.1c2	Huh-7.5.1c2i	12.86877073	12.25808182	0.647279748	0.000263132	0.000996312
7466	WFS1	R1.10 vs Huh-7.5.1	Huh-7.5.1	R1.10	7.777674258	7.130388404	0.647285854	4.05E-06	2.66E-05
4320	MMP11	R2.1 vs Huh-7.5.1	Huh-7.5.1	R2.1	6.250168176	5.602868987	0.647299189	8.40E-07	2.10E-06
4801	NFYB	Huh-7.5.1 vs Huh-7	Huh-7	Huh-7.5.1	6.211317468	5.563973058	0.647344411	0.00024413	0.00192567
85403	EAF1	Huh-7.5.1c2 vs Huh-7	Huh-7	Huh-7.5.1c2	9.964251334	9.316905558	0.647345776	0.001357607	0.007061787
28966	SNX24	Huh-7.5.1 vs Huh-7	Huh-7.5.1	Huh-7	6.581852419	5.934504263	0.647348157	0.000389738	0.002774168
23137	SMC5	Huh-7.5.1c2 vs Huh-7	Huh-7	Huh-7.5.1c2	6.486716922	5.839357678	0.647359245	0.000154178	0.001339799
55687	TRMU	R2.1 vs Huh-7.5.1	R2.1	Huh-7.5.1	8.488721928	7.841357258	0.64736467	1.78E-08	6.05E-08
10475	TRIM38	R1.09 vs R2.1	R2.1	R1.09	4.762530301	4.115149748	0.647380553	3.65E-08	9.21E-08
3606	IL18	R2.1 vs Huh-7.5.1	Huh-7.5.1	R2.1	4.403174877	3.755771272	0.647403605	4.86E-06	1.08E-05
129293	LOC129293	R1.09 vs R1.10	R1.10	R1.09	6.425672843	5.778264459	0.647408384	1.74E-06	3.12E-05
9816	URB2	R1.09 vs R1.10	R1.10	R1.09	7.47228066	6.824738695	0.647541965	1.01E-07	3.33E-06
10083	USH1C	R1.10 vs Huh-7.5.1	R1.10	Huh-7.5.1	8.385396258	7.737847493	0.647548765	6.53E-09	1.21E-07
83607	AMMECR1L	R1.09 vs Huh-7.5.1	Huh-7.5.1	R1.09	8.560194682	7.912570559	0.647624123	2.40E-07	1.41E-06
81704	DOCK8	R1.09 vs R1.10	R1.10	R1.09	4.748537589	4.100885907	0.647651682	3.51E-07	8.88E-06
84450	ZNF512	R1.09 vs Huh-7.5.1	Huh-7.5.1	R1.09	8.097486897	7.449833425	0.647653472	6.79E-08	4.87E-07
55653	BCAS4	R1.09 vs R2.1	R2.1	R1.09	6.54509878	5.897385184	0.647713596	6.52E-06	1.23E-05
25909	AHCTF1	R1.09 vs Huh-7.5.1	Huh-7.5.1	R1.09	8.717129169	8.069377127	0.647752042	4.07E-06	1.65E-05
7157	TP53	Huh-7.5.1 vs Huh-7	Huh-7	Huh-7.5.1	7.559530023	6.911760532	0.64776949	0.000198488	0.001630269
8406	SRPX	R1.10 vs Huh-7.5.1	R1.10	Huh-7.5.1	4.092465038	3.444653007	0.64781203	2.05E-07	2.14E-06
56851	C15orf24	R2.1 vs Huh-7.5.1	R2.1	Huh-7.5.1	9.980267664	9.332414955	0.647852709	1.50E-08	5.18E-08
57620	STIM2	R1.09 vs Huh-7.5.1	Huh-7.5.1	R1.09	7.132268051	6.484382283	0.647885768	1.11E-07	7.38E-07
3985	LIMK2	R1.10 vs R2.1	R1.10	R2.1	7.256687552	6.608800448	0.647887104	1.35E-08	4.01E-08
84133	ZNRF3	R1.10 vs R2.1	R1.10	R2.1	9.130628928	8.482736797	0.647892131	1.16E-08	3.49E-08
112476	PRRT2	R2.1 vs Huh-7.5.1	R2.1	Huh-7.5.1	5.392009159	4.744114415	0.647894744	0.000223545	0.000392437
4647	MYO7A	R1.10 vs R2.1	R1.10	R2.1	5.415282365	4.767387544	0.647894821	2.06E-08	5.91E-08
51205	ACP6	R1.10 vs Huh-7.5.1	Huh-7.5.1	R1.10	8.229284185	7.581365005	0.64791918	5.71E-08	7.35E-07
10051	SMC4	R1.09 vs R1.10	R1.10	R1.09	9.699710643	9.051751333	0.647959311	5.05E-05	0.000471445
57181	SLC39A10	R2.1 vs Huh-7.5.1	R2.1	Huh-7.5.1	9.514265468	8.866303281	0.647962187	1.36E-08	4.74E-08
7905	REEP5	R1.09 vs Huh-7.5.1	R1.09	Huh-7.5.1	9.676716137	9.028737896	0.647978242	1.25E-07	8.18E-07
92370	ACPL2	Huh-7.5.1 vs Huh-7	Huh-7	Huh-7.5.1	8.906280583	8.258293103	0.647987479	0.000349542	0.002541293
4763	NF1	Huh-7.5.1 vs Huh-7.5.1i	Huh-7.5.1i	Huh-7.5.1	6.207974045	5.567720495	0.64801648	0.000552046	0.00096959
399979	SNX19	Huh-7.5.1c2 vs Huh-7	Huh-7.5.1c2	Huh-7	6.801006402	6.152976559	0.648029842	0.00012341	0.001133223
9813	KIAA0494	R1.10 vs R2.1	R1.10	R2.1	7.809961653	7.161929631	0.648032023	8.62E-09	2.67E-08
22897	CEP164	R1.09 vs R2.1	R2.1	R1.09	6.714676173	6.066637178	0.648038995	3.08E-08	7.88E-08
654340	LOC654340	R1.10 vs Huh-7.5.1	Huh-7.5.1	R1.10	6.499178589	5.851129752	0.648048838	2.25E-05	0.00011472
50	ACO2	Huh-7.5.1c2 vs Huh-7	Huh-7.5.1c2	Huh-7	9.043601981	8.395550065	0.648051916	0.000182002	0.001507305
2657	GDF1	R1.09 vs R2.1	R2.1	R1.09	6.500149648	5.852082996	0.648066652	5.95E-05	0.000101436
397	ARHGDIB	R1.09 vs R1.10	R1.09	R1.10	6.31117093	5.663023464	0.648147466	2.08E-06	3.62E-05
10678	B3GNT2	R1.10 vs Huh-7.5.1	R1.10	Huh-7.5.1	7.222902647	6.57474768	0.648154967	7.76E-08	9.52E-07
79657	RPAP3	R2.1 vs Huh-7.5.1	R2.1	Huh-7.5.1	7.525070544	6.876911866	0.648158677	3.16E-06	7.24E-06
58190	CTDSP1	R1.10 vs Huh-7.5.1	Huh-7.5.1	R1.10	8.598101524	7.949942244	0.64815928	8.65E-08	1.04E-06
142	PARP1	R1.09 vs R1.10	R1.10	R1.09	11.34752032	10.69935855	0.648161768	1.66E-09	1.33E-07
84681	HINT2	Huh-7.5.1 vs Huh-7.5.1i	Huh-7.5.1	Huh-7.5.1i	11.16347837	10.48838896	0.648168218	7.30E-05	0.000197301
9027	NAT8	R1.09 vs Huh-7.5.1	R1.09	Huh-7.5.1	8.431161926	7.782944227	0.648217699	2.17E-09	2.75E-08
57149	LYRM1	Huh-7.5.1c2 vs Huh-7	Huh-7	Huh-7.5.1c2	9.968845328	9.320604927	0.6482404	0.000192151	0.001574509
36	ACADSB	R1.09 vs Huh-7.5.1	Huh-7.5.1	R1.09	8.995657416	8.347415911	0.648241505	9.93E-09	9.68E-08
55856	ACOT13	R1.09 vs Huh-7.5.1	R1.09	Huh-7.5.1	10.93351175	10.28526294	0.648248808	1.88E-08	1.64E-07
10458	BAIAP2	R1.09 vs R2.1	R2.1	R1.09	5.65784922	5.009571222	0.648277998	1.09E-06	2.25E-06
4528	MTIF2	R1.09 vs Huh-7.5.1	Huh-7.5.1	R1.09	9.748647156	9.100330907	0.648316249	1.08E-06	5.16E-06
26586	CKAP2	R1.10 vs Huh-7.5.1	Huh-7.5.1	R1.10	8.553791937	7.905457599	0.648334338	2.23E-08	3.43E-07
8045	RASSF7	R1.10 vs R2.1	R1.10	R2.1	8.658868024	8.01052398	0.648344043	3.46E-08	9.52E-08
6839	SUV39H1	R1.10 vs Huh-7.5.1	Huh-7.5.1	R1.10	8.67946155	8.031101109	0.64836044	1.71E-07	1.84E-06
6515	SLC2A3	R2.1 vs Huh-7.5.1	R2.1	Huh-7.5.1	4.233927734	3.585562294	0.648365441	8.09E-09	2.97E-08
23431	AP4E1	R2.1 vs Huh-7.5.1	R2.1	Huh-7.5.1	6.063741229	5.415344072	0.648397157	2.69E-07	7.37E-07
9031	BAZ1B	R2.1 vs Huh-7.5.1	R2.1	Huh-7.5.1	9.277130481	8.62873053	0.648399951	2.13E-05	4.31E-05
55684	C9orf86	Huh-7.5.1c2 vs Huh-7	Huh-7	Huh-7.5.1c2	8.797543812	8.149131809	0.648412002	0.000545124	0.00350096
29843	SENP1	Huh-7.5.1 vs Huh-7	Huh-7	Huh-7.5.1	5.867372301	5.21893039	0.648441911	4.73E-05	0.000539121
51264	MRPL27	R1.09 vs Huh-7.5.1	Huh-7.5.1	R1.09	10.49764326	9.849177778	0.648465483	1.64E-07	1.03E-06
53615	MBD3	R1.09 vs R2.1	R2.1	R1.09	9.51474045	8.866240121	0.64850033	1.86E-08	4.96E-08
55168	MRPS18A	R1.10 vs R2.1	R2.1	R1.10	9.10237466	8.453860886	0.648513774	1.60E-08	4.68E-08
81609	SNX27	R1.09 vs Huh-7.5.1	R1.09	Huh-7.5.1	7.918281528	7.269767398	0.64851413	1.46E-08	1.34E-07
79091	C16orf68	R1.10 vs Huh-7.5.1	Huh-7.5.1	R1.10	7.533720116	6.885193232	0.648526885	3.70E-08	5.17E-07
84275	SLC25A33	R1.09 vs Huh-7.5.1	Huh-7.5.1	R1.09	10.64337171	9.994830651	0.648541061	1.63E-08	1.46E-07
221303	FAM162B	R1.09 vs R1.10	R1.10	R1.09	10.18767107	9.539116558	0.64855451	1.24E-05	0.000154285
79759	ZNF668	R1.09 vs R2.1	R2.1	R1.09	5.110545475	4.461981634	0.648563841	7.76E-06	1.45E-05
26577	PCOLCE2	R1.10 vs Huh-7.5.1	Huh-7.5.1	R1.10	9.87101309	9.222445398	0.648567692	8.69E-09	1.57E-07
1915	EEF1A1	R1.09 vs R2.1	R1.09	R2.1	9.354078375	8.705478234	0.648600142	5.47E-08	1.34E-07
5359	PLSCR1	R1.10 vs Huh-7.5.1	R1.10	Huh-7.5.1	8.121908863	7.473264924	0.648643938	5.55E-08	7.17E-07
28959	TMEM176B	R1.09 vs Huh-7.5.1	Huh-7.5.1	R1.09	5.510251683	4.861602679	0.648649004	1.18E-05	4.24E-05
5300	PIN1	R1.09 vs Huh-7.5.1	Huh-7.5.1	R1.09	8.928332179	8.279660933	0.648671247	7.49E-09	7.64E-08
11015	KDELR3	Huh-7.5.1c2 vs Huh-7.5.1c2i	Huh-7.5.1c2	Huh-7.5.1c2i	8.728282659	8.0728995	0.648680693	2.62E-05	0.000158569
22944	KIN	R1.09 vs R2.1	R2.1	R1.09	8.888140703	8.239445224	0.648695479	3.16E-07	6.95E-07
4637	MYL6	R2.1 vs Huh-7.5.1	Huh-7.5.1	R2.1	12.87001616	12.22131085	0.648705314	1.32E-08	4.62E-08
54942	C9orf6	R1.09 vs R2.1	R1.09	R2.1	9.420836897	8.772058875	0.648778022	2.80E-09	8.67E-09
7625	ZNF74	Huh-7.5.1c2 vs Huh-7	Huh-7	Huh-7.5.1c2	7.144585148	6.495768732	0.648816416	0.000152478	0.001328341
5930	RBBP6	R1.09 vs Huh-7.5.1	Huh-7.5.1	R1.09	7.37884756	6.730029903	0.648817657	6.39E-08	4.64E-07
23193	GANAB	R1.10 vs R2.1	R1.10	R2.1	10.56401447	9.91518045	0.648834019	1.95E-08	5.61E-08
51650	MRPS33	Huh-7.5.1c2 vs Huh-7	Huh-7.5.1c2	Huh-7	10.25043927	9.601585139	0.648854126	4.16E-05	0.000489116
2657	GDF1	R1.10 vs R2.1	R2.1	R1.10	6.500149648	5.851230664	0.648918985	5.88E-05	0.000103499
2165	F13B	R1.09 vs Huh-7.5.1	Huh-7.5.1	R1.09	4.763976855	4.115056982	0.648919873	0.000160663	0.000440126
11019	LIAS	R1.09 vs R2.1	R1.09	R2.1	7.145492344	6.496522932	0.648969412	9.24E-07	1.92E-06
89890	KBTBD6	R1.09 vs Huh-7.5.1	Huh-7.5.1	R1.09	7.383178129	6.734193466	0.648984663	1.34E-08	1.24E-07
79065	ATG9A	R1.10 vs Huh-7.5.1	Huh-7.5.1	R1.10	7.595404161	6.946411126	0.648993035	1.24E-06	9.80E-06
79694	MANEA	R1.09 vs R2.1	R2.1	R1.09	4.950592447	4.301579428	0.649013019	6.19E-06	1.17E-05
9482	STX8	Huh-7.5.1 vs Huh-7.5.1i	Huh-7.5.1	Huh-7.5.1i	8.32805827	7.687129086	0.649036835	6.83E-05	0.000156053
170954	KIAA1949	R1.10 vs R2.1	R1.10	R2.1	7.36903824	6.71999488	0.649043361	2.46E-07	5.87E-07
10202	DHRS2	Huh-7.5.1c2 vs Huh-7.5.1c2i	Huh-7.5.1c2i	Huh-7.5.1c2	5.132511924	4.458147078	0.649044565	0.000508955	0.001179265
206338	LVRN	R1.09 vs Huh-7.5.1	R1.09	Huh-7.5.1	5.414430746	4.765384227	0.64904652	1.06E-05	3.84E-05
64149	C17orf75	R1.09 vs Huh-7.5.1	Huh-7.5.1	R1.09	7.703670965	7.054604152	0.649066813	8.56E-07	4.21E-06
1235	CCR6	Huh-7.5.1c2 vs Huh-7	Huh-7	Huh-7.5.1c2	6.355502075	5.706422573	0.649079502	6.82E-05	0.000717527
2549	GAB1	R1.10 vs R2.1	R1.10	R2.1	4.791719695	4.142637126	0.649082569	7.37E-07	1.64E-06
28987	NOB1	R1.10 vs R2.1	R2.1	R1.10	10.31990072	9.670798291	0.649102432	5.93E-08	1.57E-07
148113	CILP2	R1.09 vs R2.1	R2.1	R1.09	4.550926871	3.901793688	0.649133183	3.66E-06	7.11E-06
6785	ELOVL4	Huh-7.5.1c2 vs Huh-7.5.1c2i	Huh-7.5.1c2i	Huh-7.5.1c2	4.511884701	3.824243107	0.64913344	0.000161147	0.000436727
65008	MRPL1	R2.1 vs Huh-7.5.1	R2.1	Huh-7.5.1	10.40454483	9.755411347	0.649133487	1.06E-07	3.10E-07
387882	C12orf75	Huh-7.5.1 vs Huh-7	Huh-7	Huh-7.5.1	10.53040104	9.881230927	0.649170114	2.32E-05	0.000318706
100129387	LOC100129387	Huh-7.5.1c2 vs Huh-7	Huh-7	Huh-7.5.1c2	6.767041193	6.117868115	0.649173078	5.12E-05	0.000572182
7022	TFAP2C	R1.10 vs R2.1	R2.1	R1.10	4.708803933	4.059560778	0.649243156	4.66E-07	1.07E-06
2330	FMO5	R1.10 vs Huh-7.5.1	R1.10	Huh-7.5.1	6.380754136	5.731508995	0.649245141	6.06E-07	5.36E-06
7873	MANF	R1.09 vs Huh-7.5.1	Huh-7.5.1	R1.09	12.02161752	11.37237072	0.649246795	1.44E-08	1.32E-07
1909	EDNRA	R1.10 vs R2.1	R2.1	R1.10	3.879360131	3.230098783	0.649261348	4.99E-09	1.63E-08
8314	BAP1	Huh-7.5.1 vs Huh-7	Huh-7	Huh-7.5.1	7.057471047	6.40820454	0.649266507	2.05E-05	0.000287903
9488	PIGB	R1.10 vs R2.1	R2.1	R1.10	6.656416761	6.007132394	0.649284367	1.63E-08	4.76E-08
2651	GCNT2	Huh-7.5.1 vs Huh-7	Huh-7.5.1	Huh-7	6.527469087	5.878176369	0.649292718	3.67E-05	0.00044981
11100	HNRNPUL1	Huh-7.5.1c2 vs Huh-7.5.1c2i	Huh-7.5.1c2	Huh-7.5.1c2i	8.104639606	7.485420346	0.649298823	5.02E-05	0.000284749
53342	IL17D	R1.10 vs Huh-7.5.1	R1.10	Huh-7.5.1	5.488836909	4.83952539	0.649311519	0.000164285	0.000630786
8445	DYRK2	R1.10 vs R2.1	R2.1	R1.10	8.134027775	7.484711728	0.649316048	4.05E-08	1.10E-07
114884	OSBPL10	R1.09 vs Huh-7.5.1	R1.09	Huh-7.5.1	7.032839893	6.383506157	0.649333737	2.49E-06	1.08E-05
140733	MACROD2	Huh-7.5.1c2 vs Huh-7.5.1c2i	Huh-7.5.1c2i	Huh-7.5.1c2	4.767126204	4.120182144	0.649385754	0.000278387	0.001041057
64928	MRPL14	R2.1 vs Huh-7.5.1	R2.1	Huh-7.5.1	11.29698694	10.6476002	0.649386748	7.96E-09	2.93E-08
51276	ZNF571	R2.1 vs Huh-7.5.1	R2.1	Huh-7.5.1	4.482361563	3.832972271	0.649389291	3.09E-06	7.08E-06
5723	PSPH	Huh-7.5.1c2 vs Huh-7.5.1c2i	Huh-7.5.1c2i	Huh-7.5.1c2	11.10066479	10.47670621	0.649440532	0.000330051	0.001192327
163183	C19orf46	Huh-7.5.1 vs Huh-7.5.1i	Huh-7.5.1	Huh-7.5.1i	5.388734444	4.688000825	0.649441125	0.004074494	0.006769765
84131	CEP78	R2.1 vs Huh-7.5.1	R2.1	Huh-7.5.1	8.716975893	8.067511915	0.649463977	1.97E-08	6.64E-08
9329	GTF3C4	R1.09 vs R2.1	R2.1	R1.09	7.901325327	7.251840454	0.649484873	4.09E-08	1.02E-07
11045	UPK1A	Huh-7.5.1c2 vs Huh-7.5.1c2i	Huh-7.5.1c2	Huh-7.5.1c2i	5.100338747	4.443945171	0.649575778	0.002763721	0.005845555
10180	RBM6	Huh-7 vs Huh-7i	Huh-7i	Huh-7	8.348783511	7.720893687	0.649591099	0.000521445	0.004528508
10992	SF3B2	R2.1 vs Huh-7.5.1	R2.1	Huh-7.5.1	10.70810286	10.05846509	0.649637769	1.64E-08	5.63E-08
56897	WRNIP1	Huh-7.5.1c2 vs Huh-7	Huh-7	Huh-7.5.1c2	8.596289006	7.946641445	0.649647561	0.000277641	0.002100779
84457	PHYHIPL	R1.09 vs Huh-7.5.1	R1.09	Huh-7.5.1	9.006758128	8.357107448	0.649650679	2.73E-08	2.26E-07
576	BAI2	R1.10 vs R2.1	R2.1	R1.10	5.346758191	4.69709867	0.649659522	2.12E-07	5.10E-07
29766	TMOD3	Huh-7.5.1c2 vs Huh-7.5.1c2i	Huh-7.5.1c2i	Huh-7.5.1c2	4.890493738	4.246068373	0.649687937	0.000323134	0.001171592
29035	C16orf72	R1.09 vs R2.1	R2.1	R1.09	7.808026122	7.158334485	0.649691637	2.96E-09	9.13E-09
54463	FAM134B	R2.1 vs Huh-7.5.1	Huh-7.5.1	R2.1	5.865568335	5.215870376	0.649697959	1.07E-06	2.63E-06
51203	NUSAP1	R1.09 vs Huh-7.5.1	Huh-7.5.1	R1.09	10.1144591	9.464748248	0.649710856	2.26E-08	1.92E-07
441052	LOC441052	R1.09 vs R2.1	R2.1	R1.09	4.613926745	3.964197156	0.649729589	4.38E-06	8.43E-06
401612	MCART6	R2.1 vs Huh-7.5.1	R2.1	Huh-7.5.1	3.794509996	3.144779916	0.649730081	8.11E-06	1.74E-05
11212	PROSC	Huh-7.5.1 vs Huh-7	Huh-7	Huh-7.5.1	9.664774487	9.015040387	0.649734101	7.45E-05	0.000768373
6817	SULT1A1	Huh-7.5.1 vs Huh-7	Huh-7	Huh-7.5.1	9.954481492	9.304651965	0.649829527	4.06E-05	0.000480872
64834	ELOVL1	R1.09 vs R2.1	R1.09	R2.1	9.674998039	9.025162602	0.649835437	9.82E-09	2.74E-08
92609	TIMM50	Huh-7.5.1c2 vs Huh-7	Huh-7.5.1c2	Huh-7	11.15370497	10.50382191	0.649883064	0.000116709	0.001085281
10046	MAMLD1	R2.1 vs Huh-7.5.1	Huh-7.5.1	R2.1	6.047609144	5.397691658	0.649917486	2.38E-07	6.59E-07
64859	OBFC2A	R1.10 vs R2.1	R1.10	R2.1	7.607562831	6.957609186	0.649953645	3.62E-08	9.90E-08
6905	TBCE	R1.09 vs Huh-7.5.1	Huh-7.5.1	R1.09	8.898748575	8.248781019	0.649967557	8.93E-08	6.15E-07
375790	AGRN	R1.10 vs Huh-7.5.1	R1.10	Huh-7.5.1	7.505808609	6.855830428	0.649978181	5.74E-07	5.09E-06
57546	PDP2	R1.09 vs R2.1	R2.1	R1.09	5.420074258	4.770068618	0.65000564	3.07E-07	6.77E-07
51559	NT5DC3	Huh-7.5.1c2 vs Huh-7	Huh-7.5.1c2	Huh-7	6.298511603	5.648505698	0.650005905	0.000287567	0.002154816
5267	SERPINA4	Huh-7.5.1 vs Huh-7	Huh-7	Huh-7.5.1	7.944590261	7.294566439	0.650023822	3.64E-05	0.000446025
123283	TARSL2	Huh-7.5.1c2 vs Huh-7	Huh-7.5.1c2	Huh-7	5.822595063	5.172559688	0.650035375	9.67E-05	0.000938975
51585	PCF11	R1.09 vs R2.1	R2.1	R1.09	7.692268023	7.042188727	0.650079295	3.42E-05	5.98E-05
114791	TUBGCP5	R1.09 vs R2.1	R2.1	R1.09	5.457317216	4.807213423	0.650103793	9.87E-08	2.33E-07
7045	TGFBI	Huh-7.5.1c2 vs Huh-7	Huh-7	Huh-7.5.1c2	11.45860651	10.80848343	0.650123076	0.000148544	0.001303858
9310	ZNF235	Huh-7.5.1c2 vs Huh-7	Huh-7.5.1c2	Huh-7	6.179522688	5.529382957	0.650139731	0.000265642	0.00202761
3839	KPNA3	R2.1 vs Huh-7.5.1	Huh-7.5.1	R2.1	10.08841207	9.438250292	0.65016178	1.25E-07	3.61E-07
2842	GPR19	R1.09 vs Huh-7.5.1	Huh-7.5.1	R1.09	4.995487701	4.345277297	0.650210404	4.45E-07	2.39E-06
11167	FSTL1	R1.10 vs R2.1	R2.1	R1.10	9.689135205	9.038923755	0.65021145	7.67E-08	1.99E-07
8828	NRP2	Huh-7.5.1 vs Huh-7	Huh-7.5.1	Huh-7	5.436472427	4.786257637	0.65021479	2.36E-05	0.000321546
11103	KRR1	R2.1 vs Huh-7.5.1	R2.1	Huh-7.5.1	9.545925641	8.895703034	0.650222607	1.82E-05	3.71E-05
9439	MED23	Huh-7.5.1 vs Huh-7	Huh-7.5.1	Huh-7	5.765941465	5.11571844	0.650223025	4.48E-05	0.000516075
64760	FAM160B2	Huh-7.5.1 vs Huh-7	Huh-7	Huh-7.5.1	8.469076091	7.818800306	0.650275785	4.64E-05	0.00053115
383	ARG1	R1.10 vs Huh-7.5.1	Huh-7.5.1	R1.10	9.507382186	8.857104196	0.65027799	4.19E-05	0.000194238
57679	ALS2	Huh-7.5.1 vs Huh-7	Huh-7.5.1	Huh-7	7.794266477	7.143983237	0.65028324	1.49E-05	0.0002235
122622	ADSSL1	R1.10 vs R2.1	R2.1	R1.10	4.935382727	4.285094731	0.650287997	1.03E-05	1.98E-05
54542	RC3H2	R1.10 vs R2.1	R2.1	R1.10	7.438990821	6.788662018	0.650328803	9.65E-08	2.46E-07
10142	AKAP9	R1.09 vs R2.1	R1.09	R2.1	6.092296237	5.441956246	0.650339991	5.15E-05	8.82E-05
2053	EPHX2	Huh-7.5.1c2 vs Huh-7.5.1	Huh-7.5.1c2	Huh-7.5.1	9.285661623	8.635312853	0.65034877	0.000138307	0.009880102
94239	H2AFV	R1.09 vs R2.1	R1.09	R2.1	10.25695994	9.6065887	0.650371244	1.04E-08	2.89E-08
10279	PRSS16	R2.1 vs Huh-7.5.1	R2.1	Huh-7.5.1	4.628621152	3.978241157	0.650379995	2.94E-06	6.77E-06
3514	IGKC	Huh-7 vs Huh-7i	Huh-7	Huh-7i	6.223864548	5.562012159	0.650399337	0.001240226	0.006567385
6253	RTN2	R2.1 vs Huh-7.5.1	R2.1	Huh-7.5.1	6.335368423	5.684952465	0.650415958	1.44E-08	4.99E-08
23154	NCDN	R2.1 vs Huh-7.5.1	R2.1	Huh-7.5.1	6.218616735	5.56819444	0.650422295	4.59E-06	1.02E-05
9910	RABGAP1L	R1.10 vs Huh-7.5.1	R1.10	Huh-7.5.1	4.450614443	3.800176233	0.65043821	1.61E-06	1.21E-05
9633	MTL5	R1.09 vs R2.1	R1.09	R2.1	5.882846736	5.232403483	0.650443253	6.54E-07	1.39E-06
64859	OBFC2A	R1.09 vs R1.10	R1.09	R1.10	8.258011737	7.607562831	0.650448906	3.58E-08	1.46E-06
10520	ZNF211	R2.1 vs Huh-7.5.1	Huh-7.5.1	R2.1	7.146897029	6.496425163	0.650471865	2.03E-07	5.66E-07
80206	FHOD3	R1.09 vs Huh-7.5.1	Huh-7.5.1	R1.09	5.961210805	5.310728431	0.650482375	3.57E-06	1.47E-05
3693	ITGB5	R1.09 vs Huh-7.5.1	R1.09	Huh-7.5.1	10.13109878	9.480598006	0.650500778	8.61E-09	8.60E-08
79731	NARS2	R1.09 vs Huh-7.5.1	Huh-7.5.1	R1.09	8.253865481	7.603358304	0.650507177	1.92E-07	1.17E-06
2027	ENO3	R1.09 vs R1.10	R1.10	R1.09	6.21449976	5.563914533	0.650585227	0.000342957	0.002145217
10552	ARPC1A	R1.09 vs Huh-7.5.1	R1.09	Huh-7.5.1	12.55246327	11.90187741	0.650585858	1.66E-08	1.48E-07
28996	HIPK2	R1.09 vs Huh-7.5.1	Huh-7.5.1	R1.09	6.23569487	5.585085684	0.650609186	1.39E-05	4.89E-05
997	CDC34	R1.09 vs R2.1	R1.09	R2.1	10.13062633	9.480005906	0.650620424	5.98E-08	1.45E-07
79829	NAT11	Huh-7.5.1c2 vs Huh-7.5.1c2i	Huh-7.5.1c2	Huh-7.5.1c2i	7.285523658	6.624832769	0.650625522	4.21E-05	0.000209952
55236	UBA6	Huh-7.5.1 vs Huh-7	Huh-7	Huh-7.5.1	6.400852229	5.750209774	0.650642455	0.001729276	0.008680655
89870	TRIM15	R1.09 vs Huh-7.5.1	R1.09	Huh-7.5.1	6.766009857	6.115360162	0.650649695	3.48E-07	1.93E-06
26470	SEZ6L2	R1.10 vs Huh-7.5.1	R1.10	Huh-7.5.1	7.32952612	6.678873032	0.650653089	6.57E-06	4.01E-05
8836	GGH	R1.09 vs Huh-7.5.1	Huh-7.5.1	R1.09	10.85736436	10.20667773	0.650686633	1.02E-06	4.92E-06
7429	VIL1	Huh-7.5.1c2 vs Huh-7.5.1c2i	Huh-7.5.1c2	Huh-7.5.1c2i	10.27593245	9.649574708	0.650705896	2.49E-05	0.000172751
2222	FDFT1	R2.1 vs Huh-7.5.1	Huh-7.5.1	R2.1	11.18417686	10.53336903	0.650807832	7.86E-09	2.90E-08
9939	RBM8A	R1.10 vs R2.1	R2.1	R1.10	10.44051813	9.789706484	0.650811646	8.53E-08	2.19E-07
6009	RHEB	Huh-7.5.1c2 vs Huh-7.5.1c2i	Huh-7.5.1c2	Huh-7.5.1c2i	7.670149965	6.972386357	0.650816088	6.23E-05	0.000193862
196528	ARID2	R1.09 vs R2.1	R2.1	R1.09	7.790887461	7.140060432	0.65082703	3.30E-08	8.42E-08
115752	DIS3L	Huh-7.5.1c2 vs Huh-7	Huh-7	Huh-7.5.1c2	7.916403582	7.26556924	0.650834342	0.000185132	0.001527781
14	AAMP	R2.1 vs Huh-7.5.1	R2.1	Huh-7.5.1	10.06569103	9.414847236	0.650843791	1.29E-08	4.52E-08
80031	SEMA6D	Huh-7.5.1c2 vs Huh-7	Huh-7.5.1c2	Huh-7	5.174982398	4.524135204	0.650847194	3.71E-05	0.00044794
9094	UNC119	R2.1 vs Huh-7.5.1	Huh-7.5.1	R2.1	8.048112722	7.397265232	0.650847491	7.18E-07	1.82E-06
94241	TP53INP1	Huh-7.5.1 vs Huh-7	Huh-7	Huh-7.5.1	6.239718239	5.588865575	0.650852663	0.000347116	0.002528939
7090	TLE3	R1.09 vs Huh-7.5.1	Huh-7.5.1	R1.09	6.910867244	6.259936462	0.650930782	3.08E-07	1.74E-06
51422	PRKAG2	R1.09 vs Huh-7.5.1	R1.09	Huh-7.5.1	6.478339772	5.827394537	0.650945235	9.39E-07	4.56E-06
650	BMP2	R1.10 vs Huh-7.5.1	R1.10	Huh-7.5.1	11.38994777	10.73898977	0.650957996	3.54E-08	4.97E-07
51068	NMD3	R1.10 vs R2.1	R2.1	R1.10	8.968908548	8.317937751	0.650970797	1.32E-07	3.30E-07
79095	C9orf16	R2.1 vs Huh-7.5.1	Huh-7.5.1	R2.1	7.496789959	6.845784549	0.651005409	1.03E-07	3.01E-07
83863	TTTY5	Huh-7.5.1 vs Huh-7	Huh-7.5.1	Huh-7	4.571742346	3.920722144	0.651020203	0.000101754	0.000975519
51449	PCYOX1	R1.09 vs Huh-7.5.1	R1.09	Huh-7.5.1	9.081922275	8.4308969	0.651025375	1.27E-07	8.27E-07
165055	CCDC138	R1.09 vs R1.10	R1.10	R1.09	5.887076382	5.23603216	0.651044222	1.53E-07	4.64E-06
51013	EXOSC1	R1.09 vs R2.1	R2.1	R1.09	10.14160308	9.490558154	0.651044929	7.23E-08	1.74E-07
28999	KLF15	Huh-7.5.1c2 vs Huh-7	Huh-7.5.1c2	Huh-7	7.604413628	6.953362859	0.651050769	0.000664842	0.004074522
55014	STX17	Huh-7 vs Huh-7i	Huh-7i	Huh-7	6.290069047	5.658837141	0.651080076	0.00038168	0.003729364
140901	STK35	R1.10 vs R2.1	R1.10	R2.1	8.162922076	7.511836466	0.65108561	5.42E-08	1.44E-07
25914	RTTN	R1.10 vs R2.1	R2.1	R1.10	5.914179087	5.263080289	0.651098798	4.25E-06	8.57E-06
2781	GNAZ	R1.10 vs Huh-7.5.1	Huh-7.5.1	R1.10	7.327212888	6.676058448	0.65115444	2.42E-07	2.46E-06
84915	C12orf34	R1.10 vs R2.1	R1.10	R2.1	7.462054338	6.810894825	0.651159513	6.86E-08	1.79E-07
153562	MARVELD2	R1.10 vs Huh-7.5.1	R1.10	Huh-7.5.1	7.027108117	6.375932236	0.651175881	2.65E-08	3.96E-07
84695	LOXL3	R2.1 vs Huh-7.5.1	R2.1	Huh-7.5.1	6.064632942	5.413454485	0.651178457	3.17E-05	6.25E-05
1075	CTSC	R1.09 vs Huh-7.5.1	R1.09	Huh-7.5.1	9.894957657	9.243775949	0.651181708	7.53E-09	7.68E-08
51204	TACO1	R1.09 vs Huh-7.5.1	Huh-7.5.1	R1.09	7.924062296	7.272806284	0.651256013	2.75E-07	1.58E-06
26155	NOC2L	R1.09 vs Huh-7.5.1	Huh-7.5.1	R1.09	8.585370667	7.934087562	0.651283105	2.96E-09	3.55E-08
51606	ATP6V1H	Huh-7.5.1c2 vs Huh-7	Huh-7	Huh-7.5.1c2	7.997879044	7.346566584	0.65131246	0.001475251	0.007530322
9131	AIFM1	R1.09 vs R1.10	R1.10	R1.09	9.110996289	8.459683096	0.651313193	6.09E-08	2.23E-06
6578	SLCO2A1	Huh-7.5.1 vs Huh-7	Huh-7.5.1	Huh-7	6.984095507	6.332766496	0.651329011	0.000167576	0.001433862
26255	PTTG3P	Huh-7.5.1 vs Huh-7	Huh-7.5.1	Huh-7	9.763976956	9.112630059	0.651346897	0.000582678	0.003777403
10494	STK25	R1.10 vs Huh-7.5.1	Huh-7.5.1	R1.10	8.012984875	7.361637406	0.651347469	1.24E-06	9.80E-06
9969	MED13	R1.10 vs R2.1	R2.1	R1.10	8.63730428	7.985936896	0.651367383	3.95E-09	1.32E-08
140885	SIRPA	R1.09 vs R2.1	R1.09	R2.1	6.902271669	6.250882607	0.651389062	2.14E-06	4.28E-06
23151	GRAMD4	Huh-7.5.1 vs Huh-7.5.1i	Huh-7.5.1	Huh-7.5.1i	7.732702702	7.110139647	0.651426994	0.000126386	0.000239988
7127	TNFAIP2	Huh-7.5.1 vs Huh-7	Huh-7	Huh-7.5.1	6.266179163	5.614721066	0.651458097	0.000239558	0.001904708
1510	CTSE	Huh-7.5.1c2 vs Huh-7	Huh-7.5.1c2	Huh-7	5.753110731	5.10163975	0.65147098	0.00038843	0.002701362
28988	DBNL	Huh-7.5.1c2 vs Huh-7	Huh-7.5.1c2	Huh-7	7.774992468	7.123490525	0.651501943	0.000471887	0.003131677
94015	TTYH2	R2.1 vs Huh-7.5.1	R2.1	Huh-7.5.1	5.194369605	4.542827869	0.651541736	4.55E-05	8.79E-05
64115	C10orf54	R1.10 vs Huh-7.5.1	R1.10	Huh-7.5.1	6.258593529	5.607017518	0.651576012	1.53E-05	8.34E-05
6894	TARBP1	Huh-7.5.1c2 vs Huh-7	Huh-7.5.1c2	Huh-7	8.048858268	7.397254687	0.651603581	0.000162008	0.001394431
55254	TMEM39A	R1.10 vs R2.1	R1.10	R2.1	7.986131472	7.334519619	0.651611853	1.13E-08	3.42E-08
90362	FAM110B	Huh-7.5.1 vs Huh-7	Huh-7.5.1	Huh-7	6.346018942	5.694401225	0.651617717	5.83E-05	0.000636128
9766	KIAA0247	R2.1 vs Huh-7.5.1	R2.1	Huh-7.5.1	7.742350847	7.090709947	0.6516409	6.80E-07	1.73E-06
80178	C16orf59	R2.1 vs Huh-7.5.1	R2.1	Huh-7.5.1	8.403269687	7.75156947	0.651700217	7.99E-07	2.01E-06
81855	SFXN3	R1.09 vs R1.10	R1.09	R1.10	9.221848881	8.570116597	0.651732284	2.22E-08	9.80E-07
30844	EHD4	Huh-7.5.1c2 vs Huh-7	Huh-7	Huh-7.5.1c2	9.911902848	9.260157571	0.651745277	3.70E-05	0.000447035
9577	BRE	R1.09 vs R2.1	R2.1	R1.09	8.627233275	7.97548497	0.651748305	4.01E-07	8.71E-07
79788	ZNF665	Huh-7 vs Huh-7i	Huh-7i	Huh-7	4.391691068	3.715202749	0.651755371	5.39E-05	0.000886319
65987	KCTD14	Huh-7.5.1 vs Huh-7.5.1i	Huh-7.5.1	Huh-7.5.1i	4.39443084	3.733023211	0.651765262	0.00409125	0.006795172
8565	YARS	Huh-7.5.1c2 vs Huh-7.5.1c2i	Huh-7.5.1c2i	Huh-7.5.1c2	11.5774104	10.94737841	0.65177105	2.54E-05	0.000175453
1789	DNMT3B	Huh-7.5.1 vs Huh-7	Huh-7.5.1	Huh-7	9.647589634	8.995790156	0.651799478	2.78E-05	0.000361665
57505	AARS2	R2.1 vs Huh-7.5.1	R2.1	Huh-7.5.1	7.634526225	6.982720314	0.65180591	2.13E-07	5.93E-07
311	ANXA11	R1.09 vs R2.1	R1.09	R2.1	6.847922207	6.196112091	0.651810116	4.10E-08	1.02E-07
65220	NADK	R1.10 vs R2.1	R1.10	R2.1	6.90816696	6.256319171	0.651847789	5.85E-09	1.88E-08
9063	PIAS2	R1.10 vs Huh-7.5.1	R1.10	Huh-7.5.1	6.43994025	5.788084384	0.651855866	2.99E-09	6.27E-08
310	ANXA7	R1.09 vs R2.1	R1.09	R2.1	10.56141547	9.909542556	0.651872911	2.77E-09	8.58E-09
84292	MORG1	Huh-7.5.1 vs Huh-7.5.1i	Huh-7.5.1	Huh-7.5.1i	7.2731141	6.566941306	0.651941376	0.001388781	0.002587365
57697	FANCM	R1.09 vs Huh-7.5.1	Huh-7.5.1	R1.09	5.047822547	4.395871059	0.651951487	2.74E-05	8.95E-05
128338	DRAM2	R1.10 vs R2.1	R2.1	R1.10	8.486221135	7.834239431	0.651981704	2.40E-08	6.78E-08
123169	LEO1	R1.09 vs Huh-7.5.1	Huh-7.5.1	R1.09	7.47833271	6.826350908	0.651981802	2.33E-06	1.02E-05
64792	RABL5	R1.09 vs R2.1	R2.1	R1.09	8.198126306	7.546139761	0.651986545	9.30E-08	2.21E-07
9767	PHF16	Huh-7.5.1c2 vs Huh-7	Huh-7	Huh-7.5.1c2	8.131317042	7.479329607	0.651987435	0.000113626	0.00106515
197370	NSMCE1	R1.09 vs R2.1	R2.1	R1.09	9.234670824	8.58268005	0.651990774	1.30E-07	3.03E-07
64743	WDR13	Huh-7.5.1c2 vs Huh-7	Huh-7.5.1c2	Huh-7	10.35308412	9.701069994	0.652014129	0.00125252	0.006641644
445	ASS1	R1.09 vs Huh-7.5.1	Huh-7.5.1	R1.09	9.576513353	8.92447254	0.652040812	1.80E-07	1.11E-06
9364	RAB28	R1.09 vs R1.10	R1.09	R1.10	8.14781088	7.495762377	0.652048503	9.84E-09	5.09E-07
23042	PDXDC1	R1.09 vs R2.1	R1.09	R2.1	9.90468045	9.252625431	0.652055019	1.49E-07	3.42E-07
11270	NRM	Huh-7.5.1 vs Huh-7	Huh-7	Huh-7.5.1	9.474488761	8.822412169	0.652076592	0.001828776	0.009040047
153469	LOC153469	Huh-7.5.1c2 vs Huh-7	Huh-7.5.1c2	Huh-7	4.586905591	3.934797507	0.652108084	0.00016717	0.001424268
9675	KIAA0406	R1.09 vs Huh-7.5.1	Huh-7.5.1	R1.09	8.781355301	8.129225968	0.652129332	1.24E-08	1.17E-07
221035	REEP3	R1.09 vs R2.1	R1.09	R2.1	3.849791293	3.197648226	0.652143068	3.69E-06	7.15E-06
4066	LYL1	R1.10 vs R2.1	R1.10	R2.1	6.559773054	5.907600641	0.652172413	7.38E-06	1.45E-05
79847	TMEM180	R2.1 vs Huh-7.5.1	Huh-7.5.1	R2.1	6.833643909	6.181468674	0.652175235	3.98E-06	8.97E-06
125988	C19orf70	Huh-7.5.1c2 vs Huh-7	Huh-7.5.1c2	Huh-7	10.61600187	9.963788838	0.652213032	0.000927637	0.005313317
10483	SEC23B	R1.10 vs R2.1	R1.10	R2.1	9.664370517	9.012137199	0.652233318	1.48E-08	4.37E-08
10910	SUGT1	R1.09 vs Huh-7.5.1	Huh-7.5.1	R1.09	9.862443574	9.210207853	0.652235722	1.07E-07	7.14E-07
2791	GNG11	R1.10 vs R2.1	R2.1	R1.10	6.188418998	5.536182662	0.652236336	0.000184359	0.000307119
81624	DIAPH3	R1.10 vs R2.1	R2.1	R1.10	8.14673366	7.494402852	0.652330809	1.14E-08	3.43E-08
8914	TIMELESS	R1.09 vs Huh-7.5.1	Huh-7.5.1	R1.09	9.057408258	8.405024061	0.652384196	1.60E-08	1.44E-07
124152	IQCK	R1.10 vs R2.1	R1.10	R2.1	6.731162907	6.078746608	0.652416299	3.95E-08	1.08E-07
55034	MOCOS	Huh-7.5.1 vs Huh-7.5.1i	Huh-7.5.1	Huh-7.5.1i	6.910254393	6.235343919	0.652423984	0.000326363	0.000717977
10257	ABCC4	Huh-7.5.1 vs Huh-7.5.1i	Huh-7.5.1i	Huh-7.5.1	6.424542469	5.730638133	0.652440517	0.000960492	0.00186476
171023	ASXL1	R2.1 vs Huh-7.5.1	Huh-7.5.1	R2.1	8.325739423	7.673291987	0.652447435	4.36E-09	1.70E-08
401251	C6orf26	Huh-7.5.1c2 vs Huh-7.5.1c2i	Huh-7.5.1c2i	Huh-7.5.1c2	5.326823524	4.627141071	0.652464039	0.001253699	0.002591476
27293	SMPDL3B	R1.10 vs R2.1	R1.10	R2.1	6.294532683	5.642058526	0.652474158	8.46E-08	2.18E-07
8648	NCOA1	R1.09 vs Huh-7.5.1	R1.09	Huh-7.5.1	7.14123503	6.488756913	0.652478117	3.86E-08	3.03E-07
7317	UBA1	R1.09 vs Huh-7.5.1	Huh-7.5.1	R1.09	9.662959985	9.010436741	0.652523244	1.24E-06	5.83E-06
23471	TRAM1	R1.09 vs Huh-7.5.1	R1.09	Huh-7.5.1	12.12915568	11.47663	0.652525681	3.04E-09	3.63E-08
8405	SPOP	R1.10 vs Huh-7.5.1	Huh-7.5.1	R1.10	8.546300431	7.893760614	0.652539817	1.19E-07	1.35E-06
11232	POLG2	R1.10 vs Huh-7.5.1	Huh-7.5.1	R1.10	6.608324732	5.955760258	0.652564473	1.01E-06	8.26E-06
348807	CCDC37	Huh-7.5.1 vs Huh-7.5.1i	Huh-7.5.1	Huh-7.5.1i	5.162452294	4.536384119	0.652569549	0.000989586	0.001551658
10737	RFPL3S	R2.1 vs Huh-7.5.1	R2.1	Huh-7.5.1	3.9062598	3.253683394	0.652576405	6.93E-06	1.50E-05
4948	OCA2	R2.1 vs Huh-7.5.1	R2.1	Huh-7.5.1	6.527550946	5.874950455	0.652600491	2.26E-06	5.28E-06
169834	LOC169834	R1.10 vs Huh-7.5.1	Huh-7.5.1	R1.10	4.872961657	4.220358323	0.652603334	7.04E-05	0.000303144
6160	RPL31	R1.10 vs R2.1	R2.1	R1.10	8.601811876	7.949204838	0.652607037	4.19E-08	1.13E-07
29099	COMMD9	R2.1 vs Huh-7.5.1	R2.1	Huh-7.5.1	9.12318133	8.470545729	0.652635601	1.75E-08	5.94E-08
51400	PPME1	R1.10 vs R2.1	R2.1	R1.10	8.64504861	7.992407533	0.652641077	2.11E-08	6.04E-08
2330	FMO5	Huh-7.5.1c2 vs Huh-7	Huh-7.5.1c2	Huh-7	5.452557627	4.799895104	0.652662522	0.000238844	0.001861831
729	C6	R2.1 vs Huh-7.5.1	Huh-7.5.1	R2.1	4.819900098	4.167204765	0.652695333	3.70E-07	9.89E-07
114294	LACTB	R2.1 vs Huh-7.5.1	Huh-7.5.1	R2.1	7.464842001	6.812122926	0.652719075	8.10E-08	2.42E-07
60490	PPCDC	R2.1 vs Huh-7.5.1	R2.1	Huh-7.5.1	7.588616382	6.935892949	0.652723433	3.26E-06	7.45E-06
5509	PPP1R3D	R1.09 vs R1.10	R1.09	R1.10	6.063036015	5.41026162	0.652774396	9.37E-08	3.14E-06
5705	PSMC5	R1.10 vs Huh-7.5.1	Huh-7.5.1	R1.10	11.57019973	10.91742447	0.652775263	7.45E-09	1.36E-07
9454	HOMER3	Huh-7.5.1c2 vs Huh-7	Huh-7	Huh-7.5.1c2	8.136365072	7.483580176	0.652784896	9.86E-05	0.000954189
249	ALPL	Huh-7.5.1 vs Huh-7.5.1i	Huh-7.5.1	Huh-7.5.1i	3.874371442	3.16035489	0.652842721	0.000174296	0.000415615
10473	HMGN4	R1.10 vs R2.1	R2.1	R1.10	9.802141771	9.149252021	0.65288975	3.95E-09	1.32E-08
91120	ZNF682	R1.09 vs Huh-7.5.1	Huh-7.5.1	R1.09	4.85059073	4.197692185	0.652898545	8.32E-07	4.11E-06
129531	MITD1	R2.1 vs Huh-7.5.1	Huh-7.5.1	R2.1	10.071086	9.418182745	0.652903257	2.53E-06	5.88E-06
116236	ABHD15	R1.10 vs R2.1	R1.10	R2.1	7.062788839	6.409883551	0.652905288	2.15E-06	4.51E-06
100130624	RPL15P22	R1.09 vs R2.1	R1.09	R2.1	10.33189411	9.678984791	0.652909323	1.90E-07	4.31E-07
84309	NUDT16L1	R1.09 vs Huh-7.5.1	Huh-7.5.1	R1.09	8.201854781	7.548935475	0.652919305	6.01E-07	3.11E-06
9501	RPH3AL	Huh-7.5.1 vs Huh-7	Huh-7	Huh-7.5.1	7.863163572	7.210236879	0.652926693	0.000200947	0.001645449
285381	DPH3	R1.10 vs R2.1	R1.10	R2.1	10.66013374	10.00719211	0.652941639	1.42E-08	4.19E-08
79269	DCAF10	R1.09 vs R2.1	R1.09	R2.1	7.640834924	6.987837964	0.65299696	1.36E-08	3.72E-08
8793	TNFRSF10D	R1.09 vs R2.1	R2.1	R1.09	7.288137696	6.63512979	0.653007906	1.79E-07	4.06E-07
22863	KIAA0831	R1.10 vs Huh-7.5.1	R1.10	Huh-7.5.1	8.374756878	7.721729653	0.653027224	2.27E-08	3.47E-07
112942	CCDC104	Huh-7.5.1c2 vs Huh-7	Huh-7	Huh-7.5.1c2	6.542313519	5.889276558	0.653036961	0.00092379	0.005304366
1266	CNN3	R1.09 vs R2.1	R1.09	R2.1	11.52645814	10.87339058	0.653067568	9.88E-08	2.33E-07
90378	SAMD1	Huh-7.5.1 vs Huh-7	Huh-7	Huh-7.5.1	7.892722093	7.239643846	0.653078247	0.001228656	0.006719742
7422	VEGFA	R1.10 vs R2.1	R1.10	R2.1	6.748251822	6.095151343	0.653100479	1.13E-08	3.41E-08
84343	HPS3	R1.09 vs R2.1	R2.1	R1.09	6.169032613	5.515828385	0.653204228	4.17E-08	1.04E-07
5531	PPP4C	R2.1 vs Huh-7.5.1	R2.1	Huh-7.5.1	10.16288295	9.509664723	0.653218229	4.86E-08	1.51E-07
169200	TMEM64	R2.1 vs Huh-7.5.1	Huh-7.5.1	R2.1	7.339278888	6.685941199	0.653337688	2.08E-07	5.78E-07
9589	WTAP	R1.09 vs R2.1	R2.1	R1.09	9.942727448	9.289386799	0.653340649	1.68E-08	4.51E-08
10389	SCML2	R2.1 vs Huh-7.5.1	R2.1	Huh-7.5.1	8.005811483	7.352448483	0.653362999	0.001303351	0.002098437
5269	SERPINB6	R1.10 vs Huh-7.5.1	R1.10	Huh-7.5.1	9.058871759	8.405500052	0.653371707	9.32E-08	1.11E-06
79091	C16orf68	R1.10 vs R2.1	R2.1	R1.10	7.538581458	6.885193232	0.653388226	3.39E-08	9.33E-08
65117	RSRC2	R1.10 vs R2.1	R2.1	R1.10	10.1209599	9.467567129	0.653392768	8.06E-06	1.57E-05
34	ACADM	R1.09 vs R2.1	R2.1	R1.09	10.5513389	9.897930443	0.653408459	6.37E-07	1.35E-06
440465	FLJ90757	Huh-7 vs Huh-7i	Huh-7	Huh-7i	7.643881918	6.989985521	0.653456171	0.001075142	0.006977537
5256	PHKA2	Huh-7.5.1c2 vs Huh-7	Huh-7	Huh-7.5.1c2	7.435730284	6.782229977	0.653500307	0.00013067	0.001187363
284716	RIMKLA	R2.1 vs Huh-7.5.1	R2.1	Huh-7.5.1	6.161687219	5.508182793	0.653504425	8.95E-05	0.000165896
65078	RTN4R	R1.09 vs Huh-7.5.1	R1.09	Huh-7.5.1	6.200636085	5.547105259	0.653530826	2.14E-05	7.19E-05
85444	LRRCC1	R1.10 vs R2.1	R2.1	R1.10	4.307011497	3.653473595	0.653537902	7.15E-05	0.000124417
7769	ZNF226	Huh-7.5.1c2 vs Huh-7	Huh-7.5.1c2	Huh-7	5.921643453	5.268022692	0.653620761	0.002089187	0.009858529
116362	RBP7	R2.1 vs Huh-7.5.1	Huh-7.5.1	R2.1	4.409112841	3.755461695	0.653651146	9.08E-05	0.000168079
100129387	LOC100129387	Huh-7.5.1 vs Huh-7	Huh-7	Huh-7.5.1	6.767041193	6.113371215	0.653669978	4.81E-05	0.000543922
9092	SART1	R2.1 vs Huh-7.5.1	R2.1	Huh-7.5.1	8.168407585	7.514705056	0.653702529	8.86E-08	2.63E-07
8780	RIOK3	R2.1 vs Huh-7.5.1	R2.1	Huh-7.5.1	7.168678245	6.514939023	0.653739222	2.69E-09	1.11E-08
5444	PON1	Huh-7.5.1c2 vs Huh-7	Huh-7.5.1c2	Huh-7	6.322085152	5.668326149	0.653759003	0.000149268	0.001307736
1075	CTSC	Huh-7.5.1 vs Huh-7	Huh-7.5.1	Huh-7	9.27143335	8.617646527	0.653786823	8.63E-05	0.000859836
8767	RIPK2	Huh-7.5.1c2 vs Huh-7.5.1c2i	Huh-7.5.1c2i	Huh-7.5.1c2	7.059380117	6.343930558	0.653791163	0.000208856	0.000545437
81844	TRIM56	Huh-7.5.1c2 vs Huh-7	Huh-7	Huh-7.5.1c2	7.920986446	7.267160318	0.653826128	0.000793912	0.00468015
900	CCNG1	R1.09 vs R2.1	R2.1	R1.09	11.78315861	11.12932411	0.653834504	3.38E-09	1.03E-08
130355	C2orf76	Huh-7.5.1c2 vs Huh-7.5.1	Huh-7.5.1	Huh-7.5.1c2	8.248896814	7.595024083	0.653872731	0.000113318	0.008532521
9863	MAGI2	Huh-7.5.1 vs Huh-7.5.1i	Huh-7.5.1i	Huh-7.5.1	4.882959908	4.28171041	0.653882503	0.004996261	0.006938975
4693	NDP	R1.10 vs Huh-7.5.1	R1.10	Huh-7.5.1	4.322517046	3.668629306	0.65388774	2.32E-05	0.000117867
3609	ILF3	R1.10 vs R2.1	R2.1	R1.10	10.11691067	9.462881249	0.654029423	2.64E-09	9.11E-09
9497	SLC4A7	R1.09 vs R1.10	R1.10	R1.09	5.209832359	4.555784931	0.654047428	4.83E-09	3.11E-07
7770	ZNF227	R1.09 vs Huh-7.5.1	Huh-7.5.1	R1.09	6.247465499	5.593395176	0.654070323	6.23E-08	4.55E-07
5502	PPP1R1A	R1.10 vs R2.1	R1.10	R2.1	5.159279477	4.505203944	0.654075533	4.46E-07	1.02E-06
2035	EPB41	R1.10 vs R2.1	R2.1	R1.10	5.913280537	5.259195997	0.654084541	1.05E-07	2.65E-07
23390	ZDHHC17	R1.09 vs R2.1	R2.1	R1.09	7.835480016	7.18138455	0.654095466	3.02E-07	6.68E-07
163	AP2B1	R2.1 vs Huh-7.5.1	Huh-7.5.1	R2.1	9.620622594	8.966518023	0.654104571	2.96E-08	9.64E-08
27107	ZBTB11	R1.09 vs R2.1	R2.1	R1.09	9.33335845	8.679243437	0.654115013	3.53E-07	7.74E-07
80011	FAM192A	R2.1 vs Huh-7.5.1	R2.1	Huh-7.5.1	8.854571614	8.20044545	0.654126164	4.43E-09	1.73E-08
53335	BCL11A	R1.10 vs Huh-7.5.1	R1.10	Huh-7.5.1	5.850164865	5.19603813	0.654126735	5.36E-08	6.97E-07
6790	AURKA	Huh-7.5.1c2 vs Huh-7	Huh-7	Huh-7.5.1c2	10.6841846	10.03004023	0.654144369	2.22E-05	0.000300737
22883	CLSTN1	R1.09 vs R2.1	R1.09	R2.1	8.490604612	7.83645673	0.654147882	7.53E-08	1.80E-07
29781	NCAPH2	R1.09 vs Huh-7.5.1	Huh-7.5.1	R1.09	7.079676829	6.425520466	0.654156363	6.17E-09	6.54E-08
5699	PSMB10	R1.10 vs Huh-7.5.1	Huh-7.5.1	R1.10	8.451367166	7.797171722	0.654195444	2.58E-06	1.80E-05
4836	NMT1	R2.1 vs Huh-7.5.1	Huh-7.5.1	R2.1	8.875546393	8.221325853	0.65422054	1.00E-07	2.96E-07
5321	PLA2G4A	Huh-7.5.1c2 vs Huh-7	Huh-7.5.1c2	Huh-7	4.121437671	3.467163362	0.654274309	0.001317017	0.006915206
27065	D4S234E	R1.09 vs R2.1	R2.1	R1.09	5.451681541	4.797386796	0.654294745	9.79E-07	2.03E-06
128872	HMGB3L1	Huh-7.5.1c2 vs Huh-7.5.1c2i	Huh-7.5.1c2	Huh-7.5.1c2i	7.04679536	6.441941353	0.654309938	0.000618459	0.001953544
1120	CHKB	R1.10 vs R2.1	R1.10	R2.1	7.972184315	7.317859819	0.654324495	1.16E-07	2.90E-07
1462	VCAN	R1.10 vs R2.1	R1.10	R2.1	8.262983329	7.608645905	0.654337423	8.13E-08	2.10E-07
9702	CEP57	R1.10 vs R2.1	R2.1	R1.10	8.744871436	8.090488845	0.654382591	2.62E-08	7.35E-08
2870	GRK6	R2.1 vs Huh-7.5.1	R2.1	Huh-7.5.1	7.443448517	6.789040976	0.654407542	6.97E-08	2.11E-07
5296	PIK3R2.1	R1.09 vs R2.1	R1.09	R2.1	6.5378431	5.88332175	0.65452135	4.28E-06	8.25E-06
22800	RRAS2	R1.10 vs Huh-7.5.1	R1.10	Huh-7.5.1	9.060478678	8.405829206	0.654649472	7.11E-08	8.86E-07
54732	TMED9	R1.09 vs R2.1	R1.09	R2.1	11.99759899	11.34294153	0.654657457	1.96E-09	6.26E-09
1968	EIF2S3	R1.10 vs R2.1	R2.1	R1.10	10.99725063	10.34256538	0.654685253	3.48E-09	1.17E-08
5378	PMS1	R1.10 vs R2.1	R2.1	R1.10	8.685498735	8.030788155	0.65471058	3.66E-05	6.61E-05
7047	TGM4	Huh-7.5.1 vs Huh-7.5.1i	Huh-7.5.1	Huh-7.5.1i	4.603442623	3.915183493	0.654717793	0.000183918	0.000435563
199800	LOC199800	R1.09 vs Huh-7.5.1	Huh-7.5.1	R1.09	6.491055431	5.836316812	0.654738619	6.22E-05	0.000187247
27430	MAT2B	R1.09 vs R2.1	R2.1	R1.09	10.73960532	10.08486632	0.654739001	4.19E-09	1.25E-08
440311	LOC440311	Huh-7.5.1c2 vs Huh-7	Huh-7.5.1c2	Huh-7	10.08812206	9.433364189	0.654757872	0.000771807	0.004584074
10417	SPON2	R1.09 vs R1.10	R1.10	R1.09	7.833889281	7.179109283	0.654779998	3.57E-07	8.99E-06
1365	CLDN3	R1.10 vs Huh-7.5.1	R1.10	Huh-7.5.1	5.098551225	4.443733914	0.654817312	3.35E-07	3.22E-06
57590	WDFY1	Huh-7.5.1c2 vs Huh-7	Huh-7	Huh-7.5.1c2	7.156742103	6.501889121	0.654852981	0.000516765	0.003357526
9662	CEP135	Huh-7.5.1c2 vs Huh-7	Huh-7	Huh-7.5.1c2	5.959764756	5.304904801	0.654859955	0.001870003	0.009054274
401152	C4orf3	Huh-7.5.1c2 vs Huh-7	Huh-7	Huh-7.5.1c2	8.764763529	8.109887041	0.654876488	3.05E-05	0.000382792
55142	HAUS2	Huh-7.5.1 vs Huh-7	Huh-7	Huh-7.5.1	7.629994562	6.975115336	0.654879226	0.000257374	0.002005156
347735	SERINC2	R1.10 vs Huh-7.5.1	R1.10	Huh-7.5.1	7.271156362	6.61627467	0.654881692	9.37E-06	5.46E-05
2582	GALE	R1.09 vs Huh-7.5.1	Huh-7.5.1	R1.09	8.676226998	8.021323601	0.654903397	7.57E-07	3.77E-06
94005	PIGS	R1.09 vs R2.1	R2.1	R1.09	9.523449108	8.868525113	0.654923994	2.49E-08	6.51E-08
6992	PPP1R11	Huh-7.5.1c2 vs Huh-7	Huh-7.5.1c2	Huh-7	10.39789773	9.742972432	0.6549253	5.02E-05	0.000562493
3975	LHX1	R1.10 vs R2.1	R2.1	R1.10	5.472987849	4.81805856	0.654929289	2.70E-05	4.95E-05
2650	GCNT1	Huh-7.5.1c2 vs Huh-7	Huh-7.5.1c2	Huh-7	5.759245438	5.104313293	0.654932146	0.000229816	0.001808159
53343	NUDT9	R1.09 vs R2.1	R2.1	R1.09	9.438221329	8.783283974	0.654937355	8.12E-09	2.30E-08
64834	ELOVL1	R1.10 vs R2.1	R1.10	R2.1	9.680101083	9.025162602	0.654938482	8.93E-09	2.76E-08
64927	TTC23	R1.09 vs R2.1	R1.09	R2.1	7.629725862	6.974754287	0.654971575	3.16E-08	8.08E-08
158135	TTLL11	R2.1 vs Huh-7.5.1	R2.1	Huh-7.5.1	5.636999012	4.981991444	0.655007567	2.20E-06	5.15E-06
9787	DLGAP5	R1.09 vs Huh-7.5.1	Huh-7.5.1	R1.09	9.238458654	8.583383534	0.65507512	7.75E-08	5.45E-07
10509	SEMA4B	R1.10 vs R2.1	R1.10	R2.1	7.729245655	7.074169406	0.655076249	1.46E-07	3.62E-07
5201	PFDN1	R2.1 vs Huh-7.5.1	R2.1	Huh-7.5.1	8.640581014	7.98550473	0.655076285	3.15E-06	7.21E-06
905	CCNT2	R1.09 vs Huh-7.5.1	Huh-7.5.1	R1.09	5.686857062	5.031765675	0.655091386	9.46E-05	0.000272364
58986	TMEM8A	R1.09 vs R2.1	R1.09	R2.1	7.951393654	7.296279893	0.655113761	6.51E-08	1.57E-07
7789	ZXDA	R1.10 vs R2.1	R2.1	R1.10	3.881091544	3.225952161	0.655139382	2.94E-06	6.04E-06
2186	BPTF	R1.10 vs Huh-7.5.1	Huh-7.5.1	R1.10	8.403642199	7.748499836	0.655142362	3.59E-07	3.41E-06
5161	PDHA2	Huh-7.5.1 vs Huh-7.5.1i	Huh-7.5.1	Huh-7.5.1i	4.497019435	3.815956038	0.655160777	0.000245384	0.00055926
23384	CYTSA	Huh-7.5.1 vs Huh-7	Huh-7	Huh-7.5.1	8.751282311	8.096105152	0.655177159	4.59E-05	0.000525856
200010	SLC5A9	R1.09 vs R1.10	R1.09	R1.10	7.425856826	6.770673205	0.655183621	5.20E-06	7.69E-05
116985	ARAP1	R1.09 vs Huh-7.5.1	R1.09	Huh-7.5.1	7.068573781	6.41335016	0.655223621	9.52E-08	6.50E-07
55269	PSPC1	Huh-7.5.1 vs Huh-7	Huh-7	Huh-7.5.1	5.377898063	4.722652411	0.655245652	8.72E-05	0.000865002
4705	NDUFA10	Huh-7.5.1c2 vs Huh-7.5.1c2i	Huh-7.5.1c2	Huh-7.5.1c2i	8.993594354	8.379695346	0.655279091	5.28E-05	0.000296036
51382	ATP6V1D	R1.09 vs Huh-7.5.1	R1.09	Huh-7.5.1	9.531813865	8.876520136	0.655293729	1.78E-08	1.57E-07
6790	AURKA	R1.09 vs Huh-7.5.1	Huh-7.5.1	R1.09	10.33687849	9.681560221	0.655318271	3.89E-09	4.45E-08
57167	SALL4	Huh-7.5.1c2 vs Huh-7	Huh-7	Huh-7.5.1c2	7.207884324	6.552557072	0.655327252	0.001261011	0.006670077
25792	CIZ1	R1.09 vs Huh-7.5.1	Huh-7.5.1	R1.09	7.075433186	6.420086084	0.655347101	1.18E-07	7.76E-07
151258	SLC38A11	R1.10 vs Huh-7.5.1	Huh-7.5.1	R1.10	6.051582771	5.396230068	0.655352703	0.00137114	0.004059506
432	ASGR1	Huh-7.5.1c2 vs Huh-7.5.1	Huh-7.5.1c2	Huh-7.5.1	10.32038383	9.665023669	0.655360159	4.13E-05	0.004788643
64320	RNF25	R1.10 vs Huh-7.5.1	Huh-7.5.1	R1.10	6.468887619	5.81351976	0.655367859	2.36E-05	0.000119363
6135	RPL11	Huh-7.5.1 vs Huh-7.5.1i	Huh-7.5.1i	Huh-7.5.1	13.50561709	12.87804016	0.655412492	0.000247544	0.000441409
7561	ZNF14	R1.10 vs R2.1	R1.10	R2.1	7.360614821	6.705199043	0.655415778	1.59E-08	4.67E-08
148398	SAMD11	Huh-7 vs Huh-7i	Huh-7i	Huh-7	7.617856098	6.933462019	0.655429953	0.000656342	0.003450713
51522	TMEM14C	R1.09 vs R2.1	R2.1	R1.09	10.72636012	10.07092991	0.655430218	6.58E-09	1.90E-08
2590	GALNT2	R2.1 vs Huh-7.5.1	Huh-7.5.1	R2.1	8.188080975	7.532616308	0.655464667	3.16E-08	1.02E-07
79088	ZNF426	R2.1 vs Huh-7.5.1	Huh-7.5.1	R2.1	5.520502379	4.864989187	0.655513192	9.22E-07	2.29E-06
54962	TIPIN	R1.09 vs Huh-7.5.1	Huh-7.5.1	R1.09	9.093227971	8.437712171	0.6555158	6.30E-09	6.65E-08
8321	FZD1	Huh-7.5.1 vs Huh-7	Huh-7	Huh-7.5.1	5.966769114	5.311231604	0.655537509	6.05E-05	0.000654649
5884	RAD17	Huh-7.5.1 vs Huh-7	Huh-7	Huh-7.5.1	5.953851825	5.298243894	0.655607931	0.000425385	0.00297023
83959	SLC4A11	Huh-7.5.1 vs Huh-7	Huh-7	Huh-7.5.1	7.327555131	6.671918153	0.655636978	6.91E-05	0.000725723
83990	BRIP1	R1.10 vs Huh-7.5.1	Huh-7.5.1	R1.10	4.977950907	4.322312064	0.655638842	1.87E-05	9.87E-05
729810	LOC729810	R1.09 vs R2.1	R2.1	R1.09	6.67943672	6.023779059	0.655657661	1.52E-05	2.76E-05
90313	TP53I13	Huh-7.5.1 vs Huh-7	Huh-7.5.1	Huh-7	8.921772076	8.266073322	0.655698754	0.001889328	0.009286641
54621	FLJ20674	R1.10 vs R2.1	R1.10	R2.1	5.595281333	4.939527741	0.655753592	2.52E-06	5.23E-06
54475	NLE1	R1.09 vs R2.1	R2.1	R1.09	7.449300047	6.793540352	0.655759694	1.63E-06	3.29E-06
5202	PFDN2	R1.09 vs R1.10	R1.10	R1.09	10.60506261	9.949232534	0.655830078	1.18E-08	5.95E-07
338692	ANKRD13D	R1.10 vs R2.1	R1.10	R2.1	6.182169048	5.526318155	0.655850893	1.12E-06	2.45E-06
4999	ORC2L	R1.09 vs R2.1	R2.1	R1.09	8.643290866	7.987438376	0.65585249	1.72E-08	4.61E-08
79745	CLIP4	Huh-7.5.1c2 vs Huh-7.5.1c2i	Huh-7.5.1c2i	Huh-7.5.1c2	4.344006977	3.69576519	0.655871079	0.000767307	0.002311546
8106	PABPN1	R1.09 vs Huh-7.5.1	Huh-7.5.1	R1.09	11.71112582	11.05525237	0.655873453	3.42E-08	2.74E-07
143884	CWF19L2	R2.1 vs Huh-7.5.1	R2.1	Huh-7.5.1	7.092706248	6.436828201	0.655878047	3.41E-05	6.70E-05
23646	PLD3	R1.10 vs R2.1	R1.10	R2.1	7.718020435	7.062127903	0.655892531	4.51E-06	9.07E-06
56992	KIF15	R1.09 vs R1.10	R1.10	R1.09	7.134390112	6.47843558	0.655954533	1.38E-07	4.25E-06
391356	C2orf79	Huh-7.5.1c2 vs Huh-7	Huh-7.5.1c2	Huh-7	10.89082564	10.23484674	0.655978892	0.000140592	0.001254611
1763	DNA2	R1.09 vs R1.10	R1.10	R1.09	6.929728209	6.27372893	0.655999278	2.08E-05	0.000232958
54866	PPP1R14D	Huh-7.5.1 vs Huh-7.5.1i	Huh-7.5.1	Huh-7.5.1i	5.602203328	4.931676329	0.656046133	0.002120294	0.003770675
101	ADAM8	Huh-7.5.1 vs Huh-7.5.1i	Huh-7.5.1	Huh-7.5.1i	5.576767339	4.912032581	0.656061658	6.97E-05	0.000190006
29035	C16orf72	R1.10 vs R2.1	R2.1	R1.10	7.808026122	7.151924129	0.656101993	2.63E-09	9.07E-09
155066	ATP6V0E2	Huh-7.5.1c2 vs Huh-7.5.1	Huh-7.5.1c2	Huh-7.5.1	9.282383412	8.626237667	0.656145744	3.25E-05	0.004111565
80227	PAAF1	R1.10 vs Huh-7.5.1	Huh-7.5.1	R1.10	8.163705806	7.507556029	0.656149776	1.69E-07	1.81E-06
22	ABCB7	Huh-7.5.1 vs Huh-7	Huh-7.5.1	Huh-7	7.365068819	6.70891631	0.65615251	0.000788122	0.004769133
8899	PRPF4B	R1.09 vs Huh-7.5.1	Huh-7.5.1	R1.09	6.634053347	5.977865632	0.656187715	2.01E-05	6.81E-05
3699	ITIH3	R2.1 vs Huh-7.5.1	Huh-7.5.1	R2.1	4.411900181	3.755709611	0.65619057	0.00022337	0.000392179
9039	UBA3	Huh-7.5.1c2 vs Huh-7	Huh-7	Huh-7.5.1c2	7.084348509	6.428156284	0.656192225	0.001903078	0.009188865
85409	NKD2	Huh-7.5.1c2 vs Huh-7	Huh-7.5.1c2	Huh-7	5.948503662	5.292306338	0.656197324	0.000147423	0.001297284
318	NUDT2	R1.09 vs R2.1	R2.1	R1.09	7.178708403	6.522501054	0.656207348	4.00E-06	7.73E-06
54957	TXNL4B	Huh-7.5.1c2 vs Huh-7	Huh-7.5.1c2	Huh-7	7.842707892	7.18646067	0.656247222	2.55E-05	0.000333678
10244	RABEPK	R1.09 vs Huh-7.5.1	Huh-7.5.1	R1.09	9.372124667	8.715876187	0.65624848	3.74E-08	2.96E-07
64208	POPDC3	R1.10 vs Huh-7.5.1	R1.10	Huh-7.5.1	8.647713601	7.991444079	0.656269521	2.97E-08	4.34E-07
56474	CTPS2	R2.1 vs Huh-7.5.1	R2.1	Huh-7.5.1	7.159622829	6.503327007	0.656295822	1.13E-06	2.76E-06
113835	ZNF257	R1.09 vs R2.1	R1.09	R2.1	3.572192539	2.915879076	0.656313464	3.43E-06	6.67E-06
60496	AASDHPPT	Huh-7.5.1c2 vs Huh-7	Huh-7	Huh-7.5.1c2	8.649439038	7.993120121	0.656318917	0.001025077	0.005695779
83451	ABHD11	R1.10 vs R2.1	R2.1	R1.10	5.293894568	4.637544298	0.65635027	1.03E-06	2.26E-06
9120	SLC16A6	R1.09 vs R2.1	R2.1	R1.09	4.287476836	3.63112577	0.656351066	0.000112476	0.000186123
55197	RPRD1A	Huh-7.5.1 vs Huh-7	Huh-7	Huh-7.5.1	6.922167589	6.265776732	0.656390858	0.00083882	0.004995625
92344	GORAB	R1.09 vs Huh-7.5.1	Huh-7.5.1	R1.09	7.922199408	7.265757083	0.656442325	0.000561601	0.001370071
3171	FOXA3	Huh-7.5.1c2 vs Huh-7	Huh-7.5.1c2	Huh-7	10.82058001	10.16411808	0.656461934	0.001046182	0.005780766
10498	CARM1	R2.1 vs Huh-7.5.1	R2.1	Huh-7.5.1	9.218698293	8.56221813	0.656480162	4.52E-07	1.18E-06
51365	PLA1A	Huh-7.5.1c2 vs Huh-7	Huh-7.5.1c2	Huh-7	5.492935331	4.836447508	0.656487823	0.00115388	0.006220413
132158	GLYCTK	Huh-7.5.1 vs Huh-7	Huh-7.5.1	Huh-7	9.971924554	9.315434225	0.656490329	5.48E-05	0.00060421
327	APEH	R1.09 vs R2.1	R1.09	R2.1	9.124671962	8.468169187	0.656502775	1.12E-08	3.11E-08
85411	C6orf114	R1.10 vs R2.1	R2.1	R1.10	4.085257947	3.428736659	0.656521288	1.71E-07	4.16E-07
2567	GABRG3	Huh-7.5.1 vs Huh-7.5.1i	Huh-7.5.1	Huh-7.5.1i	3.90735621	3.239971795	0.6565431	0.000173378	0.000414121
26024	PTCD1	R1.09 vs R2.1	R1.09	R2.1	9.069355977	8.412807158	0.656548819	4.76E-08	1.18E-07
10144	FAM13A	R1.09 vs Huh-7.5.1	R1.09	Huh-7.5.1	7.702410705	7.045847338	0.656563367	1.19E-08	1.13E-07
79089	TMUB2	R1.10 vs Huh-7.5.1	Huh-7.5.1	R1.10	7.222686449	6.566091241	0.656595208	2.40E-05	0.00012113
221443	C6orf130	R1.10 vs R2.1	R1.10	R2.1	8.245451665	7.588853026	0.656598639	2.40E-08	6.79E-08
10712	FAM189B	R1.10 vs R2.1	R2.1	R1.10	9.346742232	8.69012493	0.656617302	1.45E-06	3.12E-06
51300	C3orf1	R1.10 vs R2.1	R2.1	R1.10	11.31081343	10.65415635	0.656657078	1.87E-09	6.68E-09
50853	VILL	R1.09 vs R1.10	R1.09	R1.10	6.780833788	6.124136937	0.65669685	2.77E-06	4.56E-05
26235	FBXL4	Huh-7.5.1 vs Huh-7	Huh-7	Huh-7.5.1	6.372696974	5.71599907	0.656697904	0.000479943	0.003255899
23127	GLT25D2	Huh-7.5.1c2 vs Huh-7	Huh-7.5.1c2	Huh-7	5.231528087	4.574791126	0.656736961	0.00100014	0.005606418
1605	DAG1	R1.09 vs R2.1	R1.09	R2.1	8.224110786	7.567371566	0.656739219	7.38E-09	2.11E-08
51186	WBP5	R1.09 vs Huh-7.5.1	R1.09	Huh-7.5.1	11.41782046	10.76107578	0.656744683	1.86E-07	1.14E-06
5436	POLR2.1G	R1.09 vs R2.1	R2.1	R1.09	11.53966641	10.88290815	0.656758259	2.77E-08	7.18E-08
6625	SNRNP70	R1.09 vs Huh-7.5.1	Huh-7.5.1	R1.09	9.797624623	9.140852774	0.656771849	8.74E-07	4.28E-06
10042	HMGXB4	R1.10 vs R2.1	R2.1	R1.10	8.887272164	8.230495439	0.656776725	7.09E-08	1.85E-07
55174	INTS10	R2.1 vs Huh-7.5.1	R2.1	Huh-7.5.1	9.073416778	8.416631941	0.656784837	1.29E-06	3.14E-06
7298	TYMS	Huh-7.5.1 vs Huh-7.5.1i	Huh-7.5.1	Huh-7.5.1i	11.74574468	11.01751616	0.656808537	0.001704583	0.003102683
5985	RFC5	Huh-7.5.1 vs Huh-7	Huh-7	Huh-7.5.1	8.611952618	7.955137581	0.656815037	0.000471444	0.003216073
1445	CSK	R1.09 vs R2.1	R2.1	R1.09	9.002449814	8.345630443	0.656819371	5.71E-08	1.39E-07
84364	ARFGAP2	R1.10 vs Huh-7.5.1	Huh-7.5.1	R1.10	8.629709635	7.972887626	0.656822009	4.42E-05	0.000203268
57412	AS3MT	Huh-7.5.1 vs Huh-7	Huh-7	Huh-7.5.1	8.632807693	7.97594488	0.656862813	0.001926654	0.009430263
79840	NHEJ1	R1.10 vs R2.1	R2.1	R1.10	7.148760857	6.49187131	0.656889548	1.14E-06	2.48E-06
770	CA11	Huh-7.5.1c2 vs Huh-7.5.1c2i	Huh-7.5.1c2	Huh-7.5.1c2i	4.933300365	4.344487601	0.656895579	0.001225579	0.003370644
80320	SP6	Huh-7.5.1 vs Huh-7.5.1i	Huh-7.5.1	Huh-7.5.1i	5.408936018	4.762862635	0.656897129	0.002113834	0.003125539
23358	USP24	R1.10 vs R2.1	R2.1	R1.10	8.823510408	8.166602213	0.656908195	2.23E-06	4.66E-06
440981	LOC440981	Huh-7.5.1 vs Huh-7.5.1i	Huh-7.5.1	Huh-7.5.1i	3.702050509	2.982157978	0.656908346	0.000449769	0.000950438
158586	ZXDB	R2.1 vs Huh-7.5.1	R2.1	Huh-7.5.1	4.34264172	3.685729927	0.656911793	3.11E-07	8.42E-07
23164	MPRIP	R2.1 vs Huh-7.5.1	R2.1	Huh-7.5.1	9.718155921	9.06122962	0.656926301	3.35E-07	9.01E-07
11123	RCAN3	R2.1 vs Huh-7.5.1	Huh-7.5.1	R2.1	4.126390033	3.469417589	0.656972443	2.28E-06	5.33E-06
252969	NEIL2	Huh-7.5.1 vs Huh-7.5.1i	Huh-7.5.1	Huh-7.5.1i	5.956039195	5.227268101	0.656976519	0.001988915	0.003563877
54802	TRIT1	R1.09 vs R2.1	R2.1	R1.09	8.147845919	7.490841911	0.657004008	4.20E-08	1.05E-07
8555	CDC14B	R1.10 vs Huh-7.5.1	R1.10	Huh-7.5.1	7.907912089	7.250892797	0.657019292	9.56E-08	1.13E-06
92667	C20orf72	Huh-7.5.1c2 vs Huh-7	Huh-7	Huh-7.5.1c2	9.941708879	9.284662247	0.657046632	0.000623806	0.003887974
8317	CDC7	R1.10 vs Huh-7.5.1	Huh-7.5.1	R1.10	8.641064615	7.984014333	0.657050282	4.23E-07	3.95E-06
11282	MGAT4B	R1.09 vs Huh-7.5.1	R1.09	Huh-7.5.1	10.75555455	10.09845298	0.657101577	1.42E-08	1.31E-07
80232	WDR2.16	Huh-7.5.1 vs Huh-7	Huh-7.5.1	Huh-7	7.783830298	7.126727251	0.657103047	0.000141276	0.001258295
7804	LRP8	R1.10 vs R2.1	R1.10	R2.1	7.6933627	7.036255962	0.657106738	6.13E-07	1.38E-06
9122	SLC16A4	Huh-7.5.1 vs Huh-7.5.1i	Huh-7.5.1i	Huh-7.5.1	3.624890862	3.036543591	0.657108712	0.001090116	0.001695737
2521	FUS	R1.10 vs R2.1	R2.1	R1.10	8.958634559	8.301510695	0.657123864	1.34E-08	3.98E-08
5315	PKM2	R1.09 vs R1.10	R1.10	R1.09	9.776365125	9.119221501	0.657143624	7.11E-07	1.57E-05
57410	SCYL1	R1.09 vs R2.1	R2.1	R1.09	8.299380779	7.642225395	0.657155384	4.91E-07	1.06E-06
2621	GAS6	Huh-7.5.1c2 vs Huh-7.5.1c2i	Huh-7.5.1c2	Huh-7.5.1c2i	6.517714383	5.880287892	0.657158229	0.002821098	0.006645614
29960	FTSJ2	R1.09 vs R2.1	R2.1	R1.09	9.684719293	9.027539088	0.657180205	2.41E-08	6.31E-08
2969	GTF2I	R1.10 vs R2.1	R2.1	R1.10	5.409789464	4.752608998	0.657180466	1.35E-05	2.55E-05
56851	C15orf24	R1.10 vs R2.1	R2.1	R1.10	9.980267664	9.323080275	0.657187389	1.26E-08	3.77E-08
285343	C3orf23	Huh-7.5.1c2 vs Huh-7	Huh-7	Huh-7.5.1c2	8.344406219	7.687176371	0.657229848	0.00067148	0.004103341
10600	USP16	Huh-7.5.1c2 vs Huh-7	Huh-7	Huh-7.5.1c2	7.33421918	6.676965384	0.657253796	0.0006505	0.004002413
1785	DNM2	R1.10 vs R2.1	R1.10	R2.1	7.483022709	6.825762523	0.657260186	7.27E-08	1.89E-07
6584	SLC22A5	Huh-7.5.1c2 vs Huh-7	Huh-7.5.1c2	Huh-7	6.706810051	6.049548458	0.657261593	0.00013458	0.001215636
4125	MAN2B1	Huh-7.5.1c2 vs Huh-7	Huh-7.5.1c2	Huh-7	9.63756243	8.980291577	0.657270853	1.97E-05	0.000275121
22826	DNAJC8	R2.1 vs Huh-7.5.1	R2.1	Huh-7.5.1	9.141734888	8.484455731	0.657279157	2.07E-08	6.92E-08
89978	ATPBD4	R1.10 vs R2.1	R2.1	R1.10	7.294468948	6.637179737	0.657289212	4.30E-07	9.90E-07
8867	SYNJ1	R1.10 vs R2.1	R2.1	R1.10	5.480695843	4.823398023	0.65729782	1.85E-06	3.91E-06
57232	ZNF630	Huh-7.5.1 vs Huh-7.5.1i	Huh-7.5.1i	Huh-7.5.1	5.487183218	4.892793029	0.657321425	0.001144886	0.00177479
3068	HDGF	R2.1 vs Huh-7.5.1	Huh-7.5.1	R2.1	11.84280169	11.18546968	0.657332008	1.17E-08	4.15E-08
55789	DEPDC1B	R1.09 vs Huh-7.5.1	Huh-7.5.1	R1.09	9.111012922	8.453657812	0.65735511	1.00E-05	3.67E-05
114327	EFHC1	Huh-7.5.1c2 vs Huh-7.5.1c2i	Huh-7.5.1c2i	Huh-7.5.1c2	5.980967913	5.348577622	0.657371566	0.000257955	0.000982383
2617	GARS	Huh-7.5.1c2 vs Huh-7	Huh-7.5.1c2	Huh-7	10.95817224	10.30079479	0.657377449	8.17E-05	0.000829371
151195	CCNYL1	R1.10 vs R2.1	R1.10	R2.1	7.715473147	7.058073522	0.657399625	3.39E-06	6.92E-06
64225	ATL2	R1.09 vs R2.1	R2.1	R1.09	5.661750278	5.00427921	0.657471068	4.63E-07	9.98E-07
6838	SURF6	R1.10 vs R2.1	R2.1	R1.10	8.043587796	7.386101673	0.657486123	2.39E-08	6.76E-08
26276	VPS33B	Huh-7.5.1 vs Huh-7	Huh-7.5.1	Huh-7	7.968134608	7.310639072	0.657495536	0.000100226	0.000964859
1063	CENPF	Huh-7.5.1 vs Huh-7	Huh-7.5.1	Huh-7	7.369267212	6.711724097	0.657543115	0.000845556	0.005022854
5217	PFN2	R1.09 vs R2.1	R2.1	R1.09	10.77995471	10.12240223	0.65755248	2.05E-08	5.44E-08
23404	EXOSC2	R1.10 vs Huh-7.5.1	Huh-7.5.1	R1.10	8.516693317	7.859118544	0.657574774	1.40E-07	1.55E-06
84522	JAGN1	R1.10 vs R2.1	R1.10	R2.1	10.82332857	10.16573439	0.657594182	8.47E-09	2.63E-08
6773	STAT2	Huh-7.5.1 vs Huh-7.5.1i	Huh-7.5.1	Huh-7.5.1i	6.407627657	5.716540294	0.65769169	0.000124636	0.000311926
79033	ERI3	R1.10 vs R2.1	R2.1	R1.10	7.056327642	6.39858238	0.657745262	5.78E-09	1.86E-08
207	AKT1	Huh-7.5.1 vs Huh-7	Huh-7	Huh-7.5.1	8.16847928	7.510727989	0.657751292	0.000144326	0.001279729
26112	CCDC69	R1.09 vs Huh-7.5.1	Huh-7.5.1	R1.09	7.250173516	6.592408975	0.657764541	1.05E-06	5.02E-06
55677	IWS1	Huh-7.5.1c2 vs Huh-7.5.1c2i	Huh-7.5.1c2i	Huh-7.5.1c2	8.000928017	7.34198276	0.65778405	0.000110314	0.000496375
8864	PER2.1	Huh-7.5.1c2 vs Huh-7.5.1	Huh-7.5.1	Huh-7.5.1c2	8.669812785	8.012019151	0.657793634	4.82E-05	0.005163
118472	ZNF511	R1.10 vs R2.1	R2.1	R1.10	9.686175589	9.028333379	0.65784221	4.60E-08	1.24E-07
25886	WDR51A	R1.10 vs R2.1	R2.1	R1.10	7.630488692	6.972579477	0.657909215	7.50E-08	1.95E-07
5902	RANBP1	R2.1 vs Huh-7.5.1	R2.1	Huh-7.5.1	7.481636961	6.823702827	0.657934134	4.06E-06	9.12E-06
79036	C19orf50	R1.10 vs R2.1	R2.1	R1.10	9.374514931	8.716580645	0.657934286	4.87E-09	1.60E-08
23141	ANKLE2	Huh-7.5.1 vs Huh-7	Huh-7	Huh-7.5.1	6.619623087	5.961687262	0.657935825	0.001138043	0.006346254
51079	NDUFA13	R1.10 vs R2.1	R1.10	R2.1	12.37340709	11.71546411	0.657942976	9.41E-09	2.90E-08
3833	KIFC1	R1.09 vs Huh-7.5.1	Huh-7.5.1	R1.09	8.705770351	8.047824697	0.657945654	5.27E-07	2.78E-06
396	ARHGDIA	R1.10 vs Huh-7.5.1	Huh-7.5.1	R1.10	7.246796889	6.588838829	0.65795806	1.30E-08	2.19E-07
58526	MID1IP1	Huh-7.5.1c2 vs Huh-7	Huh-7	Huh-7.5.1c2	9.425975781	8.768017341	0.65795844	2.94E-05	0.00037397
10157	AASS	Huh-7.5.1c2 vs Huh-7	Huh-7.5.1c2	Huh-7	5.263274489	4.605295624	0.657978865	0.001260159	0.006669458
1525	CXADR	R2.1 vs Huh-7.5.1	Huh-7.5.1	R2.1	6.933209911	6.275223479	0.657986432	7.50E-06	1.61E-05
3625	INHBB	R1.10 vs R2.1	R2.1	R1.10	5.055606218	4.397609023	0.657997196	0.000379085	0.00061147
79723	SUV39H2	R2.1 vs Huh-7.5.1	R2.1	Huh-7.5.1	7.051468464	6.393445036	0.658023428	1.78E-07	5.00E-07
30	ACAA1	Huh-7.5.1c2 vs Huh-7	Huh-7	Huh-7.5.1c2	11.41746791	10.75936842	0.658099496	4.09E-05	0.000483086
10008	KCNE3	R1.10 vs Huh-7.5.1	R1.10	Huh-7.5.1	6.569629391	5.911469545	0.658159846	1.04E-07	1.21E-06
6892	TAPBP	R1.09 vs Huh-7.5.1	R1.09	Huh-7.5.1	6.221827254	5.563643086	0.658184168	4.84E-08	3.65E-07
29100	TMEM208	R2.1 vs Huh-7.5.1	R2.1	Huh-7.5.1	10.27052942	9.612332561	0.658196863	6.00E-08	1.84E-07
84747	UNC119B	R1.09 vs R2.1	R2.1	R1.09	10.16960901	9.511392716	0.658216294	1.98E-09	6.31E-09
4140	MARK3	R2.1 vs Huh-7.5.1	R2.1	Huh-7.5.1	7.978206568	7.319987881	0.658218687	3.82E-08	1.21E-07
9741	LAPTM4A	Huh-7.5.1 vs Huh-7.5.1i	Huh-7.5.1i	Huh-7.5.1	11.83335738	11.13650829	0.658221017	0.001540954	0.002840103
136647	C7orf11	Huh-7.5.1 vs Huh-7	Huh-7.5.1	Huh-7	10.72820171	10.06997224	0.658229469	6.58E-05	0.000698142
26995	TRUB2	R1.10 vs R2.1	R2.1	R1.10	9.23513647	8.576872984	0.658263486	1.83E-08	5.31E-08
57620	STIM2	Huh-7.5.1c2 vs Huh-7	Huh-7	Huh-7.5.1c2	6.788673937	6.130375184	0.658298753	3.69E-05	0.000447035
10490	VTI1B	Huh-7.5.1c2 vs Huh-7.5.1c2i	Huh-7.5.1c2	Huh-7.5.1c2i	9.395825229	8.6918067	0.658307686	0.000175149	0.000469107
80127	C14orf45	R1.10 vs Huh-7.5.1	Huh-7.5.1	R1.10	5.488613734	4.830302966	0.658310768	9.17E-05	0.000380962
116	ADCYAP1	Huh-7 vs Huh-7i	Huh-7i	Huh-7	4.490967193	3.76532206	0.658375517	0.001153684	0.002965749
11338	U2AF2	R1.09 vs R2.1	R2.1	R1.09	7.423197265	6.764794279	0.658402987	2.15E-09	6.81E-09
55567	DNAH3	R1.09 vs R2.1	R1.09	R2.1	5.117973396	4.45956289	0.658410506	1.31E-06	2.68E-06
8428	STK24	Huh-7.5.1c2 vs Huh-7	Huh-7	Huh-7.5.1c2	11.17890674	10.52046268	0.658444066	0.000172367	0.001451811
10787	NCKAP1	Huh-7.5.1 vs Huh-7	Huh-7.5.1	Huh-7	9.701275161	9.042796861	0.658478301	1.97E-05	0.000278786
54968	TMEM70	Huh-7.5.1 vs Huh-7.5.1i	Huh-7.5.1i	Huh-7.5.1	8.610390619	7.970558704	0.658520273	0.001781744	0.002664486
152877	FAM53A	R1.09 vs Huh-7.5.1	Huh-7.5.1	R1.09	4.297863209	3.639336094	0.658527115	4.82E-05	0.000148759
26151	NAT9	R1.09 vs R2.1	R2.1	R1.09	8.111206838	7.452615486	0.658591352	9.31E-08	2.21E-07
57037	ANKMY2	Huh-7.5.1 vs Huh-7	Huh-7.5.1	Huh-7	8.041658563	7.383014028	0.658644535	0.000150993	0.001326191
274	BIN1	Huh-7.5.1c2 vs Huh-7	Huh-7.5.1c2	Huh-7	8.851796057	8.193140782	0.658655274	1.77E-05	0.000255758
121355	GTSF1	Huh-7.5.1c2 vs Huh-7	Huh-7.5.1c2	Huh-7	11.18329256	10.52463702	0.658655544	1.24E-05	0.000196344
4708	NDUFB2	Huh-7.5.1c2 vs Huh-7	Huh-7.5.1c2	Huh-7	11.84360905	11.18495168	0.658657373	1.56E-05	0.000233256
221895	JAZF1	R1.09 vs R1.10	R1.10	R1.09	4.83663005	4.177933514	0.658696535	4.05E-06	6.24E-05
360	AQP3	R1.09 vs R1.10	R1.10	R1.09	7.412699368	6.753927447	0.658771921	2.35E-08	1.03E-06
129401	NUP35	R1.09 vs R2.1	R2.1	R1.09	9.087292973	8.428497016	0.658795957	2.55E-08	6.65E-08
54765	TRIM44	R1.10 vs Huh-7.5.1	R1.10	Huh-7.5.1	8.899241134	8.240418083	0.658823051	1.21E-08	2.07E-07
80071	CCDC15	R1.09 vs Huh-7.5.1	Huh-7.5.1	R1.09	4.690987063	4.032140549	0.658846513	1.74E-06	7.80E-06
92822	ZNF276	R1.10 vs R2.1	R2.1	R1.10	6.417508259	5.758653558	0.658854701	1.02E-07	2.59E-07
1743	DLST	R1.09 vs R2.1	R2.1	R1.09	9.525376622	8.866500186	0.658876436	3.03E-08	7.77E-08
255919	TMEM188	Huh-7.5.1c2 vs Huh-7	Huh-7	Huh-7.5.1c2	7.608191057	6.949301317	0.65888974	0.000114834	0.001070711
9984	THOC1	R1.09 vs Huh-7.5.1	Huh-7.5.1	R1.09	9.302194818	8.643288017	0.658906802	9.53E-05	0.000274158
6919	TCEA2	R1.09 vs R2.1	R2.1	R1.09	6.375568417	5.716651629	0.658916788	6.27E-07	1.33E-06
129025	ZNF280A	R1.10 vs Huh-7.5.1	R1.10	Huh-7.5.1	6.262305584	5.60336672	0.658938864	2.86E-07	2.83E-06
84309	NUDT16L1	R1.10 vs Huh-7.5.1	Huh-7.5.1	R1.10	8.201854781	7.542897323	0.658957457	5.42E-07	4.85E-06
5884	RAD17	Huh-7.5.1c2 vs Huh-7	Huh-7	Huh-7.5.1c2	5.953851825	5.29486026	0.658991565	0.000407941	0.002795187
2241	FER	R1.10 vs R2.1	R2.1	R1.10	6.281786979	5.622765248	0.659021731	3.37E-05	6.10E-05
84083	ZRANB3	R1.09 vs Huh-7.5.1	Huh-7.5.1	R1.09	6.854344302	6.195276912	0.65906739	1.49E-05	5.21E-05
9978	RBX1	R2.1 vs Huh-7.5.1	R2.1	Huh-7.5.1	12.55117967	11.8920733	0.65910637	5.06E-09	1.95E-08
348801	LNP1	R1.09 vs R2.1	R1.09	R2.1	7.256806704	6.597693725	0.659112979	1.68E-05	3.04E-05
2218	FKTN	R1.09 vs R2.1	R2.1	R1.09	7.135847353	6.476726786	0.659120566	1.14E-06	2.34E-06
10048	RANBP9	R2.1 vs Huh-7.5.1	R2.1	Huh-7.5.1	7.992377663	7.333227077	0.659150586	4.16E-09	1.64E-08
387103	C6orf173	R1.09 vs Huh-7.5.1	Huh-7.5.1	R1.09	11.00418202	10.34500539	0.659176634	5.15E-08	3.86E-07
84993	UBL7	R1.09 vs Huh-7.5.1	Huh-7.5.1	R1.09	9.05188127	8.392634714	0.659246556	1.46E-07	9.34E-07
5359	PLSCR1	R1.09 vs Huh-7.5.1	R1.09	Huh-7.5.1	8.132534491	7.473264924	0.659269566	4.57E-08	3.48E-07
2355	FOSL2	R1.09 vs R2.1	R1.09	R2.1	5.475952771	4.816674976	0.659277796	1.83E-08	4.89E-08
113177	C19orf36	Huh-7.5.1c2 vs Huh-7	Huh-7.5.1c2	Huh-7	5.577878207	4.918569523	0.659308684	0.000481569	0.003180775
9255	AIMP1	R1.09 vs R2.1	R2.1	R1.09	9.543760547	8.884397835	0.659362712	4.46E-08	1.11E-07
9842	PLEKHM1	Huh-7.5.1c2 vs Huh-7	Huh-7.5.1c2	Huh-7	8.262480756	7.603109299	0.659371457	5.83E-05	0.000634674
8629	JRK	R2.1 vs Huh-7.5.1	R2.1	Huh-7.5.1	6.758931691	6.099539562	0.659392128	7.77E-08	2.34E-07
85369	FAM40A	R2.1 vs Huh-7.5.1	R2.1	Huh-7.5.1	8.070920505	7.411504697	0.659415808	1.25E-07	3.62E-07
60680	BRUNOL5	R1.10 vs R2.1	R2.1	R1.10	4.352567775	3.693137874	0.659429901	9.41E-05	0.000161786
8266	UBL4A	Huh-7.5.1 vs Huh-7	Huh-7	Huh-7.5.1	9.725776224	9.066338327	0.659437897	7.81E-05	0.00079825
10481	HOXB13	Huh-7.5.1 vs Huh-7.5.1i	Huh-7.5.1	Huh-7.5.1i	4.580802524	3.881428492	0.659462464	0.000828172	0.001633131
80298	MTERFD3	Huh-7.5.1c2 vs Huh-7.5.1c2i	Huh-7.5.1c2i	Huh-7.5.1c2	6.619140398	5.991048241	0.659466672	0.002636167	0.006284752
84337	ELOF1	R1.10 vs R2.1	R2.1	R1.10	9.398927603	8.73945858	0.659469023	2.16E-07	5.21E-07
55634	ZNF673	Huh-7.5.1 vs Huh-7	Huh-7	Huh-7.5.1	6.472042417	5.812527953	0.659514464	0.00029987	0.00226406
57154	SMURF1	R1.09 vs R2.1	R1.09	R2.1	6.286586677	5.627070944	0.659515733	1.37E-09	4.52E-09
84901	NFATC2IP	Huh-7.5.1c2 vs Huh-7	Huh-7	Huh-7.5.1c2	7.488065036	6.828531436	0.6595336	4.10E-05	0.000483122
57326	PBXIP1	R1.10 vs Huh-7.5.1	R1.10	Huh-7.5.1	7.225946548	6.566392095	0.659554454	1.35E-07	1.50E-06
2213	FCGR2.1B	R1.09 vs Huh-7.5.1	R1.09	Huh-7.5.1	5.053278215	4.393713907	0.659564308	9.16E-06	3.39E-05
11193	WBP4	R1.09 vs R2.1	R2.1	R1.09	7.298947031	6.639377124	0.659569907	1.83E-06	3.68E-06
58476	TP53INP2	Huh-7.5.1 vs Huh-7.5.1i	Huh-7.5.1i	Huh-7.5.1	8.869714476	8.259176489	0.65960752	0.000210417	0.000381406
51186	WBP5	R1.09 vs R2.1	R1.09	R2.1	11.41782046	10.75820295	0.65961751	1.77E-07	4.02E-07
10250	SRRM1	R1.09 vs Huh-7.5.1	Huh-7.5.1	R1.09	10.79741626	10.13779355	0.659622716	3.20E-08	2.59E-07
521	ATP5I	R1.09 vs R1.10	R1.09	R1.10	12.23052902	11.57086272	0.659666296	3.17E-09	2.27E-07
116064	LRRC58	R1.09 vs R2.1	R2.1	R1.09	6.974399989	6.314729364	0.659670625	1.36E-07	3.15E-07
57136	C20orf3	R1.09 vs R2.1	R2.1	R1.09	10.43694728	9.777250823	0.659696453	1.24E-07	2.90E-07
51156	SERPINA10	R1.09 vs Huh-7.5.1	Huh-7.5.1	R1.09	6.634344227	5.974638865	0.659705362	1.43E-05	5.03E-05
345778	MTX3	R2.1 vs Huh-7.5.1	R2.1	Huh-7.5.1	7.259379039	6.599653507	0.659725532	3.10E-07	8.38E-07
84221	C21orf56	R1.09 vs Huh-7.5.1	Huh-7.5.1	R1.09	7.220703935	6.560948743	0.659755192	6.35E-07	3.26E-06
3065	HDAC1	Huh-7.5.1c2 vs Huh-7.5.1c2i	Huh-7.5.1c2	Huh-7.5.1c2i	10.55575552	9.874820084	0.659763063	0.000242968	0.000638325
9685	CLINT1	Huh-7.5.1c2 vs Huh-7	Huh-7	Huh-7.5.1c2	8.665773058	8.005987132	0.659785926	0.000232167	0.001819973
22847	ZNF507	R2.1 vs Huh-7.5.1	R2.1	Huh-7.5.1	7.348845537	6.689057222	0.659788315	5.02E-08	1.56E-07
25896	INTS7	R1.09 vs Huh-7.5.1	Huh-7.5.1	R1.09	8.591548263	7.931749742	0.659798522	1.39E-08	1.29E-07
145788	FLJ27352	R2.1 vs Huh-7.5.1	R2.1	Huh-7.5.1	4.606367722	3.946565395	0.659802327	0.000118727	0.000216163
3475	IFRD1	R1.09 vs R2.1	R2.1	R1.09	9.303339315	8.643525443	0.659813872	4.35E-06	8.39E-06
9513	FXR2.1	R1.09 vs R2.1	R2.1	R1.09	8.576916881	7.917099031	0.65981785	6.15E-08	1.49E-07
5518	PPP2R1A	R1.09 vs R2.1	R2.1	R1.09	8.311059206	7.651237776	0.659821431	1.31E-06	2.67E-06
9928	KIF14	R1.09 vs R1.10	R1.10	R1.09	7.640123069	6.98028586	0.659837209	1.52E-06	2.81E-05
28984	C13orf15	Huh-7.5.1 vs Huh-7	Huh-7	Huh-7.5.1	4.235580354	3.575666893	0.659913461	0.001303384	0.007038179
8295	TRRAP	R1.09 vs Huh-7.5.1	Huh-7.5.1	R1.09	7.85854924	7.198615763	0.659933477	1.50E-07	9.52E-07
55607	PPP1R9A	R1.10 vs R2.1	R1.10	R2.1	5.846306213	5.18636612	0.659940094	2.25E-08	6.41E-08
5981	RFC1	R1.09 vs Huh-7.5.1	Huh-7.5.1	R1.09	8.610361441	7.950417477	0.659943965	1.07E-07	7.16E-07
2535	FZD2	R1.09 vs Huh-7.5.1	Huh-7.5.1	R1.09	4.652293403	3.992348624	0.659944779	7.82E-05	0.000229661
153469	LOC153469	Huh-7.5.1 vs Huh-7	Huh-7.5.1	Huh-7	4.594752243	3.934797507	0.659954736	0.000150693	0.001324391
79674	VEPH1	R1.10 vs Huh-7.5.1	R1.10	Huh-7.5.1	4.785965356	4.126008681	0.659956675	0.000198463	0.000741573
1244	ABCC2	Huh-7.5.1c2 vs Huh-7	Huh-7.5.1c2	Huh-7	6.845088199	6.185115998	0.659972201	0.000448699	0.003005612
81619	TSPAN14	R1.10 vs R2.1	R1.10	R2.1	7.905147724	7.245145425	0.660002299	1.14E-06	2.47E-06
283537	SLC46A3	Huh-7.5.1 vs Huh-7	Huh-7.5.1	Huh-7	4.809213702	4.149207826	0.660005876	0.000342436	0.002501384
389432	SAMD5	R2.1 vs Huh-7.5.1	R2.1	Huh-7.5.1	3.967053208	3.30703578	0.660017427	6.93E-09	2.58E-08
147699	FLJ40125	R1.09 vs R2.1	R2.1	R1.09	6.203942533	5.543885017	0.660057516	2.11E-05	3.77E-05
126792	B3GALT6	R1.10 vs R2.1	R1.10	R2.1	9.115336125	8.455278305	0.66005782	3.36E-08	9.26E-08
10020	GNE	R1.10 vs R2.1	R1.10	R2.1	9.129163656	8.46909627	0.660067386	4.33E-08	1.17E-07
334	APLP2	R1.09 vs Huh-7.5.1	R1.09	Huh-7.5.1	10.23668992	9.576602802	0.660087116	5.49E-09	5.92E-08
10069	RWDD2B	R1.10 vs R2.1	R1.10	R2.1	8.16471123	7.50461009	0.66010114	4.45E-07	1.02E-06
10435	CDC42EP2	R1.10 vs R2.1	R1.10	R2.1	6.99113742	6.331032204	0.660105215	1.31E-08	3.89E-08
2971	GTF3A	R1.10 vs R2.1	R2.1	R1.10	11.97791949	11.3178007	0.660118789	6.47E-09	2.06E-08
100113407	TMEM170B	R1.09 vs Huh-7.5.1	Huh-7.5.1	R1.09	6.389658719	5.729498782	0.660159938	6.50E-08	4.69E-07
8667	EIF3H	R1.10 vs R2.1	R2.1	R1.10	11.83628135	11.17607763	0.660203712	1.28E-08	3.81E-08
29090	C18orf55	R2.1 vs Huh-7.5.1	R2.1	Huh-7.5.1	9.066282362	8.406056725	0.660225637	4.76E-08	1.49E-07
56123	PCDHB13	R1.10 vs R2.1	R1.10	R2.1	3.938952267	3.278680837	0.66027143	4.10E-08	1.11E-07
80306	MED28	R1.10 vs R2.1	R2.1	R1.10	8.842734664	8.1824135	0.660321164	8.40E-08	2.16E-07
88745	C6orf153	R2.1 vs Huh-7.5.1	R2.1	Huh-7.5.1	10.04913962	9.38879735	0.66034227	3.08E-09	1.25E-08
54707	GPN2	Huh-7.5.1 vs Huh-7.5.1i	Huh-7.5.1	Huh-7.5.1i	9.021328744	8.300753093	0.660418787	0.002174019	0.003855389
79612	NARG1L	R1.09 vs R1.10	R1.10	R1.09	5.467970421	4.807513576	0.660456844	2.25E-06	3.84E-05
26262	TSPAN17	R1.09 vs R2.1	R2.1	R1.09	7.933270168	7.27279379	0.660476377	7.40E-07	1.56E-06
29948	OSGIN1	R2.1 vs Huh-7.5.1	Huh-7.5.1	R2.1	6.02076904	5.3602862	0.660482841	8.28E-07	2.08E-06
55578	FAM48A	Huh-7.5.1c2 vs Huh-7	Huh-7	Huh-7.5.1c2	7.755056922	7.094482865	0.660574057	7.78E-05	0.000798711
6871	TADA2L	R1.10 vs R2.1	R2.1	R1.10	5.89132165	5.230737468	0.660584182	2.51E-05	4.61E-05
5691	PSMB3	Huh-7.5.1c2 vs Huh-7	Huh-7.5.1c2	Huh-7	12.94056255	12.27992426	0.66063829	1.51E-05	0.000227568
221935	SDK1	R1.10 vs R2.1	R2.1	R1.10	4.30353087	3.642849097	0.660681773	9.84E-06	1.90E-05
29916	SNX11	R1.09 vs R2.1	R2.1	R1.09	8.161015608	7.50033073	0.660684878	2.84E-08	7.33E-08
4802	NFYC	R1.09 vs R2.1	R2.1	R1.09	7.732667856	7.071952082	0.660715774	9.49E-08	2.25E-07
90874	ZNF697	R1.09 vs R2.1	R2.1	R1.09	7.114393574	6.453674149	0.660719425	8.60E-07	1.80E-06
80763	C12orf39	R2.1 vs Huh-7.5.1	Huh-7.5.1	R2.1	5.282641413	4.621921071	0.660720342	2.78E-05	5.51E-05
6597	SMARCA4	R1.09 vs Huh-7.5.1	Huh-7.5.1	R1.09	10.03438481	9.373627963	0.66075685	1.50E-08	1.37E-07
83590	TMUB1	R1.09 vs R2.1	R2.1	R1.09	7.783000461	7.122224466	0.660775995	2.62E-08	6.82E-08
23366	KIAA0895	R1.09 vs R1.10	R1.09	R1.10	7.199405497	6.53852875	0.660876747	1.66E-08	7.80E-07
95	ACY1	Huh-7.5.1c2 vs Huh-7	Huh-7.5.1c2	Huh-7	10.59416282	9.933280921	0.660881895	0.000120454	0.001111206
284111	SLC13A5	Huh-7.5.1c2 vs Huh-7.5.1	Huh-7.5.1c2	Huh-7.5.1	9.867727715	9.206835768	0.660891947	3.29E-05	0.004135016
3229	HOXC13	Huh-7.5.1 vs Huh-7	Huh-7.5.1	Huh-7	7.635800413	6.974906922	0.660893492	3.01E-05	0.000383113
166793	ZNF509	R1.10 vs R2.1	R2.1	R1.10	5.579870068	4.91895496	0.660915108	8.45E-07	1.87E-06
55276	PGM2	R1.09 vs R2.1	R2.1	R1.09	7.940060743	7.279143658	0.660917085	1.32E-07	3.07E-07
154467	C6orf129	R1.10 vs R2.1	R2.1	R1.10	10.03622683	9.375298827	0.660928005	6.95E-07	1.56E-06
10818	FRS2	Huh-7.5.1 vs Huh-7.5.1i	Huh-7.5.1i	Huh-7.5.1	5.841584363	5.16787127	0.66094095	0.000636358	0.001294649
3625	INHBB	R2.1 vs Huh-7.5.1	R2.1	Huh-7.5.1	5.055606218	4.394627606	0.660978612	0.000364684	0.000624775
579	NKX3-2	Huh-7.5.1 vs Huh-7	Huh-7	Huh-7.5.1	6.693518372	6.032535271	0.660983101	0.000496532	0.0033414
8766	RAB11A	R1.10 vs Huh-7.5.1	R1.10	Huh-7.5.1	10.94607671	10.28504945	0.661027262	2.67E-09	5.75E-08
28987	NOB1	Huh-7.5.1 vs Huh-7.5.1i	Huh-7.5.1	Huh-7.5.1i	10.41003086	9.739896532	0.661073575	4.18E-05	0.000123281
79786	KLHL36	R2.1 vs Huh-7.5.1	R2.1	Huh-7.5.1	5.747929759	5.086849514	0.661080245	4.78E-05	9.20E-05
3716	JAK1	R1.10 vs R2.1	R1.10	R2.1	9.66357704	9.002483984	0.661093056	2.88E-09	9.89E-09
284023	LOC284023	R2.1 vs Huh-7.5.1	R2.1	Huh-7.5.1	5.880819756	5.219709663	0.661110094	6.45E-06	1.40E-05
2521	FUS	R1.09 vs Huh-7.5.1	Huh-7.5.1	R1.09	8.603420495	7.942264438	0.661156057	1.24E-08	1.17E-07
9810	RNF40	R1.09 vs Huh-7.5.1	Huh-7.5.1	R1.09	8.061720018	7.400488452	0.661231565	3.05E-08	2.48E-07
26276	VPS33B	Huh-7.5.1c2 vs Huh-7	Huh-7.5.1c2	Huh-7	7.971885011	7.310639072	0.661245939	9.53E-05	0.000932609
1615	DARS	R1.09 vs Huh-7.5.1	Huh-7.5.1	R1.09	10.44742931	9.786175919	0.661253392	1.75E-08	1.55E-07
25923	ATL3	R1.09 vs Huh-7.5.1	R1.09	Huh-7.5.1	7.90434671	7.243084986	0.661261724	5.48E-07	2.87E-06
10361	NPM2	Huh-7.5.1 vs Huh-7	Huh-7	Huh-7.5.1	7.917785088	7.256494252	0.661290836	5.96E-05	0.000646362
221833	SP8	Huh-7.5.1c2 vs Huh-7.5.1	Huh-7.5.1	Huh-7.5.1c2	7.093618347	6.432202715	0.661415632	5.48E-05	0.005743059
5858	PZP	R1.09 vs R2.1	R1.09	R2.1	5.836422333	5.174981092	0.661441241	0.000195198	0.000315101
10184	LHFPL2	R1.10 vs Huh-7.5.1	R1.10	Huh-7.5.1	8.625179116	7.963727591	0.661451525	1.07E-08	1.86E-07
4908	NTF3	R1.10 vs Huh-7.5.1	R1.10	Huh-7.5.1	5.923469981	5.262016488	0.661453493	1.85E-06	1.36E-05
5836	PYGL	Huh-7.5.1 vs Huh-7	Huh-7.5.1	Huh-7	9.751794255	9.090278541	0.661515714	2.89E-05	0.000371392
80256	KIAA1539	R1.09 vs R2.1	R1.09	R2.1	5.987482173	5.325944011	0.661538162	1.33E-07	3.08E-07
4886	NPY1R	R1.10 vs R2.1	R2.1	R1.10	3.784282354	3.122682109	0.661600244	9.35E-07	2.05E-06
2073	ERCC5	R2.1 vs Huh-7.5.1	R2.1	Huh-7.5.1	7.395058581	6.733453564	0.661605017	2.06E-05	4.16E-05
379	ARL4D	R1.09 vs Huh-7.5.1	Huh-7.5.1	R1.09	7.751412148	7.08974156	0.661670588	6.88E-07	3.48E-06
1123	CHN1	R1.10 vs R2.1	R2.1	R1.10	8.693934083	8.032220722	0.661713361	7.87E-08	2.03E-07
10694	CCT8	R2.1 vs Huh-7.5.1	R2.1	Huh-7.5.1	13.40025871	12.73854449	0.661714215	1.37E-09	6.07E-09
23	ABCF1	R1.10 vs R2.1	R2.1	R1.10	10.03981431	9.378085728	0.661728584	2.07E-08	5.92E-08
5431	POLR2.1B	Huh-7.5.1c2 vs Huh-7	Huh-7	Huh-7.5.1c2	9.750243986	9.088481081	0.661762905	0.000439427	0.002955679
87178	PNPT1	R1.09 vs R2.1	R2.1	R1.09	10.44193418	9.780126223	0.66180796	9.36E-08	2.22E-07
3306	HSPA2	R1.09 vs R1.10	R1.09	R1.10	8.847129547	8.185285592	0.661843955	3.79E-06	5.96E-05
201229	LOC201229	Huh-7.5.1c2 vs Huh-7	Huh-7.5.1c2	Huh-7	6.660348678	5.998502594	0.661846083	0.000503381	0.003290517
7805	LAPTM5	Huh-7.5.1 vs Huh-7.5.1i	Huh-7.5.1	Huh-7.5.1i	5.646818738	4.914592934	0.661888339	0.002486266	0.004346051
10550	ARL6IP5	Huh-7.5.1c2 vs Huh-7	Huh-7	Huh-7.5.1c2	6.455520793	5.793628584	0.661892209	0.000592232	0.003739704
6470	SHMT1	R2.1 vs Huh-7.5.1	R2.1	Huh-7.5.1	7.545381886	6.88345522	0.661926666	2.37E-06	5.53E-06
28992	MACROD1	R1.10 vs R2.1	R2.1	R1.10	6.300764356	5.638822673	0.661941682	0.00036497	0.000589521
115123	Mar-03	R1.10 vs Huh-7.5.1	R1.10	Huh-7.5.1	7.776059555	7.114105962	0.661953593	5.51E-08	7.15E-07
119032	C10orf32	R1.10 vs R2.1	R1.10	R2.1	9.704335817	9.042367637	0.66196818	7.59E-09	2.38E-08
9263	STK17A	R1.09 vs R2.1	R1.09	R2.1	6.534962485	5.872970342	0.661992143	2.78E-07	6.18E-07
84948	TIGD5	R2.1 vs Huh-7.5.1	R2.1	Huh-7.5.1	7.384496065	6.72249387	0.662002195	4.40E-05	8.50E-05
51524	TMEM138	Huh-7.5.1 vs Huh-7	Huh-7.5.1	Huh-7	10.57407057	9.912019736	0.662050835	4.67E-05	0.000533389
388722	C1orf53	R1.09 vs Huh-7.5.1	Huh-7.5.1	R1.09	8.193371637	7.531318313	0.662053324	6.84E-07	3.47E-06
741	ZNHIT2	R1.09 vs R2.1	R2.1	R1.09	5.788636914	5.126569441	0.662067473	7.99E-06	1.49E-05
8332	HIST1H2AL	R1.10 vs Huh-7.5.1	Huh-7.5.1	R1.10	4.814659063	4.152549357	0.662109706	0.002172971	0.006068461
3213	HOXB3	R1.09 vs Huh-7.5.1	R1.09	Huh-7.5.1	4.643846737	3.981736245	0.662110492	1.93E-07	1.17E-06
9556	C14orf2	R2.1 vs Huh-7.5.1	R2.1	Huh-7.5.1	11.27669747	10.61458339	0.662114074	1.00E-08	3.61E-08
35	ACADS	R1.09 vs Huh-7.5.1	R1.09	Huh-7.5.1	7.336324992	6.674172275	0.662152717	1.02E-07	6.84E-07
2120	ETV6	R1.10 vs R2.1	R1.10	R2.1	5.241077987	4.578916473	0.662161514	5.74E-08	1.52E-07
23644	EDC4	R1.10 vs R2.1	R2.1	R1.10	8.40153891	7.739374935	0.662163975	1.28E-08	3.83E-08
84699	CREB3L3	R1.09 vs R1.10	R1.10	R1.09	5.243364398	4.581186202	0.662178195	4.97E-05	0.000466723
8908	GYG2	R1.10 vs R2.1	R1.10	R2.1	7.310590357	6.64840776	0.662182597	2.09E-08	5.97E-08
9890	LPPR4	R1.09 vs R2.1	R2.1	R1.09	3.900346396	3.238133202	0.662213193	1.86E-06	3.73E-06
54946	SLC41A3	R1.09 vs R2.1	R2.1	R1.09	7.141180357	6.478965604	0.662214753	1.08E-07	2.53E-07
286336	FAM78A	R2.1 vs Huh-7.5.1	R2.1	Huh-7.5.1	5.148509568	4.486285318	0.66222425	2.33E-05	4.67E-05
10038	PARP2	Huh-7.5.1c2 vs Huh-7	Huh-7	Huh-7.5.1c2	9.419168881	8.756916269	0.662252613	5.23E-05	0.000580458
8819	SAP30	R1.09 vs Huh-7.5.1	Huh-7.5.1	R1.09	6.081815491	5.419562299	0.662253193	2.85E-06	1.21E-05
122553	TRAPPC6B	R2.1 vs Huh-7.5.1	R2.1	Huh-7.5.1	7.334034251	6.671772619	0.662261633	3.94E-06	8.87E-06
84976	DISP1	R1.09 vs Huh-7.5.1	R1.09	Huh-7.5.1	6.823274369	6.160991352	0.662283017	7.83E-07	3.88E-06
8702	B4GALT4	R1.10 vs Huh-7.5.1	R1.10	Huh-7.5.1	7.937472892	7.275182301	0.662290591	2.60E-07	2.61E-06
90480	GADD45GIP1	R1.10 vs R2.1	R2.1	R1.10	9.789214047	9.126873569	0.662340479	1.19E-07	2.98E-07
347	APOD	R1.10 vs R2.1	R1.10	R2.1	4.840055186	4.17768788	0.662367306	1.13E-06	2.46E-06
10248	POP7	R1.10 vs R2.1	R2.1	R1.10	10.75711752	10.0947368	0.662380718	1.66E-08	4.84E-08
1729	DIAPH1	R1.09 vs R2.1	R1.09	R2.1	8.838064039	8.1756739	0.662390139	1.42E-08	3.87E-08
51324	SPG21	Huh-7.5.1 vs Huh-7.5.1i	Huh-7.5.1	Huh-7.5.1i	10.58950992	9.879008359	0.662428886	9.81E-05	0.000254067
4794	NFKBIE	R1.10 vs R2.1	R1.10	R2.1	6.648921481	5.986484103	0.662437377	6.00E-07	1.36E-06
10745	PHTF1	R1.10 vs Huh-7.5.1	R1.10	Huh-7.5.1	7.695900075	7.033408507	0.662491568	8.44E-08	1.02E-06
8809	IL18R1	R2.1 vs Huh-7.5.1	R2.1	Huh-7.5.1	4.19978077	3.537268881	0.662511889	0.000622364	0.001039761
80746	TSEN2	R1.09 vs R2.1	R2.1	R1.09	8.400963945	7.738448897	0.662515049	1.66E-08	4.45E-08
25903	OLFML2B	Huh-7.5.1 vs Huh-7.5.1i	Huh-7.5.1	Huh-7.5.1i	4.282587818	3.623765757	0.66255234	0.000849396	0.001553298
79929	MAP6D1	R2.1 vs Huh-7.5.1	R2.1	Huh-7.5.1	6.314246442	5.651682546	0.662563896	5.28E-05	0.000101052
2861	GPR37	Huh-7 vs Huh-7i	Huh-7i	Huh-7	9.52778374	8.8969918	0.66261652	0.001427239	0.008472953
53354	PANK1	R1.10 vs R2.1	R1.10	R2.1	8.187890076	7.52518936	0.662700716	3.94E-07	9.12E-07
3014	H2AFX	R1.09 vs R2.1	R2.1	R1.09	9.288820788	8.626095631	0.662725157	3.74E-07	8.15E-07
3547	IGSF1	Huh-7.5.1c2 vs Huh-7.5.1	Huh-7.5.1c2	Huh-7.5.1	8.647979771	7.985213424	0.662766348	8.52E-05	0.007196382
23484	LEPROTL1	Huh-7.5.1c2 vs Huh-7.5.1c2i	Huh-7.5.1c2i	Huh-7.5.1c2	9.12885887	8.398232171	0.662807058	0.000179646	0.000479182
84634	KISS1R	R1.09 vs R1.10	R1.10	R1.09	7.453248766	6.790437674	0.662811092	5.14E-05	0.000477487
55379	LRRC59	R1.10 vs Huh-7.5.1	Huh-7.5.1	R1.10	11.53003413	10.86721666	0.662817469	4.35E-09	8.56E-08
57037	ANKMY2	R1.10 vs Huh-7.5.1	R1.10	Huh-7.5.1	9.208425895	8.545603624	0.662822272	1.30E-06	1.02E-05
11163	NUDT4	Huh-7.5.1 vs Huh-7	Huh-7	Huh-7.5.1	8.770264081	8.107334153	0.662929929	0.000762617	0.004647092
55096	FLJ10213	R1.09 vs R2.1	R2.1	R1.09	6.265538246	5.602590787	0.662947459	1.29E-06	2.64E-06
54843	SYTL2	Huh-7.5.1c2 vs Huh-7.5.1c2i	Huh-7.5.1c2i	Huh-7.5.1c2	5.628318846	4.981336371	0.663009633	0.00107201	0.003028412
25	ABL1	R1.09 vs R2.1	R1.09	R2.1	9.330655043	8.66763742	0.663017623	1.05E-08	2.91E-08
8667	EIF3H	R1.09 vs R2.1	R2.1	R1.09	11.83628135	11.17326034	0.663021004	1.21E-08	3.34E-08
7705	ZNF146	R2.1 vs Huh-7.5.1	R2.1	Huh-7.5.1	8.202715638	7.539691223	0.663024415	2.22E-06	5.20E-06
115426	UHRF2	R1.10 vs R2.1	R2.1	R1.10	9.652025736	8.98895939	0.663066346	4.01E-06	8.11E-06
220042	C11orf82	R1.10 vs R2.1	R2.1	R1.10	8.802968259	8.139874373	0.663093886	7.65E-07	1.70E-06
23603	CORO1C	R1.09 vs R2.1	R1.09	R2.1	10.39865376	9.735429197	0.663224561	1.03E-07	2.43E-07
4200	ME2	R1.10 vs Huh-7.5.1	R1.10	Huh-7.5.1	9.739538682	9.076243523	0.663295159	4.11E-09	8.20E-08
26230	TIAM2	R2.1 vs Huh-7.5.1	Huh-7.5.1	R2.1	5.630016677	4.966691668	0.66332501	2.50E-06	5.80E-06
55692	LUC7L	R2.1 vs Huh-7.5.1	R2.1	Huh-7.5.1	8.989712316	8.326386921	0.663325395	5.19E-09	1.99E-08
29880	ALG5	R1.10 vs R2.1	R2.1	R1.10	10.5547306	9.891390093	0.663340512	9.34E-09	2.87E-08
284184	C17orf89	R2.1 vs Huh-7.5.1	R2.1	Huh-7.5.1	10.81623953	10.15287443	0.663365097	5.83E-08	1.79E-07
79801	SHCBP1	R1.10 vs Huh-7.5.1	Huh-7.5.1	R1.10	7.142868098	6.479500319	0.663367778	4.52E-08	6.11E-07
2153	F5	Huh-7.5.1c2 vs Huh-7	Huh-7.5.1c2	Huh-7	9.039079247	8.375700908	0.663378338	0.000197691	0.001606801
84274	COQ5	R1.10 vs Huh-7.5.1	Huh-7.5.1	R1.10	8.859106693	8.19572545	0.663381243	1.28E-08	2.16E-07
9853	RUSC2	R1.09 vs R2.1	R1.09	R2.1	6.955430077	6.292027862	0.663402215	1.36E-05	2.48E-05
57606	SLAIN2	R1.10 vs R2.1	R1.10	R2.1	6.165823859	5.502406583	0.663417276	2.49E-08	7.02E-08
57587	KIAA1430	R1.09 vs R2.1	R2.1	R1.09	4.617890156	3.954435164	0.663454992	1.34E-07	3.11E-07
51780	KDM3B	R1.10 vs R2.1	R2.1	R1.10	9.49205811	8.82850623	0.663551881	2.42E-09	8.41E-09
25886	WDR51A	R1.09 vs Huh-7.5.1	Huh-7.5.1	R1.09	7.591490433	6.927933239	0.663557193	6.78E-08	4.86E-07
84678	KDM2B	Huh-7.5.1 vs Huh-7.5.1i	Huh-7.5.1	Huh-7.5.1i	8.222535657	7.516629055	0.66358675	0.000133722	0.000330919
80821	DDHD1	Huh-7.5.1c2 vs Huh-7.5.1c2i	Huh-7.5.1c2i	Huh-7.5.1c2	5.266737346	4.624548824	0.663660519	0.00014807	0.000636412
10257	ABCC4	R1.09 vs Huh-7.5.1	R1.09	Huh-7.5.1	6.871903005	6.208192914	0.66371009	4.14E-08	3.20E-07
1475	CSTA	Huh-7.5.1 vs Huh-7.5.1i	Huh-7.5.1i	Huh-7.5.1	4.770480961	4.111306187	0.663715296	0.000112029	0.000258345
11267	SNF8	R1.10 vs Huh-7.5.1	Huh-7.5.1	R1.10	10.20695608	9.543236502	0.663719583	6.67E-08	8.40E-07
8809	IL18R1	R1.09 vs R2.1	R2.1	R1.09	4.19978077	3.536045555	0.663735215	0.000613001	0.000941778
3068	HDGF	R1.10 vs R2.1	R1.10	R2.1	11.8492279	11.18546968	0.663758214	1.04E-08	3.17E-08
675	BRCA2	R2.1 vs Huh-7.5.1	R2.1	Huh-7.5.1	5.781641301	5.117840093	0.663801208	7.12E-05	0.000133818
439	ASNA1	R1.09 vs Huh-7.5.1	Huh-7.5.1	R1.09	8.962615663	8.298798583	0.66381708	2.69E-08	2.23E-07
9360	PPIG	R1.09 vs Huh-7.5.1	Huh-7.5.1	R1.09	9.898917882	9.235092456	0.663825426	7.57E-05	0.000222926
79595	SAP130	R1.09 vs Huh-7.5.1	Huh-7.5.1	R1.09	8.571354339	7.90750399	0.66385035	1.68E-07	1.05E-06
7422	VEGFA	R1.09 vs R2.1	R1.09	R2.1	6.759002789	6.095151343	0.663851446	9.30E-09	2.61E-08
53371	NUP54	R1.10 vs R2.1	R2.1	R1.10	9.789302348	9.125425169	0.663877179	2.65E-08	7.41E-08
121457	IKIP	R1.09 vs Huh-7.5.1	Huh-7.5.1	R1.09	6.273361105	5.609481681	0.663879424	2.57E-05	8.47E-05
51027	BOLA1	R2.1 vs Huh-7.5.1	R2.1	Huh-7.5.1	7.164794452	6.500892453	0.663901999	9.55E-09	3.46E-08
284004	HEXDC	Huh-7.5.1 vs Huh-7	Huh-7.5.1	Huh-7	8.279060369	7.615129234	0.663931135	0.000130829	0.001183409
64754	SMYD3	R2.1 vs Huh-7.5.1	Huh-7.5.1	R2.1	8.753566988	8.089628552	0.663938436	7.16E-09	2.66E-08
150465	TTL	R1.09 vs Huh-7.5.1	Huh-7.5.1	R1.09	8.596013907	7.932074476	0.663939431	6.42E-09	6.74E-08
7323	UBE2D3	Huh-7.5.1c2 vs Huh-7.5.1c2i	Huh-7.5.1c2i	Huh-7.5.1c2	11.03968501	10.4294648	0.663987446	0.000157622	0.000668802
1843	DUSP1	Huh-7.5.1c2 vs Huh-7	Huh-7	Huh-7.5.1c2	8.713990115	8.049987762	0.664002353	0.00075698	0.004519817
79646	PANK3	R1.10 vs R2.1	R1.10	R2.1	7.258913939	6.594902112	0.664011826	1.57E-08	4.61E-08
10569	SLU7	R1.09 vs R2.1	R2.1	R1.09	8.222391101	7.558367158	0.664023943	6.15E-09	1.78E-08
100129482	ZNF37B	Huh-7.5.1c2 vs Huh-7	Huh-7	Huh-7.5.1c2	4.393858116	3.729824142	0.664033974	0.000676071	0.004128745
148113	CILP2	R2.1 vs Huh-7.5.1	R2.1	Huh-7.5.1	4.550926871	3.886887802	0.664039069	2.87E-06	6.61E-06
27102	EIF2AK1	R2.1 vs Huh-7.5.1	Huh-7.5.1	R2.1	10.4649652	9.800922455	0.664042742	1.57E-08	5.39E-08
26084	SGEF	Huh-7.5.1 vs Huh-7	Huh-7	Huh-7.5.1	4.839917575	4.175868639	0.664048936	0.00181966	0.009004568
399474	TMEM200B	R1.09 vs Huh-7.5.1	R1.09	Huh-7.5.1	6.393649776	5.72959665	0.664053126	1.13E-06	5.38E-06
22891	ZNF365	R2.1 vs Huh-7.5.1	R2.1	Huh-7.5.1	4.275034814	3.610965136	0.664069678	1.55E-07	4.40E-07
2739	GLO1	R2.1 vs Huh-7.5.1	R2.1	Huh-7.5.1	12.44479809	11.78072204	0.664076042	2.24E-09	9.40E-09
90333	ZNF468	R1.09 vs Huh-7.5.1	R1.09	Huh-7.5.1	9.107213267	8.443127367	0.664085901	9.91E-06	3.63E-05
3749	KCNC4	R1.09 vs R2.1	R2.1	R1.09	5.839525646	5.175434883	0.664090763	1.45E-06	2.94E-06
90423	ATP6V1E2	R1.10 vs R2.1	R2.1	R1.10	6.220825879	5.556688891	0.664136988	6.52E-06	1.29E-05
8089	YEATS4	R1.09 vs R2.1	R2.1	R1.09	7.972583909	7.308446098	0.664137811	3.96E-07	8.62E-07
9201	DCLK1	R1.10 vs R2.1	R2.1	R1.10	3.787685699	3.12353882	0.664146879	1.43E-07	3.55E-07
79987	SVEP1	Huh-7.5.1 vs Huh-7.5.1i	Huh-7.5.1	Huh-7.5.1i	5.250811539	4.51348894	0.664156932	0.000244841	0.000558115
3683	ITGAL	R1.10 vs R2.1	R1.10	R2.1	5.159916528	4.495748028	0.6641685	6.84E-08	1.79E-07
267004	PGBD3	R1.10 vs R2.1	R2.1	R1.10	5.67105991	5.006884364	0.664175546	1.29E-05	2.45E-05
9201	DCLK1	R2.1 vs Huh-7.5.1	R2.1	Huh-7.5.1	3.787685699	3.123505317	0.664180382	1.43E-07	4.08E-07
4828	NMB	Huh-7.5.1c2 vs Huh-7	Huh-7.5.1c2	Huh-7	10.0820993	9.41790387	0.664195431	0.000130308	0.00118485
4641	MYO1C	R1.09 vs R2.1	R1.09	R2.1	8.353085016	7.688839209	0.664245806	5.97E-08	1.45E-07
3835	KIF22	R1.09 vs R2.1	R2.1	R1.09	6.751920545	6.087665748	0.664254797	5.04E-09	1.48E-08
2120	ETV6	R1.09 vs R2.1	R1.09	R2.1	5.243190908	4.578916473	0.664274435	5.53E-08	1.35E-07
133957	CCDC127	Huh-7.5.1c2 vs Huh-7	Huh-7	Huh-7.5.1c2	9.19465609	8.530367073	0.664289016	1.99E-05	0.000276764
2247	FGF2	R2.1 vs Huh-7.5.1	R2.1	Huh-7.5.1	4.330029886	3.665711644	0.664318242	8.08E-09	2.97E-08
388335	TMEM220	R1.10 vs Huh-7.5.1	R1.10	Huh-7.5.1	9.67595691	9.01157912	0.66437779	2.29E-07	2.34E-06
961	CD47	R1.09 vs Huh-7.5.1	R1.09	Huh-7.5.1	6.999311928	6.334918044	0.664393884	1.10E-08	1.06E-07
83636	C19orf12	R1.09 vs Huh-7.5.1	Huh-7.5.1	R1.09	7.540888812	6.876446653	0.664442159	3.20E-09	3.79E-08
25943	C20orf194	R1.09 vs Huh-7.5.1	R1.09	Huh-7.5.1	7.6478818	6.983346024	0.664535776	6.23E-08	4.55E-07
3643	INSR	R1.10 vs Huh-7.5.1	R1.10	Huh-7.5.1	7.940804642	7.276259218	0.664545424	3.35E-08	4.76E-07
8565	YARS	Huh-7.5.1c2 vs Huh-7	Huh-7.5.1c2	Huh-7	10.90390029	10.239342	0.664558295	6.80E-05	0.000717468
221833	SP8	R1.10 vs Huh-7.5.1	R1.10	Huh-7.5.1	7.447540559	6.782982193	0.664558366	5.30E-06	3.32E-05
641638	SNHG6	R2.1 vs Huh-7.5.1	Huh-7.5.1	R2.1	12.53221963	11.86765174	0.664567899	2.03E-08	6.80E-08
57724	KIAA1632	Huh-7.5.1 vs Huh-7.5.1i	Huh-7.5.1i	Huh-7.5.1	5.592117491	4.927345583	0.664569071	4.35E-05	0.000127364
79612	NARG1L	Huh-7.5.1c2 vs Huh-7	Huh-7	Huh-7.5.1c2	5.602568343	4.937992753	0.66457559	0.000284397	0.002135399
5476	CTSA	R1.09 vs R1.10	R1.09	R1.10	11.12200019	10.4574231	0.664577088	7.87E-08	2.71E-06
51304	ZDHHC3	Huh-7.5.1c2 vs Huh-7	Huh-7.5.1c2	Huh-7	9.232890818	8.568290116	0.664600701	1.67E-05	0.000244517
84501	SPIRE2	Huh-7.5.1 vs Huh-7	Huh-7.5.1	Huh-7	7.95219683	7.287595401	0.664601429	2.04E-05	0.000287533
2799	GNS	R2.1 vs Huh-7.5.1	Huh-7.5.1	R2.1	8.042370053	7.377762309	0.664607745	3.78E-07	1.01E-06
339487	ZBTB8OS	Huh-7.5.1 vs Huh-7.5.1i	Huh-7.5.1i	Huh-7.5.1	10.3382992	9.637563634	0.664621593	0.000316253	0.000698437
4194	MDM4	Huh-7.5.1 vs Huh-7.5.1i	Huh-7.5.1i	Huh-7.5.1	3.818128531	3.124249633	0.664657639	0.000295742	0.000658727
55616	ASAP3	R1.09 vs Huh-7.5.1	Huh-7.5.1	R1.09	7.228299204	6.563620179	0.664679025	8.97E-08	6.17E-07
9315	C5orf13	R1.09 vs Huh-7.5.1	Huh-7.5.1	R1.09	8.89831176	8.233462361	0.6648494	3.49E-07	1.93E-06
29095	ORMDL2	Huh-7.5.1 vs Huh-7.5.1i	Huh-7.5.1	Huh-7.5.1i	10.27421976	9.597525604	0.664862545	9.02E-05	0.00023662
5424	POLD1	R1.09 vs Huh-7.5.1	Huh-7.5.1	R1.09	8.170468732	7.505605777	0.664862955	1.86E-07	1.14E-06
89853	FAM125B	R1.09 vs Huh-7.5.1	R1.09	Huh-7.5.1	6.659701895	5.994835016	0.664866879	1.79E-08	1.58E-07
284004	HEXDC	R1.09 vs Huh-7.5.1	Huh-7.5.1	R1.09	7.556050183	6.891179633	0.66487055	1.64E-06	7.43E-06
29081	METTL5	R1.09 vs R2.1	R2.1	R1.09	11.44132831	10.77638004	0.664948274	3.90E-08	9.79E-08
64946	CENPH	Huh-7.5.1 vs Huh-7	Huh-7	Huh-7.5.1	8.656653888	7.991697514	0.664956374	0.000145643	0.001288501
6867	TACC1	R1.10 vs Huh-7.5.1	R1.10	Huh-7.5.1	9.469270171	8.804306151	0.66496402	4.14E-09	8.25E-08
51309	ARMCX1	R1.09 vs R1.10	R1.10	R1.09	4.62539914	3.960425794	0.664973346	4.13E-05	0.000402967
57326	PBXIP1	R2.1 vs Huh-7.5.1	Huh-7.5.1	R2.1	6.566392095	5.901409333	0.664982762	1.22E-07	3.54E-07
6558	SLC12A2	R2.1 vs Huh-7.5.1	Huh-7.5.1	R2.1	8.684515936	8.019521866	0.66499407	3.14E-07	8.47E-07
191	AHCY	R1.10 vs Huh-7.5.1	Huh-7.5.1	R1.10	11.84536347	11.18036823	0.664995248	1.84E-08	2.91E-07
246175	CNOT6L	Huh-7.5.1c2 vs Huh-7.5.1c2i	Huh-7.5.1c2i	Huh-7.5.1c2	4.754287481	4.125911824	0.66499692	0.000195631	0.000791273
3267	AGFG1	R2.1 vs Huh-7.5.1	Huh-7.5.1	R2.1	8.912983032	8.247986041	0.664996992	9.89E-09	3.56E-08
9643	MORF4L2	R2.1 vs Huh-7.5.1	R2.1	Huh-7.5.1	13.07579795	12.4108004	0.664997552	1.03E-08	3.71E-08
586	BCAT1	R1.09 vs R2.1	R2.1	R1.09	7.489420506	6.824416009	0.665004497	3.35E-09	1.02E-08
9570	GOSR2.1	R1.09 vs R2.1	R2.1	R1.09	7.001488814	6.3364266	0.665062214	3.54E-09	1.07E-08
23194	FBXL7	Huh-7.5.1 vs Huh-7.5.1i	Huh-7.5.1	Huh-7.5.1i	4.528394188	3.819765043	0.665080351	0.001102171	0.002107514
284406	ZFP82	Huh-7 vs Huh-7i	Huh-7i	Huh-7	7.106800144	6.448235794	0.665115316	0.000225672	0.002799297
3990	LIPC	R1.09 vs Huh-7.5.1	R1.09	Huh-7.5.1	11.15496084	10.48984524	0.665115598	1.33E-08	1.24E-07
3549	IHH	Huh-7.5.1c2 vs Huh-7.5.1	Huh-7.5.1	Huh-7.5.1c2	8.44267535	7.777532411	0.665142939	4.50E-05	0.004938106
8233	ZRSR2.1	R1.09 vs R2.1	R2.1	R1.09	7.636364103	6.971199373	0.66516473	7.51E-07	1.58E-06
54972	TMEM132A	R2.1 vs Huh-7.5.1	Huh-7.5.1	R2.1	6.365077208	5.699901044	0.665176163	1.58E-06	3.78E-06
50512	PODXL2	Huh-7.5.1c2 vs Huh-7	Huh-7.5.1c2	Huh-7	7.228417405	6.56321772	0.665199685	0.000829083	0.004840371
346606	MOGAT3	R1.10 vs Huh-7.5.1	R1.10	Huh-7.5.1	6.406491987	5.741275167	0.66521682	1.34E-05	7.44E-05
120224	TMEM45B	R1.09 vs R1.10	R1.09	R1.10	11.04392816	10.37868155	0.665246604	2.41E-08	1.04E-06
5723	PSPH	R1.09 vs R1.10	R1.09	R1.10	10.89343839	10.22815961	0.665278781	5.07E-07	1.19E-05
7322	UBE2D2	Huh-7.5.1c2 vs Huh-7	Huh-7	Huh-7.5.1c2	9.453384374	8.788075706	0.665308667	1.75E-05	0.000253798
51170	HSD17B11	Huh-7.5.1c2 vs Huh-7	Huh-7	Huh-7.5.1c2	10.27001126	9.604671747	0.665339512	3.53E-05	0.000432565
9939	RBM8A	Huh-7.5.1c2 vs Huh-7	Huh-7.5.1c2	Huh-7	10.0494572	9.384114122	0.665343076	1.87E-05	0.000265052
79364	ZXDC	R1.09 vs R2.1	R2.1	R1.09	6.831191899	6.165841697	0.665350202	9.12E-09	2.56E-08
84572	GNPTG	R1.09 vs R2.1	R1.09	R2.1	7.779927242	7.114576179	0.665351063	8.23E-08	1.96E-07
79415	C17orf62	R1.10 vs R2.1	R2.1	R1.10	7.313135403	6.647770559	0.665364844	1.07E-08	3.25E-08
26292	MYCBP	R1.09 vs R2.1	R2.1	R1.09	8.645238333	7.979851376	0.665386957	2.31E-08	6.07E-08
3133	HLA-E	Huh-7.5.1 vs Huh-7	Huh-7	Huh-7.5.1	7.61370103	6.948287354	0.665413676	0.000373083	0.002681653
10361	NPM2	Huh-7.5.1c2 vs Huh-7.5.1c2i	Huh-7.5.1c2	Huh-7.5.1c2i	7.423092943	6.72398739	0.665435687	0.001169131	0.002437293
25780	RASGRP3	Huh-7.5.1c2 vs Huh-7.5.1c2i	Huh-7.5.1c2i	Huh-7.5.1c2	4.739017815	4.09526338	0.665458813	0.00039509	0.001374525
977	CD151	R1.10 vs R2.1	R1.10	R2.1	9.102798372	8.437325927	0.665472444	7.58E-07	1.69E-06
27345	KCNMB4	Huh-7.5.1 vs Huh-7	Huh-7.5.1	Huh-7	6.803497991	6.138014387	0.665483605	0.000103735	0.000987382
1382	CRABP2	R1.09 vs R2.1	R2.1	R1.09	6.547630691	5.882118844	0.665511846	2.01E-05	3.60E-05
56945	MRPS22	R2.1 vs Huh-7.5.1	R2.1	Huh-7.5.1	10.28353524	9.617931416	0.665603819	1.34E-08	4.67E-08
81887	LAS1L	R1.09 vs R1.10	R1.10	R1.09	9.097585816	8.431933581	0.665652236	1.95E-08	8.85E-07
56931	DUS3L	Huh-7.5.1 vs Huh-7	Huh-7.5.1	Huh-7	8.180912835	7.515221164	0.665691671	0.000850861	0.00504954
112970	KTI12	R1.10 vs R2.1	R2.1	R1.10	8.273081548	7.60735698	0.665724567	1.42E-07	3.51E-07
79735	TBC1D17	R1.09 vs R2.1	R1.09	R2.1	6.372811534	5.707082933	0.6657286	2.25E-07	5.07E-07
7716	VEZF1	R1.10 vs Huh-7.5.1	Huh-7.5.1	R1.10	8.83216259	8.166416834	0.665745756	3.09E-08	4.45E-07
9135	RABEP1	R2.1 vs Huh-7.5.1	R2.1	Huh-7.5.1	7.345057751	6.679308203	0.665749548	6.06E-09	2.29E-08
8569	MKNK1	Huh-7.5.1 vs Huh-7.5.1i	Huh-7.5.1	Huh-7.5.1i	8.789045498	8.104083037	0.665757758	3.00E-05	9.28E-05
282974	STK32C	R1.10 vs R2.1	R2.1	R1.10	6.967268533	6.301488832	0.6657797	1.29E-07	3.22E-07
112858	TP53RK	Huh-7.5.1 vs Huh-7	Huh-7	Huh-7.5.1	7.334754368	6.668967406	0.665786962	0.000196	0.001614772
4588	MUC6	Huh-7.5.1 vs Huh-7.5.1i	Huh-7.5.1	Huh-7.5.1i	4.447500535	3.763752002	0.665821134	0.001276899	0.002400109
23072	HECW1	Huh-7.5.1 vs Huh-7	Huh-7.5.1	Huh-7	4.268277142	3.602430409	0.665846734	0.001943419	0.009467147
7272	TTK	R1.09 vs Huh-7.5.1	Huh-7.5.1	R1.09	8.467861664	7.801993601	0.665868063	7.59E-08	5.35E-07
9980	DOPEY2	Huh-7.5.1 vs Huh-7	Huh-7.5.1	Huh-7	5.345969024	4.68007952	0.665889504	0.000564261	0.003699138
25996	REXO2	R1.10 vs R2.1	R2.1	R1.10	10.33960431	9.673709718	0.665894596	7.70E-09	2.41E-08
3925	STMN1	R1.09 vs R2.1	R1.09	R2.1	9.85325842	9.18736203	0.66589639	1.89E-09	6.04E-09
389114	ZNF662	R1.09 vs Huh-7.5.1	Huh-7.5.1	R1.09	4.637123334	3.971224752	0.665898582	5.88E-06	2.29E-05
3911	LAMA5	Huh-7.5.1 vs Huh-7	Huh-7	Huh-7.5.1	10.04895026	9.38302544	0.665924819	6.26E-05	0.000672725
23673	STX12	Huh-7.5.1c2 vs Huh-7	Huh-7	Huh-7.5.1c2	8.420641684	7.754682942	0.665958742	0.001078796	0.005923386
59339	PLEKHA2	R1.10 vs R2.1	R1.10	R2.1	5.632551708	4.966566008	0.665985699	4.32E-08	1.17E-07
2752	GLUL	Huh-7.5.1c2 vs Huh-7	Huh-7.5.1c2	Huh-7	12.19297831	11.52698588	0.665992431	9.54E-06	0.000159587
54820	NDE1	Huh-7.5.1 vs Huh-7.5.1i	Huh-7.5.1	Huh-7.5.1i	5.673802134	4.9388783	0.666010042	8.16E-05	0.000217213
123169	LEO1	R1.09 vs R2.1	R2.1	R1.09	7.492394038	6.826350908	0.66604313	1.85E-06	3.70E-06
9486	CHST10	R1.09 vs Huh-7.5.1	Huh-7.5.1	R1.09	6.681813993	6.015703204	0.666110789	6.98E-07	3.53E-06
84826	SFT2D3	Huh-7.5.1 vs Huh-7.5.1i	Huh-7.5.1	Huh-7.5.1i	7.965710059	7.245073077	0.666116365	0.000113948	0.000289047
11185	INMT	Huh-7.5.1 vs Huh-7.5.1i	Huh-7.5.1	Huh-7.5.1i	4.785238457	4.140132967	0.666128421	0.002011225	0.002985547
150297	C22orf42	Huh-7.5.1 vs Huh-7	Huh-7.5.1	Huh-7	4.701412954	4.035280226	0.666132728	0.000281854	0.002157268
4905	NSF	R1.10 vs Huh-7.5.1	Huh-7.5.1	R1.10	10.25055147	9.584404573	0.666146897	2.14E-08	3.33E-07
23526	HMHA1	Huh-7.5.1c2 vs Huh-7	Huh-7.5.1c2	Huh-7	8.943293657	8.277138508	0.666155149	0.000780486	0.004615306
11258	DCTN3	R1.09 vs Huh-7.5.1	Huh-7.5.1	R1.09	9.533247043	8.867088987	0.666158057	2.15E-08	1.84E-07
6426	SFRS1	R2.1 vs Huh-7.5.1	R2.1	Huh-7.5.1	9.565850935	8.899674638	0.666176297	1.36E-08	4.74E-08
22836	RHOBTB3	R2.1 vs Huh-7.5.1	R2.1	Huh-7.5.1	9.122836149	8.456638148	0.666198001	5.97E-08	1.83E-07
57568	SIPA1L2	R1.09 vs Huh-7.5.1	R1.09	Huh-7.5.1	8.072083789	7.405830859	0.666252929	2.67E-08	2.22E-07
339983	NAT8L	Huh-7.5.1c2 vs Huh-7	Huh-7	Huh-7.5.1c2	8.352669876	7.686403554	0.666266322	0.001041455	0.005761507
80762	NDFIP1	Huh-7.5.1 vs Huh-7	Huh-7	Huh-7.5.1	8.553349487	7.887081929	0.666267558	4.32E-05	0.000503732
2861	GPR37	R1.10 vs Huh-7.5.1	R1.10	Huh-7.5.1	6.873152839	6.206878247	0.666274592	0.000170232	0.000650044
9215	LARGE	R1.09 vs Huh-7.5.1	R1.09	Huh-7.5.1	8.312471783	7.646170137	0.666301646	1.14E-07	7.56E-07
333926	PPM1J	R1.10 vs R2.1	R2.1	R1.10	5.74773188	5.081418492	0.666313387	5.29E-05	9.36E-05
55650	PIGV	Huh-7.5.1 vs Huh-7.5.1i	Huh-7.5.1	Huh-7.5.1i	7.786930027	7.121650774	0.666314738	4.01E-05	0.000116296
1787	TRDMT1	Huh-7.5.1c2 vs Huh-7	Huh-7	Huh-7.5.1c2	5.722089055	5.055768043	0.666321012	0.00161109	0.008056566
23677	SH3BP4	R2.1 vs Huh-7.5.1	Huh-7.5.1	R2.1	9.062579175	8.396252084	0.666327091	1.44E-07	4.10E-07
9643	MORF4L2	R1.10 vs R2.1	R2.1	R1.10	13.07579795	12.40944975	0.6663482	1.01E-08	3.08E-08
3014	H2AFX	R1.09 vs Huh-7.5.1	Huh-7.5.1	R1.09	9.292488014	8.626095631	0.666392383	3.51E-07	1.94E-06
8091	HMGA2	R1.09 vs Huh-7.5.1	Huh-7.5.1	R1.09	6.038085681	5.371683392	0.666402289	1.04E-08	1.01E-07
115123	Mar-03	R2.1 vs Huh-7.5.1	Huh-7.5.1	R2.1	7.114105962	6.447672123	0.666433839	5.09E-08	1.58E-07
100130633	LOC100130633	R1.10 vs Huh-7.5.1	R1.10	Huh-7.5.1	8.904808869	8.238370787	0.666438082	1.14E-08	1.97E-07
84190	C12orf26	R2.1 vs Huh-7.5.1	R2.1	Huh-7.5.1	8.224645015	7.558187334	0.666457682	1.36E-07	3.91E-07
10591	C6orf108	R2.1 vs Huh-7.5.1	R2.1	Huh-7.5.1	9.64222204	8.975745504	0.666476537	7.01E-08	2.12E-07
138162	C9orf116	Huh-7.5.1 vs Huh-7	Huh-7	Huh-7.5.1	6.841653382	6.175115698	0.666537684	0.00012287	0.001128266
64859	OBFC2A	R2.1 vs Huh-7.5.1	Huh-7.5.1	R2.1	7.624177729	6.957609186	0.666568543	2.67E-08	8.77E-08
211	ALAS1	Huh-7.5.1 vs Huh-7	Huh-7.5.1	Huh-7	9.389156061	8.722581748	0.666574313	0.00010367	0.000987382
1577	CYP3A5	Huh-7.5.1c2 vs Huh-7.5.1c2i	Huh-7.5.1c2i	Huh-7.5.1c2	5.328192924	4.607505405	0.666577042	7.97E-05	0.000238197
9049	AIP	R1.09 vs R2.1	R1.09	R2.1	9.429985276	8.763365444	0.666619832	5.96E-09	1.74E-08
8772	FADD	R1.10 vs R2.1	R1.10	R2.1	9.771832405	9.105179658	0.666652747	2.62E-08	7.34E-08
126917	IFFO2	R2.1 vs Huh-7.5.1	Huh-7.5.1	R2.1	6.661283687	5.994589657	0.66669403	1.07E-06	2.64E-06
3064	HTT	R1.09 vs R1.10	R1.09	R1.10	8.21715664	7.550426268	0.666730372	4.57E-09	3.00E-07
729810	LOC729810	Huh-7.5.1c2 vs Huh-7.5.1c2i	Huh-7.5.1c2	Huh-7.5.1c2i	7.094241678	6.496204295	0.666758468	0.000203514	0.000813705
10847	SRCAP	R2.1 vs Huh-7.5.1	R2.1	Huh-7.5.1	6.248057237	5.58128163	0.666775607	7.47E-08	2.25E-07
26000	TBC1D10B	R1.10 vs R2.1	R2.1	R1.10	7.990969863	7.324190727	0.666779136	6.91E-07	1.55E-06
5451	POU2F1	R1.09 vs Huh-7.5.1	Huh-7.5.1	R1.09	7.845617487	7.178819267	0.66679822	5.55E-07	2.90E-06
57693	ZNF317	Huh-7.5.1c2 vs Huh-7.5.1c2i	Huh-7.5.1c2i	Huh-7.5.1c2	8.273473748	7.59210768	0.666860504	6.74E-05	0.000273328
79770	TXNDC15	R1.10 vs R2.1	R2.1	R1.10	8.605933968	7.939069194	0.666864773	3.59E-09	1.21E-08
93323	HAUS8	R2.1 vs Huh-7.5.1	Huh-7.5.1	R2.1	7.504975129	6.838065388	0.666909742	4.14E-06	9.28E-06
90874	ZNF697	R1.10 vs R2.1	R2.1	R1.10	7.114393574	6.447434249	0.666959324	7.74E-07	1.72E-06
23384	CYTSA	R1.09 vs R2.1	R2.1	R1.09	9.413223447	8.746258546	0.666964901	4.51E-08	1.12E-07
10197	PSME3	Huh-7.5.1c2 vs Huh-7.5.1c2i	Huh-7.5.1c2	Huh-7.5.1c2i	9.170029136	8.542861494	0.66700885	2.85E-05	0.000190439
1954	MEGF8	R1.09 vs R2.1	R2.1	R1.09	6.894601429	6.227591071	0.667010358	6.49E-08	1.57E-07
71	ACTG1	R1.10 vs R2.1	R2.1	R1.10	13.6453692	12.97831543	0.667053769	1.36E-08	4.03E-08
3280	HES1	Huh-7.5.1 vs Huh-7	Huh-7	Huh-7.5.1	9.476951205	8.809885943	0.667065262	2.20E-05	0.000303569
29085	PHPT1	R2.1 vs Huh-7.5.1	Huh-7.5.1	R2.1	11.89944316	11.23237771	0.667065449	1.12E-08	3.98E-08
5050	PAFAH1B3	R2.1 vs Huh-7.5.1	Huh-7.5.1	R2.1	9.516580287	8.8495143	0.667065988	1.69E-08	5.77E-08
54606	DDX56	R1.09 vs R2.1	R2.1	R1.09	9.313052656	8.645942735	0.667109922	2.82E-08	7.27E-08
80206	FHOD3	Huh-7.5.1c2 vs Huh-7	Huh-7.5.1c2	Huh-7	5.467893309	4.800736219	0.66715709	0.000137164	0.0012343
145376	C14orf50	R1.09 vs R2.1	R1.09	R2.1	4.532576956	3.865400926	0.66717603	3.48E-05	6.07E-05
51264	MRPL27	R1.10 vs Huh-7.5.1	Huh-7.5.1	R1.10	10.49764326	9.830399563	0.667243698	1.18E-07	1.33E-06
23518	R3HDM1	R1.10 vs Huh-7.5.1	Huh-7.5.1	R1.10	9.397232283	8.729968384	0.6672639	9.42E-08	1.12E-06
7580	ZNF32	Huh-7.5.1 vs Huh-7.5.1i	Huh-7.5.1	Huh-7.5.1i	5.759978652	5.102553791	0.667278659	0.002907628	0.004207541
57184	C15orf17	R1.09 vs R2.1	R1.09	R2.1	7.024041352	6.356759367	0.667281985	3.91E-08	9.80E-08
54865	GPATCH4	R1.09 vs R1.10	R1.10	R1.09	9.6633301	8.996044848	0.667285252	1.21E-07	3.87E-06
26036	ZNF451	R1.10 vs R2.1	R1.10	R2.1	7.186834509	6.519533879	0.66730063	1.97E-08	5.66E-08
26262	TSPAN17	R2.1 vs Huh-7.5.1	R2.1	Huh-7.5.1	7.933270168	7.2659216	0.667348568	6.59E-07	1.68E-06
25936	NSL1	R1.09 vs R2.1	R2.1	R1.09	7.13509366	6.46773318	0.66736048	9.17E-09	2.57E-08
442075	LOC442075	Huh-7.5.1 vs Huh-7	Huh-7	Huh-7.5.1	6.689520034	6.022158395	0.667361638	0.001200283	0.006606119
64121	RRAGC	R1.09 vs Huh-7.5.1	R1.09	Huh-7.5.1	9.585012391	8.917650176	0.667362215	8.30E-08	5.77E-07
6538	SLC6A11	Huh-7.5.1 vs Huh-7.5.1i	Huh-7.5.1	Huh-7.5.1i	6.245671022	5.555961602	0.667436169	0.001131402	0.00215601
27134	TJP3	Huh-7.5.1c2 vs Huh-7	Huh-7.5.1c2	Huh-7	7.359339447	6.691891094	0.667448354	0.000514607	0.003348577
10632	ATP5L	R1.10 vs R2.1	R1.10	R2.1	10.54889652	9.881390579	0.667505936	5.32E-09	1.73E-08
57468	SLC12A5	Huh-7.5.1 vs Huh-7.5.1i	Huh-7.5.1	Huh-7.5.1i	4.383759803	3.743518594	0.667509817	0.000768323	0.00123346
2262	GPC5	Huh-7.5.1 vs Huh-7.5.1i	Huh-7.5.1i	Huh-7.5.1	4.63122067	3.991683232	0.667551543	0.000337529	0.000585017
23220	DTX4	Huh-7.5.1c2 vs Huh-7	Huh-7	Huh-7.5.1c2	10.48811531	9.820562053	0.667553255	1.49E-05	0.000225097
91012	LASS5	Huh-7.5.1c2 vs Huh-7	Huh-7	Huh-7.5.1c2	9.129206418	8.461645147	0.667561272	1.54E-05	0.000230686
55200	PLEKHG6	R1.10 vs Huh-7.5.1	R1.10	Huh-7.5.1	8.403819135	7.736221998	0.667597137	2.03E-06	1.47E-05
51008	ASCC1	Huh-7.5.1 vs Huh-7	Huh-7	Huh-7.5.1	7.519706005	6.852073684	0.667632321	0.001286264	0.006979997
2717	GLA	R1.10 vs Huh-7.5.1	R1.10	Huh-7.5.1	10.77483115	10.10715125	0.6676799	1.35E-08	2.25E-07
133522	PPARGC1B	Huh-7.5.1 vs Huh-7	Huh-7.5.1	Huh-7	5.453981755	4.78628498	0.667696775	0.002056317	0.009897893
25936	NSL1	R1.09 vs Huh-7.5.1	Huh-7.5.1	R1.09	7.135431836	6.46773318	0.667698656	9.12E-09	9.00E-08
9639	ARHGEF10	Huh-7.5.1c2 vs Huh-7.5.1c2i	Huh-7.5.1c2	Huh-7.5.1c2i	5.560330738	4.832742198	0.66774003	0.001557028	0.003132043
[truncated: 3,782,473 more chars]
