# Supplementary material for: An Integrated Transcriptomic and Meta-Analysis of Hepatoma Cells Reveals Factors That Influence Susceptibility to HCV Infection
Source: PLoS One. 2011 Oct 25;6(10):e25584. doi: 10.1371/journal.pone.0025584 (PMC3201949; doi:10.1371/journal.pone.0025584)
Supplement: Table S2 — Output from DAVID 6.7 functional annotation clustering on subsets of genes that are differentially expressed following HCV infection. Only annotation clusters that have an enrichment score >2 are shown. Sheets A–G correspond to the gene sets that are illustrated in Figure 3 in the main text. (XLS) [file pone.0025584.s005.xls]

## Sheet: A
Annotation Cluster 1	Enrichment Score: 2.71888262938949
Category	Term	Count	%	PValue	Genes	List Total	Pop Hits	Pop Total	Fold Enrichment	Bonferroni	Benjamini	FDR
GOTERM_MF_FAT	GO:0046914~transition metal ion binding	27	32.9268	0.000233517	22834, 22998, 285346, 1579, 7626, 57094, 284406, 80312, 93550, 284443, 29953, 79788, 91120, 8853, 10180, 81602, 339559, 9615, 5033, 57687, 5649, 55422, 51312, 115209, 440279, 4502, 5930	59	2144	9211	1.96605	0.0478611	0.0242239	0.294626
GOTERM_MF_FAT	GO:0008270~zinc ion binding	24	29.2683	0.000249542	8853, 81602, 339559, 10180, 9615, 22998, 22834, 285346, 57687, 5649, 55422, 7626, 115209, 57094, 284406, 80312, 4502, 440279, 93550, 284443, 5930, 29953, 79788, 91120	59	1774	9211	2.11209	0.0510606	0.0173184	0.314816
SP_PIR_KEYWORDS	zinc	22	26.8293	0.000810735	8853, 81602, 339559, 9615, 22998, 22834, 285346, 5649, 55422, 7626, 115209, 57094, 284406, 80312, 4502, 440279, 93550, 284443, 5930, 29953, 79788, 91120	80	1707	13223	2.13024	0.127383	0.127383	0.982647
GOTERM_MF_FAT	GO:0043167~ion binding	32	39.0244	0.00157707	22998, 22834, 3709, 285346, 1579, 38, 7626, 4925, 57094, 284406, 80312, 93550, 284443, 29953, 79788, 91120, 8853, 10180, 81602, 339559, 9615, 2690, 5033, 57687, 5649, 55422, 51312, 115209, 1040, 440279, 4502, 5930	59	3114	9211	1.6043	0.282115	0.0795214	1.9743
GOTERM_MF_FAT	GO:0046872~metal ion binding	31	37.8049	0.00240007	22998, 22834, 3709, 285346, 1579, 38, 7626, 4925, 57094, 284406, 80312, 93550, 284443, 29953, 79788, 91120, 8853, 10180, 81602, 339559, 9615, 5033, 57687, 5649, 55422, 51312, 115209, 1040, 440279, 4502, 5930	59	3041	9211	1.59148	0.396265	0.0959983	2.99028
GOTERM_MF_FAT	GO:0043169~cation binding	31	37.8049	0.00284311	22998, 22834, 3709, 285346, 1579, 38, 7626, 4925, 57094, 284406, 80312, 93550, 284443, 29953, 79788, 91120, 8853, 10180, 81602, 339559, 9615, 5033, 57687, 5649, 55422, 51312, 115209, 1040, 440279, 4502, 5930	59	3071	9211	1.57593	0.450036	0.0948463	3.53319
SP_PIR_KEYWORDS	metal-binding	25	30.4878	0.00313578	22834, 22998, 285346, 1579, 38, 7626, 57094, 284406, 80312, 93550, 284443, 29953, 79788, 91120, 8853, 81602, 339559, 9615, 5033, 5649, 55422, 115209, 4502, 440279, 5930	80	2297	13223	1.79895	0.410004	0.231888	3.75176
SP_PIR_KEYWORDS	zinc-finger	13	15.8537	0.111272	339559, 22834, 285346, 55422, 7626, 284406, 80312, 93550, 440279, 284443, 5930, 79788, 91120	80	1366	13223	1.57301	1	0.941054	76.2185
Annotation Cluster 2	Enrichment Score: 2.0693960219500895
Category	Term	Count	%	PValue	Genes	List Total	Pop Hits	Pop Total	Fold Enrichment	Bonferroni	Benjamini	FDR
GOTERM_MF_FAT	GO:0047115~trans-1,2-dihydrobenzene-1,2-diol dehydrogenase activity	3	3.65854	0.000116438	8644, 1646, 1645	59	3	9211	156.119	0.0241568	0.0241568	0.147008
INTERPRO	IPR018170:Aldo/keto reductase, conserved site	3	3.65854	0.000956556	8644, 1646, 1645	71	8	11754	62.081	0.157436	0.157436	1.17079
UP_SEQ_FEATURE	site:Lowers pKa of active site Tyr	3	3.65854	0.000965986	8644, 1646, 1645	80	8	13210	61.9219	0.279369	0.279369	1.30691
UP_SEQ_FEATURE	active site:Proton donor	6	7.31707	0.00208651	81602, 8644, 1646, 1645, 29953, 6476	80	151	13210	6.56126	0.507405	0.298149	2.80306
INTERPRO	IPR001395:Aldo/keto reductase	3	3.65854	0.00222026	8644, 1646, 1645	71	12	11754	41.3873	0.328249	0.180396	2.69822
GOTERM_MF_FAT	GO:0016628~oxidoreductase activity, acting on the CH-CH group of donors, NAD or NADP as acceptor	3	3.65854	0.00558846	8644, 1646, 1645	59	18	9211	26.0198	0.691757	0.154751	6.83545
GOTERM_MF_FAT	GO:0033764~steroid dehydrogenase activity, acting on the CH-OH group of donors, NAD or NADP as acceptor	3	3.65854	0.0075782	8644, 1646, 1645	59	21	9211	22.3027	0.797595	0.181012	9.16341
GOTERM_MF_FAT	GO:0016229~steroid dehydrogenase activity	3	3.65854	0.010653	8644, 1646, 1645	59	25	9211	18.7342	0.89451	0.221125	12.6558
UP_SEQ_FEATURE	binding site:Substrate	6	7.31707	0.0130308	56898, 57094, 8644, 9615, 1646, 1645	80	234	13210	4.23397	0.98828	0.426391	16.3508
KEGG_PATHWAY	hsa00140:Steroid hormone biosynthesis	3	3.65854	0.0147544	8644, 1646, 1645	23	31	3618	15.223	0.502732	0.502732	13.1671
SP_PIR_KEYWORDS	oxidoreductase	8	9.7561	0.0182163	56898, 8644, 80312, 1646, 1645, 1579, 5033, 57687	80	452	13223	2.92544	0.954432	0.537976	20.0554
KEGG_PATHWAY	hsa00980:Metabolism of xenobiotics by cytochrome P450	3	3.65854	0.0239471	8644, 1646, 1645	23	40	3618	11.7978	0.679928	0.434251	20.5643
GOTERM_BP_FAT	GO:0055114~oxidation reduction	8	9.7561	0.0367944	56898, 8644, 80312, 1646, 1645, 1579, 5033, 57687	60	516	9658	2.49561	1	0.996679	42.5814
UP_SEQ_FEATURE	nucleotide phosphate-binding region:NADP	3	3.65854	0.0441786	8644, 1646, 1645	80	56	13210	8.84598	1	0.535071	45.9381
GOTERM_MF_FAT	GO:0031406~carboxylic acid binding	3	3.65854	0.145705	1646, 1645, 5033	59	107	9211	4.37716	1	0.936447	86.3249
SP_PIR_KEYWORDS	nadp	3	3.65854	0.173644	8644, 1646, 1645	80	126	13223	3.93542	1	0.914975	90.1944

## Sheet: B
Annotation Cluster 1	Enrichment Score: 5.596809790286185
Category	Term	Count	%	PValue	Genes	List Total	Pop Hits	Pop Total	Fold Enrichment	Bonferroni	Benjamini	FDR
GOTERM_CC_FAT	GO:0043233~organelle lumen	366	12.2122	1.41951e-08	8880, 8881, 338, 1476, 805, 79800, 55840, 8220, 35, 64397, 8317, 27067, 5371, 10481, 10482, 317781, 84678, 22803, 5740, 1482, 11325, 196463, 1487, 7485, 55756, 8732, 25, 6880, 3297, 10629, 6879, 51096, 30, 81691, 7341, 10621, 6601, 23127, 55215, 78988, 51491, 64073, 51497, 219, 51599, 7329, 3843, 54888, 25776, 7042, 10084, 7040, 6886, 622, 51295, 23395, 4781, 7184, 10733, 7044, 515, 8428, 813, 38…	1987	1820	12782	1.29363	9.92232e-06	4.96117e-06	2.1403e-05
GOTERM_CC_FAT	GO:0070013~intracellular organelle lumen	358	11.9453	1.94137e-08	8880, 8881, 338, 1476, 805, 79800, 55840, 8220, 35, 64397, 8317, 27067, 5371, 10481, 10482, 317781, 84678, 22803, 5740, 1482, 11325, 196463, 1487, 7485, 55756, 8732, 25, 6880, 3297, 10629, 6879, 51096, 30, 81691, 7341, 10621, 6601, 23127, 55215, 78988, 51491, 64073, 51497, 219, 51599, 7329, 3843, 54888, 25776, 10084, 7040, 6886, 622, 51295, 23395, 4781, 7184, 10733, 515, 8428, 813, 3837, 65123, 2…	1987	1779	12782	1.29452	1.35701e-05	4.52338e-06	2.92714e-05
GOTERM_CC_FAT	GO:0031974~membrane-enclosed lumen	371	12.379	2.05991e-08	8880, 8881, 338, 1476, 805, 79800, 55840, 8220, 35, 64397, 8317, 27067, 3284, 5371, 10481, 10482, 317781, 84678, 22803, 5740, 1482, 11325, 196463, 1487, 7485, 204, 55756, 8732, 25, 6880, 3297, 10629, 6879, 51096, 30, 81691, 7341, 10621, 6601, 23127, 55215, 78988, 51491, 64073, 51497, 219, 51599, 7329, 3843, 54888, 25776, 7042, 10084, 7040, 6886, 622, 51295, 23395, 4781, 7184, 10733, 7044, 515, 84…	1987	1856	12782	1.28587	1.43987e-05	3.59969e-06	3.10588e-05
GOTERM_CC_FAT	GO:0031981~nuclear lumen	277	9.24258	8.07417e-05	8880, 8881, 1476, 79800, 805, 55840, 8220, 64397, 8317, 27067, 5371, 10481, 10482, 317781, 84678, 22803, 1482, 11325, 7485, 1487, 55756, 8732, 25, 6880, 3297, 10629, 6879, 51096, 81691, 7341, 10621, 6601, 55215, 51491, 64073, 51497, 51599, 7329, 3843, 54888, 25776, 10084, 6886, 51295, 4781, 10733, 8428, 3837, 65123, 10492, 5626, 7324, 55929, 10607, 9184, 9188, 91647, 2968, 7849, 6599, 5917, 83444…	1987	1450	12782	1.22889	0.0548775	0.00625157	0.121671
GOTERM_CC_FAT	GO:0005730~nucleolus	146	4.87154	9.15753e-05	8880, 5437, 26168, 79800, 1476, 5164, 3148, 8220, 3146, 10291, 64397, 27067, 5371, 54512, 283, 317781, 10923, 84678, 22803, 7485, 26156, 64743, 23067, 25, 3692, 79697, 3297, 112939, 79897, 6879, 79159, 51096, 81691, 84549, 10009, 6601, 4931, 26354, 4839, 65083, 23583, 51491, 64073, 7514, 2623, 51203, 51599, 2074, 116461, 54888, 3843, 23481, 10084, 3516, 5422, 29777, 4781, 10733, 54606, 55074, 837…	1987	698	12782	1.34555	0.0620082	0.00580256	0.137986
GOTERM_CC_FAT	GO:0005654~nucleoplasm	165	5.50551	0.00625418	2146, 5437, 26168, 2646, 8881, 805, 79800, 3148, 55840, 3146, 5439, 10401, 8317, 5371, 10481, 10482, 27339, 4926, 79885, 10921, 64210, 10923, 6418, 51422, 1482, 11325, 1487, 4034, 23067, 55756, 8732, 9913, 199746, 9739, 79697, 112939, 6880, 10001, 6879, 10629, 55198, 4595, 7341, 8538, 10621, 6601, 5451, 9439, 26354, 55215, 23583, 7514, 51497, 7515, 2074, 7329, 25776, 23481, 10522, 23421, 11036, 6…	1987	882	12782	1.20342	0.987542	0.155212	9.02586
Annotation Cluster 2	Enrichment Score: 5.439384072660246
Category	Term	Count	%	PValue	Genes	List Total	Pop Hits	Pop Total	Fold Enrichment	Bonferroni	Benjamini	FDR
GOTERM_CC_FAT	GO:0005739~mitochondrion	237	7.90791	1.09146e-08	113451, 35, 3284, 80207, 94097, 740, 3098, 204, 90627, 54995, 123263, 84681, 751071, 81855, 79611, 11331, 345778, 8209, 78988, 219, 622, 51295, 114294, 23395, 84883, 515, 55735, 9997, 83733, 643338, 22907, 644096, 523, 529, 64087, 58472, 91647, 617, 2820, 51537, 11222, 10245, 79746, 28976, 28977, 8050, 10587, 126206, 6392, 4968, 30968, 2896, 65018, 572, 10440, 55335, 10061, 2108, 64983, 55333, 70…	1987	1087	12782	1.40255	7.62929e-06	7.62929e-06	1.64568e-05
SP_PIR_KEYWORDS	mitochondrion	182	6.07274	1.4454e-07	29796, 5164, 4698, 5165, 5163, 57176, 35, 5161, 3284, 22877, 1629, 23464, 54708, 80207, 94097, 57038, 740, 89941, 84340, 8681, 3098, 90627, 204, 1892, 55052, 4191, 1384, 25973, 54995, 123263, 64928, 84681, 751071, 81855, 140823, 11000, 219402, 79611, 162417, 11331, 79590, 345778, 8209, 78988, 9804, 51204, 51102, 51021, 6300, 3313, 219, 10939, 3029, 55168, 28998, 54938, 622, 7923, 84705, 349565, 5…	2918	832	19235	1.44197	0.000106665	3.55561e-05	0.000219517
UP_SEQ_FEATURE	transit peptide:Mitochondrion	107	3.57024	1.0801e-05	5164, 5165, 57176, 5163, 35, 5161, 23464, 1629, 57038, 84340, 1892, 55052, 4191, 25973, 54995, 123263, 84681, 64928, 751071, 219402, 79611, 162417, 79590, 8209, 51021, 51102, 219, 3313, 3029, 55168, 54938, 622, 51295, 114294, 84705, 23395, 515, 2395, 9997, 643338, 51117, 112812, 25996, 10128, 10935, 64087, 219927, 58472, 1632, 23597, 124454, 91647, 2820, 593, 1351, 79746, 28976, 8050, 28977, 1058…	2914	467	19113	1.50282	0.0616978	0.0616978	0.0209096
SP_PIR_KEYWORDS	transit peptide	108	3.6036	1.21155e-05	5164, 5165, 57176, 5163, 35, 5161, 23464, 1629, 57038, 84340, 1892, 55052, 4191, 25973, 54995, 123263, 84681, 64928, 751071, 30, 219402, 79611, 162417, 79590, 8209, 51021, 51102, 219, 3313, 3029, 55168, 54938, 622, 51295, 114294, 84705, 23395, 515, 2395, 9997, 643338, 51117, 112812, 25996, 10128, 10935, 64087, 219927, 58472, 1632, 23597, 124454, 91647, 2820, 593, 1351, 79746, 28976, 8050, 28977, …	2918	476	19235	1.49563	0.00890145	0.00178666	0.0183986
GOTERM_CC_FAT	GO:0005759~mitochondrial matrix	60	2.002	2.92943e-05	5164, 5165, 11222, 1763, 5163, 35, 5161, 28977, 8050, 1629, 57038, 7019, 54148, 2108, 64983, 708, 26073, 1892, 55052, 4191, 25973, 7978, 6832, 57129, 162417, 65008, 23410, 78988, 51021, 56945, 219, 3313, 3029, 57805, 55168, 28998, 54938, 622, 64965, 7923, 51253, 64963, 23395, 515, 2395, 57505, 4200, 22907, 112812, 644096, 10128, 54205, 8802, 7263, 64087, 1632, 50808, 124454, 50, 593	1987	227	12782	1.7003	0.0202688	0.00340702	0.04416
GOTERM_CC_FAT	GO:0031980~mitochondrial lumen	60	2.002	2.92943e-05	5164, 5165, 11222, 1763, 5163, 35, 5161, 28977, 8050, 1629, 57038, 7019, 54148, 2108, 64983, 708, 26073, 1892, 55052, 4191, 25973, 7978, 6832, 57129, 162417, 65008, 23410, 78988, 51021, 56945, 219, 3313, 3029, 57805, 55168, 28998, 54938, 622, 64965, 7923, 51253, 64963, 23395, 515, 2395, 57505, 4200, 22907, 112812, 644096, 10128, 54205, 8802, 7263, 64087, 1632, 50808, 124454, 50, 593	1987	227	12782	1.7003	0.0202688	0.00340702	0.04416
GOTERM_CC_FAT	GO:0044429~mitochondrial part	129	4.3043	4.74179e-05	29796, 5164, 4698, 5165, 5163, 35, 5161, 3284, 22877, 23464, 1629, 54708, 94097, 57038, 89941, 26073, 3098, 204, 1892, 55052, 4191, 1384, 25973, 162417, 11331, 345778, 78988, 9804, 51021, 219, 3313, 10939, 3029, 57805, 28998, 55168, 54938, 622, 7923, 23395, 515, 23098, 84883, 2395, 55735, 9997, 83733, 22907, 112812, 340061, 644096, 23498, 10128, 54205, 7812, 64087, 58472, 1632, 124454, 617, 2181,…	1987	595	12782	1.39468	0.0326026	0.00472393	0.0714715
Annotation Cluster 3	Enrichment Score: 3.87957567038655
Category	Term	Count	%	PValue	Genes	List Total	Pop Hits	Pop Total	Fold Enrichment	Bonferroni	Benjamini	FDR
GOTERM_BP_FAT	GO:0046907~intracellular transport	157	5.23857	1.74867e-08	2646, 3087, 9454, 55746, 115201, 55745, 26088, 255738, 8675, 1315, 5371, 10482, 22877, 51009, 51172, 7168, 79083, 9049, 6418, 55374, 11097, 79784, 537, 9145, 9146, 89941, 55850, 79716, 8409, 64601, 8498, 162, 5830, 408, 8195, 54820, 25839, 400, 345778, 29907, 1434, 9804, 9570, 215, 54535, 80262, 7514, 3313, 27183, 26286, 1785, 3843, 10675, 7042, 7040, 11036, 114879, 57410, 51194, 10948, 27111, 53…	2115	657	13528	1.52847	7.57846e-05	7.57846e-05	3.27774e-05
GOTERM_BP_FAT	GO:0045184~establishment of protein localization	172	5.73907	4.29777e-07	2646, 338, 9454, 10897, 10890, 55746, 115201, 55745, 26088, 83871, 8675, 1315, 5371, 51009, 29916, 51172, 79083, 9049, 27131, 55374, 11097, 537, 9145, 9146, 89853, 55850, 79716, 79719, 6293, 23265, 51160, 64601, 8498, 162, 23457, 5830, 738, 25839, 51762, 345778, 29907, 83891, 53353, 9804, 1434, 79023, 9570, 54535, 80262, 7514, 51699, 3313, 27183, 26286, 3843, 192683, 821, 51026, 7042, 7040, 11036…	2115	769	13528	1.43062	0.00186092	0.000930893	0.000805578
GOTERM_BP_FAT	GO:0015031~protein transport	170	5.67234	6.02269e-07	2646, 338, 9454, 10897, 10890, 55746, 115201, 55745, 26088, 83871, 8675, 1315, 5371, 51009, 29916, 51172, 79083, 9049, 27131, 55374, 11097, 537, 9145, 9146, 89853, 55850, 79716, 79719, 6293, 23265, 51160, 64601, 8498, 162, 23457, 5830, 738, 25839, 51762, 345778, 29907, 83891, 53353, 9804, 1434, 79023, 9570, 54535, 80262, 7514, 51699, 3313, 27183, 26286, 3843, 192683, 821, 51026, 7042, 7040, 11036…	2115	762	13528	1.42698	0.00260683	0.0008697	0.0011289
GOTERM_BP_FAT	GO:0008104~protein localization	190	6.33967	1.47862e-06	2646, 338, 9454, 10897, 10890, 55746, 115201, 55745, 26088, 83871, 8675, 1315, 5371, 51009, 160622, 29916, 51172, 79083, 9049, 27131, 11013, 55374, 11097, 537, 9145, 9146, 89853, 55850, 79716, 79719, 9913, 6293, 23265, 51160, 64601, 8498, 162, 23457, 5830, 738, 25839, 51762, 1813, 345778, 29907, 83891, 53353, 9804, 1434, 79023, 9908, 9570, 54535, 7514, 80262, 51699, 3313, 27183, 26286, 3843, 1926…	2115	882	13528	1.37787	0.00638785	0.0016008	0.00277151
GOTERM_BP_FAT	GO:0006886~intracellular protein transport	93	3.1031	3.36621e-06	26517, 2646, 782, 9454, 115201, 55745, 64901, 1939, 6727, 26088, 6728, 10245, 1315, 84958, 8675, 5371, 26519, 51009, 23557, 10755, 51172, 79083, 9049, 2247, 9409, 55374, 11097, 10300, 537, 10440, 9145, 9146, 6731, 79716, 9501, 146691, 372, 23163, 972, 23165, 64601, 162, 5830, 51128, 345778, 55690, 29907, 23673, 10267, 1434, 9804, 9570, 54535, 7514, 80262, 3313, 868, 26286, 3843, 84553, 7042, 1103…	2115	374	13528	1.5905	0.0144833	0.00242857	0.00630948
GOTERM_BP_FAT	GO:0034613~cellular protein localization	98	3.26994	1.19982e-05	2646, 9454, 115201, 55745, 26088, 1315, 8675, 5371, 51009, 51172, 9049, 79083, 55374, 11097, 537, 9145, 9146, 79716, 9913, 64601, 5830, 162, 345778, 29907, 1434, 9804, 9570, 80262, 7514, 54535, 3313, 26286, 3843, 7042, 11036, 7040, 51194, 53407, 6748, 51517, 55670, 92335, 116988, 3837, 3839, 26277, 9182, 7534, 6103, 26517, 782, 1939, 64901, 6727, 10245, 6728, 84958, 26519, 23557, 10755, 2247, 940…	2115	411	13528	1.52513	0.0506715	0.00740111	0.0224872
GOTERM_BP_FAT	GO:0070727~cellular macromolecule localization	98	3.26994	1.63781e-05	2646, 9454, 115201, 55745, 26088, 1315, 8675, 5371, 51009, 51172, 9049, 79083, 55374, 11097, 537, 9145, 9146, 79716, 9913, 64601, 5830, 162, 345778, 29907, 1434, 9804, 9570, 80262, 7514, 54535, 3313, 26286, 3843, 7042, 11036, 7040, 51194, 53407, 6748, 51517, 55670, 92335, 116988, 3837, 3839, 26277, 9182, 7534, 6103, 26517, 782, 1939, 64901, 6727, 10245, 6728, 84958, 26519, 23557, 10755, 2247, 940…	2115	414	13528	1.51408	0.0685225	0.00883365	0.0306949
SP_PIR_KEYWORDS	protein transport	109	3.63697	1.69765e-05	10897, 115201, 55746, 10890, 26088, 83871, 1315, 8675, 29916, 27131, 11097, 9146, 89853, 55850, 79719, 6293, 23265, 51160, 64601, 8498, 409, 5830, 23457, 408, 162, 738, 25839, 51762, 345778, 29907, 6284, 83891, 1434, 9804, 79023, 9570, 7514, 51699, 27183, 26286, 3843, 192683, 51026, 23192, 51194, 81555, 53407, 51510, 9631, 55737, 55670, 3837, 3839, 55738, 6813, 326624, 29098, 129401, 26517, 10066…	2918	485	19235	1.48147	0.0124506	0.00208595	0.0257797
GOTERM_BP_FAT	GO:0006605~protein targeting	57	1.9019	5.14653e-05	26517, 2646, 782, 9454, 115201, 64901, 6727, 10245, 6728, 5371, 26519, 10755, 51172, 79083, 9049, 9409, 2247, 55374, 11097, 10300, 537, 10440, 9145, 6731, 23165, 5830, 345778, 55690, 9804, 1434, 7514, 54535, 3313, 868, 3843, 84553, 7042, 7040, 51194, 4053, 9670, 51517, 55670, 5190, 92335, 6135, 5192, 3837, 3839, 6711, 5195, 2737, 7157, 9182, 7534, 84971, 29927	2115	215	13528	1.69574	0.19993	0.0220587	0.0964234
GOTERM_BP_FAT	GO:0017038~protein import	36	1.2012	0.000750448	26517, 2646, 1434, 9804, 7514, 64901, 10245, 868, 5371, 3843, 84553, 26519, 7042, 7040, 9049, 9409, 2247, 51194, 55374, 537, 10440, 9670, 51517, 55670, 5190, 5192, 3837, 3839, 6711, 5195, 2737, 7157, 23165, 5830, 7534, 345778	2115	131	13528	1.75774	0.961367	0.157385	1.39733
GOTERM_BP_FAT	GO:0033365~protein localization in organelle	38	1.26793	0.00154695	26517, 2646, 1434, 9804, 7514, 64901, 6727, 10245, 6728, 868, 5371, 3843, 84553, 26519, 7042, 7040, 9049, 2247, 51194, 55374, 537, 10440, 9670, 51517, 6731, 3837, 3839, 6711, 9913, 1855, 2737, 7157, 23165, 7534, 585, 345778, 55690, 29927	2115	146	13528	1.66477	0.998781	0.227454	2.86017
GOTERM_BP_FAT	GO:0006913~nucleocytoplasmic transport	37	1.23457	0.00905789	2646, 1434, 3087, 55746, 54535, 7514, 64901, 3313, 868, 5371, 3843, 10482, 22877, 7042, 7040, 2247, 51194, 6418, 55374, 11097, 537, 29890, 9670, 51517, 9631, 92335, 3837, 8563, 3839, 6711, 79228, 2737, 23165, 7157, 23144, 7919, 23381	2115	156	13528	1.51705	1	0.5837	15.6804
GOTERM_BP_FAT	GO:0051169~nuclear transport	37	1.23457	0.0110895	2646, 1434, 3087, 55746, 54535, 7514, 64901, 3313, 868, 5371, 3843, 10482, 22877, 7042, 7040, 2247, 51194, 6418, 55374, 11097, 537, 29890, 9670, 51517, 9631, 92335, 3837, 8563, 3839, 6711, 79228, 2737, 23165, 7157, 23144, 7919, 23381	2115	158	13528	1.49785	1	0.62706	18.8625
GOTERM_BP_FAT	GO:0034504~protein localization in nucleus	24	0.800801	0.0167684	2646, 1434, 3837, 64901, 7514, 3839, 6711, 9913, 868, 3843, 5371, 1855, 2737, 23165, 7157, 7042, 7040, 2247, 51194, 55374, 537, 585, 9670, 51517	2115	94	13528	1.63308	1	0.699253	27.1651
GOTERM_BP_FAT	GO:0006606~protein import into nucleus	21	0.700701	0.0405326	2646, 1434, 3837, 64901, 7514, 3839, 6711, 868, 3843, 5371, 2737, 23165, 7157, 7042, 7040, 2247, 51194, 55374, 537, 9670, 51517	2115	86	13528	1.56187	1	0.807028	53.9562
GOTERM_BP_FAT	GO:0051170~nuclear import	21	0.700701	0.0502013	2646, 1434, 3837, 64901, 7514, 3839, 6711, 868, 3843, 5371, 2737, 23165, 7157, 7042, 7040, 2247, 51194, 55374, 537, 9670, 51517	2115	88	13528	1.52637	1	0.825169	61.9177
GOTERM_BP_FAT	GO:0000060~protein import into nucleus, translocation	10	0.333667	0.072441	7042, 2646, 7040, 3837, 2247, 6711, 537, 5371, 2737, 7157	2115	34	13528	1.88124	1	0.862931	75.5744
Annotation Cluster 4	Enrichment Score: 3.8756236370419694
Category	Term	Count	%	PValue	Genes	List Total	Pop Hits	Pop Total	Fold Enrichment	Bonferroni	Benjamini	FDR
SP_PIR_KEYWORDS	endoplasmic reticulum	154	5.13847	3.12143e-06	57171, 10998, 127943, 10897, 50999, 487, 55741, 27067, 3284, 79803, 9926, 1573, 51009, 54499, 6490, 1388, 6418, 3156, 5740, 79603, 8396, 55850, 2657, 51014, 55851, 124583, 80235, 1384, 9255, 1798, 2327, 1717, 23457, 54920, 93210, 55033, 79090, 51435, 55650, 23127, 7555, 23399, 56983, 9986, 6400, 5046, 51109, 821, 51107, 10675, 10523, 51302, 23197, 53407, 81555, 6748, 55666, 54681, 23392, 80168, 7…	2918	713	19235	1.42376	0.00230097	0.000575739	0.00474051
GOTERM_CC_FAT	GO:0005783~endoplasmic reticulum	196	6.53987	2.3703e-05	10998, 338, 10897, 50999, 27067, 3284, 1573, 54499, 6490, 22901, 5740, 2010, 79603, 55850, 55851, 2327, 1717, 7070, 4121, 93210, 79090, 55650, 23127, 6469, 23399, 9986, 218, 821, 53407, 6748, 55666, 54681, 819, 23392, 7184, 22920, 254531, 65078, 813, 22908, 10492, 128869, 23621, 118429, 23385, 8435, 79845, 23556, 8459, 10585, 121457, 3109, 10059, 581, 10960, 27173, 84447, 8624, 972, 10768, 51128,…	1987	960	12782	1.31337	0.0164321	0.00330824	0.0357328
GOTERM_CC_FAT	GO:0044432~endoplasmic reticulum part	68	2.26894	0.0319133	57171, 10998, 338, 487, 3284, 23556, 51009, 6490, 10585, 9409, 3156, 3109, 5740, 22845, 581, 80235, 25870, 51726, 1798, 9403, 6253, 30001, 2327, 1717, 84502, 93210, 58505, 55033, 9488, 55650, 23127, 91319, 63941, 9570, 23399, 56983, 51062, 1548, 51302, 9218, 64374, 8813, 9526, 6748, 1544, 7184, 84720, 813, 2081, 22908, 9563, 9562, 128869, 5959, 54344, 81542, 51604, 2281, 27248, 55829, 7108, 9517,…	1987	347	12782	1.26061	1	0.417128	38.6776
Annotation Cluster 5	Enrichment Score: 3.6350608578561294
Category	Term	Count	%	PValue	Genes	List Total	Pop Hits	Pop Total	Fold Enrichment	Bonferroni	Benjamini	FDR
GOTERM_BP_FAT	GO:0034660~ncRNA metabolic process	64	2.13547	3.1181e-06	5917, 57176, 389421, 79042, 54512, 317781, 2193, 2483, 55813, 57038, 55127, 348180, 55756, 9255, 7407, 25973, 80270, 79897, 10438, 25879, 1615, 51096, 54920, 80324, 81890, 115708, 4839, 50628, 23536, 1029, 116461, 54888, 23481, 55253, 55621, 142940, 55520, 10360, 54974, 54938, 54973, 84705, 23395, 55006, 55152, 79979, 54606, 57505, 6135, 56931, 65123, 134430, 80789, 55174, 6229, 5393, 283989, 516…	2115	230	13528	1.77982	0.0134229	0.00269912	0.00584445
GOTERM_BP_FAT	GO:0006399~tRNA metabolic process	37	1.23457	3.43642e-05	23536, 5917, 57176, 116461, 79042, 54888, 55253, 2193, 142940, 55621, 55520, 54974, 54938, 57038, 84705, 23395, 55006, 55152, 79979, 57505, 348180, 56931, 9255, 7407, 25973, 79897, 1615, 51605, 283989, 54920, 80324, 81890, 113179, 115708, 126789, 10785, 124454	2115	118	13528	2.00559	0.138377	0.0164124	0.0643932
SP_PIR_KEYWORDS	trna processing	24	0.800801	7.8393e-05	23536, 348180, 56931, 116461, 79042, 54888, 55253, 142940, 55621, 79897, 283989, 51605, 55520, 54920, 54974, 80324, 81890, 113179, 84705, 55006, 10785, 115708, 126789, 79979	2918	67	19235	2.36126	0.0562144	0.00640786	0.118992
GOTERM_BP_FAT	GO:0034470~ncRNA processing	50	1.66834	0.00012578	389421, 79042, 54512, 317781, 2483, 55813, 55127, 348180, 55756, 79897, 25879, 10438, 51096, 54920, 80324, 81890, 115708, 4839, 50628, 23536, 1029, 116461, 54888, 23481, 55253, 55621, 142940, 55520, 10360, 54974, 54973, 84705, 55006, 79979, 54606, 6135, 56931, 65123, 134430, 80789, 55174, 5393, 6229, 283989, 51605, 10607, 113179, 9724, 126789, 10785	2115	187	13528	1.71022	0.420253	0.0410686	0.235501
GOTERM_BP_FAT	GO:0008033~tRNA processing	24	0.800801	0.000962124	23536, 348180, 56931, 116461, 79042, 54888, 55253, 142940, 55621, 79897, 283989, 51605, 55520, 54920, 54974, 80324, 81890, 113179, 84705, 55006, 10785, 115708, 126789, 79979	2115	76	13528	2.01986	0.984576	0.172735	1.78811
GOTERM_BP_FAT	GO:0009451~RNA modification	16	0.533867	0.00503651	348180, 27079, 51726, 54888, 5073, 142940, 54974, 80324, 81890, 84705, 55006, 10785, 126789, 115708, 113000, 10930	2115	48	13528	2.13207	1	0.484766	9.03031
GOTERM_BP_FAT	GO:0006400~tRNA modification	8	0.266934	0.00700372	54974, 348180, 81890, 84705, 55006, 10785, 115708, 54888	2115	16	13528	3.19811	1	0.533045	12.3432
Annotation Cluster 6	Enrichment Score: 3.2945157670790044
Category	Term	Count	%	PValue	Genes	List Total	Pop Hits	Pop Total	Fold Enrichment	Bonferroni	Benjamini	FDR
SP_PIR_KEYWORDS	cell division	65	2.16884	6.79439e-05	11258, 8881, 64151, 8317, 22933, 57132, 10393, 6867, 9493, 10300, 701, 5885, 259266, 5119, 11243, 84445, 79980, 83858, 54962, 5499, 54820, 23607, 9055, 29945, 81610, 3993, 51652, 79023, 51203, 27183, 7329, 22919, 151011, 1070, 84552, 116840, 3070, 51343, 157313, 54930, 10801, 8379, 55143, 699, 91603, 10592, 1877, 3832, 1019, 1062, 57082, 1021, 899, 9134, 91272, 990, 991, 9184, 904, 151246, 115106…	2918	264	19235	1.62299	0.0489078	0.00624843	0.103139
GOTERM_BP_FAT	GO:0022402~cell cycle process	122	4.07074	0.000122569	8881, 8317, 5371, 5017, 4926, 4194, 4292, 55857, 4296, 25, 9738, 3855, 55193, 79980, 1982, 54820, 10910, 9055, 81610, 51207, 79023, 6300, 51203, 25777, 7329, 22919, 1785, 23481, 1070, 7042, 7040, 5422, 10734, 54930, 8379, 55872, 2081, 699, 10592, 116985, 10213, 3832, 1112, 9238, 1062, 322, 997, 899, 91272, 7324, 990, 9184, 991, 151246, 10744, 11258, 64151, 5892, 1762, 22933, 5685, 5684, 9700, 103…	2115	565	13528	1.38113	0.412128	0.0433049	0.229496
GOTERM_BP_FAT	GO:0051301~cell division	70	2.33567	0.000275709	11258, 8881, 64151, 7704, 4851, 8317, 22933, 57132, 9700, 10393, 6867, 9493, 10300, 701, 5885, 259266, 5119, 11243, 84445, 79980, 83858, 54962, 5499, 54820, 23607, 585, 9055, 29945, 3993, 81610, 51652, 79023, 51203, 1029, 27183, 22919, 7329, 151011, 1070, 84552, 116840, 7042, 11034, 3070, 51343, 157313, 54930, 10801, 8379, 55143, 699, 91603, 10592, 1877, 3832, 1019, 1062, 1021, 899, 9134, 91272, …	2115	295	13528	1.51775	0.697323	0.0818215	0.515532
GOTERM_BP_FAT	GO:0048285~organelle fission	57	1.9019	0.000310662	11258, 8881, 64151, 22933, 9700, 10393, 1663, 4926, 9493, 10300, 701, 5885, 259266, 5119, 10059, 11243, 581, 84445, 55193, 79980, 54962, 54820, 10910, 23607, 9787, 29945, 81610, 79023, 51203, 7329, 22919, 1070, 23481, 3070, 8799, 51343, 157313, 10636, 54930, 55143, 8379, 55872, 699, 91603, 10592, 1877, 3832, 27436, 1062, 899, 91272, 990, 9184, 991, 115106, 10783, 10744	2115	229	13528	1.59207	0.739882	0.0858628	0.580708
GOTERM_BP_FAT	GO:0007049~cell cycle	157	5.23857	0.000366837	8881, 3087, 805, 8317, 63922, 5371, 55544, 5017, 4926, 6867, 4194, 4292, 55857, 4296, 25, 3855, 9738, 55193, 79980, 1982, 55198, 54820, 10910, 402, 9055, 55215, 81610, 3993, 51207, 79023, 6300, 51203, 27183, 25777, 7329, 22919, 1785, 23481, 1070, 7042, 7040, 5422, 10734, 54930, 10801, 8379, 92335, 2081, 55872, 699, 116985, 10592, 10213, 9238, 3832, 1112, 1062, 322, 997, 899, 9039, 91272, 7324, 99…	2115	776	13528	1.29408	0.796108	0.0946061	0.685372
GOTERM_BP_FAT	GO:0000280~nuclear division	54	1.8018	0.000648395	11258, 8881, 64151, 22933, 9700, 10393, 1663, 4926, 9493, 10300, 701, 5885, 259266, 5119, 11243, 84445, 55193, 79980, 54962, 54820, 10910, 23607, 9787, 29945, 81610, 79023, 51203, 7329, 22919, 1070, 23481, 3070, 51343, 157313, 10636, 54930, 55143, 8379, 55872, 699, 91603, 10592, 1877, 3832, 27436, 1062, 899, 91272, 990, 9184, 991, 115106, 10783, 10744	2115	220	13528	1.56998	0.939858	0.144586	1.2084
GOTERM_BP_FAT	GO:0007067~mitosis	54	1.8018	0.000648395	11258, 8881, 64151, 22933, 9700, 10393, 1663, 4926, 9493, 10300, 701, 5885, 259266, 5119, 11243, 84445, 55193, 79980, 54962, 54820, 10910, 23607, 9787, 29945, 81610, 79023, 51203, 7329, 22919, 1070, 23481, 3070, 51343, 157313, 10636, 54930, 55143, 8379, 55872, 699, 91603, 10592, 1877, 3832, 27436, 1062, 899, 91272, 990, 9184, 991, 115106, 10783, 10744	2115	220	13528	1.56998	0.939858	0.144586	1.2084
GOTERM_BP_FAT	GO:0000278~mitotic cell cycle	82	2.73607	0.00078429	11258, 8881, 64151, 8317, 22933, 5685, 5684, 9700, 9491, 10393, 1663, 4926, 9493, 10300, 701, 5885, 259266, 5119, 11243, 84445, 4296, 5692, 25, 55193, 79980, 54962, 10910, 54820, 23607, 9787, 9055, 29945, 5718, 81610, 79023, 51203, 1029, 22919, 25777, 1028, 7329, 1785, 1070, 5714, 23481, 5716, 3070, 1031, 51343, 157313, 57787, 5422, 10636, 7272, 54930, 8379, 55143, 55872, 699, 91603, 10592, 1877,…	2115	370	13528	1.41754	0.966642	0.156354	1.4599
GOTERM_BP_FAT	GO:0000279~M phase	74	2.46914	0.000942972	11258, 8881, 64151, 1762, 5892, 22933, 9700, 10393, 1663, 5017, 4926, 9493, 10300, 701, 5885, 5889, 259266, 11040, 5119, 4292, 11243, 84445, 55193, 80270, 79980, 3955, 54962, 55329, 10910, 54820, 23607, 9787, 9055, 29945, 10460, 81610, 51207, 79023, 51203, 22919, 25777, 7329, 1070, 23481, 3070, 51343, 157313, 84057, 10636, 7272, 10734, 54930, 8379, 55143, 55872, 699, 91603, 10592, 1877, 7156, 383…	2115	329	13528	1.43866	0.98324	0.176921	1.75281
GOTERM_BP_FAT	GO:0000087~M phase of mitotic cell cycle	54	1.8018	0.00101077	11258, 8881, 64151, 22933, 9700, 10393, 1663, 4926, 9493, 10300, 701, 5885, 259266, 5119, 11243, 84445, 55193, 79980, 54962, 54820, 10910, 23607, 9787, 29945, 81610, 79023, 51203, 7329, 22919, 1070, 23481, 3070, 51343, 157313, 10636, 54930, 55143, 8379, 55872, 699, 91603, 10592, 1877, 3832, 27436, 1062, 899, 91272, 990, 9184, 991, 115106, 10783, 10744	2115	224	13528	1.54195	0.987511	0.173504	1.87771
SP_PIR_KEYWORDS	mitosis	45	1.5015	0.00103281	11258, 8881, 81610, 79023, 64151, 51203, 22919, 7329, 22933, 1070, 3070, 10393, 4926, 51343, 157313, 9493, 10300, 701, 5885, 54930, 259266, 8379, 55143, 699, 91603, 11243, 10592, 1877, 84445, 3832, 1062, 79980, 57082, 899, 54962, 91272, 990, 991, 54820, 9184, 23607, 115106, 29945, 10783, 10744	2918	183	19235	1.62095	0.533552	0.0569747	1.55712
GOTERM_BP_FAT	GO:0022403~cell cycle phase	89	2.96964	0.00124939	11258, 8881, 64151, 5892, 1762, 8317, 22933, 9700, 10393, 1663, 5017, 4926, 9493, 10300, 701, 5885, 5889, 259266, 11040, 5119, 4292, 11243, 84445, 4296, 25, 3855, 55193, 79980, 80270, 3955, 54962, 55329, 10910, 54820, 23607, 9787, 9055, 29945, 10460, 81610, 51207, 79023, 51203, 1029, 22919, 25777, 1028, 7329, 1785, 1070, 23481, 3070, 1031, 51343, 157313, 57787, 84057, 5422, 10636, 7272, 10734, 54…	2115	414	13528	1.37503	0.995565	0.202091	2.31611
SP_PIR_KEYWORDS	cell cycle	95	3.16984	0.00139806	2580, 11258, 8881, 64151, 63922, 8317, 22933, 132660, 57132, 10393, 55544, 1663, 9696, 6867, 9493, 10300, 701, 5885, 259266, 5119, 4292, 11243, 6839, 5603, 84445, 79980, 28984, 9589, 54962, 55198, 54820, 5499, 55615, 23607, 9787, 5598, 402, 9055, 29945, 55215, 27352, 3993, 81610, 51652, 79023, 6300, 51203, 1029, 27183, 22919, 1028, 7329, 6794, 151011, 1070, 116840, 84552, 3070, 1031, 51343, 15731…	2918	461	19235	1.35841	0.64388	0.0624925	2.10234
Annotation Cluster 7	Enrichment Score: 2.6781560536359934
Category	Term	Count	%	PValue	Genes	List Total	Pop Hits	Pop Total	Fold Enrichment	Bonferroni	Benjamini	FDR
GOTERM_CC_FAT	GO:0016023~cytoplasmic membrane-bounded vesicle	112	3.73707	0.0017286	338, 1315, 57030, 6490, 54910, 3920, 9145, 4922, 127262, 23705, 5176, 4035, 79890, 55361, 9255, 5551, 6609, 7200, 2162, 4504, 117248, 11131, 6469, 80262, 64924, 2266, 821, 10675, 7042, 20, 84417, 7040, 64418, 57410, 7423, 81555, 23095, 23392, 1509, 7184, 7044, 813, 22862, 6813, 326624, 55530, 9182, 51604, 7534, 171169, 23385, 526, 5064, 29952, 4851, 84958, 3382, 10959, 23557, 6513, 10755, 8773, 2…	1987	550	12782	1.30995	0.701605	0.0649782	2.57487
GOTERM_CC_FAT	GO:0031988~membrane-bounded vesicle	115	3.83717	0.00183283	338, 1315, 57030, 6490, 54910, 3920, 9145, 4922, 127262, 23705, 5176, 4035, 79890, 55361, 9255, 5551, 6609, 2162, 7200, 4504, 117248, 11131, 6469, 80262, 64924, 2266, 821, 10675, 7042, 20, 84417, 7040, 64418, 57410, 7423, 81555, 23095, 23392, 1509, 7184, 7044, 813, 22862, 6813, 326624, 55530, 9182, 51604, 7534, 23385, 171169, 526, 5064, 29952, 4851, 84958, 7454, 3382, 10959, 23557, 6513, 10755, 8…	1987	568	12782	1.30242	0.722608	0.0652636	2.72812
GOTERM_CC_FAT	GO:0031982~vesicle	132	4.4044	0.00242161	338, 2643, 10548, 1315, 57030, 6490, 54910, 3920, 9145, 4922, 127262, 23705, 5176, 4035, 79890, 55361, 9255, 409, 162, 5551, 6609, 51762, 2162, 7200, 84937, 4504, 117248, 11131, 6469, 80262, 64924, 2266, 310, 192683, 821, 10675, 7042, 20, 84417, 7040, 64418, 9218, 57410, 7423, 81555, 23095, 23392, 1509, 7184, 7044, 813, 22862, 6813, 326624, 23621, 55530, 9182, 51604, 7534, 23385, 171169, 526, 506…	1987	670	12782	1.26736	0.816356	0.0775322	3.58965
GOTERM_CC_FAT	GO:0031410~cytoplasmic vesicle	127	4.23757	0.00252612	338, 2643, 10548, 1315, 57030, 6490, 54910, 3920, 9145, 4922, 127262, 23705, 5176, 4035, 79890, 55361, 9255, 409, 162, 5551, 6609, 2162, 7200, 51762, 84937, 4504, 117248, 11131, 6469, 80262, 64924, 2266, 192683, 821, 10675, 7042, 20, 84417, 7040, 64418, 57410, 7423, 81555, 23095, 23392, 1509, 7184, 7044, 813, 22862, 6813, 326624, 23621, 55530, 9182, 51604, 7534, 23385, 171169, 526, 5064, 29952, 9…	1987	642	12782	1.27253	0.829325	0.0739892	3.74184
Annotation Cluster 8	Enrichment Score: 2.5608280171966196
Category	Term	Count	%	PValue	Genes	List Total	Pop Hits	Pop Total	Fold Enrichment	Bonferroni	Benjamini	FDR
SP_PIR_KEYWORDS	nucleotide-binding	307	10.2436	0.000249515	10998, 10890, 8886, 63922, 8317, 159, 157, 10201, 317781, 51174, 8735, 6499, 537, 11325, 3098, 204, 92912, 84284, 8732, 55361, 3093, 25, 27, 6880, 26007, 23262, 89845, 10097, 51765, 10096, 32, 51168, 387496, 51762, 400, 79611, 402, 56924, 115024, 1819, 215, 318, 1455, 27183, 7329, 4640, 5610, 20, 23395, 7048, 10733, 7184, 1445, 8428, 2444, 65268, 92335, 64080, 55872, 65266, 5898, 10592, 285598, 3…	2918	1686	19235	1.20029	0.168202	0.0152299	0.378276
GOTERM_MF_FAT	GO:0000166~nucleotide binding	401	13.38	0.000255282	10998, 10890, 8886, 63922, 8317, 159, 157, 51174, 8735, 51179, 533, 6499, 537, 204, 84284, 8732, 55361, 6880, 26007, 8309, 79710, 10097, 10096, 51168, 387496, 400, 79611, 402, 1819, 222537, 215, 318, 27183, 7329, 8241, 10733, 84883, 8428, 1445, 22907, 523, 610, 7324, 51184, 613, 617, 8844, 80086, 5917, 6596, 23551, 5911, 8638, 28976, 9493, 55131, 3109, 701, 10061, 439, 2108, 29941, 10054, 10059, …	1993	2245	12983	1.16358	0.325612	0.325612	0.424759
SP_PIR_KEYWORDS	atp-binding	242	8.07474	0.00104124	10998, 8886, 8317, 63922, 157, 10201, 317781, 8735, 6499, 537, 11325, 3098, 204, 92912, 84284, 3093, 55361, 25, 27, 26007, 6880, 89845, 23262, 10097, 51765, 10096, 32, 51168, 79611, 56924, 215, 1455, 27183, 7329, 4640, 5610, 20, 23395, 7048, 10733, 7184, 8428, 1445, 2444, 65268, 64080, 92335, 55872, 65266, 10592, 3832, 22907, 1062, 523, 7324, 64087, 613, 9188, 617, 2580, 5917, 6596, 80308, 23178,…	2918	1326	19235	1.20304	0.536446	0.0534359	1.56973
GOTERM_MF_FAT	GO:0032555~purine ribonucleotide binding	327	10.9109	0.00120423	10998, 10890, 8886, 63922, 8317, 159, 157, 10201, 317781, 51174, 8735, 533, 6499, 537, 11325, 3098, 204, 92912, 84284, 8732, 55361, 3093, 25, 401884, 27, 6880, 26007, 79710, 23262, 89845, 10097, 51765, 10096, 32, 51168, 387496, 51762, 400, 79611, 402, 643224, 56924, 1819, 5754, 215, 318, 1455, 27183, 7329, 4640, 5610, 20, 23395, 7048, 10733, 7184, 11344, 1445, 8428, 2444, 65268, 92335, 64080, 558…	1993	1836	12983	1.16023	0.84421	0.461921	1.98888
GOTERM_MF_FAT	GO:0032553~ribonucleotide binding	327	10.9109	0.00120423	10998, 10890, 8886, 63922, 8317, 159, 157, 10201, 317781, 51174, 8735, 533, 6499, 537, 11325, 3098, 204, 92912, 84284, 8732, 55361, 3093, 25, 401884, 27, 6880, 26007, 79710, 23262, 89845, 10097, 51765, 10096, 32, 51168, 387496, 51762, 400, 79611, 402, 643224, 56924, 1819, 5754, 215, 318, 1455, 27183, 7329, 4640, 5610, 20, 23395, 7048, 10733, 7184, 11344, 1445, 8428, 2444, 65268, 92335, 64080, 558…	1993	1836	12983	1.16023	0.84421	0.461921	1.98888
GOTERM_MF_FAT	GO:0017076~purine nucleotide binding	340	11.3447	0.00131326	10998, 10890, 8886, 63922, 8317, 35, 159, 157, 10201, 317781, 51174, 8735, 533, 6499, 537, 11325, 3098, 204, 92912, 84284, 8732, 55361, 3093, 25, 401884, 27, 6880, 2327, 26007, 8309, 79710, 23262, 89845, 10097, 51765, 10096, 32, 51168, 387496, 51762, 400, 79611, 402, 643224, 56924, 1819, 5754, 222537, 215, 318, 1455, 27183, 7329, 4640, 5610, 20, 23395, 7048, 10733, 7184, 84883, 11344, 1445, 8428,…	1993	1918	12983	1.15478	0.868362	0.397655	2.16711
UP_SEQ_FEATURE	nucleotide phosphate-binding region:ATP	179	5.97264	0.00274555	5164, 5165, 8886, 5163, 8317, 63922, 4598, 7297, 157, 9928, 317781, 284716, 8735, 6499, 79784, 11325, 204, 84284, 4296, 25, 27, 26007, 6880, 414328, 23457, 83858, 10097, 51765, 8195, 32, 51168, 4931, 56924, 7517, 64137, 215, 9625, 6300, 1455, 56171, 25989, 27183, 10939, 2074, 4640, 5610, 54938, 9778, 349565, 7048, 23095, 10733, 54606, 57143, 8428, 1445, 2444, 8566, 65268, 2081, 55872, 699, 65266,…	2914	962	19113	1.22044	1	0.932907	5.18373
SP_PIR_KEYWORDS	kinase	131	4.37104	0.00390608	805, 5164, 5165, 5163, 8317, 4598, 7297, 157, 10201, 10922, 8525, 84926, 8396, 3098, 204, 11142, 4296, 55361, 25, 1796, 27, 6880, 26007, 23262, 414328, 84681, 51765, 56924, 5754, 5257, 9625, 6300, 1455, 25989, 5610, 7048, 27010, 10733, 114299, 123688, 55300, 23729, 1445, 8428, 57143, 2444, 8566, 64080, 92335, 65268, 55872, 2081, 699, 65266, 140901, 5566, 5570, 613, 2580, 79646, 8573, 5681, 8569, …	2918	688	19235	1.25513	0.944331	0.134473	5.7707
GOTERM_MF_FAT	GO:0005524~ATP binding	262	8.74208	0.00502385	10998, 8886, 8317, 63922, 157, 10201, 317781, 8735, 533, 6499, 537, 11325, 3098, 204, 92912, 84284, 3093, 55361, 25, 27, 6880, 26007, 79710, 89845, 23262, 10097, 51765, 10096, 32, 51168, 79611, 56924, 5754, 215, 1455, 27183, 7329, 4640, 5610, 20, 23395, 7048, 10733, 7184, 11344, 8428, 1445, 2444, 65268, 92335, 64080, 55872, 65266, 10592, 3832, 22907, 1062, 523, 7324, 64087, 613, 9188, 617, 8844, …	1993	1477	12983	1.15555	0.999578	0.726163	8.05407
GOTERM_MF_FAT	GO:0001882~nucleoside binding	283	9.44278	0.00613944	10998, 8886, 63922, 8317, 35, 157, 10201, 317781, 8735, 533, 6499, 537, 11325, 3098, 204, 92912, 84284, 55361, 3093, 25, 27, 6880, 26007, 2327, 8309, 79710, 23262, 89845, 10097, 51765, 10096, 32, 51168, 79611, 56924, 5754, 222537, 215, 1455, 27183, 7329, 4640, 5610, 20, 23395, 7048, 10733, 7184, 84883, 11344, 8428, 1445, 2444, 65268, 92335, 64080, 55872, 65266, 10592, 3832, 22907, 1062, 7053, 523…	1993	1612	12983	1.14364	0.999925	0.742691	9.75782
GOTERM_MF_FAT	GO:0030554~adenyl nucleotide binding	277	9.24258	0.00655479	10998, 8886, 63922, 8317, 35, 157, 10201, 317781, 8735, 533, 6499, 537, 11325, 3098, 204, 92912, 84284, 55361, 3093, 25, 27, 6880, 26007, 2327, 8309, 79710, 23262, 89845, 10097, 51765, 10096, 32, 51168, 79611, 56924, 5754, 222537, 215, 1455, 27183, 7329, 4640, 5610, 20, 23395, 7048, 10733, 7184, 84883, 11344, 8428, 1445, 2444, 65268, 92335, 64080, 55872, 65266, 10592, 3832, 22907, 1062, 523, 610,…	1993	1577	12983	1.14424	0.999961	0.676152	10.3845
GOTERM_MF_FAT	GO:0001883~purine nucleoside binding	281	9.37604	0.00665645	10998, 8886, 63922, 8317, 35, 157, 10201, 317781, 8735, 533, 6499, 537, 11325, 3098, 204, 92912, 84284, 55361, 3093, 25, 27, 6880, 26007, 2327, 8309, 79710, 23262, 89845, 10097, 51765, 10096, 32, 51168, 79611, 56924, 5754, 222537, 215, 1455, 27183, 7329, 4640, 5610, 20, 23395, 7048, 10733, 7184, 84883, 11344, 8428, 1445, 2444, 65268, 92335, 64080, 55872, 65266, 10592, 3832, 22907, 1062, 7053, 523…	1993	1601	12983	1.14336	0.999967	0.64318	10.5373
GOTERM_MF_FAT	GO:0032559~adenyl ribonucleotide binding	264	8.80881	0.00671424	10998, 8886, 8317, 63922, 157, 10201, 317781, 8735, 533, 6499, 537, 11325, 3098, 204, 92912, 84284, 3093, 55361, 25, 27, 6880, 26007, 79710, 89845, 23262, 10097, 51765, 10096, 32, 51168, 79611, 56924, 5754, 215, 1455, 27183, 7329, 4640, 5610, 20, 23395, 7048, 10733, 7184, 11344, 8428, 1445, 2444, 65268, 92335, 64080, 55872, 65266, 10592, 3832, 22907, 1062, 523, 610, 7324, 64087, 613, 9188, 617, 8…	1993	1497	12983	1.14881	0.999969	0.611321	10.624
UP_SEQ_FEATURE	binding site:ATP	94	3.13647	0.114984	5164, 5165, 57176, 5163, 8317, 5681, 8573, 4598, 7297, 157, 10201, 8569, 25865, 23178, 9833, 50488, 65018, 701, 5261, 5585, 439, 23617, 3055, 2048, 5601, 29941, 5602, 2064, 11040, 90956, 5588, 5603, 197322, 7407, 4296, 25, 27, 7786, 7443, 26007, 2260, 51265, 51765, 8986, 5598, 56924, 7867, 2937, 9625, 6300, 1455, 9261, 132949, 25989, 9263, 6794, 2931, 6793, 5610, 1024, 2872, 6789, 369, 57787, 233…	2914	542	19113	1.13754	1	0.999999	90.6041
Annotation Cluster 9	Enrichment Score: 2.418646509921509
Category	Term	Count	%	PValue	Genes	List Total	Pop Hits	Pop Total	Fold Enrichment	Bonferroni	Benjamini	FDR
KEGG_PATHWAY	hsa04330:Notch signaling pathway	17	0.567234	0.00107522	1487, 1857, 4855, 54567, 4851, 55851, 5663, 10683, 1855, 171558, 22938, 51107, 3955, 182, 5986, 3516, 23385	778	47	5085	2.36408	0.184865	0.184865	1.32817
SP_PIR_KEYWORDS	notch signaling pathway	15	0.500501	0.00202258	1272, 4855, 54567, 4851, 55851, 26508, 145873, 5663, 6400, 10683, 51107, 182, 3516, 23385, 142678	2918	41	19235	2.41165	0.775567	0.084141	3.02808
GOTERM_BP_FAT	GO:0007219~Notch signaling pathway	15	0.500501	0.0255068	1272, 4855, 54567, 4851, 55851, 26508, 145873, 5663, 6400, 10683, 51107, 182, 3516, 23385, 142678	2115	52	13528	1.84506	1	0.757676	38.3876
Annotation Cluster 10	Enrichment Score: 2.2332020556601186
Category	Term	Count	%	PValue	Genes	List Total	Pop Hits	Pop Total	Fold Enrichment	Bonferroni	Benjamini	FDR
GOTERM_CC_FAT	GO:0015630~microtubule cytoskeleton	117	3.9039	0.000229195	256364, 8881, 252969, 805, 115201, 27067, 282991, 9928, 51174, 4926, 2342, 6867, 2010, 9654, 8409, 55857, 4296, 23265, 9738, 54820, 402, 8209, 9055, 643224, 89953, 11335, 81610, 56171, 51203, 55860, 22919, 10671, 1785, 1070, 7188, 20, 51807, 25809, 9218, 23192, 57410, 23095, 91978, 23392, 10733, 54930, 22920, 10801, 23098, 8379, 699, 55200, 54875, 55201, 6760, 51115, 3832, 1062, 9371, 91272, 8354…	1987	549	12782	1.37093	0.148049	0.0113795	0.345018
GOTERM_CC_FAT	GO:0043232~intracellular non-membrane-bounded organelle	463	15.4488	0.000247958	8880, 8881, 805, 79800, 8220, 27067, 5371, 132660, 51174, 79083, 8735, 6867, 740, 22803, 2010, 7485, 8409, 3297, 10092, 6879, 10097, 10096, 51168, 402, 8209, 55215, 78988, 51491, 7329, 22919, 25777, 10084, 6886, 196374, 10734, 22920, 10733, 55200, 6760, 55201, 22907, 10603, 91272, 55929, 10607, 80086, 6599, 5917, 50853, 8638, 7454, 118, 28977, 80700, 119, 8842, 8360, 9493, 55131, 701, 439, 705, 8…	1987	2596	12782	1.1473	0.159152	0.0114898	0.373212
GOTERM_CC_FAT	GO:0043228~non-membrane-bounded organelle	463	15.4488	0.000247958	8880, 8881, 805, 79800, 8220, 27067, 5371, 132660, 51174, 79083, 8735, 6867, 740, 22803, 2010, 7485, 8409, 3297, 10092, 6879, 10097, 10096, 51168, 402, 8209, 55215, 78988, 51491, 7329, 22919, 25777, 10084, 6886, 196374, 10734, 22920, 10733, 55200, 6760, 55201, 22907, 10603, 91272, 55929, 10607, 80086, 6599, 5917, 50853, 8638, 7454, 118, 28977, 80700, 119, 8842, 8360, 9493, 55131, 701, 439, 705, 8…	1987	2596	12782	1.1473	0.159152	0.0114898	0.373212
GOTERM_CC_FAT	GO:0005815~microtubule organizing center	56	1.86854	0.00518472	11258, 8881, 805, 5681, 282991, 55081, 9700, 80700, 51174, 9696, 6867, 10300, 701, 9654, 8409, 5119, 84445, 55857, 9817, 4296, 5692, 9738, 23265, 1660, 28984, 54820, 585, 9787, 402, 8209, 80776, 22919, 1070, 116840, 114791, 7188, 20, 57410, 57787, 91978, 23392, 54930, 10733, 8379, 10844, 699, 54875, 7153, 5902, 90410, 91272, 83541, 2539, 10120, 115106, 57447	1987	253	12782	1.42386	0.973578	0.140494	7.53843
GOTERM_CC_FAT	GO:0005813~centrosome	50	1.66834	0.00707911	11258, 8881, 805, 5681, 282991, 9700, 80700, 51174, 9696, 6867, 10300, 701, 8409, 84445, 55857, 9817, 4296, 5692, 23265, 1660, 9738, 28984, 54820, 585, 9787, 402, 8209, 22919, 116840, 1070, 114791, 7188, 57410, 57787, 91978, 23392, 10733, 54930, 8379, 10844, 54875, 7153, 5902, 90410, 91272, 83541, 2539, 10120, 115106, 57447	1987	224	12782	1.4359	0.993028	0.167999	10.1579
GOTERM_CC_FAT	GO:0044430~cytoskeletal part	170	5.67234	0.0295239	256364, 252969, 8881, 805, 9454, 115201, 9456, 282991, 27067, 9928, 51174, 7168, 4926, 8735, 6867, 2342, 54910, 10487, 79784, 2010, 121391, 85291, 9654, 8409, 55857, 4296, 3692, 3855, 23265, 9738, 81493, 3857, 64601, 10092, 10097, 10096, 54820, 51168, 402, 8209, 643224, 9055, 89953, 11335, 81610, 3849, 56171, 51203, 55860, 2767, 22919, 10671, 1785, 4640, 83895, 1070, 11034, 20, 7188, 196374, 5180…	1987	952	12782	1.14872	1	0.407675	36.3555
SP_PIR_KEYWORDS	cytoskeleton	104	3.47014	0.243954	8881, 805, 57175, 282991, 3728, 9928, 51174, 7168, 6867, 11013, 9654, 8409, 55857, 4296, 7408, 25, 9738, 3693, 27, 10092, 10097, 10096, 54820, 51168, 402, 56990, 9055, 23580, 81610, 56171, 55860, 51203, 22919, 10671, 1785, 1070, 25809, 57410, 23095, 91978, 23392, 10733, 54930, 10801, 64411, 11344, 8379, 55200, 55201, 54875, 51115, 1062, 91272, 83541, 10120, 83543, 11258, 5681, 7791, 22933, 55081,…	2918	636	19235	1.07791	1	0.841613	98.5696
GOTERM_CC_FAT	GO:0005856~cytoskeleton	220	7.34067	0.365794	1475, 256364, 8881, 252969, 805, 27067, 3728, 51174, 7168, 6867, 2342, 8735, 79083, 10487, 2010, 8409, 55857, 25, 3855, 23265, 81493, 27, 3857, 10092, 10097, 10096, 51168, 402, 643224, 8209, 11335, 3849, 55860, 22919, 4640, 1070, 7188, 20, 196374, 4635, 7728, 25900, 23392, 10733, 22920, 11344, 55200, 54875, 55201, 6760, 3832, 1062, 10603, 91272, 10495, 80086, 50853, 7791, 7454, 118, 9700, 80700, …	1987	1381	12782	1.02478	1	0.910315	99.8957
Annotation Cluster 11	Enrichment Score: 2.1272138850251094
Category	Term	Count	%	PValue	Genes	List Total	Pop Hits	Pop Total	Fold Enrichment	Bonferroni	Benjamini	FDR
GOTERM_CC_FAT	GO:0015630~microtubule cytoskeleton	117	3.9039	0.000229195	256364, 8881, 252969, 805, 115201, 27067, 282991, 9928, 51174, 4926, 2342, 6867, 2010, 9654, 8409, 55857, 4296, 23265, 9738, 54820, 402, 8209, 9055, 643224, 89953, 11335, 81610, 56171, 51203, 55860, 22919, 10671, 1785, 1070, 7188, 20, 51807, 25809, 9218, 23192, 57410, 23095, 91978, 23392, 10733, 54930, 22920, 10801, 23098, 8379, 699, 55200, 54875, 55201, 6760, 51115, 3832, 1062, 9371, 91272, 8354…	1987	549	12782	1.37093	0.148049	0.0113795	0.345018
GOTERM_BP_FAT	GO:0007017~microtubule-based process	55	1.83517	0.00915816	11258, 80086, 55083, 282991, 9928, 9700, 10382, 51174, 9696, 9493, 9148, 9001, 701, 89941, 8409, 50861, 4292, 55857, 4296, 9738, 54820, 585, 55614, 9055, 643224, 10460, 56171, 140735, 55860, 51203, 25777, 116840, 55567, 1070, 114791, 51807, 57787, 83658, 91978, 23095, 7272, 54930, 22920, 10844, 6760, 55201, 3832, 27436, 1062, 5902, 9371, 10128, 115106, 83992, 4281	2115	253	13528	1.39048	1	0.57972	15.8402
GOTERM_CC_FAT	GO:0005874~microtubule	57	1.9019	0.0170452	252969, 256364, 8881, 80086, 805, 55083, 27067, 22933, 9928, 10382, 51174, 4926, 9493, 10300, 84445, 4296, 1855, 134549, 54820, 55614, 9055, 643224, 89953, 84557, 56171, 140735, 51203, 22919, 1785, 55567, 283638, 114791, 9218, 51807, 25809, 57787, 6907, 83658, 6904, 91978, 23095, 54930, 10801, 23098, 10844, 6760, 55201, 3832, 51115, 27436, 1062, 26586, 9371, 58526, 51143, 115106, 4281	1987	274	12782	1.33821	0.999994	0.277322	22.8345
SP_PIR_KEYWORDS	microtubule	44	1.46813	0.0866022	84557, 256364, 80086, 56171, 51203, 140735, 55083, 22919, 27067, 22933, 1785, 55567, 9928, 283638, 10382, 51174, 114791, 25809, 51807, 9493, 10300, 83658, 2010, 91978, 23095, 54930, 10844, 55201, 84445, 3832, 51115, 27436, 1062, 26586, 9371, 134549, 58526, 54820, 51143, 55614, 115106, 9055, 4281, 89953	2918	231	19235	1.25559	1	0.631301	74.7344

## Sheet: C
Annotation Cluster 1	Enrichment Score: 3.962268112000511
Category	Term	Count	%	PValue	Genes	List Total	Pop Hits	Pop Total	Fold Enrichment	Bonferroni	Benjamini	FDR
GOTERM_MF_FAT	GO:0042802~identical protein binding	32	8.81543	5.03032e-06	1371, 1075, 56658, 847, 55722, 6927, 1051, 26578, 5209, 29911, 2027, 10775, 5444, 93974, 81603, 6647, 5154, 1017, 90, 2717, 11186, 4257, 2261, 7915, 5631, 3956, 5836, 3065, 2947, 4790, 142, 11045	262	640	12983	2.47767	0.00250699	0.00250699	0.00724159
GOTERM_MF_FAT	GO:0042803~protein homodimerization activity	18	4.95868	0.000428567	6647, 5154, 90, 2717, 847, 4257, 6927, 5631, 1051, 7915, 3956, 5836, 2027, 4790, 5444, 93974, 11045, 81603	262	334	12983	2.67054	0.192572	0.10143	0.615213
GOTERM_MF_FAT	GO:0046983~protein dimerization activity	24	6.61157	0.000601979	6647, 5154, 2355, 90, 2488, 2717, 847, 4257, 3727, 10471, 7915, 6927, 5631, 1051, 3956, 1052, 5836, 122953, 2027, 4790, 5444, 93974, 11045, 81603	262	542	12983	2.19425	0.259536	0.0723673	0.863145
Annotation Cluster 2	Enrichment Score: 3.080582665549705
Category	Term	Count	%	PValue	Genes	List Total	Pop Hits	Pop Total	Fold Enrichment	Bonferroni	Benjamini	FDR
GOTERM_CC_FAT	GO:0031974~membrane-enclosed lumen	64	17.6309	6.75129e-06	7027, 10954, 847, 3336, 284119, 1051, 6927, 57178, 8974, 6119, 6924, 6926, 6647, 23212, 5705, 10436, 10105, 2, 1235, 23028, 4790, 23314, 6604, 10525, 55157, 7004, 117246, 6636, 2624, 1373, 2355, 2033, 4705, 6634, 1371, 64759, 2628, 2627, 118460, 121506, 81567, 6749, 1643, 10775, 1849, 64960, 4093, 5303, 81603, 8568, 5154, 5096, 4176, 79070, 84662, 284695, 1017, 5090, 54948, 3065, 10455, 891, 142,…	253	1856	12782	1.74213	0.00205029	0.00205029	0.00903961
GOTERM_CC_FAT	GO:0043233~organelle lumen	61	16.8044	2.94173e-05	7027, 10954, 3336, 284119, 1051, 6927, 57178, 8974, 6119, 6924, 6926, 6647, 23212, 5705, 10436, 10105, 2, 1235, 23028, 4790, 23314, 6604, 10525, 55157, 7004, 117246, 6636, 2624, 1373, 2355, 4705, 2033, 6634, 64759, 2627, 118460, 121506, 81567, 6749, 1643, 10775, 1849, 64960, 4093, 5303, 81603, 8568, 5154, 5096, 4176, 79070, 84662, 284695, 1017, 5090, 54948, 3065, 10455, 891, 142, 131870	253	1820	12782	1.69331	0.00890313	0.00297656	0.0393827
GOTERM_CC_FAT	GO:0070013~intracellular organelle lumen	59	16.2534	5.7332e-05	7027, 10954, 3336, 284119, 1051, 6927, 57178, 8974, 6119, 6924, 6926, 6647, 23212, 5705, 10436, 10105, 1235, 23028, 4790, 23314, 6604, 10525, 55157, 7004, 117246, 6636, 2624, 1373, 2355, 4705, 2033, 6634, 64759, 2627, 118460, 121506, 81567, 6749, 1643, 10775, 1849, 64960, 4093, 5303, 81603, 8568, 4176, 5096, 79070, 84662, 284695, 1017, 5090, 54948, 3065, 10455, 891, 142, 131870	253	1779	12782	1.67554	0.0172784	0.00434788	0.0767403
GOTERM_CC_FAT	GO:0031981~nuclear lumen	43	11.8457	0.00669317	7004, 117246, 6636, 2624, 2355, 2033, 7027, 6634, 64759, 2627, 118460, 284119, 1051, 6927, 57178, 6749, 1643, 10775, 6119, 1849, 6924, 4093, 6926, 5303, 81603, 8568, 4176, 23212, 84662, 284695, 1017, 5705, 5090, 10436, 1235, 3065, 23028, 891, 4790, 23314, 142, 131870, 6604	253	1450	12782	1.49823	0.870175	0.288415	8.59984
GOTERM_CC_FAT	GO:0005654~nucleoplasm	29	7.98898	0.00845148	7004, 6636, 7027, 2033, 6634, 2627, 284119, 6927, 57178, 1643, 6749, 6119, 1849, 6924, 4093, 81603, 4176, 84662, 1017, 5090, 1235, 3065, 23028, 891, 4790, 23314, 142, 131870, 6604	253	882	12782	1.66115	0.924239	0.308295	10.7426
GOTERM_CC_FAT	GO:0005667~transcription factor complex	11	3.0303	0.00882786	7004, 6927, 7027, 2033, 1017, 23028, 2627, 23314, 4093, 142, 5090	253	210	12782	2.64638	0.932497	0.286054	11.1952
GOTERM_CC_FAT	GO:0044451~nucleoplasm part	18	4.95868	0.0479859	7004, 4176, 2033, 7027, 84662, 1017, 2627, 5090, 6927, 1235, 57178, 3065, 23028, 6924, 23314, 4093, 142, 81603	253	555	12782	1.63854	1	0.683347	48.2352
Annotation Cluster 3	Enrichment Score: 2.6488781684056515
Category	Term	Count	%	PValue	Genes	List Total	Pop Hits	Pop Total	Fold Enrichment	Bonferroni	Benjamini	FDR
GOTERM_BP_FAT	GO:0060548~negative regulation of cell death	21	5.78512	4.55938e-05	1409, 6647, 8870, 7832, 8535, 8767, 90, 5705, 847, 57591, 6502, 291, 10202, 7189, 10617, 1051, 81567, 3065, 4790, 6926, 602	275	360	13528	2.86958	0.0819799	0.0819799	0.077776
GOTERM_BP_FAT	GO:0010941~regulation of cell death	34	9.36639	0.000110623	5873, 8535, 8767, 847, 3336, 10202, 10617, 7189, 23370, 729, 1051, 27113, 8795, 1130, 81567, 3399, 5325, 6926, 602, 1409, 6647, 8870, 7832, 90, 5705, 57591, 6502, 291, 10105, 55825, 3956, 26471, 3065, 4790	275	815	13528	2.05221	0.187419	0.0505618	0.188607
GOTERM_BP_FAT	GO:0043069~negative regulation of programmed cell death	20	5.50964	0.000133002	1409, 6647, 8870, 7832, 8535, 8767, 90, 5705, 847, 57591, 6502, 10202, 7189, 10617, 1051, 81567, 3065, 4790, 6926, 602	275	359	13528	2.74054	0.220832	0.0486809	0.226722
GOTERM_BP_FAT	GO:0043067~regulation of programmed cell death	33	9.09091	0.000232227	5873, 8535, 8767, 847, 3336, 10202, 10617, 7189, 23370, 729, 1051, 27113, 8795, 1130, 81567, 3399, 5325, 6926, 602, 1409, 6647, 8870, 7832, 90, 5705, 57591, 6502, 10105, 55825, 3956, 26471, 3065, 4790	275	812	13528	1.99921	0.353193	0.0530069	0.395549
GOTERM_BP_FAT	GO:0006916~anti-apoptosis	14	3.85675	0.000294933	1409, 8870, 6647, 8535, 8767, 57591, 6502, 7189, 10617, 1051, 81567, 3065, 4790, 6926	275	206	13528	3.3432	0.424995	0.0538344	0.502104
GOTERM_BP_FAT	GO:0043066~negative regulation of apoptosis	19	5.23416	0.000326306	1409, 6647, 8870, 7832, 8535, 8767, 90, 847, 57591, 6502, 10202, 7189, 10617, 1051, 81567, 3065, 4790, 6926, 602	275	354	13528	2.64029	0.457871	0.0460044	0.555375
GOTERM_BP_FAT	GO:0042981~regulation of apoptosis	32	8.81543	0.0004246	5873, 8535, 8767, 847, 3336, 10202, 10617, 7189, 23370, 729, 1051, 27113, 8795, 1130, 81567, 3399, 5325, 6926, 602, 1409, 6647, 8870, 7832, 90, 57591, 6502, 10105, 55825, 3956, 26471, 3065, 4790	275	804	13528	1.95792	0.549194	0.0457846	0.722102
GOTERM_BP_FAT	GO:0043065~positive regulation of apoptosis	15	4.13223	0.0552865	5873, 6647, 8767, 6502, 7189, 23370, 729, 1051, 27113, 1130, 8795, 26471, 3399, 5325, 602	275	430	13528	1.71603	1	0.745354	62.1118
GOTERM_BP_FAT	GO:0043068~positive regulation of programmed cell death	15	4.13223	0.0578371	5873, 6647, 8767, 6502, 7189, 23370, 729, 1051, 27113, 1130, 8795, 26471, 3399, 5325, 602	275	433	13528	1.70414	1	0.752683	63.8201
GOTERM_BP_FAT	GO:0010942~positive regulation of cell death	15	4.13223	0.0595492	5873, 6647, 8767, 6502, 7189, 23370, 729, 1051, 27113, 1130, 8795, 26471, 3399, 5325, 602	275	435	13528	1.6963	1	0.75454	64.9258
GOTERM_BP_FAT	GO:0006917~induction of apoptosis	11	3.0303	0.115423	7189, 5873, 1051, 729, 23370, 27113, 1130, 8795, 26471, 5325, 602	275	320	13528	1.691	1	0.874169	87.6672
GOTERM_BP_FAT	GO:0012502~induction of programmed cell death	11	3.0303	0.116847	7189, 5873, 1051, 729, 23370, 27113, 1130, 8795, 26471, 5325, 602	275	321	13528	1.68573	1	0.872913	88.0017
Annotation Cluster 4	Enrichment Score: 2.4770672757844605
Category	Term	Count	%	PValue	Genes	List Total	Pop Hits	Pop Total	Fold Enrichment	Bonferroni	Benjamini	FDR
GOTERM_BP_FAT	GO:0043009~chordate embryonic development	20	5.50964	4.56805e-05	3202, 7004, 7546, 2624, 2033, 3280, 90, 1746, 2627, 7189, 6927, 6692, 729, 1051, 57619, 57178, 23028, 3200, 23314, 6926	275	331	13528	2.97237	0.0821291	0.0419442	0.0779237
GOTERM_BP_FAT	GO:0009792~embryonic development ending in birth or egg hatching	20	5.50964	5.14593e-05	3202, 7004, 7546, 2624, 2033, 3280, 90, 1746, 2627, 7189, 6927, 6692, 729, 1051, 57619, 57178, 23028, 3200, 23314, 6926	275	334	13528	2.94567	0.0920265	0.0316678	0.0877775
GOTERM_BP_FAT	GO:0006357~regulation of transcription from RNA polymerase II promoter	31	8.53994	0.000166483	7004, 54880, 1959, 1958, 2624, 8535, 3280, 7027, 2033, 2355, 1746, 2627, 3727, 6927, 1051, 3399, 57178, 122953, 5325, 6924, 6926, 602, 3670, 22885, 7743, 150094, 3065, 23028, 4790, 23314, 6604	275	727	13528	2.09763	0.268273	0.0507261	0.283718
GOTERM_BP_FAT	GO:0045941~positive regulation of transcription	26	7.16253	0.000204831	7004, 1959, 1958, 2624, 2033, 3280, 1746, 2627, 6927, 1051, 57178, 5325, 4093, 6926, 602, 3670, 22885, 1017, 90, 84662, 5705, 57591, 3065, 4790, 23314, 6604	275	564	13528	2.26775	0.319075	0.0534206	0.348964
GOTERM_BP_FAT	GO:0051173~positive regulation of nitrogen compound metabolic process	28	7.7135	0.00028044	7004, 1959, 1958, 2624, 2033, 3280, 1746, 2627, 23576, 6927, 1051, 57178, 5325, 4093, 6926, 602, 3670, 22885, 5154, 84662, 1017, 90, 5705, 57591, 3065, 4790, 23314, 6604	275	644	13528	2.13881	0.409141	0.0567881	0.477485
GOTERM_BP_FAT	GO:0010628~positive regulation of gene expression	26	7.16253	0.000321134	7004, 1959, 1958, 2624, 2033, 3280, 1746, 2627, 6927, 1051, 57178, 5325, 4093, 6926, 602, 3670, 22885, 1017, 90, 84662, 5705, 57591, 3065, 4790, 23314, 6604	275	581	13528	2.2014	0.452583	0.0533036	0.546595
GOTERM_BP_FAT	GO:0031328~positive regulation of cellular biosynthetic process	29	7.98898	0.000326018	7004, 1959, 1958, 2624, 2033, 3280, 1746, 2627, 23576, 7189, 6927, 1051, 57178, 5325, 4093, 6926, 602, 3670, 22885, 5154, 84662, 1017, 90, 5705, 57591, 3065, 4790, 23314, 6604	275	685	13528	2.08261	0.457578	0.0496984	0.554886
GOTERM_BP_FAT	GO:0010557~positive regulation of macromolecule biosynthetic process	28	7.7135	0.000357326	7004, 1959, 1958, 2624, 2033, 3280, 1746, 2627, 7189, 6927, 1051, 57178, 5325, 4093, 6926, 602, 3670, 22885, 5154, 84662, 1017, 90, 5705, 57591, 3065, 4790, 23314, 6604	275	654	13528	2.10611	0.488528	0.0467616	0.608019
GOTERM_BP_FAT	GO:0045935~positive regulation of nucleobase, nucleoside, nucleotide and nucleic acid metabolic process	27	7.43802	0.000396527	7004, 1959, 1958, 2624, 2033, 3280, 1746, 2627, 6927, 1051, 57178, 5325, 4093, 6926, 602, 3670, 22885, 5154, 84662, 1017, 90, 5705, 57591, 3065, 4790, 23314, 6604	275	624	13528	2.12853	0.524806	0.0483921	0.674511
GOTERM_BP_FAT	GO:0009891~positive regulation of biosynthetic process	29	7.98898	0.000410332	7004, 1959, 1958, 2624, 2033, 3280, 1746, 2627, 23576, 7189, 6927, 1051, 57178, 5325, 4093, 6926, 602, 3670, 22885, 5154, 84662, 1017, 90, 5705, 57591, 3065, 4790, 23314, 6604	275	695	13528	2.05265	0.53696	0.0469818	0.697916
GOTERM_BP_FAT	GO:0001701~in utero embryonic development	12	3.30579	0.000922378	1051, 7004, 729, 6692, 6927, 2624, 3280, 57178, 90, 23028, 2627, 6926	275	176	13528	3.35405	0.822925	0.0870871	1.5624
GOTERM_BP_FAT	GO:0045944~positive regulation of transcription from RNA polymerase II promoter	18	4.95868	0.00148042	7004, 3670, 22885, 1959, 1958, 2624, 2033, 3280, 1746, 2627, 6927, 1051, 57178, 3065, 5325, 4790, 23314, 602	275	371	13528	2.38671	0.937919	0.113824	2.49647
GOTERM_BP_FAT	GO:0045893~positive regulation of transcription, DNA-dependent	21	5.78512	0.00172579	7004, 3670, 22885, 1959, 1958, 2624, 2033, 3280, 1746, 5705, 2627, 6927, 1051, 57178, 3065, 5325, 4790, 23314, 6926, 6604, 602	275	477	13528	2.16572	0.960851	0.121567	2.90453
GOTERM_BP_FAT	GO:0051254~positive regulation of RNA metabolic process	21	5.78512	0.00192818	7004, 3670, 22885, 1959, 1958, 2624, 2033, 3280, 1746, 5705, 2627, 6927, 1051, 57178, 3065, 5325, 4790, 23314, 6926, 6604, 602	275	481	13528	2.14771	0.973238	0.1255	3.23992
GOTERM_BP_FAT	GO:0010604~positive regulation of macromolecule metabolic process	31	8.53994	0.00240901	7004, 5719, 1959, 1958, 2624, 3280, 2033, 1746, 2627, 7189, 6927, 1051, 57178, 5325, 4093, 6926, 602, 3670, 22885, 5154, 29763, 84662, 1017, 90, 5705, 57591, 3065, 891, 4790, 23314, 6604	275	857	13528	1.77943	0.989163	0.144463	4.0323
GOTERM_MF_FAT	GO:0030528~transcription regulator activity	47	12.9477	0.00259972	7004, 54880, 1959, 1958, 2624, 8535, 3280, 2355, 2033, 7027, 1746, 2627, 5991, 3727, 284119, 1051, 6927, 5204, 51274, 1052, 3399, 26292, 122953, 56917, 3200, 6924, 4093, 6926, 602, 3202, 3670, 7743, 8544, 10848, 124, 84662, 5705, 57591, 10471, 5090, 10102, 150094, 3065, 23028, 4790, 23314, 6604	262	1512	12983	1.54035	0.727181	0.228786	3.67817
SP_PIR_KEYWORDS	transcription regulation	52	14.3251	0.0114983	27161, 8535, 3280, 7027, 126068, 5991, 3727, 284119, 6927, 1051, 51274, 1052, 26292, 57178, 122953, 5325, 3200, 6924, 6926, 602, 3202, 7832, 7743, 57591, 1235, 84684, 23028, 9640, 4790, 23314, 6604, 7004, 54880, 1959, 1958, 2624, 2033, 2627, 57659, 359948, 6749, 4093, 3670, 4176, 10848, 84662, 284695, 134728, 5090, 3065, 7091, 142	353	2026	19235	1.39856	0.983519	0.495537	14.6581
SP_PIR_KEYWORDS	Transcription	51	14.0496	0.0249346	27161, 8535, 3280, 7027, 126068, 5991, 3727, 284119, 6927, 1051, 51274, 1052, 26292, 57178, 122953, 5325, 3200, 6924, 6926, 602, 3202, 7832, 7743, 57591, 1235, 84684, 23028, 9640, 4790, 23314, 6604, 7004, 54880, 1959, 1958, 2624, 2033, 2627, 57659, 359948, 6749, 4093, 4176, 10848, 284695, 84662, 134728, 5090, 3065, 7091, 142	353	2071	19235	1.34186	0.999872	0.55732	29.2542
SP_PIR_KEYWORDS	activator	17	4.6832	0.0307723	7004, 1959, 1958, 2624, 7027, 84662, 284695, 2627, 3727, 5090, 6927, 1051, 51274, 1052, 5325, 4790, 602	353	520	19235	1.78141	0.999985	0.522752	34.8435
GOTERM_MF_FAT	GO:0003700~transcription factor activity	29	7.98898	0.0353726	7004, 1959, 1958, 2624, 7027, 2033, 2355, 1746, 2627, 5991, 3727, 6927, 1051, 51274, 1052, 122953, 56917, 3200, 4093, 6926, 602, 3202, 3670, 7743, 5090, 3065, 23028, 4790, 23314	262	975	12983	1.4739	1	0.804793	40.4564
GOTERM_BP_FAT	GO:0045449~regulation of transcription	66	18.1818	0.0360443	27161, 3280, 8535, 7027, 8767, 126068, 5991, 847, 3727, 284119, 1051, 6927, 51274, 1052, 51460, 26292, 57178, 122953, 5325, 56917, 3200, 6924, 6926, 602, 22885, 3202, 7832, 7743, 5705, 57591, 1235, 84684, 23028, 4790, 9640, 23314, 6604, 7004, 54880, 1959, 1958, 2624, 2355, 2033, 1746, 2627, 57659, 10221, 359948, 5204, 3399, 6749, 4093, 3670, 4176, 10848, 84662, 284695, 90, 1017, 134728, 342892, 5…	275	2601	13528	1.24826	1	0.653372	46.5511
GOTERM_BP_FAT	GO:0006350~transcription	52	14.3251	0.0924215	27161, 8535, 3280, 7027, 126068, 5991, 3727, 284119, 6927, 1051, 51274, 1052, 26292, 57178, 122953, 5325, 3200, 6924, 6926, 602, 3202, 7832, 8544, 7743, 5705, 57591, 1235, 84684, 23028, 9640, 4790, 6604, 7004, 54880, 1959, 1958, 2624, 2033, 2627, 57659, 359948, 6749, 4093, 4176, 10848, 84662, 284695, 134728, 5090, 3065, 7091, 142	275	2101	13528	1.21753	1	0.840806	80.888
GOTERM_BP_FAT	GO:0051252~regulation of RNA metabolic process	42	11.5702	0.245608	7004, 7538, 54880, 1959, 1958, 2624, 8535, 3280, 2355, 7027, 2033, 1746, 2627, 5991, 3727, 1051, 6927, 5204, 1052, 57178, 3399, 122953, 5325, 56917, 6924, 3200, 4093, 6926, 602, 3202, 22885, 3670, 7743, 5705, 342892, 5090, 150094, 3065, 23028, 4790, 23314, 6604	275	1813	13528	1.1396	1	0.94526	99.1849
GOTERM_BP_FAT	GO:0006355~regulation of transcription, DNA-dependent	41	11.2948	0.254166	7004, 54880, 1959, 1958, 2624, 8535, 3280, 2355, 7027, 2033, 1746, 2627, 5991, 3727, 1051, 6927, 5204, 1052, 57178, 3399, 122953, 5325, 56917, 6924, 3200, 4093, 6926, 602, 3202, 22885, 3670, 7743, 5705, 342892, 5090, 150094, 3065, 23028, 4790, 23314, 6604	275	1773	13528	1.13756	1	0.947237	99.3291
SP_PIR_KEYWORDS	dna-binding	39	10.7438	0.268602	7004, 7538, 1959, 1958, 2624, 3280, 2355, 7027, 1746, 126068, 2627, 5991, 57659, 3727, 6927, 1051, 51274, 1052, 1643, 6749, 122953, 5325, 56917, 3200, 6926, 5303, 3202, 3670, 7546, 4176, 7743, 84662, 284695, 5090, 84684, 9640, 4790, 23314, 142	353	1868	19235	1.13764	1	0.876949	98.6255
GOTERM_MF_FAT	GO:0003677~DNA binding	47	12.9477	0.581452	7004, 7538, 1959, 1958, 2624, 3280, 2355, 2033, 7027, 1746, 126068, 2627, 5991, 57659, 3727, 1051, 6927, 51274, 1052, 122953, 6749, 1643, 5325, 6119, 56917, 6924, 3200, 4093, 6926, 5303, 602, 3202, 3670, 7546, 4176, 7743, 84662, 284695, 342892, 5090, 84684, 3065, 23028, 4790, 9640, 23314, 142	262	2331	12983	0.999147	1	0.996462	99.9996
Annotation Cluster 5	Enrichment Score: 2.420260423003519
Category	Term	Count	%	PValue	Genes	List Total	Pop Hits	Pop Total	Fold Enrichment	Bonferroni	Benjamini	FDR
GOTERM_BP_FAT	GO:0035295~tube development	13	3.58127	0.00178069	3202, 7546, 5154, 10253, 2033, 3280, 90, 64759, 2627, 7189, 57619, 3988, 6926	275	220	13528	2.90684	0.964689	0.120673	2.99562
GOTERM_BP_FAT	GO:0030324~lung development	8	2.20386	0.00395304	3202, 5154, 10253, 3988, 2033, 3280, 64759, 2627	275	99	13528	3.97517	0.999407	0.213134	6.53575
GOTERM_BP_FAT	GO:0030323~respiratory tube development	8	2.20386	0.00465978	3202, 5154, 10253, 3988, 2033, 3280, 64759, 2627	275	102	13528	3.85825	0.999843	0.233193	7.661
GOTERM_BP_FAT	GO:0060541~respiratory system development	8	2.20386	0.00635438	3202, 5154, 10253, 3988, 2033, 3280, 64759, 2627	275	108	13528	3.64391	0.999994	0.282649	10.3074

## Sheet: F
Annotation Cluster 1	Enrichment Score: 6.186317183101307
Category	Term	Count	%	PValue	Genes	List Total	Pop Hits	Pop Total	Fold Enrichment	Bonferroni	Benjamini	FDR
SP_PIR_KEYWORDS	nucleus	326	31.9608	1.97287e-14	3725, 4799, 51575, 57343, 23512, 6873, 2332, 3726, 11329, 4212, 8878, 339745, 7748, 51562, 5744, 23269, 3091, 6884, 7337, 55659, 10472, 80829, 80824, 114799, 1810, 406, 10623, 56648, 5218, 4791, 91151, 23126, 4792, 161742, 4609, 54881, 84294, 55213, 4779, 403341, 5356, 3842, 7633, 1073, 23635, 4097, 23013, 22927, 22926, 152485, 4090, 23394, 1999, 4780, 4092, 1846, 3836, 2308, 51585, 58476, 23389,…	1004	4283	19235	1.45824	9.48575e-12	4.74287e-12	2.82996e-11
GOTERM_BP_FAT	GO:0051252~regulation of RNA metabolic process	159	15.5882	1.10822e-09	3725, 4799, 54807, 57343, 23512, 6873, 3726, 60436, 2297, 1389, 4212, 8878, 29995, 23135, 7748, 4214, 56995, 3091, 23269, 1385, 3344, 9440, 284309, 55659, 10472, 1810, 406, 10623, 7693, 3400, 4791, 5936, 7697, 90333, 4792, 4609, 7553, 22850, 4779, 5971, 84124, 93474, 9575, 7633, 84324, 4097, 8648, 23013, 57693, 7422, 51804, 22926, 4090, 79027, 23394, 4780, 1999, 4092, 10413, 5151, 29966, 29969, 2…	747	1813	13528	1.58823	3.23821e-06	3.23821e-06	1.98968e-06
GOTERM_BP_FAT	GO:0006355~regulation of transcription, DNA-dependent	156	15.2941	1.3574e-09	3725, 4799, 54807, 57343, 23512, 6873, 3726, 60436, 2297, 1389, 4212, 8878, 29995, 23135, 7748, 4214, 56995, 3091, 23269, 1385, 3344, 9440, 284309, 55659, 10472, 1810, 406, 10623, 7693, 3400, 4791, 5936, 7697, 90333, 4792, 4609, 7553, 22850, 4779, 5971, 84124, 93474, 9575, 7633, 84324, 4097, 8648, 23013, 57693, 7422, 51804, 22926, 4090, 79027, 23394, 4780, 1999, 4092, 10413, 5151, 29966, 29969, 2…	747	1773	13528	1.59341	3.9663e-06	1.98315e-06	2.43705e-06
GOTERM_BP_FAT	GO:0045449~regulation of transcription	208	20.3922	3.98659e-09	3725, 4799, 51575, 57343, 23512, 6873, 3726, 4212, 8878, 23135, 7748, 5744, 4214, 3091, 23269, 6884, 3717, 55659, 80829, 10472, 1810, 406, 10623, 4791, 91151, 4792, 23126, 4609, 55213, 4779, 403341, 3845, 7633, 23635, 4097, 23013, 22927, 22926, 152485, 4090, 23394, 7046, 4780, 1999, 4092, 2308, 23389, 80854, 7050, 1831, 91133, 80709, 9988, 10745, 55888, 571, 79744, 7594, 7596, 10957, 162239, 7923…	747	2601	13528	1.44822	1.16488e-05	3.88294e-06	7.15749e-06
SP_PIR_KEYWORDS	Transcription	158	15.4902	7.16938e-07	3725, 221830, 4799, 51575, 54807, 57343, 23512, 6873, 9925, 3726, 60436, 2297, 1389, 7748, 8545, 3091, 23269, 6884, 360023, 1385, 3344, 9440, 284309, 55659, 10915, 10472, 80829, 27125, 1810, 406, 10623, 7693, 4791, 5936, 7697, 90333, 4609, 7553, 22850, 55213, 4779, 403341, 5971, 84124, 10272, 93474, 9575, 7633, 84324, 4097, 8648, 23013, 57693, 22927, 1500, 22926, 152485, 4090, 79027, 23394, 4780,…	1004	2071	19235	1.46162	0.000344071	4.91603e-05	0.00102649
GOTERM_MF_FAT	GO:0003677~DNA binding	177	17.3529	2.45307e-06	3725, 4799, 54807, 57343, 54617, 6873, 9925, 3726, 60436, 2297, 1389, 4212, 23135, 64215, 7748, 1827, 8545, 56995, 3091, 23269, 93349, 6884, 360023, 1385, 8495, 3344, 8496, 284309, 55659, 10472, 80829, 27125, 27324, 114799, 1810, 406, 10623, 7693, 4791, 91151, 7697, 90333, 23126, 4609, 7553, 22850, 4779, 403341, 5971, 84124, 93474, 9575, 7633, 1787, 23635, 84324, 4097, 8648, 23013, 57693, 51804, …	715	2331	12983	1.3788	0.00201929	0.00101015	0.00378002
SP_PIR_KEYWORDS	transcription regulation	151	14.8039	4.89174e-06	3725, 4799, 51575, 54807, 57343, 23512, 6873, 9925, 3726, 60436, 2297, 1389, 7748, 8545, 3091, 23269, 6884, 360023, 1385, 3344, 9440, 284309, 55659, 10915, 10472, 80829, 27125, 1810, 406, 7693, 4791, 5936, 7697, 90333, 4609, 7553, 22850, 55213, 4779, 403341, 5971, 84124, 10272, 93474, 9575, 7633, 84324, 4097, 23013, 57693, 8648, 22927, 1500, 22926, 152485, 4090, 79027, 23394, 4780, 1999, 196528, …	1004	2026	19235	1.42789	0.00234529	0.000234777	0.00700365
GOTERM_BP_FAT	GO:0006350~transcription	159	15.5882	1.54407e-05	3725, 221830, 4799, 51575, 54807, 57343, 23512, 6873, 9925, 3726, 60436, 2297, 1389, 7748, 8545, 3091, 23269, 6884, 360023, 1385, 3344, 9440, 284309, 55659, 10915, 10472, 80829, 27125, 1810, 406, 10623, 7693, 4791, 5936, 7697, 90333, 4609, 7553, 22850, 55213, 4779, 403341, 5971, 84124, 93474, 9575, 7633, 84324, 4097, 8648, 23013, 57693, 22927, 1500, 22926, 152485, 4090, 79027, 23394, 4780, 1999, …	747	2101	13528	1.37052	0.0441153	0.00214617	0.0277184
GOTERM_MF_FAT	GO:0003700~transcription factor activity	82	8.03922	0.000102997	55888, 3725, 4799, 571, 6659, 7596, 196, 3726, 60436, 2297, 3198, 1389, 8462, 4212, 64843, 1827, 7589, 56995, 2908, 23269, 7975, 9819, 3091, 6884, 5925, 1385, 3344, 10472, 27125, 6304, 406, 7639, 7693, 9014, 9314, 4089, 4791, 2114, 7697, 4609, 4087, 22850, 4779, 5971, 84124, 9575, 8092, 5080, 64651, 4097, 23013, 6908, 22926, 51804, 4090, 3659, 23394, 1999, 4780, 8896, 4092, 2553, 8089, 29966, 230…	715	975	12983	1.52714	0.0813718	0.0120516	0.158597
GOTERM_MF_FAT	GO:0030528~transcription regulator activity	112	10.9804	0.000785423	3725, 4799, 3726, 60436, 2297, 1389, 4212, 29995, 1827, 56995, 23269, 3091, 6884, 1385, 3344, 9440, 10915, 10472, 27125, 1810, 406, 3400, 7693, 4791, 5936, 7697, 4609, 22850, 4779, 5971, 84124, 5356, 9575, 23635, 4097, 23013, 8648, 22926, 51804, 4090, 23394, 1999, 4780, 4092, 10413, 5151, 694, 29966, 2308, 23389, 7050, 1831, 5814, 91133, 9988, 9031, 10745, 55888, 571, 6659, 7596, 196, 9792, 3198,…	715	1512	12983	1.34504	0.476617	0.0451928	1.20348
SP_PIR_KEYWORDS	dna-binding	128	12.549	0.00104676	3725, 4799, 54807, 57343, 54617, 9925, 3726, 60436, 2297, 1389, 4212, 64215, 7748, 8545, 23269, 3091, 93349, 360023, 1385, 3344, 284309, 55659, 10472, 80829, 27324, 1810, 406, 7693, 4791, 91151, 7697, 90333, 4609, 7553, 22850, 4779, 403341, 84124, 93474, 9575, 7633, 23635, 84324, 4097, 23013, 57693, 22926, 51804, 152485, 79027, 23394, 1999, 4780, 196528, 23592, 2308, 4439, 27300, 162963, 7050, 58…	1004	1868	19235	1.31278	0.395111	0.0236543	1.48833
GOTERM_MF_FAT	GO:0043565~sequence-specific DNA binding	50	4.90196	0.0043658	3725, 571, 6873, 3726, 60436, 2297, 3198, 1389, 4212, 23135, 64843, 2908, 7975, 3091, 1385, 3344, 6304, 1810, 4089, 9314, 2114, 3181, 4609, 4087, 22850, 4779, 8092, 5080, 4097, 51804, 22926, 3659, 23394, 4780, 1999, 4092, 2308, 54386, 131096, 9183, 7050, 23764, 5000, 8805, 5814, 466, 57798, 3975, 50804, 2353	715	607	12983	1.49572	0.972821	0.145084	6.52
Annotation Cluster 2	Enrichment Score: 5.485689282703339
Category	Term	Count	%	PValue	Genes	List Total	Pop Hits	Pop Total	Fold Enrichment	Bonferroni	Benjamini	FDR
GOTERM_CC_FAT	GO:0031981~nuclear lumen	114	11.1765	3.50597e-08	221830, 3725, 51575, 112942, 9240, 23512, 6873, 2332, 3726, 11329, 4212, 53371, 8878, 4199, 51562, 152503, 3091, 6884, 23451, 1385, 9440, 3717, 406, 10623, 4791, 5936, 4609, 4794, 54881, 8555, 84294, 5356, 9575, 1073, 23013, 22926, 4090, 79027, 23394, 4092, 1846, 10413, 29966, 29969, 51585, 2308, 3836, 79576, 23389, 79577, 996, 51187, 51317, 9767, 51319, 26747, 55015, 83932, 221120, 571, 25896, 7…	605	1450	12782	1.66104	1.58468e-05	1.58468e-05	4.97705e-05
GOTERM_CC_FAT	GO:0005654~nucleoplasm	75	7.35294	7.85887e-07	3725, 221120, 51575, 23512, 6873, 2332, 11329, 25896, 7994, 53371, 8878, 8161, 5929, 6310, 3091, 23451, 6884, 5925, 1385, 9440, 836, 9063, 8454, 9585, 406, 5500, 10623, 9014, 9314, 4089, 5936, 4791, 3181, 23411, 4609, 4087, 5356, 9575, 8092, 6045, 55250, 6049, 9129, 6908, 23774, 22926, 4090, 85403, 4092, 10772, 1846, 10413, 57508, 8089, 29966, 3836, 2308, 51585, 23389, 79577, 7465, 64769, 54386, …	605	882	12782	1.79654	0.000355158	0.000177595	0.00111564
GOTERM_CC_FAT	GO:0044451~nucleoplasm part	53	5.19608	1.68949e-06	3725, 23512, 6873, 11329, 25896, 7994, 8161, 5929, 6310, 3091, 6884, 23451, 5925, 1385, 9440, 9063, 406, 10623, 5500, 4089, 9314, 5936, 23411, 4609, 4087, 5356, 8092, 9575, 6045, 55250, 6049, 9129, 6908, 23774, 4090, 85403, 4092, 10772, 10413, 57508, 8089, 51585, 79577, 23389, 64769, 8473, 466, 51317, 9767, 51319, 26747, 2353, 83932	605	555	12782	2.01756	0.000763361	0.000254518	0.00239837
GOTERM_CC_FAT	GO:0043233~organelle lumen	127	12.451	3.59645e-06	221830, 3725, 51575, 9240, 112942, 23512, 6873, 2332, 33, 3726, 11329, 63915, 4212, 53371, 8878, 4199, 51562, 152503, 3091, 23451, 6884, 1385, 9440, 3717, 4594, 406, 10623, 4791, 5936, 4609, 4794, 54881, 8555, 84294, 5356, 9575, 1073, 23013, 7422, 23424, 22926, 4090, 79027, 23394, 4092, 1846, 10413, 29966, 29969, 5155, 51585, 2308, 3836, 79576, 23389, 79577, 996, 51187, 51317, 9767, 51319, 26747,…	605	1820	12782	1.47427	0.00162428	0.000325067	0.00510538
GOTERM_CC_FAT	GO:0031974~membrane-enclosed lumen	129	12.6471	3.6019e-06	221830, 3725, 51575, 9240, 112942, 23512, 6873, 2332, 33, 3726, 11329, 3482, 63915, 4212, 53371, 8878, 4199, 51562, 152503, 3091, 23451, 6884, 1385, 9440, 3717, 4594, 406, 10623, 4791, 5936, 4609, 4794, 54881, 8555, 84294, 5356, 9575, 1073, 23013, 7422, 23424, 22926, 4090, 79027, 23394, 4092, 1846, 10413, 29966, 29969, 5155, 64083, 51585, 2308, 3836, 79576, 23389, 79577, 996, 51187, 51317, 9767, …	605	1856	12782	1.46844	0.00162674	0.000271307	0.00511312
GOTERM_CC_FAT	GO:0070013~intracellular organelle lumen	124	12.1569	5.36028e-06	221830, 3725, 51575, 9240, 112942, 23512, 6873, 2332, 33, 3726, 11329, 63915, 4212, 53371, 8878, 4199, 51562, 152503, 3091, 23451, 6884, 1385, 9440, 3717, 4594, 406, 10623, 4791, 5936, 4609, 4794, 54881, 8555, 84294, 5356, 9575, 1073, 23013, 23424, 22926, 4090, 79027, 23394, 4092, 1846, 10413, 29966, 29969, 51585, 2308, 3836, 79576, 23389, 79577, 996, 51187, 51317, 9767, 51319, 26747, 55015, 8393…	605	1779	12782	1.47261	0.00241992	0.000346062	0.00760916
GOTERM_CC_FAT	GO:0005730~nucleolus	52	5.09804	0.00123213	221830, 51575, 9240, 571, 112942, 2332, 3726, 4212, 7251, 8161, 4199, 29889, 51562, 152503, 8976, 51663, 2908, 6310, 3091, 23160, 836, 9295, 80135, 9585, 3248, 9314, 5936, 3181, 9682, 23411, 4794, 8555, 54881, 84294, 8092, 9575, 30011, 23013, 55250, 79027, 23394, 22822, 29969, 79576, 64769, 51187, 55632, 26747, 50804, 55015, 905, 2353	605	698	12782	1.57395	0.427228	0.0453772	1.73498
Annotation Cluster 3	Enrichment Score: 5.122001433899041
Category	Term	Count	%	PValue	Genes	List Total	Pop Hits	Pop Total	Fold Enrichment	Bonferroni	Benjamini	FDR
SP_PIR_KEYWORDS	ubl conjugation pathway	59	5.78431	1.82361e-08	4799, 57531, 25827, 55284, 51130, 339745, 25820, 9655, 85015, 56957, 11236, 580, 10537, 56995, 29843, 84640, 55958, 23219, 9063, 7337, 57520, 26118, 9867, 4591, 8454, 8315, 8452, 56929, 9960, 134111, 25831, 9604, 11074, 115123, 7328, 56888, 8816, 23352, 23014, 6045, 51444, 8239, 9320, 84708, 26994, 57646, 26234, 84669, 8507, 122809, 26273, 996, 7320, 55632, 81545, 54778, 7323, 254170, 64422	1004	509	19235	2.22071	8.7533e-06	2.18833e-06	2.611e-05
GOTERM_BP_FAT	GO:0019941~modification-dependent protein catabolic process	63	6.17647	2.55178e-07	4799, 159195, 57531, 9695, 25827, 55284, 8878, 51130, 339745, 25820, 9655, 7251, 85015, 56957, 11236, 580, 4214, 10537, 56995, 29843, 84640, 55958, 23219, 57520, 9063, 7337, 26118, 9867, 8454, 8315, 8452, 56929, 9960, 134111, 9604, 25831, 115123, 7328, 56888, 23352, 23014, 6045, 51444, 6049, 8239, 9320, 26994, 84708, 57646, 26234, 84669, 8507, 122809, 26273, 996, 7320, 55632, 81545, 54778, 5527, …	747	574	13528	1.98766	0.000745353	0.00018639	0.000458144
GOTERM_BP_FAT	GO:0043632~modification-dependent macromolecule catabolic process	63	6.17647	2.55178e-07	4799, 159195, 57531, 9695, 25827, 55284, 8878, 51130, 339745, 25820, 9655, 7251, 85015, 56957, 11236, 580, 4214, 10537, 56995, 29843, 84640, 55958, 23219, 57520, 9063, 7337, 26118, 9867, 8454, 8315, 8452, 56929, 9960, 134111, 9604, 25831, 115123, 7328, 56888, 23352, 23014, 6045, 51444, 6049, 8239, 9320, 26994, 84708, 57646, 26234, 84669, 8507, 122809, 26273, 996, 7320, 55632, 81545, 54778, 5527, …	747	574	13528	1.98766	0.000745353	0.00018639	0.000458144
GOTERM_BP_FAT	GO:0051603~proteolysis involved in cellular protein catabolic process	64	6.27451	5.53385e-07	4799, 159195, 57531, 9695, 25827, 55284, 8878, 51130, 339745, 25820, 9655, 7251, 85015, 56957, 11236, 580, 4214, 10537, 56995, 29843, 84640, 55958, 23219, 57520, 9063, 7337, 26118, 9867, 8454, 8315, 8452, 56929, 9960, 134111, 9604, 25831, 115123, 7328, 56888, 23352, 23014, 6045, 6049, 51444, 8239, 9320, 26994, 84708, 57646, 26234, 84669, 8507, 8754, 122809, 26273, 996, 7320, 55632, 81545, 54778, …	747	600	13528	1.93171	0.00161568	0.000323346	0.000993537
GOTERM_BP_FAT	GO:0044257~cellular protein catabolic process	64	6.27451	6.59515e-07	4799, 159195, 57531, 9695, 25827, 55284, 8878, 51130, 339745, 25820, 9655, 7251, 85015, 56957, 11236, 580, 4214, 10537, 56995, 29843, 84640, 55958, 23219, 57520, 9063, 7337, 26118, 9867, 8454, 8315, 8452, 56929, 9960, 134111, 9604, 25831, 115123, 7328, 56888, 23352, 23014, 6045, 6049, 51444, 8239, 9320, 26994, 84708, 57646, 26234, 84669, 8507, 8754, 122809, 26273, 996, 7320, 55632, 81545, 54778, …	747	603	13528	1.9221	0.00192525	0.000321132	0.00118408
GOTERM_BP_FAT	GO:0030163~protein catabolic process	65	6.37255	9.1373e-07	4799, 159195, 57531, 9695, 25827, 55284, 8878, 51130, 339745, 25820, 9655, 7251, 85015, 56957, 11236, 580, 4214, 10537, 56995, 29843, 84640, 55958, 23219, 57520, 9063, 7337, 26118, 9867, 8454, 8315, 8452, 9960, 56929, 134111, 9604, 25831, 115123, 7328, 56888, 10730, 23352, 23014, 6045, 6049, 51444, 8239, 9320, 26994, 84708, 57646, 26234, 84669, 8507, 8754, 122809, 26273, 996, 7320, 55632, 81545, …	747	622	13528	1.8925	0.00266636	0.000381344	0.00164049
GOTERM_MF_FAT	GO:0019787~small conjugating protein ligase activity	26	2.54902	4.08162e-06	330, 7328, 23352, 23014, 6045, 25827, 55284, 6049, 9320, 84708, 25820, 7251, 26234, 580, 4214, 26273, 7337, 9063, 7320, 55632, 8315, 7323, 134111, 64422, 9604, 25831	715	166	12983	2.84403	0.00335762	0.000840463	0.00628945
GOTERM_MF_FAT	GO:0016881~acid-amino acid ligase activity	28	2.7451	1.50668e-05	330, 7328, 57531, 23352, 23014, 6045, 25827, 55284, 6049, 9320, 84708, 25820, 7251, 26234, 580, 4214, 26273, 7337, 9063, 57520, 7320, 55632, 8315, 7323, 134111, 64422, 9604, 25831	715	201	12983	2.52948	0.0123384	0.00247995	0.0232149
GOTERM_BP_FAT	GO:0044265~cellular macromolecule catabolic process	68	6.66667	1.98834e-05	4799, 159195, 57531, 9695, 25827, 55284, 8878, 51130, 339745, 25820, 9655, 7251, 85015, 56957, 11236, 580, 4214, 10537, 56995, 29843, 84640, 55958, 23219, 836, 57520, 9063, 7337, 26118, 23318, 9867, 55802, 8454, 8315, 8452, 9960, 56929, 134111, 4609, 9604, 25831, 115123, 7328, 56888, 23014, 23352, 6045, 6049, 51444, 8239, 9320, 26994, 84708, 57646, 26234, 84669, 8507, 8754, 122809, 26273, 996, 73…	747	725	13528	1.69857	0.0564444	0.0024179	0.0356925
GOTERM_MF_FAT	GO:0016879~ligase activity, forming carbon-nitrogen bonds	29	2.84314	6.97267e-05	330, 7328, 57531, 23352, 3034, 23014, 6045, 25827, 55284, 6049, 9320, 84708, 25820, 7251, 26234, 580, 4214, 26273, 7337, 9063, 57520, 7320, 55632, 8315, 7323, 134111, 64422, 9604, 25831	715	231	12983	2.27958	0.0558373	0.00953043	0.107392
GOTERM_BP_FAT	GO:0009057~macromolecule catabolic process	69	6.76471	0.000110268	4799, 159195, 57531, 9695, 25827, 55284, 8878, 51130, 339745, 25820, 9655, 7251, 85015, 56957, 11236, 580, 4214, 10537, 56995, 29843, 84640, 55958, 23219, 836, 57520, 9063, 7337, 26118, 23318, 9867, 55802, 8454, 8315, 8452, 9960, 56929, 134111, 4609, 9604, 25831, 115123, 7328, 56888, 10730, 23014, 23352, 6045, 6049, 51444, 8239, 9320, 26994, 84708, 57646, 26234, 84669, 8507, 8754, 122809, 26273, …	747	781	13528	1.59997	0.275461	0.00822801	0.197789
GOTERM_BP_FAT	GO:0006511~ubiquitin-dependent protein catabolic process	24	2.35294	0.00772749	57646, 84669, 4214, 159195, 7328, 84640, 7337, 9695, 996, 7320, 23014, 8454, 8452, 6049, 5527, 7323, 9960, 8239, 8878, 26994, 84708, 25820, 85015, 7251	747	242	13528	1.79601	1	0.170833	13.0013
GOTERM_BP_FAT	GO:0006508~proteolysis	77	7.54902	0.00901698	4799, 5069, 159195, 57531, 9695, 25827, 55284, 8878, 51130, 11098, 339745, 2152, 25820, 9655, 7251, 85015, 56957, 11236, 580, 10537, 4214, 56995, 29843, 84640, 55958, 23219, 836, 57520, 7337, 9063, 26118, 9867, 8454, 8315, 8452, 9960, 56929, 134111, 5125, 9604, 25831, 824, 115123, 7328, 11174, 56888, 167681, 10730, 23014, 23352, 6045, 6049, 51444, 8239, 9320, 26994, 84708, 2028, 57646, 206338, 26…	747	1054	13528	1.32301	1	0.186797	15.009
Annotation Cluster 4	Enrichment Score: 5.033616205295019
Category	Term	Count	%	PValue	Genes	List Total	Pop Hits	Pop Total	Fold Enrichment	Bonferroni	Benjamini	FDR
SP_PIR_KEYWORDS	zinc-finger	141	13.8235	5.03588e-08	4799, 10150, 10206, 54807, 57343, 23131, 23512, 330, 9925, 10294, 7402, 8878, 25820, 7748, 85015, 54819, 27072, 673, 4214, 93349, 360023, 284309, 55659, 10472, 23318, 80829, 9867, 4591, 114799, 8315, 25780, 7693, 5936, 7697, 90333, 23126, 7553, 22850, 403341, 84124, 51201, 93474, 7633, 56888, 55167, 57693, 152485, 157570, 79027, 23394, 84708, 26994, 196528, 27300, 162963, 152006, 9181, 51317, 976…	1004	1718	19235	1.57237	2.41719e-05	4.83443e-06	7.21024e-05
SP_PIR_KEYWORDS	zinc	170	16.6667	7.30545e-08	4799, 10150, 10206, 54807, 57343, 23131, 23512, 330, 9925, 10294, 5533, 7402, 8878, 29995, 25820, 7748, 26973, 85015, 54819, 27072, 4214, 673, 93349, 360023, 79817, 284309, 55659, 10472, 80829, 23318, 9867, 4591, 114799, 8315, 25780, 7693, 4026, 5936, 7697, 90333, 23126, 7553, 22850, 403341, 55312, 84124, 51201, 93474, 7633, 56888, 55167, 10730, 57693, 152485, 157570, 79027, 23394, 84708, 26994, …	1004	2189	19235	1.48786	3.50655e-05	5.84434e-06	0.000104597
SP_PIR_KEYWORDS	metal-binding	212	20.7843	8.15353e-07	4799, 10206, 57343, 23131, 23512, 1577, 330, 11329, 8878, 7748, 4217, 27072, 4214, 79817, 55659, 10472, 80829, 9867, 114799, 8315, 25780, 51167, 7171, 84890, 23126, 403341, 1595, 7633, 10730, 152485, 23394, 7046, 206338, 23287, 130399, 8754, 9181, 6100, 56906, 1837, 83932, 55888, 3628, 79744, 7594, 84171, 7596, 7844, 162239, 84962, 79230, 8462, 7994, 54765, 115196, 64843, 7589, 11236, 580, 51523,…	1004	2972	19235	1.36661	0.000391293	4.892e-05	0.0011674
GOTERM_MF_FAT	GO:0046914~transition metal ion binding	205	20.098	2.41659e-06	4799, 10206, 57343, 23131, 23512, 1318, 6873, 1577, 330, 8878, 23135, 7748, 27072, 4214, 79817, 54996, 55659, 80829, 10472, 9867, 114799, 8315, 25780, 51167, 84890, 23126, 403341, 1595, 7633, 10730, 152485, 23394, 7046, 206338, 23287, 130399, 8754, 2591, 9181, 91133, 6100, 56906, 1837, 83932, 55888, 79744, 7594, 84171, 7596, 7844, 162239, 84962, 79230, 8462, 7994, 54765, 115196, 64843, 7589, 1123…	715	2785	12983	1.33659	0.00198929	0.00198929	0.00372381
GOTERM_MF_FAT	GO:0008270~zinc ion binding	175	17.1569	3.34851e-06	4799, 10150, 10206, 54807, 57343, 23131, 23512, 6873, 330, 9925, 10294, 5533, 7402, 8878, 29995, 25820, 7748, 26973, 85015, 54819, 27072, 4214, 673, 93349, 360023, 79817, 284309, 55659, 10472, 80829, 23318, 9867, 4591, 114799, 8315, 25780, 7693, 4026, 5936, 7697, 90333, 23126, 7553, 22850, 403341, 55312, 84124, 51201, 93474, 7633, 56888, 55167, 10730, 57693, 152485, 157570, 79027, 23394, 84708, 2…	715	2311	12983	1.37501	0.00275537	0.000919303	0.00515981
GOTERM_MF_FAT	GO:0043167~ion binding	272	26.6667	0.00122424	2009, 4799, 10206, 23131, 57343, 23512, 1318, 6873, 1577, 330, 5636, 11329, 8878, 23135, 7748, 2201, 2200, 4217, 1185, 27072, 1184, 4214, 5744, 8404, 79817, 54996, 55659, 10472, 28513, 80829, 9867, 114799, 8315, 25780, 51167, 7171, 84890, 23126, 824, 403341, 1595, 7633, 10730, 152485, 23394, 7046, 206338, 23287, 130399, 8754, 2591, 9181, 91133, 6100, 56906, 7057, 1837, 83932, 55888, 3628, 23236, …	715	4241	12983	1.16458	0.635559	0.0611382	1.86996
GOTERM_MF_FAT	GO:0046872~metal ion binding	266	26.0784	0.00129917	2009, 4799, 10206, 23131, 57343, 23512, 1318, 6873, 1577, 330, 5636, 11329, 8878, 23135, 7748, 2201, 2200, 4217, 27072, 4214, 5744, 8404, 79817, 54996, 55659, 10472, 28513, 80829, 9867, 114799, 8315, 25780, 51167, 7171, 84890, 23126, 824, 403341, 1595, 7633, 10730, 152485, 23394, 7046, 206338, 23287, 130399, 8754, 2591, 9181, 91133, 6100, 56906, 7057, 1837, 83932, 55888, 3628, 23236, 79744, 7594,…	715	4140	12983	1.16668	0.657407	0.0577756	1.98335
GOTERM_MF_FAT	GO:0043169~cation binding	268	26.2745	0.00139449	2009, 4799, 10206, 23131, 57343, 23512, 1318, 6873, 1577, 330, 5636, 11329, 8878, 23135, 7748, 2201, 2200, 4217, 27072, 4214, 5744, 8404, 79817, 54996, 55659, 10472, 28513, 80829, 9867, 114799, 8315, 25780, 51167, 7171, 84890, 23126, 824, 403341, 1595, 7633, 10730, 152485, 23394, 7046, 206338, 23287, 130399, 8754, 2591, 9181, 91133, 6100, 56906, 7057, 1837, 83932, 55888, 3628, 23236, 79744, 7594,…	715	4179	12983	1.16448	0.683319	0.0587241	2.1274
Annotation Cluster 5	Enrichment Score: 4.938115461838041
Category	Term	Count	%	PValue	Genes	List Total	Pop Hits	Pop Total	Fold Enrichment	Bonferroni	Benjamini	FDR
GOTERM_BP_FAT	GO:0007167~enzyme linked receptor protein signaling pathway	42	4.11765	2.22312e-06	3725, 5781, 56034, 64651, 252983, 9451, 25805, 7422, 8239, 4090, 7046, 9655, 4092, 659, 657, 5747, 3572, 5155, 55914, 2308, 4214, 59338, 1385, 8660, 650, 3716, 8754, 3717, 11167, 10006, 7323, 9518, 1490, 3248, 3667, 1839, 4089, 3643, 2353, 5295, 5771, 4087	747	342	13528	2.22401	0.00647491	0.000811666	0.00399129
GOTERM_BP_FAT	GO:0007178~transmembrane receptor protein serine/threonine kinase signaling pathway	20	1.96078	2.99601e-06	3725, 659, 657, 5155, 4214, 1385, 650, 8754, 25805, 11167, 7323, 9518, 4090, 8239, 3248, 4089, 2353, 7046, 4092, 4087	747	103	13528	3.51646	0.00871614	0.000795533	0.00537886
GOTERM_BP_FAT	GO:0007179~transforming growth factor beta receptor signaling pathway	15	1.47059	3.45222e-06	3725, 657, 5155, 4214, 1385, 8754, 25805, 9518, 4090, 8239, 3248, 4089, 2353, 7046, 4087	747	60	13528	4.52744	0.0100367	0.000775654	0.00619791
GOTERM_MF_FAT	GO:0046332~SMAD binding	10	0.980392	0.000769013	3725, 657, 5814, 8239, 4089, 2353, 650, 7046, 4092, 4087	715	46	12983	3.9474	0.469487	0.0475926	1.17848
Annotation Cluster 6	Enrichment Score: 4.732967766731074
Category	Term	Count	%	PValue	Genes	List Total	Pop Hits	Pop Total	Fold Enrichment	Bonferroni	Benjamini	FDR
SP_PIR_KEYWORDS	ubl conjugation pathway	59	5.78431	1.82361e-08	4799, 57531, 25827, 55284, 51130, 339745, 25820, 9655, 85015, 56957, 11236, 580, 10537, 56995, 29843, 84640, 55958, 23219, 9063, 7337, 57520, 26118, 9867, 4591, 8454, 8315, 8452, 56929, 9960, 134111, 25831, 9604, 11074, 115123, 7328, 56888, 8816, 23352, 23014, 6045, 51444, 8239, 9320, 84708, 26994, 57646, 26234, 84669, 8507, 122809, 26273, 996, 7320, 55632, 81545, 54778, 7323, 254170, 64422	1004	509	19235	2.22071	8.7533e-06	2.18833e-06	2.611e-05
GOTERM_MF_FAT	GO:0019787~small conjugating protein ligase activity	26	2.54902	4.08162e-06	330, 7328, 23352, 23014, 6045, 25827, 55284, 6049, 9320, 84708, 25820, 7251, 26234, 580, 4214, 26273, 7337, 9063, 7320, 55632, 8315, 7323, 134111, 64422, 9604, 25831	715	166	12983	2.84403	0.00335762	0.000840463	0.00628945
SP_PIR_KEYWORDS	ligase	36	3.52941	1.0558e-05	57630, 4799, 11074, 6301, 115123, 16, 7328, 57531, 56888, 23352, 6045, 55284, 51444, 4677, 9320, 84708, 11236, 580, 10352, 5095, 3376, 57520, 7337, 7320, 2180, 55632, 9867, 4591, 8315, 8803, 54778, 7323, 134111, 2058, 25831, 9604	1004	305	19235	2.26132	0.00505506	0.000422234	0.0151156
GOTERM_MF_FAT	GO:0016881~acid-amino acid ligase activity	28	2.7451	1.50668e-05	330, 7328, 57531, 23352, 23014, 6045, 25827, 55284, 6049, 9320, 84708, 25820, 7251, 26234, 580, 4214, 26273, 7337, 9063, 57520, 7320, 55632, 8315, 7323, 134111, 64422, 9604, 25831	715	201	12983	2.52948	0.0123384	0.00247995	0.0232149
GOTERM_BP_FAT	GO:0070647~protein modification by small protein conjugation or removal	23	2.2549	6.69168e-05	56957, 26234, 580, 23512, 4214, 79577, 29843, 7328, 51720, 26273, 7337, 7320, 6045, 55632, 7323, 8239, 9320, 26994, 84708, 64422, 7251, 9604, 25831	747	160	13528	2.60328	0.177608	0.00557121	0.120074
GOTERM_MF_FAT	GO:0016879~ligase activity, forming carbon-nitrogen bonds	29	2.84314	6.97267e-05	330, 7328, 57531, 23352, 3034, 23014, 6045, 25827, 55284, 6049, 9320, 84708, 25820, 7251, 26234, 580, 4214, 26273, 7337, 9063, 57520, 7320, 55632, 8315, 7323, 134111, 64422, 9604, 25831	715	231	12983	2.27958	0.0558373	0.00953043	0.107392
GOTERM_BP_FAT	GO:0016567~protein ubiquitination	19	1.86275	8.75606e-05	26234, 580, 23512, 4214, 79577, 7328, 26273, 7337, 7320, 6045, 55632, 7323, 9320, 84708, 26994, 64422, 7251, 9604, 25831	747	119	13528	2.89148	0.225752	0.00689137	0.157089
GOTERM_MF_FAT	GO:0004842~ubiquitin-protein ligase activity	21	2.05882	0.000157288	26234, 580, 4214, 330, 7328, 26273, 7337, 7320, 23352, 23014, 6045, 55632, 25827, 55284, 8315, 6049, 7323, 9320, 84708, 134111, 25831	715	147	12983	2.59401	0.121567	0.0160714	0.2421
GOTERM_BP_FAT	GO:0032446~protein modification by small protein conjugation	19	1.86275	0.000332646	26234, 580, 23512, 4214, 79577, 7328, 26273, 7337, 7320, 6045, 55632, 7323, 9320, 84708, 26994, 64422, 7251, 9604, 25831	747	132	13528	2.60671	0.621733	0.0200495	0.595549
Annotation Cluster 7	Enrichment Score: 4.5975685144524
Category	Term	Count	%	PValue	Genes	List Total	Pop Hits	Pop Total	Fold Enrichment	Bonferroni	Benjamini	FDR
GOTERM_BP_FAT	GO:0009891~positive regulation of biosynthetic process	69	6.76471	2.50252e-06	3725, 6659, 6873, 196, 3726, 9792, 3198, 7994, 4212, 8878, 23034, 7589, 5321, 5744, 4214, 64783, 6310, 3091, 5925, 1385, 9440, 1906, 9063, 3717, 5494, 406, 56648, 9314, 4089, 5936, 3643, 2114, 4792, 4609, 3589, 4087, 9604, 56034, 9575, 8092, 5080, 64651, 8648, 7422, 6049, 6908, 5562, 22926, 51804, 4090, 3659, 4780, 7046, 5806, 10413, 8089, 29966, 29969, 5155, 2308, 650, 8660, 169792, 8805, 26747,…	747	695	13528	1.79795	0.0072857	0.000812156	0.0044929
GOTERM_BP_FAT	GO:0031328~positive regulation of cellular biosynthetic process	68	6.66667	2.9837e-06	3725, 6659, 6873, 196, 3726, 9792, 3198, 7994, 4212, 8878, 23034, 7589, 5321, 5744, 4214, 64783, 6310, 3091, 5925, 1385, 9440, 1906, 9063, 3717, 5494, 406, 56648, 9314, 4089, 5936, 3643, 2114, 4792, 4609, 3589, 4087, 9604, 56034, 9575, 8092, 5080, 64651, 8648, 7422, 6049, 6908, 22926, 51804, 4090, 3659, 4780, 7046, 5806, 10413, 8089, 29966, 29969, 5155, 2308, 650, 8660, 169792, 8805, 26747, 8915,…	747	685	13528	1.79776	0.0086805	0.000871459	0.00535677
GOTERM_BP_FAT	GO:0045893~positive regulation of transcription, DNA-dependent	51	5	8.88597e-06	3725, 6659, 6873, 196, 3726, 9792, 3198, 8878, 4212, 7589, 4214, 64783, 6310, 3091, 5925, 1385, 9440, 9063, 5494, 406, 4089, 9314, 2114, 5936, 4792, 4609, 9604, 4087, 3589, 8092, 9575, 5080, 64651, 8648, 7422, 6049, 51804, 22926, 4090, 3659, 4780, 10413, 8089, 29966, 29969, 2308, 650, 169792, 8915, 26747, 2353	747	477	13528	1.93626	0.0256307	0.00152618	0.0159526
GOTERM_BP_FAT	GO:0051254~positive regulation of RNA metabolic process	51	5	1.10728e-05	3725, 6659, 6873, 196, 3726, 9792, 3198, 8878, 4212, 7589, 4214, 64783, 6310, 3091, 5925, 1385, 9440, 9063, 5494, 406, 4089, 9314, 2114, 5936, 4792, 4609, 9604, 4087, 3589, 8092, 9575, 5080, 64651, 8648, 7422, 6049, 51804, 22926, 4090, 3659, 4780, 10413, 8089, 29966, 29969, 2308, 650, 169792, 8915, 26747, 2353	747	481	13528	1.92016	0.0318372	0.00179589	0.0198782
GOTERM_BP_FAT	GO:0051173~positive regulation of nitrogen compound metabolic process	63	6.17647	1.174e-05	3725, 6659, 6873, 196, 3726, 9792, 3198, 7994, 4212, 8878, 7589, 5744, 4214, 64783, 6310, 3091, 5925, 1385, 9440, 51720, 1906, 9063, 3717, 5494, 406, 4089, 9314, 5936, 3643, 2114, 4792, 4609, 3589, 9604, 4087, 56034, 9575, 8092, 5080, 64651, 8648, 7422, 6049, 6908, 22926, 51804, 4090, 3659, 4780, 7046, 5806, 10413, 8089, 29966, 5155, 29969, 2308, 650, 169792, 8805, 8915, 26747, 2353	747	644	13528	1.77161	0.0337226	0.00180386	0.0210757
GOTERM_BP_FAT	GO:0010604~positive regulation of macromolecule metabolic process	78	7.64706	1.23931e-05	3725, 6659, 6873, 196, 10395, 3726, 9792, 3198, 7994, 4212, 8878, 23034, 7589, 152503, 580, 4214, 64783, 3091, 6310, 5925, 1385, 9440, 51720, 9063, 3717, 80829, 5494, 8454, 406, 56648, 9314, 4089, 5936, 3643, 2114, 4792, 4609, 3589, 4087, 9604, 56034, 9575, 8092, 5080, 64651, 8648, 7422, 6049, 6908, 22926, 51804, 4090, 3659, 4780, 7046, 4092, 659, 10413, 657, 8089, 29966, 3572, 29969, 54602, 5155…	747	857	13528	1.64826	0.0355652	0.00180901	0.0222482
GOTERM_BP_FAT	GO:0010557~positive regulation of macromolecule biosynthetic process	63	6.17647	1.89472e-05	3725, 6659, 6873, 196, 3726, 9792, 3198, 7994, 4212, 8878, 23034, 7589, 4214, 64783, 6310, 3091, 5925, 1385, 9440, 9063, 5494, 406, 56648, 9314, 4089, 5936, 3643, 2114, 4792, 4609, 3589, 9604, 4087, 56034, 9575, 8092, 5080, 64651, 8648, 7422, 6049, 6908, 22926, 51804, 4090, 3659, 4780, 7046, 10413, 8089, 29966, 5155, 29969, 2308, 8660, 650, 169792, 8805, 8915, 26747, 3667, 2353, 7057	747	654	13528	1.74452	0.0538597	0.00240425	0.0340122
GOTERM_BP_FAT	GO:0045935~positive regulation of nucleobase, nucleoside, nucleotide and nucleic acid metabolic process	60	5.88235	3.23653e-05	3725, 6659, 6873, 196, 3726, 9792, 3198, 7994, 4212, 8878, 7589, 5744, 4214, 64783, 6310, 3091, 5925, 1385, 9440, 51720, 9063, 5494, 406, 4089, 9314, 5936, 2114, 3643, 4792, 4609, 3589, 9604, 4087, 56034, 9575, 8092, 5080, 64651, 8648, 7422, 6049, 6908, 51804, 22926, 4090, 3659, 4780, 7046, 10413, 8089, 29966, 5155, 29969, 2308, 650, 169792, 8805, 8915, 26747, 2353	747	624	13528	1.74132	0.0902386	0.00325582	0.0580924
GOTERM_BP_FAT	GO:0045941~positive regulation of transcription	55	5.39216	5.08013e-05	3725, 6659, 6873, 196, 3726, 9792, 3198, 7994, 4212, 8878, 7589, 4214, 64783, 6310, 3091, 5925, 1385, 9440, 9063, 5494, 406, 4089, 9314, 2114, 5936, 4792, 4609, 3589, 9604, 4087, 8092, 9575, 5080, 64651, 8648, 7422, 6049, 6908, 51804, 22926, 4090, 3659, 7046, 4780, 10413, 8089, 29966, 29969, 2308, 650, 169792, 8805, 8915, 26747, 2353	747	564	13528	1.76602	0.137953	0.00448823	0.0911688
GOTERM_BP_FAT	GO:0010628~positive regulation of gene expression	55	5.39216	0.000110767	3725, 6659, 6873, 196, 3726, 9792, 3198, 7994, 4212, 8878, 7589, 4214, 64783, 6310, 3091, 5925, 1385, 9440, 9063, 5494, 406, 4089, 9314, 2114, 5936, 4792, 4609, 3589, 9604, 4087, 8092, 9575, 5080, 64651, 8648, 7422, 6049, 6908, 51804, 22926, 4090, 3659, 7046, 4780, 10413, 8089, 29966, 29969, 2308, 650, 169792, 8805, 8915, 26747, 2353	747	581	13528	1.71435	0.276517	0.00805929	0.198682
GOTERM_BP_FAT	GO:0045944~positive regulation of transcription from RNA polymerase II promoter	39	3.82353	0.000169044	3725, 6873, 8092, 196, 9575, 5080, 64651, 3726, 8648, 3198, 7422, 51804, 22926, 4212, 4090, 8878, 3659, 10413, 29966, 2308, 4214, 64783, 3091, 6310, 5925, 1385, 650, 9440, 169792, 406, 26747, 4089, 9314, 5936, 2353, 4792, 4609, 3589, 4087	747	371	13528	1.90372	0.389813	0.0116928	0.303066
GOTERM_BP_FAT	GO:0006357~regulation of transcription from RNA polymerase II promoter	61	5.98039	0.00108224	3725, 4799, 23512, 6873, 196, 3726, 3198, 8462, 4212, 29995, 8878, 23135, 4214, 64783, 6310, 3091, 5925, 1385, 9440, 10472, 6304, 1810, 406, 3400, 4089, 9314, 5936, 4792, 23411, 4609, 3589, 9604, 4087, 8092, 9575, 5080, 64651, 23013, 8648, 6045, 55250, 7422, 51804, 22926, 66008, 4090, 3659, 8896, 4092, 2553, 10413, 29966, 2308, 23389, 650, 169792, 7050, 51317, 26747, 2353, 9338	747	727	13528	1.51953	0.957744	0.0505468	1.92532
Annotation Cluster 8	Enrichment Score: 3.9968904837684014
Category	Term	Count	%	PValue	Genes	List Total	Pop Hits	Pop Total	Fold Enrichment	Bonferroni	Benjamini	FDR
GOTERM_BP_FAT	GO:0051270~regulation of cell motion	27	2.64706	2.16508e-05	1027, 5080, 84612, 10395, 84962, 7422, 7803, 22800, 5797, 2152, 7046, 4092, 5155, 3572, 4214, 3091, 8660, 8754, 54521, 1906, 3717, 3667, 1839, 3643, 56288, 5295, 7057	747	193	13528	2.53349	0.0613046	0.00252737	0.0388644
GOTERM_BP_FAT	GO:0030334~regulation of cell migration	24	2.35294	5.42044e-05	3572, 5155, 4214, 3091, 8660, 5080, 8754, 54521, 10395, 1906, 84612, 3717, 84962, 7422, 3667, 1839, 7803, 3643, 22800, 5797, 2152, 5295, 4092, 7057	747	169	13528	2.5718	0.146483	0.00464768	0.0972733
GOTERM_BP_FAT	GO:0051272~positive regulation of cell motion	17	1.66667	8.45933e-05	5155, 3572, 3091, 8660, 8754, 1906, 3717, 7422, 3667, 1839, 7803, 3643, 22800, 2152, 7046, 5295, 7057	747	98	13528	3.14149	0.219009	0.00684293	0.151769
GOTERM_BP_FAT	GO:0030335~positive regulation of cell migration	16	1.56863	9.64543e-05	5155, 3572, 3091, 8660, 8754, 1906, 3717, 7422, 3667, 1839, 7803, 3643, 22800, 2152, 5295, 7057	747	89	13528	3.25569	0.245616	0.00738975	0.173032
GOTERM_BP_FAT	GO:0040017~positive regulation of locomotion	16	1.56863	0.000291231	5155, 3572, 3091, 8660, 8754, 1906, 3717, 7422, 3667, 1839, 7803, 3643, 22800, 2152, 5295, 7057	747	98	13528	2.9567	0.573056	0.0183321	0.521585
GOTERM_BP_FAT	GO:0040012~regulation of locomotion	24	2.35294	0.000374329	3572, 5155, 4214, 3091, 8660, 5080, 8754, 54521, 10395, 1906, 84612, 3717, 84962, 7422, 3667, 1839, 7803, 3643, 22800, 5797, 2152, 5295, 4092, 7057	747	192	13528	2.26372	0.665124	0.0196943	0.669939
Annotation Cluster 9	Enrichment Score: 3.2635974763086426
Category	Term	Count	%	PValue	Genes	List Total	Pop Hits	Pop Total	Fold Enrichment	Bonferroni	Benjamini	FDR
UP_SEQ_FEATURE	domain:Leucine-zipper	19	1.86275	1.58269e-05	3725, 51562, 4779, 5971, 571, 638, 23389, 7975, 1385, 3726, 4097, 1831, 23764, 466, 1389, 22926, 2353, 4780, 4609	1003	110	19113	3.29146	0.0441956	0.0112369	0.0283391
INTERPRO	IPR004827:Basic-leucine zipper (bZIP) transcription factor	13	1.27451	2.00775e-05	3725, 4779, 571, 7975, 1385, 3726, 4097, 23764, 466, 1389, 22926, 2353, 4780	903	53	16659	4.5251	0.0255873	0.0255873	0.0327488
SMART	SM00338:BRLZ	13	1.27451	0.000120862	3725, 4779, 571, 7975, 1385, 3726, 4097, 23764, 466, 1389, 22926, 2353, 4780	594	53	9079	3.74903	0.0336275	0.0336275	0.159952
UP_SEQ_FEATURE	DNA-binding region:Basic motif	21	2.05882	0.000297943	3725, 4779, 571, 23269, 7975, 3091, 196, 1385, 9575, 3726, 4097, 23764, 8648, 466, 1389, 22926, 406, 2353, 4780, 4609, 10745	1003	161	19113	2.48554	0.573035	0.0744512	0.532218
INTERPRO	IPR011616:bZIP transcription factor, bZIP-1	8	0.784314	0.0011162	3725, 466, 571, 22926, 1385, 2353, 4780, 3726	903	31	16659	4.7609	0.763503	0.13427	1.80546
BIOCARTA	h_arenrf2Pathway:Oxidative Stress Induced Gene Expression Via Nrf2	7	0.686275	0.00147747	3725, 4097, 23764, 7975, 1385, 2353, 4780	104	19	1437	5.09059	0.253795	0.253795	1.83316
SP_PIR_KEYWORDS	leucine zipper	8	0.784314	0.00313198	3725, 23764, 7402, 4779, 466, 5925, 1385, 2353	1004	38	19235	4.03334	0.77814	0.0542405	4.39196
BIOCARTA	h_dreampathway:Repression of Pain Sensation by the Transcriptional Regulator DREAM	3	0.294118	0.131708	3725, 1385, 2353	104	9	1437	4.60577	1	0.883633	82.9194
Annotation Cluster 10	Enrichment Score: 3.253904832991321
Category	Term	Count	%	PValue	Genes	List Total	Pop Hits	Pop Total	Fold Enrichment	Bonferroni	Benjamini	FDR
GOTERM_BP_FAT	GO:0051174~regulation of phosphorus metabolic process	53	5.19608	3.04637e-06	3725, 5167, 5781, 10395, 57679, 58533, 1827, 4217, 51562, 580, 4214, 26524, 23683, 6310, 1850, 5925, 836, 1906, 3717, 80829, 80824, 7248, 10912, 5500, 4089, 3643, 161742, 3589, 84451, 56034, 3845, 1027, 1030, 8649, 5515, 5562, 7046, 4092, 659, 657, 5155, 29969, 3572, 857, 650, 8754, 5292, 8915, 6385, 3667, 56288, 905, 7057	747	485	13528	1.97901	0.00886202	0.000741518	0.00546929
GOTERM_BP_FAT	GO:0019220~regulation of phosphate metabolic process	53	5.19608	3.04637e-06	3725, 5167, 5781, 10395, 57679, 58533, 1827, 4217, 51562, 580, 4214, 26524, 23683, 6310, 1850, 5925, 836, 1906, 3717, 80829, 80824, 7248, 10912, 5500, 4089, 3643, 161742, 3589, 84451, 56034, 3845, 1027, 1030, 8649, 5515, 5562, 7046, 4092, 659, 657, 5155, 29969, 3572, 857, 650, 8754, 5292, 8915, 6385, 3667, 56288, 905, 7057	747	485	13528	1.97901	0.00886202	0.000741518	0.00546929
GOTERM_BP_FAT	GO:0042325~regulation of phosphorylation	51	5	4.62873e-06	3725, 5167, 5781, 57679, 58533, 4217, 51562, 580, 4214, 26524, 23683, 6310, 1850, 5925, 836, 1906, 3717, 80829, 80824, 7248, 10912, 5500, 4089, 3643, 161742, 3589, 84451, 56034, 3845, 1027, 1030, 8649, 5515, 5562, 7046, 4092, 659, 657, 5155, 29969, 3572, 857, 650, 8754, 5292, 8915, 6385, 3667, 56288, 905, 7057	747	466	13528	1.98197	0.0134341	0.000965619	0.00831006
GOTERM_BP_FAT	GO:0007243~protein kinase cascade	43	4.21569	6.7823e-06	84451, 5781, 11221, 9262, 7474, 11329, 8649, 55504, 5515, 6788, 5562, 353376, 3656, 7046, 1846, 8491, 4217, 79753, 51562, 3572, 29969, 4214, 673, 26524, 1850, 857, 3716, 8754, 1906, 3717, 80824, 10912, 25780, 8915, 3667, 9943, 3643, 64343, 1613, 4792, 5295, 7057, 161742	747	370	13528	2.10465	0.0196229	0.00132032	0.0121762
GOTERM_BP_FAT	GO:0000165~MAPKKK cascade	26	2.54902	2.67968e-05	84451, 5781, 11221, 7474, 8649, 55504, 5515, 5562, 7046, 1846, 4217, 8491, 51562, 29969, 4214, 673, 1850, 857, 8754, 3717, 80824, 25780, 10912, 3643, 7057, 161742	747	184	13528	2.55899	0.0753142	0.00289584	0.0480998
GOTERM_BP_FAT	GO:0043549~regulation of kinase activity	38	3.72549	0.00016278	84451, 5781, 56034, 3845, 1027, 57679, 1030, 8649, 5515, 58533, 5562, 7046, 4217, 51562, 5155, 29969, 4214, 26524, 23683, 1850, 5925, 857, 8754, 836, 1906, 3717, 5292, 7248, 80824, 10912, 6385, 5500, 3667, 3643, 56288, 905, 7057, 161742	747	357	13528	1.92765	0.378538	0.0115349	0.29185
GOTERM_BP_FAT	GO:0045859~regulation of protein kinase activity	37	3.62745	0.00017386	84451, 5781, 56034, 3845, 1027, 57679, 1030, 8649, 5515, 58533, 5562, 7046, 4217, 51562, 5155, 29969, 4214, 26524, 23683, 1850, 5925, 857, 8754, 1906, 836, 3717, 5292, 7248, 80824, 10912, 6385, 5500, 3643, 56288, 905, 7057, 161742	747	345	13528	1.94221	0.39834	0.0117459	0.311686
GOTERM_BP_FAT	GO:0051338~regulation of transferase activity	38	3.72549	0.000368924	84451, 5781, 56034, 3845, 1027, 57679, 1030, 8649, 5515, 58533, 5562, 7046, 4217, 51562, 5155, 29969, 4214, 26524, 23683, 1850, 5925, 857, 8754, 836, 1906, 3717, 5292, 7248, 80824, 10912, 6385, 5500, 3667, 3643, 56288, 905, 7057, 161742	747	372	13528	1.84992	0.659791	0.0201378	0.660295
GOTERM_BP_FAT	GO:0033674~positive regulation of kinase activity	24	2.35294	0.00442962	4217, 84451, 29969, 5781, 5155, 4214, 23683, 56034, 3845, 8754, 1906, 3717, 57679, 5292, 8649, 10912, 5500, 5562, 6385, 3667, 3643, 56288, 7046, 7057	747	231	13528	1.88153	0.999998	0.128902	7.66119
GOTERM_BP_FAT	GO:0043405~regulation of MAP kinase activity	17	1.66667	0.00476747	4217, 51562, 84451, 5155, 5781, 29969, 4214, 1850, 3845, 857, 1906, 80824, 5515, 5562, 3643, 161742, 7057	747	141	13528	2.18345	0.999999	0.136696	8.22217
GOTERM_BP_FAT	GO:0045860~positive regulation of protein kinase activity	23	2.2549	0.00591108	4217, 84451, 29969, 5781, 5155, 4214, 23683, 56034, 3845, 8754, 1906, 3717, 57679, 5292, 8649, 10912, 5500, 5562, 6385, 3643, 56288, 7046, 7057	747	223	13528	1.86782	1	0.149475	10.0973
GOTERM_BP_FAT	GO:0051347~positive regulation of transferase activity	24	2.35294	0.0070058	4217, 84451, 29969, 5781, 5155, 4214, 23683, 56034, 3845, 8754, 1906, 3717, 57679, 5292, 8649, 10912, 5500, 5562, 6385, 3667, 3643, 56288, 7046, 7057	747	240	13528	1.81098	1	0.166229	11.8583
GOTERM_BP_FAT	GO:0032147~activation of protein kinase activity	11	1.07843	0.098074	8649, 4214, 10912, 23683, 56034, 3643, 56288, 8754, 7046, 1906, 3717	747	114	13528	1.74743	1	0.672772	84.3273
GOTERM_BP_FAT	GO:0044093~positive regulation of molecular function	40	3.92157	0.128378	84451, 5781, 800, 56034, 3845, 10395, 9451, 57679, 9143, 8649, 5562, 3656, 7046, 8896, 2152, 4217, 57620, 5155, 29969, 5744, 4214, 23683, 3091, 857, 8754, 1906, 3717, 996, 5292, 7248, 8454, 10912, 8915, 6385, 5500, 3667, 3643, 56288, 7057, 4609	747	586	13528	1.23616	1	0.740045	91.5148
GOTERM_BP_FAT	GO:0043085~positive regulation of catalytic activity	35	3.43137	0.173133	84451, 5781, 56034, 3845, 10395, 9451, 57679, 8649, 5562, 7046, 8896, 2152, 4217, 5155, 29969, 4214, 5744, 23683, 3091, 857, 8754, 1906, 3717, 996, 5292, 7248, 8454, 10912, 6385, 5500, 3667, 3643, 56288, 4609, 7057	747	520	13528	1.21893	1	0.815198	96.7066
Annotation Cluster 11	Enrichment Score: 3.2226887807168896
Category	Term	Count	%	PValue	Genes	List Total	Pop Hits	Pop Total	Fold Enrichment	Bonferroni	Benjamini	FDR
INTERPRO	IPR001841:Zinc finger, RING-type	35	3.43137	2.86899e-05	57630, 4799, 10206, 89970, 11074, 7844, 330, 81790, 55167, 6045, 51320, 7994, 51444, 6049, 26994, 84708, 222484, 25820, 27072, 11236, 580, 4214, 5193, 27246, 152006, 55632, 9867, 4591, 8805, 51317, 54778, 8315, 9031, 26046, 9604	903	296	16659	2.18141	0.0363616	0.0183491	0.0467935
INTERPRO	IPR017907:Zinc finger, RING-type, conserved site	31	3.03922	0.000286088	57630, 4799, 10206, 89970, 11074, 7844, 330, 81790, 55167, 6045, 51320, 6049, 51444, 26994, 84708, 222484, 25820, 27072, 11236, 580, 4214, 5193, 27246, 152006, 9867, 4591, 8805, 54778, 8315, 26046, 9604	903	280	16659	2.04251	0.308846	0.0712156	0.465695
SMART	SM00184:RING	35	3.43137	0.000879413	57630, 4799, 10206, 89970, 11074, 7844, 330, 81790, 55167, 6045, 51320, 7994, 51444, 6049, 26994, 84708, 222484, 25820, 27072, 11236, 580, 4214, 5193, 27246, 152006, 55632, 9867, 4591, 8805, 51317, 54778, 8315, 9031, 26046, 9604	594	296	9079	1.80729	0.220407	0.117054	1.15845
INTERPRO	IPR018957:Zinc finger, C3HC4 RING-type	24	2.35294	0.00305781	57630, 4799, 11236, 10206, 11074, 115123, 7844, 330, 27246, 81790, 6045, 152006, 9867, 8805, 51320, 54778, 8315, 6049, 51444, 26994, 84708, 26046, 222484, 9604	903	228	16659	1.94195	0.980816	0.231703	4.87332
UP_SEQ_FEATURE	zinc finger region:RING-type	22	2.15686	0.00348918	57630, 89970, 10206, 580, 11074, 4214, 7844, 330, 27246, 81790, 55167, 6045, 152006, 8805, 51320, 8315, 6049, 51444, 26994, 84708, 26046, 222484	1003	210	19113	1.99633	0.999954	0.329211	6.06751
Annotation Cluster 12	Enrichment Score: 2.941241053452975
Category	Term	Count	%	PValue	Genes	List Total	Pop Hits	Pop Total	Fold Enrichment	Bonferroni	Benjamini	FDR
GOTERM_BP_FAT	GO:0008219~cell death	67	6.56863	2.8647e-05	3725, 219699, 6655, 285237, 55288, 330, 196, 10395, 5533, 9451, 57679, 5534, 8739, 388, 55504, 8462, 83941, 65055, 8878, 55332, 2152, 4217, 5794, 638, 4214, 6310, 23645, 23368, 836, 3717, 90427, 51330, 56892, 8454, 10912, 26353, 1613, 4792, 23411, 4609, 51022, 51100, 3845, 9262, 114908, 1027, 665, 30011, 64651, 8793, 6908, 6788, 9166, 259230, 22822, 81788, 11214, 123606, 260425, 9897, 130399, 183…	747	719	13528	1.68756	0.0803	0.0029851	0.0514201
GOTERM_BP_FAT	GO:0012501~programmed cell death	59	5.78431	3.39166e-05	3725, 285237, 6655, 219699, 55288, 330, 196, 10395, 5533, 9451, 5534, 8739, 388, 55504, 8462, 83941, 8878, 55332, 2152, 4217, 5794, 638, 4214, 23645, 23368, 836, 90427, 3717, 51330, 56892, 8454, 10912, 1613, 4792, 23411, 4609, 51022, 51100, 3845, 9262, 1027, 665, 30011, 64651, 8793, 6788, 9166, 259230, 22822, 11214, 81788, 260425, 130399, 1831, 55632, 9181, 8915, 10787, 7057	747	611	13528	1.74873	0.0943533	0.00329808	0.0608761
GOTERM_BP_FAT	GO:0016265~death	67	6.56863	3.45347e-05	3725, 219699, 6655, 285237, 55288, 330, 196, 10395, 5533, 9451, 57679, 5534, 8739, 388, 55504, 8462, 83941, 65055, 8878, 55332, 2152, 4217, 5794, 638, 4214, 6310, 23645, 23368, 836, 3717, 90427, 51330, 56892, 8454, 10912, 26353, 1613, 4792, 23411, 4609, 51022, 51100, 3845, 9262, 114908, 1027, 665, 30011, 64651, 8793, 6908, 6788, 9166, 259230, 22822, 81788, 11214, 123606, 260425, 9897, 130399, 183…	747	724	13528	1.6759	0.0959875	0.00324994	0.0619851
GOTERM_BP_FAT	GO:0006915~apoptosis	58	5.68627	4.31655e-05	3725, 285237, 6655, 219699, 55288, 330, 196, 10395, 5533, 9451, 5534, 8739, 388, 55504, 8462, 83941, 8878, 55332, 2152, 4217, 5794, 638, 4214, 23645, 23368, 836, 90427, 3717, 51330, 56892, 8454, 10912, 1613, 4792, 23411, 4609, 51022, 51100, 3845, 9262, 665, 30011, 64651, 8793, 6788, 9166, 259230, 22822, 11214, 81788, 260425, 130399, 1831, 55632, 9181, 8915, 10787, 7057	747	602	13528	1.7448	0.118502	0.00393388	0.0774706
SP_PIR_KEYWORDS	Apoptosis	38	3.72549	0.000212688	285237, 219699, 51100, 9262, 330, 665, 64651, 30011, 8739, 388, 8793, 55504, 8462, 83941, 6788, 9166, 8878, 55332, 259230, 4217, 5794, 22822, 638, 81788, 23645, 130399, 23368, 836, 90427, 51330, 1831, 55632, 56892, 10912, 79094, 8915, 1613, 23411	1004	381	19235	1.91081	0.0970616	0.00598794	0.30409
GOTERM_BP_FAT	GO:0042981~regulation of apoptosis	69	6.76471	0.000255678	3725, 57630, 6655, 6659, 330, 10395, 5533, 9451, 5534, 8739, 3482, 55504, 63915, 83941, 50484, 8878, 5584, 2152, 4217, 580, 415116, 5321, 673, 4214, 638, 2908, 1385, 23368, 836, 3717, 90427, 80829, 8454, 9709, 8452, 1613, 4792, 23411, 4609, 23678, 51100, 3845, 9262, 3604, 16, 1027, 665, 10428, 8793, 7422, 5515, 6788, 627, 23394, 7046, 259230, 22822, 694, 2308, 81788, 11214, 130399, 8754, 131096, …	747	804	13528	1.5542	0.526302	0.0168381	0.458048
GOTERM_BP_FAT	GO:0043067~regulation of programmed cell death	69	6.76471	0.000335733	3725, 57630, 6655, 6659, 330, 10395, 5533, 9451, 5534, 8739, 3482, 55504, 63915, 83941, 50484, 8878, 5584, 2152, 4217, 580, 415116, 5321, 673, 4214, 638, 2908, 1385, 23368, 836, 3717, 90427, 80829, 8454, 9709, 8452, 1613, 4792, 23411, 4609, 23678, 51100, 3845, 9262, 3604, 16, 1027, 665, 10428, 8793, 7422, 5515, 6788, 627, 23394, 7046, 259230, 22822, 694, 2308, 81788, 11214, 130399, 8754, 131096, …	747	812	13528	1.53888	0.62513	0.0198249	0.60106
GOTERM_BP_FAT	GO:0010941~regulation of cell death	69	6.76471	0.000371284	3725, 57630, 6655, 6659, 330, 10395, 5533, 9451, 5534, 8739, 3482, 55504, 63915, 83941, 50484, 8878, 5584, 2152, 4217, 580, 415116, 5321, 673, 4214, 638, 2908, 1385, 23368, 836, 3717, 90427, 80829, 8454, 9709, 8452, 1613, 4792, 23411, 4609, 23678, 51100, 3845, 9262, 3604, 16, 1027, 665, 10428, 8793, 7422, 5515, 6788, 627, 23394, 7046, 259230, 22822, 694, 2308, 81788, 11214, 130399, 8754, 131096, …	747	815	13528	1.53322	0.662129	0.0198938	0.664505
GOTERM_BP_FAT	GO:0043066~negative regulation of apoptosis	33	3.23529	0.00411644	6659, 23678, 51100, 3845, 330, 16, 665, 10428, 8739, 7422, 8793, 63915, 627, 8878, 23394, 5584, 2152, 7046, 259230, 580, 415116, 2308, 673, 81788, 836, 131096, 80829, 5292, 55632, 8915, 4792, 4609, 7057	747	354	13528	1.6882	0.999994	0.124054	7.13829
GOTERM_BP_FAT	GO:0043069~negative regulation of programmed cell death	33	3.23529	0.00510549	6659, 23678, 51100, 3845, 330, 16, 665, 10428, 8739, 7422, 8793, 63915, 627, 8878, 23394, 5584, 2152, 7046, 259230, 580, 415116, 2308, 673, 81788, 836, 131096, 80829, 5292, 55632, 8915, 4792, 4609, 7057	747	359	13528	1.66469	1	0.138917	8.7802
GOTERM_BP_FAT	GO:0060548~negative regulation of cell death	33	3.23529	0.00525454	6659, 23678, 51100, 3845, 330, 16, 665, 10428, 8739, 7422, 8793, 63915, 627, 8878, 23394, 5584, 2152, 7046, 259230, 580, 415116, 2308, 673, 81788, 836, 131096, 80829, 5292, 55632, 8915, 4792, 4609, 7057	747	360	13528	1.66006	1	0.137587	9.02525
GOTERM_BP_FAT	GO:0043065~positive regulation of apoptosis	37	3.62745	0.00821256	3725, 57630, 6655, 6659, 51100, 9262, 3604, 1027, 665, 10395, 5533, 5534, 8739, 55504, 5515, 83941, 6788, 50484, 8878, 7046, 4217, 22822, 580, 638, 4214, 5321, 2908, 11214, 23368, 836, 3717, 9181, 8454, 8452, 8915, 1613, 4609	747	430	13528	1.55828	1	0.175328	13.7618
GOTERM_BP_FAT	GO:0043068~positive regulation of programmed cell death	37	3.62745	0.00917414	3725, 57630, 6655, 6659, 51100, 9262, 3604, 1027, 665, 10395, 5533, 5534, 8739, 55504, 5515, 83941, 6788, 50484, 8878, 7046, 4217, 22822, 580, 638, 4214, 5321, 2908, 11214, 23368, 836, 3717, 9181, 8454, 8452, 8915, 1613, 4609	747	433	13528	1.54749	1	0.188413	15.2506
GOTERM_BP_FAT	GO:0010942~positive regulation of cell death	37	3.62745	0.0097673	3725, 57630, 6655, 6659, 51100, 9262, 3604, 1027, 665, 10395, 5533, 5534, 8739, 55504, 5515, 83941, 6788, 50484, 8878, 7046, 4217, 22822, 580, 638, 4214, 5321, 2908, 11214, 23368, 836, 3717, 9181, 8454, 8452, 8915, 1613, 4609	747	435	13528	1.54037	1	0.193976	16.1569
GOTERM_BP_FAT	GO:0006917~induction of apoptosis	28	2.7451	0.018169	57630, 6655, 51100, 3604, 9262, 1027, 665, 10395, 8739, 55504, 5515, 83941, 50484, 8878, 7046, 4217, 22822, 638, 11214, 23368, 836, 3717, 9181, 8454, 8452, 8915, 1613, 4609	747	320	13528	1.58461	1	0.283074	28.0504
GOTERM_BP_FAT	GO:0012502~induction of programmed cell death	28	2.7451	0.0191365	57630, 6655, 51100, 3604, 9262, 1027, 665, 10395, 8739, 55504, 5515, 83941, 50484, 8878, 7046, 4217, 22822, 638, 11214, 23368, 836, 3717, 9181, 8454, 8452, 8915, 1613, 4609	747	321	13528	1.57967	1	0.292751	29.3127
GOTERM_BP_FAT	GO:0006916~anti-apoptosis	19	1.86275	0.0359564	673, 2308, 23678, 51100, 330, 665, 10428, 8739, 7422, 8793, 63915, 627, 8878, 5584, 2152, 7046, 4792, 7057, 4609	747	206	13528	1.67032	1	0.42069	48.1829
Annotation Cluster 13	Enrichment Score: 2.6433889194658025
Category	Term	Count	%	PValue	Genes	List Total	Pop Hits	Pop Total	Fold Enrichment	Bonferroni	Benjamini	FDR
GOTERM_BP_FAT	GO:0010608~posttranscriptional regulation of gene expression	24	2.35294	0.00138992	132864, 6659, 10209, 83939, 23645, 23369, 8672, 645139, 9451, 7320, 23318, 84324, 7422, 7248, 8774, 56648, 84919, 64215, 23034, 23112, 4092, 440275, 7057, 4087	747	211	13528	2.05988	0.982823	0.0624737	2.46626
SP_PIR_KEYWORDS	translation regulation	11	1.07843	0.00235432	132864, 84324, 83939, 23645, 84919, 8672, 23369, 9451, 23034, 23112, 645139	1004	67	19235	3.1454	0.67742	0.0425824	3.31851
GOTERM_BP_FAT	GO:0006417~regulation of translation	17	1.66667	0.00358905	132864, 10209, 83939, 23645, 23369, 8672, 9451, 645139, 84324, 7248, 56648, 84919, 64215, 23034, 23112, 440275, 7057	747	137	13528	2.2472	0.999973	0.118896	6.25139
Annotation Cluster 14	Enrichment Score: 2.5398650182677427
Category	Term	Count	%	PValue	Genes	List Total	Pop Hits	Pop Total	Fold Enrichment	Bonferroni	Benjamini	FDR
GOTERM_BP_FAT	GO:0034620~cellular response to unfolded protein	7	0.686275	0.000732062	9709, 22926, 23645, 16, 4780, 9451, 440275	747	21	13528	6.03659	0.88233	0.0368456	1.30621
GOTERM_BP_FAT	GO:0030968~endoplasmic reticulum unfolded protein response	7	0.686275	0.000732062	9709, 22926, 23645, 16, 4780, 9451, 440275	747	21	13528	6.03659	0.88233	0.0368456	1.30621
GOTERM_BP_FAT	GO:0034976~response to endoplasmic reticulum stress	8	0.784314	0.00219356	9709, 22926, 23645, 84919, 16, 4780, 9451, 440275	747	34	13528	4.26112	0.998366	0.08759	3.8659
GOTERM_BP_FAT	GO:0006984~ER-nuclear signaling pathway	8	0.784314	0.00261376	9709, 22926, 23645, 84919, 16, 4780, 9451, 440275	747	35	13528	4.13938	0.999523	0.0994584	4.59017
SP_PIR_KEYWORDS	unfolded protein response	6	0.588235	0.00585101	9695, 64224, 9709, 79094, 22926, 9451	1004	23	19235	4.99783	0.940199	0.0868566	8.05865
GOTERM_BP_FAT	GO:0051789~response to protein stimulus	14	1.37255	0.0059143	2908, 23645, 16, 4439, 9451, 9695, 64224, 3491, 9709, 22926, 3643, 2353, 4780, 440275	747	107	13528	2.3695	1	0.148273	10.1025
GOTERM_BP_FAT	GO:0006986~response to unfolded protein	10	0.980392	0.0156423	9695, 64224, 9709, 22926, 23645, 16, 4780, 4439, 9451, 440275	747	71	13528	2.55067	1	0.258547	24.6526
Annotation Cluster 15	Enrichment Score: 2.3671912966984516
Category	Term	Count	%	PValue	Genes	List Total	Pop Hits	Pop Total	Fold Enrichment	Bonferroni	Benjamini	FDR
GOTERM_BP_FAT	GO:0051174~regulation of phosphorus metabolic process	53	5.19608	3.04637e-06	3725, 5167, 5781, 10395, 57679, 58533, 1827, 4217, 51562, 580, 4214, 26524, 23683, 6310, 1850, 5925, 836, 1906, 3717, 80829, 80824, 7248, 10912, 5500, 4089, 3643, 161742, 3589, 84451, 56034, 3845, 1027, 1030, 8649, 5515, 5562, 7046, 4092, 659, 657, 5155, 29969, 3572, 857, 650, 8754, 5292, 8915, 6385, 3667, 56288, 905, 7057	747	485	13528	1.97901	0.00886202	0.000741518	0.00546929
GOTERM_BP_FAT	GO:0019220~regulation of phosphate metabolic process	53	5.19608	3.04637e-06	3725, 5167, 5781, 10395, 57679, 58533, 1827, 4217, 51562, 580, 4214, 26524, 23683, 6310, 1850, 5925, 836, 1906, 3717, 80829, 80824, 7248, 10912, 5500, 4089, 3643, 161742, 3589, 84451, 56034, 3845, 1027, 1030, 8649, 5515, 5562, 7046, 4092, 659, 657, 5155, 29969, 3572, 857, 650, 8754, 5292, 8915, 6385, 3667, 56288, 905, 7057	747	485	13528	1.97901	0.00886202	0.000741518	0.00546929
GOTERM_BP_FAT	GO:0032268~regulation of cellular protein metabolic process	50	4.90196	1.58744e-05	3725, 132864, 5167, 10209, 83939, 8672, 9451, 10395, 64215, 23034, 4217, 152503, 11236, 4214, 23645, 23369, 1906, 3717, 80829, 3685, 7248, 8454, 56648, 4089, 3643, 4792, 440275, 3589, 84451, 56034, 84324, 5515, 7046, 23112, 4092, 659, 657, 5155, 54602, 29969, 3572, 857, 650, 8754, 645139, 996, 8915, 84919, 5774, 7057	747	474	13528	1.91031	0.0453259	0.0021062	0.0284969
GOTERM_BP_FAT	GO:0001932~regulation of protein amino acid phosphorylation	22	2.15686	0.000555026	3725, 4217, 659, 657, 84451, 5167, 29969, 5155, 3572, 4214, 56034, 857, 650, 1906, 3717, 80829, 5515, 4089, 3643, 7046, 4092, 3589	747	173	13528	2.30298	0.802543	0.0285529	0.991814
GOTERM_BP_FAT	GO:0010562~positive regulation of phosphorus metabolic process	14	1.37255	0.00329974	659, 657, 3572, 650, 857, 10395, 3717, 80829, 8915, 4089, 3643, 7046, 7057, 3589	747	100	13528	2.53537	0.999936	0.11372	5.76148
GOTERM_BP_FAT	GO:0045937~positive regulation of phosphate metabolic process	14	1.37255	0.00329974	659, 657, 3572, 650, 857, 10395, 3717, 80829, 8915, 4089, 3643, 7046, 7057, 3589	747	100	13528	2.53537	0.999936	0.11372	5.76148
GOTERM_BP_FAT	GO:0031399~regulation of protein modification process	29	2.84314	0.00359041	3725, 84451, 5167, 56034, 10395, 5515, 7046, 4092, 659, 4217, 657, 11236, 29969, 5155, 3572, 54602, 4214, 650, 857, 1906, 3717, 996, 80829, 8454, 7248, 8915, 4089, 3643, 3589	747	295	13528	1.78028	0.999973	0.117609	6.25369
GOTERM_BP_FAT	GO:0042327~positive regulation of phosphorylation	13	1.27451	0.00694914	659, 657, 3572, 650, 857, 3717, 80829, 8915, 4089, 3643, 7046, 7057, 3589	747	97	13528	2.42708	1	0.166341	11.7679
GOTERM_BP_FAT	GO:0051247~positive regulation of protein metabolic process	24	2.35294	0.00810588	659, 657, 152503, 580, 3572, 54602, 857, 650, 8754, 10395, 3717, 996, 80829, 8454, 56648, 8915, 4089, 3643, 7046, 4792, 23034, 7057, 4092, 3589	747	243	13528	1.78862	1	0.177111	13.595
GOTERM_BP_FAT	GO:0032270~positive regulation of cellular protein metabolic process	23	2.2549	0.00972599	659, 657, 152503, 3572, 54602, 857, 650, 8754, 10395, 3717, 996, 80829, 8454, 56648, 8915, 4089, 3643, 7046, 4792, 23034, 7057, 4092, 3589	747	233	13528	1.78766	1	0.194548	16.0941
GOTERM_BP_FAT	GO:0009967~positive regulation of signal transduction	27	2.64706	0.0123818	10206, 5781, 6659, 3845, 57679, 1030, 7422, 353376, 2152, 7046, 657, 64083, 3572, 54602, 3091, 650, 857, 3717, 80829, 5494, 8915, 3667, 4089, 3643, 6574, 7057, 3589	747	295	13528	1.6575	1	0.223389	20.0437
GOTERM_BP_FAT	GO:0001934~positive regulation of protein amino acid phosphorylation	11	1.07843	0.0243947	659, 80829, 657, 3572, 4089, 3643, 857, 650, 7046, 3589, 3717	747	89	13528	2.23829	1	0.33483	35.8156
GOTERM_CC_FAT	GO:0005901~caveola	7	0.686275	0.0350111	659, 657, 3667, 3643, 857, 10395, 3717	605	52	12782	2.84406	1	0.368873	39.7053
GOTERM_BP_FAT	GO:0010647~positive regulation of cell communication	27	2.64706	0.0414935	10206, 5781, 6659, 3845, 57679, 1030, 7422, 353376, 2152, 7046, 657, 64083, 3572, 54602, 3091, 650, 857, 3717, 80829, 5494, 8915, 3667, 4089, 3643, 6574, 7057, 3589	747	329	13528	1.48621	1	0.455025	53.2739
GOTERM_BP_FAT	GO:0031401~positive regulation of protein modification process	17	1.66667	0.0538793	659, 657, 3572, 54602, 857, 650, 10395, 3717, 996, 80829, 8454, 8915, 4089, 3643, 7046, 4092, 3589	747	187	13528	1.64634	1	0.517603	63.0047
GOTERM_CC_FAT	GO:0045121~membrane raft	12	1.17647	0.0760652	659, 657, 8915, 6385, 3667, 3845, 3643, 330, 857, 5868, 10395, 3717	605	143	12782	1.77292	1	0.517987	67.4729
GOTERM_BP_FAT	GO:0010740~positive regulation of protein kinase cascade	13	1.27451	0.211335	10206, 3572, 54602, 3717, 80829, 5494, 8915, 353376, 3643, 7046, 6574, 2152, 3589	747	167	13528	1.40974	1	0.856755	98.5913
GOTERM_BP_FAT	GO:0051240~positive regulation of multicellular organismal process	16	1.56863	0.369291	659, 657, 133, 3572, 5321, 3091, 857, 650, 1385, 9388, 1906, 3717, 10623, 8915, 2152, 7057	747	244	13528	1.18753	1	0.951843	99.9745
Annotation Cluster 16	Enrichment Score: 2.332729796932326
Category	Term	Count	%	PValue	Genes	List Total	Pop Hits	Pop Total	Fold Enrichment	Bonferroni	Benjamini	FDR
UP_SEQ_FEATURE	zinc finger region:C2H2-type 7	45	4.41176	5.68769e-05	55888, 54807, 57343, 7594, 22835, 79744, 84124, 7596, 22890, 7773, 79862, 93474, 7633, 162239, 10308, 57116, 57693, 79230, 7768, 152485, 23394, 80818, 115196, 148213, 7748, 7589, 79673, 126070, 163081, 360023, 162963, 284309, 27300, 55659, 25888, 126295, 158586, 7639, 7693, 90333, 23660, 23126, 9310, 10781, 7553	1003	451	19113	1.90136	0.149937	0.0319669	0.101807
UP_SEQ_FEATURE	zinc finger region:C2H2-type 8	42	4.11765	8.49838e-05	55888, 54807, 57343, 7594, 22835, 79744, 7596, 22890, 7773, 79862, 93474, 7633, 162239, 10308, 57116, 57693, 79230, 7768, 152485, 80818, 115196, 148213, 7748, 79673, 126070, 163081, 360023, 162963, 284309, 27300, 55659, 25888, 126295, 158586, 7693, 7639, 90333, 23660, 23126, 9310, 10781, 7553	1003	417	19113	1.91929	0.215512	0.0396467	0.15208
INTERPRO	IPR001909:Krueppel-associated box	38	3.72549	0.000105435	55888, 54807, 57343, 7594, 22835, 79744, 84124, 7596, 7773, 79862, 93474, 7633, 162239, 10308, 57116, 57693, 79230, 7768, 730051, 79027, 80818, 115196, 7748, 126070, 163081, 162963, 284309, 27300, 55659, 25888, 126295, 7639, 90333, 7697, 23660, 9310, 10781, 7553	903	355	16659	1.97477	0.127265	0.0443604	0.171864
UP_SEQ_FEATURE	domain:KRAB	35	3.43137	0.00015439	55888, 54807, 57343, 7594, 22835, 79744, 84124, 7596, 7773, 79862, 93474, 7633, 162239, 10308, 57116, 57693, 79230, 7768, 80818, 7748, 115196, 126070, 163081, 162963, 284309, 27300, 55659, 25888, 126295, 7639, 90333, 9310, 23660, 10781, 7553	1003	332	19113	2.0089	0.356589	0.0536298	0.276122
UP_SEQ_FEATURE	zinc finger region:C2H2-type 9	38	3.72549	0.000181887	55888, 54807, 57343, 22835, 79744, 7594, 7596, 7773, 79862, 7633, 10308, 57116, 57693, 79230, 7768, 152485, 80818, 148213, 7748, 79673, 126070, 163081, 360023, 162963, 284309, 27300, 55659, 25888, 126295, 158586, 7693, 7639, 90333, 23126, 9310, 23660, 10781, 7553	1003	376	19113	1.92586	0.405192	0.0560897	0.325225
INTERPRO	IPR007087:Zinc finger, C2H2-type	67	6.56863	0.000232715	55888, 54807, 57343, 7594, 23512, 79744, 22835, 7596, 9925, 162239, 10308, 79230, 8462, 730051, 115196, 7748, 2200, 7589, 126070, 51663, 22944, 360023, 121536, 284309, 55659, 25888, 80829, 23318, 10472, 7639, 7693, 9314, 90333, 7697, 23126, 9310, 7553, 22850, 403341, 11108, 84124, 22890, 7773, 93474, 79862, 7633, 56888, 57116, 57693, 7768, 152485, 79027, 23394, 196528, 80818, 148213, 134218, 7967…	903	784	16659	1.57659	0.25953	0.0723655	0.378968
PIR_SUPERFAMILY	PIRSF005559:zinc finger protein ZFP-36	18	1.76471	0.000437422	126070, 163081, 79744, 7594, 22835, 7596, 284309, 55659, 126295, 57693, 7639, 90333, 7748, 148213, 115196, 80818, 7553, 10781	370	137	7396	2.62632	0.167862	0.167862	0.612699
INTERPRO	IPR015880:Zinc finger, C2H2-like	66	6.47059	0.000614707	55888, 54807, 57343, 7594, 79744, 22835, 23512, 7596, 9925, 162239, 10308, 79230, 8462, 730051, 115196, 7748, 7589, 126070, 51663, 22944, 360023, 121536, 284309, 55659, 25888, 80829, 10472, 7639, 7693, 9314, 90333, 7697, 23126, 9310, 7553, 22850, 403341, 11108, 84124, 22890, 7773, 93474, 79862, 7633, 56888, 57116, 57693, 7768, 51444, 152485, 79027, 23394, 196528, 80818, 148213, 134218, 79673, 163…	903	797	16659	1.52773	0.54789	0.123926	0.998108
UP_SEQ_FEATURE	zinc finger region:C2H2-type 4	49	4.80392	0.00101454	55888, 54807, 57343, 79744, 22835, 7596, 162239, 10308, 79230, 115196, 7748, 126070, 7589, 360023, 284309, 55659, 80829, 10472, 25888, 7639, 7693, 7697, 90333, 23126, 9310, 7553, 22850, 11108, 84124, 22890, 79862, 7773, 93474, 7633, 57693, 7768, 152485, 79027, 23394, 80818, 79673, 163081, 169792, 27300, 162963, 126295, 158586, 23660, 10781	1003	575	19113	1.62389	0.944922	0.175738	1.80135
UP_SEQ_FEATURE	zinc finger region:C2H2-type 6	43	4.21569	0.00113902	55888, 54807, 57343, 7594, 22835, 79744, 84124, 7596, 22890, 7773, 79862, 93474, 7633, 162239, 10308, 57116, 57693, 79230, 7768, 152485, 79027, 80818, 115196, 7748, 7589, 79673, 126070, 163081, 360023, 162963, 284309, 27300, 55659, 126295, 158586, 7693, 7639, 90333, 23660, 23126, 9310, 10781, 7553	1003	488	19113	1.6791	0.961415	0.184073	2.02024
UP_SEQ_FEATURE	zinc finger region:C2H2-type 10	32	3.13725	0.00152633	55888, 54807, 57343, 22835, 79744, 7594, 7596, 7633, 10308, 57116, 57693, 79230, 7768, 80818, 148213, 7748, 126070, 79673, 163081, 360023, 27300, 55659, 25888, 126295, 158586, 7693, 7639, 90333, 9310, 23660, 7553, 10781	1003	334	19113	1.82571	0.987254	0.205154	2.69838
INTERPRO	IPR013087:Zinc finger, C2H2-type/integrase, DNA-binding	52	5.09804	0.00200454	55888, 54807, 57343, 79744, 22835, 7594, 7596, 9925, 162239, 10308, 79230, 8462, 730051, 115196, 7748, 126070, 7589, 360023, 284309, 55659, 25888, 10472, 7639, 7693, 9314, 7697, 90333, 9310, 7553, 403341, 11108, 84124, 22890, 79862, 7773, 93474, 7633, 57116, 57693, 7768, 79027, 80818, 148213, 79673, 163081, 169792, 27300, 162963, 126295, 158586, 23660, 10781	903	621	16659	1.5448	0.925014	0.168923	3.22044
UP_SEQ_FEATURE	zinc finger region:C2H2-type 5	45	4.41176	0.00240822	55888, 54807, 57343, 11108, 7594, 79744, 84124, 7596, 22890, 7773, 79862, 93474, 7633, 162239, 10308, 57116, 57693, 79230, 7768, 152485, 79027, 80818, 115196, 7748, 7589, 79673, 163081, 360023, 162963, 169792, 284309, 27300, 55659, 25888, 80829, 126295, 158586, 7639, 7693, 90333, 23660, 23126, 9310, 10781, 7553	1003	538	19113	1.59389	0.998978	0.29129	4.22597
UP_SEQ_FEATURE	zinc finger region:C2H2-type 3	50	4.90196	0.00298931	55888, 57343, 79744, 22835, 7596, 162239, 10308, 79230, 8462, 115196, 7748, 126070, 7589, 121536, 360023, 284309, 55659, 80829, 10472, 25888, 7639, 7693, 9314, 90333, 23126, 9310, 7553, 22850, 403341, 11108, 84124, 79862, 7773, 93474, 7633, 57693, 7768, 152485, 79027, 23394, 80818, 79673, 163081, 169792, 27300, 162963, 126295, 158586, 23660, 10781	1003	622	19113	1.53182	0.999807	0.334459	5.22012
SMART	SM00349:KRAB	38	3.72549	0.00306635	55888, 54807, 57343, 7594, 22835, 79744, 84124, 7596, 7773, 79862, 93474, 7633, 162239, 10308, 57116, 57693, 79230, 7768, 730051, 79027, 80818, 115196, 7748, 126070, 163081, 162963, 284309, 27300, 55659, 25888, 126295, 7639, 90333, 7697, 23660, 9310, 10781, 7553	594	355	9079	1.63609	0.580675	0.251514	3.98573
UP_SEQ_FEATURE	zinc finger region:C2H2-type 11	28	2.7451	0.00328149	55888, 54807, 57343, 79744, 22835, 7594, 7596, 7633, 10308, 57116, 57693, 7768, 148213, 80818, 126070, 79673, 163081, 360023, 284309, 27300, 55659, 25888, 126295, 7693, 90333, 9310, 7553, 10781	1003	293	19113	1.82104	0.999916	0.323714	5.7163
UP_SEQ_FEATURE	zinc finger region:C2H2-type 12	24	2.35294	0.00708354	55888, 79673, 126070, 163081, 57343, 22835, 7594, 7596, 360023, 27300, 55659, 10308, 25888, 57116, 126295, 57693, 7768, 7639, 9310, 23660, 148213, 80818, 7553, 10781	1003	252	19113	1.81484	1	0.480517	11.9534
UP_SEQ_FEATURE	zinc finger region:C2H2-type 13	20	1.96078	0.00951734	55888, 163081, 57343, 22835, 7594, 7596, 360023, 27300, 10308, 25888, 57116, 126295, 57693, 7768, 7639, 9310, 23660, 148213, 7553, 10781	1003	201	19113	1.8961	1	0.552145	15.7392
UP_SEQ_FEATURE	zinc finger region:C2H2-type 1	40	3.92157	0.028533	55888, 22850, 403341, 57343, 7594, 22835, 79744, 84124, 7773, 79862, 93474, 9925, 7633, 162239, 10308, 57693, 79230, 8462, 7768, 152485, 79027, 23394, 80818, 7748, 134218, 7589, 79673, 360023, 121536, 169792, 25888, 80829, 10472, 126295, 158586, 7693, 9314, 7697, 23660, 7553	1003	542	19113	1.40633	1	0.814973	40.453
SMART	SM00355:ZnF_C2H2	66	6.47059	0.0335791	55888, 54807, 57343, 7594, 79744, 22835, 23512, 7596, 9925, 162239, 10308, 79230, 8462, 730051, 115196, 7748, 7589, 126070, 51663, 22944, 360023, 121536, 284309, 55659, 25888, 80829, 10472, 7639, 7693, 9314, 90333, 7697, 23126, 9310, 7553, 22850, 403341, 11108, 84124, 22890, 7773, 93474, 79862, 7633, 56888, 57116, 57693, 7768, 51444, 152485, 79027, 23394, 196528, 80818, 148213, 134218, 79673, 163…	594	797	9079	1.26572	0.999937	0.584693	36.3877
UP_SEQ_FEATURE	zinc finger region:C2H2-type 2	42	4.11765	0.0595477	55888, 22850, 403341, 57343, 11108, 22835, 79744, 84124, 7596, 7773, 79862, 93474, 7633, 162239, 57693, 79230, 8462, 7768, 152485, 79027, 80818, 115196, 148213, 134218, 7589, 79673, 126070, 163081, 360023, 162963, 27300, 55659, 80829, 10472, 158586, 7639, 9314, 90333, 23660, 23126, 9310, 7553	1003	608	19113	1.31636	1	0.943553	66.6947
UP_SEQ_FEATURE	zinc finger region:C2H2-type 14	13	1.27451	0.12251	163081, 57343, 7594, 7596, 360023, 25888, 10308, 7768, 7639, 9310, 148213, 7553, 10781	1003	157	19113	1.57787	1	0.989452	90.3712
UP_SEQ_FEATURE	zinc finger region:C2H2-type 15	11	1.07843	0.165811	10308, 25888, 163081, 57343, 7594, 7768, 7596, 7639, 9310, 148213, 7553	1003	134	19113	1.56428	1	0.994063	96.1095
SP_PIR_KEYWORDS	zinc finger	11	1.07843	0.27666	10308, 57693, 7594, 158586, 7596, 2908, 7639, 330, 9310, 10781, 7553	1004	153	19235	1.3774	1	0.867208	99.0315
UP_SEQ_FEATURE	zinc finger region:C2H2-type 16	8	0.784314	0.295425	25888, 57343, 7594, 7768, 7596, 7639, 9310, 148213	1003	103	19113	1.48006	1	0.999249	99.8109
UP_SEQ_FEATURE	zinc finger region:C2H2-type 17	4	0.392157	0.817268	25888, 7594, 7768, 7596	1003	83	19113	0.918353	1	1	100
UP_SEQ_FEATURE	zinc finger region:C2H2-type 18	3	0.294118	0.86738	25888, 7594, 7596	1003	66	19113	0.866174	1	1	100
Annotation Cluster 17	Enrichment Score: 2.315368813632996
Category	Term	Count	%	PValue	Genes	List Total	Pop Hits	Pop Total	Fold Enrichment	Bonferroni	Benjamini	FDR
GOTERM_BP_FAT	GO:0008104~protein localization	74	7.2549	0.000291133	3725, 7844, 10403, 57679, 4927, 27236, 388, 8774, 55187, 58533, 65055, 8878, 53371, 5584, 51429, 7251, 158158, 23303, 27072, 55914, 83452, 9818, 8027, 23471, 80223, 3717, 164, 80824, 406, 56648, 9961, 26984, 4792, 5125, 4794, 11276, 11275, 137492, 51100, 5080, 3842, 252983, 23011, 2792, 10469, 9527, 66008, 5962, 5868, 10802, 55770, 26953, 23041, 9525, 3836, 5194, 6814, 10254, 5193, 11116, 857, 55…	747	882	13528	1.51941	0.572933	0.0187294	0.521409
GOTERM_BP_FAT	GO:0034613~cellular protein localization	39	3.82353	0.00123926	3725, 11276, 11275, 51100, 3842, 5080, 252983, 27236, 8774, 10469, 58533, 66008, 65055, 53371, 9527, 5584, 51429, 23303, 10802, 27072, 55914, 3836, 5194, 5193, 10254, 23471, 8027, 5530, 54386, 3717, 9183, 80055, 23499, 9181, 164, 80824, 54843, 406, 4792	747	411	13528	1.71845	0.973308	0.0567666	2.20174
GOTERM_BP_FAT	GO:0070727~cellular macromolecule localization	39	3.82353	0.00141479	3725, 11276, 11275, 51100, 3842, 5080, 252983, 27236, 8774, 10469, 58533, 66008, 65055, 53371, 9527, 5584, 51429, 23303, 10802, 27072, 55914, 3836, 5194, 5193, 10254, 23471, 8027, 5530, 54386, 3717, 9183, 80055, 23499, 9181, 164, 80824, 54843, 406, 4792	747	414	13528	1.70599	0.984028	0.0616622	2.50987
SP_PIR_KEYWORDS	protein transport	42	4.11765	0.00165102	11276, 137492, 7844, 3842, 23011, 4927, 388, 8774, 10469, 58533, 9527, 53371, 5868, 51429, 7251, 10802, 55770, 27072, 26953, 23041, 3836, 9525, 5194, 6814, 10254, 83452, 9818, 23471, 8027, 80223, 9183, 60561, 80055, 57231, 9559, 164, 56648, 92421, 9961, 26984, 93664, 64422	1004	485	19235	1.65908	0.547581	0.0338968	2.33808
GOTERM_BP_FAT	GO:0015031~protein transport	61	5.98039	0.00318808	3725, 7844, 4927, 27236, 388, 8774, 58533, 53371, 5584, 51429, 7251, 158158, 23303, 27072, 55914, 83452, 9818, 8027, 23471, 3717, 80223, 164, 80824, 406, 56648, 9961, 26984, 4792, 5125, 11276, 11275, 137492, 3842, 252983, 23011, 10469, 9527, 66008, 5868, 10802, 55770, 26953, 23041, 3836, 9525, 5194, 6814, 5193, 10254, 5530, 9183, 80055, 60561, 23499, 57231, 9559, 9181, 54843, 92421, 93664, 64422	747	762	13528	1.44973	0.999911	0.112743	5.57174
GOTERM_BP_FAT	GO:0046907~intracellular transport	54	5.29412	0.00338018	3725, 55288, 57679, 27236, 388, 63915, 8774, 58533, 8878, 53371, 5584, 51429, 23303, 6399, 27072, 152503, 55914, 6310, 8027, 23471, 3717, 164, 80824, 7248, 1375, 406, 26984, 4792, 11276, 11275, 3842, 252983, 10469, 66008, 9527, 10772, 10802, 4864, 3836, 9525, 23041, 5194, 5193, 10254, 5530, 9183, 80055, 23499, 9559, 9181, 54843, 51319, 11260, 3267	747	657	13528	1.48847	0.99995	0.113659	5.89794
GOTERM_BP_FAT	GO:0045184~establishment of protein localization	61	5.98039	0.00401937	3725, 7844, 4927, 27236, 388, 8774, 58533, 53371, 5584, 51429, 7251, 158158, 23303, 27072, 55914, 83452, 9818, 8027, 23471, 3717, 80223, 164, 80824, 406, 56648, 9961, 26984, 4792, 5125, 11276, 11275, 137492, 3842, 252983, 23011, 10469, 9527, 66008, 5868, 10802, 55770, 26953, 23041, 3836, 9525, 5194, 6814, 5193, 10254, 5530, 9183, 80055, 60561, 23499, 57231, 9559, 9181, 54843, 92421, 93664, 64422	747	769	13528	1.43654	0.999992	0.123859	6.97564
GOTERM_BP_FAT	GO:0006886~intracellular protein transport	34	3.33333	0.00511467	3725, 11276, 11275, 3842, 252983, 27236, 8774, 10469, 58533, 66008, 53371, 9527, 5584, 51429, 10802, 23303, 27072, 55914, 3836, 5194, 5193, 10254, 23471, 8027, 5530, 3717, 80055, 23499, 9181, 164, 80824, 54843, 406, 4792	747	374	13528	1.64634	1	0.137871	8.79532
GOTERM_BP_FAT	GO:0006605~protein targeting	19	1.86275	0.0510072	3725, 55914, 3836, 5194, 5193, 23471, 3842, 252983, 3717, 5530, 23499, 80824, 10469, 406, 53371, 66008, 5584, 4792, 23303	747	215	13528	1.6004	1	0.505877	60.9357
SP_PIR_KEYWORDS	transport	83	8.13725	0.737116	1318, 7844, 2332, 84102, 4927, 6520, 3482, 388, 8774, 58533, 53371, 51429, 7251, 6399, 57620, 27072, 1185, 1184, 22, 83452, 9818, 8027, 23471, 80223, 9057, 7779, 164, 1375, 56648, 9961, 2565, 26984, 56605, 6653, 11276, 51022, 137492, 5007, 8034, 114882, 3842, 23011, 114789, 51606, 10560, 10469, 9527, 66008, 5868, 91452, 196527, 2170, 55002, 10802, 55770, 26953, 23041, 9525, 3836, 5194, 6814, 1025…	1004	1670	19235	0.952182	1	0.987255	100
Annotation Cluster 18	Enrichment Score: 2.285959512491926
Category	Term	Count	%	PValue	Genes	List Total	Pop Hits	Pop Total	Fold Enrichment	Bonferroni	Benjamini	FDR
GOTERM_CC_FAT	GO:0000267~cell fraction	72	7.05882	0.00265996	23236, 10241, 5781, 800, 1577, 2332, 9245, 57679, 7357, 7402, 3482, 388, 8774, 6259, 8777, 8460, 51429, 64215, 57763, 23034, 4199, 27072, 5321, 4214, 3293, 3717, 5494, 7248, 1375, 10006, 3643, 2058, 824, 57552, 133, 51100, 1595, 3845, 1951, 16, 30011, 51655, 7474, 3895, 3034, 9194, 1500, 5515, 4677, 9166, 1543, 2026, 5868, 2523, 23592, 5194, 11214, 950, 2920, 857, 3376, 2591, 5530, 2180, 3764, 54…	605	1083	12782	1.40458	0.699979	0.0884493	3.71051
GOTERM_CC_FAT	GO:0005624~membrane fraction	55	5.39216	0.00623279	23236, 800, 1577, 9245, 57679, 7402, 7357, 3482, 388, 6259, 8774, 8777, 8460, 51429, 64215, 57763, 23034, 27072, 4214, 5321, 3293, 3717, 5494, 7248, 1375, 10006, 3643, 57552, 51100, 1595, 3845, 1951, 30011, 3895, 9194, 1500, 2523, 5868, 2026, 1543, 23592, 5194, 11214, 950, 857, 2591, 5530, 2180, 3764, 54843, 3667, 7363, 2353, 1837, 10125	605	809	12782	1.43634	0.940753	0.145298	8.49324
GOTERM_CC_FAT	GO:0005626~insoluble fraction	56	5.4902	0.00836688	23236, 800, 1577, 9245, 57679, 7402, 7357, 3482, 388, 6259, 8774, 8777, 8460, 51429, 64215, 57763, 23034, 27072, 4214, 5321, 3293, 3717, 5494, 7248, 1375, 10006, 3643, 824, 57552, 51100, 1595, 3845, 1951, 30011, 3895, 9194, 1500, 2523, 5868, 2026, 1543, 23592, 5194, 11214, 950, 857, 2591, 5530, 2180, 3764, 54843, 3667, 7363, 2353, 1837, 10125	605	839	12782	1.41016	0.977579	0.158547	11.2437
Annotation Cluster 19	Enrichment Score: 2.1199143320620326
Category	Term	Count	%	PValue	Genes	List Total	Pop Hits	Pop Total	Fold Enrichment	Bonferroni	Benjamini	FDR
GOTERM_CC_FAT	GO:0043228~non-membrane-bounded organelle	151	14.8039	0.00327408	3725, 221830, 2009, 51575, 9240, 112942, 23512, 800, 11099, 10403, 2332, 57679, 3726, 7402, 10927, 287, 51088, 4212, 7803, 57763, 85461, 23303, 4199, 51562, 27072, 5747, 152503, 4214, 55755, 3091, 1385, 3716, 54521, 90427, 3717, 10472, 9867, 10006, 51626, 7171, 5936, 57560, 91151, 4609, 440275, 4794, 54881, 8555, 23637, 84294, 2318, 9575, 84129, 163786, 1073, 23013, 55166, 4430, 27289, 23424, 790…	605	2596	12782	1.2289	0.772888	0.0940951	4.54879
GOTERM_CC_FAT	GO:0043232~intracellular non-membrane-bounded organelle	151	14.8039	0.00327408	3725, 221830, 2009, 51575, 9240, 112942, 23512, 800, 11099, 10403, 2332, 57679, 3726, 7402, 10927, 287, 51088, 4212, 7803, 57763, 85461, 23303, 4199, 51562, 27072, 5747, 152503, 4214, 55755, 3091, 1385, 3716, 54521, 90427, 3717, 10472, 9867, 10006, 51626, 7171, 5936, 57560, 91151, 4609, 440275, 4794, 54881, 8555, 23637, 84294, 2318, 9575, 84129, 163786, 1073, 23013, 55166, 4430, 27289, 23424, 790…	605	2596	12782	1.2289	0.772888	0.0940951	4.54879
GOTERM_CC_FAT	GO:0005856~cytoskeleton	80	7.84314	0.0407453	2009, 1767, 10241, 7846, 800, 11099, 285753, 57679, 84962, 7402, 287, 10927, 51088, 8777, 7803, 57763, 85461, 23303, 27072, 5747, 8976, 4214, 26524, 55755, 5925, 3716, 54521, 3717, 90427, 5493, 9867, 7248, 9585, 10006, 51626, 7171, 57560, 4609, 123016, 10048, 23637, 11275, 2318, 4703, 9262, 10979, 23150, 163786, 30011, 84129, 1073, 23352, 3983, 9126, 5515, 27289, 4430, 130271, 10806, 5962, 57610,…	605	1381	12782	1.22388	1	0.39031	44.5968
Annotation Cluster 20	Enrichment Score: 2.119791027031292
Category	Term	Count	%	PValue	Genes	List Total	Pop Hits	Pop Total	Fold Enrichment	Bonferroni	Benjamini	FDR
SP_PIR_KEYWORDS	protein phosphatase	19	1.86275	0.000141625	8555, 5794, 5781, 11221, 11099, 1850, 5533, 5530, 5801, 5494, 5495, 80824, 5515, 5500, 7803, 5797, 5774, 5771, 1846	1004	130	19235	2.80007	0.0657255	0.00452207	0.202584
GOTERM_MF_FAT	GO:0004721~phosphoprotein phosphatase activity	22	2.15686	0.000279944	8555, 5794, 5781, 11221, 11099, 1850, 8613, 5533, 5530, 5534, 5801, 5494, 5495, 80824, 5515, 5500, 7803, 5797, 84919, 5774, 5771, 1846	715	165	12983	2.42107	0.206027	0.0253083	0.430515
GOTERM_BP_FAT	GO:0016311~dephosphorylation	21	2.05882	0.000308175	8555, 5794, 57552, 5781, 11221, 11099, 1850, 81846, 5530, 5801, 5494, 5495, 80824, 5515, 5500, 7803, 8867, 5797, 5774, 5771, 1846	747	154	13528	2.46951	0.593684	0.0189798	0.551851
GOTERM_BP_FAT	GO:0006470~protein amino acid dephosphorylation	19	1.86275	0.00036538	8555, 5794, 57552, 5781, 11221, 11099, 1850, 5530, 5801, 5494, 5495, 80824, 5515, 5500, 7803, 5797, 5774, 5771, 1846	747	133	13528	2.58711	0.656248	0.0203259	0.653971
SP_PIR_KEYWORDS	phosphoric monoester hydrolase	12	1.17647	0.000830654	5794, 22978, 5781, 5515, 5500, 11099, 5797, 5774, 5771, 5533, 5530, 1846	1004	69	19235	3.33189	0.328929	0.0207748	1.18275
INTERPRO	IPR016130:Protein-tyrosine phosphatase, active site	14	1.37255	0.000969415	8555, 5794, 5781, 11221, 11099, 1850, 5801, 80824, 7803, 5797, 201562, 5774, 5771, 1846	903	89	16659	2.90201	0.714102	0.144881	1.56979
UP_SEQ_FEATURE	active site:Phosphocysteine intermediate	13	1.27451	0.0012531	8555, 5794, 5781, 11221, 11099, 1850, 5801, 80824, 7803, 5797, 5774, 5771, 1846	1003	83	19113	2.98465	0.972155	0.189945	2.22045
GOTERM_MF_FAT	GO:0016791~phosphatase activity	27	2.64706	0.00126122	8555, 22978, 3628, 5781, 11221, 11099, 8613, 5533, 5534, 5801, 5515, 7803, 5797, 1846, 5794, 493911, 1850, 81846, 5530, 5494, 5495, 80824, 5500, 8867, 84919, 5774, 5771	715	249	12983	1.96894	0.64651	0.0593373	1.92593
INTERPRO	IPR000387:Protein-tyrosine phosphatase	13	1.27451	0.00132327	8555, 5794, 5781, 11221, 11099, 1850, 5801, 80824, 7803, 5797, 5774, 5771, 1846	903	81	16659	2.96087	0.81904	0.143933	2.13702
UP_SEQ_FEATURE	domain:Tyrosine-protein phosphatase	11	1.07843	0.00134334	5794, 5801, 80824, 5781, 11221, 11099, 1850, 7803, 5774, 5771, 1846	1003	62	19113	3.38087	0.978488	0.192075	2.37853
INTERPRO	IPR000387:Dual-specific/protein-tyrosine phosphatase, conserved region	13	1.27451	0.0014754	8555, 5794, 5781, 11221, 11099, 1850, 5801, 80824, 7803, 5797, 5774, 5771, 1846	903	82	16659	2.92476	0.851349	0.146872	2.37993
INTERPRO	IPR000242:Protein-tyrosine phosphatase, receptor/non-receptor type	8	0.784314	0.00518305	5794, 5801, 5781, 11099, 7803, 5797, 5774, 5771	903	40	16659	3.6897	0.99878	0.311133	8.12807
GOTERM_MF_FAT	GO:0004725~protein tyrosine phosphatase activity	13	1.27451	0.0116479	8555, 5794, 5781, 11221, 11099, 1850, 5801, 80824, 7803, 5797, 5774, 5771, 1846	715	104	12983	2.26976	0.999936	0.310174	16.5184
SMART	SM00194:PTPc	8	0.784314	0.0138253	5794, 5801, 5781, 11099, 7803, 5797, 5774, 5771	594	40	9079	3.0569	0.980549	0.481412	16.8382
INTERPRO	IPR008343:MAP kinase phosphatase	4	0.392157	0.0142542	80824, 11221, 1850, 1846	903	10	16659	7.3794	1	0.509764	20.8806
SP_PIR_KEYWORDS	tyrosine-specific phosphatase	6	0.588235	0.0209661	5794, 5781, 11099, 5797, 5774, 5771	1004	31	19235	3.70807	0.999962	0.224516	26.168
UP_SEQ_FEATURE	domain:Rhodanese	5	0.490196	0.0220009	80824, 11221, 1850, 158427, 1846	1003	21	19113	4.5371	1	0.764019	32.8602
GOTERM_MF_FAT	GO:0017017~MAP kinase tyrosine/serine/threonine phosphatase activity	4	0.392157	0.0313201	80824, 11221, 1850, 1846	715	13	12983	5.58709	1	0.54822	38.7588
GOTERM_MF_FAT	GO:0033549~MAP kinase phosphatase activity	4	0.392157	0.0313201	80824, 11221, 1850, 1846	715	13	12983	5.58709	1	0.54822	38.7588
INTERPRO	IPR001763:Rhodanese-like	5	0.490196	0.0382033	80824, 11221, 1850, 158427, 1846	903	24	16659	3.84344	1	0.681105	47.0305
SMART	SM00450:RHOD	5	0.490196	0.0675846	80824, 11221, 1850, 158427, 1846	594	24	9079	3.18427	1	0.688049	60.4174
INTERPRO	IPR000340:Protein-tyrosine phosphatase, dual specificity	5	0.490196	0.138142	8555, 80824, 11221, 1850, 1846	903	37	16659	2.49304	1	0.906469	91.1546
INTERPRO	IPR000340:Dual specificity phosphatase, catalytic domain	5	0.490196	0.158537	8555, 80824, 11221, 1850, 1846	903	39	16659	2.36519	1	0.925071	94.0153
GOTERM_MF_FAT	GO:0008138~protein tyrosine/serine/threonine phosphatase activity	5	0.490196	0.221628	8555, 80824, 11221, 1850, 1846	715	44	12983	2.06341	1	0.901698	97.8951
GOTERM_MF_FAT	GO:0019198~transmembrane receptor protein phosphatase activity	3	0.294118	0.260307	5794, 5801, 5797	715	18	12983	3.02634	1	0.926853	99.0403
SMART	SM00195:DSPc	4	0.392157	0.293534	80824, 11221, 1850, 1846	594	29	9079	2.10821	1	0.893001	98.9969
Annotation Cluster 21	Enrichment Score: 2.111574258659259
Category	Term	Count	%	PValue	Genes	List Total	Pop Hits	Pop Total	Fold Enrichment	Bonferroni	Benjamini	FDR
INTERPRO	IPR001202:WW/Rsp5/WWP	10	0.980392	0.001984	10915, 10413, 7402, 154043, 23286, 123606, 260425, 144100, 252983, 57520	903	53	16659	3.48085	0.922995	0.178992	3.18794
SMART	SM00456:WW	10	0.980392	0.00678807	10915, 10413, 7402, 154043, 23286, 123606, 260425, 144100, 252983, 57520	594	53	9079	2.88387	0.854499	0.382387	8.62592
UP_SEQ_FEATURE	domain:WW 2	6	0.588235	0.0163007	10915, 154043, 23286, 260425, 144100, 57520	1003	29	19113	3.94259	1	0.690706	25.4962
UP_SEQ_FEATURE	domain:WW 1	6	0.588235	0.0163007	10915, 154043, 23286, 260425, 144100, 57520	1003	29	19113	3.94259	1	0.690706	25.4962
Annotation Cluster 22	Enrichment Score: 2.087687342464622
Category	Term	Count	%	PValue	Genes	List Total	Pop Hits	Pop Total	Fold Enrichment	Bonferroni	Benjamini	FDR
BIOCARTA	h_arenrf2Pathway:Oxidative Stress Induced Gene Expression Via Nrf2	7	0.686275	0.00147747	3725, 4097, 23764, 7975, 1385, 2353, 4780	104	19	1437	5.09059	0.253795	0.253795	1.83316
PIR_SUPERFAMILY	PIRSF037826:transcription factor MafK	3	0.294118	0.00720189	4097, 23764, 7975	370	3	7396	19.9892	0.951961	0.780822	9.65472
INTERPRO	IPR004826:Maf transcription factor	3	0.294118	0.051283	4097, 23764, 7975	903	7	16659	7.9065	1	0.750183	57.6343
Annotation Cluster 23	Enrichment Score: 2.0561998391004717
Category	Term	Count	%	PValue	Genes	List Total	Pop Hits	Pop Total	Fold Enrichment	Bonferroni	Benjamini	FDR
GOTERM_BP_FAT	GO:0006793~phosphorus metabolic process	85	8.33333	2.239e-05	84930, 5167, 3628, 57538, 5781, 11221, 11099, 83939, 9451, 11329, 6259, 11011, 7803, 5584, 4217, 8491, 5794, 5747, 415116, 2710, 673, 4214, 26524, 53944, 23683, 1850, 81846, 1385, 3716, 3717, 5494, 5495, 80824, 10912, 10006, 5500, 5218, 3643, 8867, 5597, 1613, 54861, 440275, 4087, 8555, 57552, 84451, 1452, 23678, 9262, 51606, 5801, 8649, 5515, 6788, 5562, 5797, 3656, 7046, 4092, 57551, 1846, 659,…	747	973	13528	1.58205	0.06333	0.00251315	0.0401911
GOTERM_BP_FAT	GO:0006796~phosphate metabolic process	85	8.33333	2.239e-05	84930, 5167, 3628, 57538, 5781, 11221, 11099, 83939, 9451, 11329, 6259, 11011, 7803, 5584, 4217, 8491, 5794, 5747, 415116, 2710, 673, 4214, 26524, 53944, 23683, 1850, 81846, 1385, 3716, 3717, 5494, 5495, 80824, 10912, 10006, 5500, 5218, 3643, 8867, 5597, 1613, 54861, 440275, 4087, 8555, 57552, 84451, 1452, 23678, 9262, 51606, 5801, 8649, 5515, 6788, 5562, 5797, 3656, 7046, 4092, 57551, 1846, 659,…	747	973	13528	1.58205	0.06333	0.00251315	0.0401911
SP_PIR_KEYWORDS	kinase	57	5.58824	0.000651099	84930, 57538, 9451, 11329, 11011, 6259, 5584, 8491, 4217, 5747, 2710, 415116, 4214, 673, 26524, 23683, 53944, 3716, 3717, 26118, 1375, 5218, 5597, 3643, 1613, 54861, 440275, 84451, 1452, 55312, 23678, 9262, 1027, 30011, 1030, 8649, 6788, 5562, 80025, 7046, 57551, 259230, 659, 1119, 83732, 657, 11214, 81788, 10020, 7465, 130399, 64768, 127933, 5292, 9943, 1633, 9031	1004	688	19235	1.58725	0.268479	0.0172183	0.928196
SP_PIR_KEYWORDS	serine/threonine-protein kinase	36	3.52941	0.000858037	84451, 84930, 57538, 1452, 23678, 9262, 9451, 11329, 11011, 6788, 5562, 5584, 7046, 57551, 8491, 659, 83732, 4217, 657, 415116, 4214, 673, 26524, 23683, 81788, 53944, 7465, 130399, 127933, 5292, 5218, 9943, 5597, 1613, 54861, 440275	1004	381	19235	1.81024	0.337699	0.020391	1.22152
INTERPRO	IPR008271:Serine/threonine protein kinase, active site	35	3.43137	0.000871832	84451, 84930, 1452, 23678, 9262, 9451, 11329, 11011, 6788, 5562, 5584, 3656, 7046, 57551, 8491, 659, 4217, 657, 415116, 4214, 673, 26524, 23683, 81788, 53944, 7465, 130399, 127933, 5292, 5218, 9943, 5597, 1613, 54861, 440275	903	354	16659	1.824	0.675681	0.148589	1.41283
UP_SEQ_FEATURE	binding site:ATP	47	4.60784	0.000913558	84451, 84930, 1452, 55312, 23678, 9262, 9451, 11329, 6259, 11011, 6788, 5562, 5584, 7046, 57551, 1119, 8491, 4217, 659, 83732, 657, 5747, 2710, 415116, 4214, 673, 26524, 23683, 53944, 81788, 5095, 7465, 130399, 3716, 3376, 127933, 3717, 5292, 1375, 5218, 9943, 5597, 3643, 1613, 54861, 2058, 440275	1003	542	19113	1.65244	0.926488	0.181918	1.62343
INTERPRO	IPR017442:Serine/threonine protein kinase-related	35	3.43137	0.00110939	84451, 84930, 1452, 23678, 9262, 9451, 11329, 11011, 6788, 5562, 5584, 3656, 7046, 57551, 8491, 659, 4217, 657, 415116, 4214, 673, 26524, 23683, 81788, 53944, 7465, 130399, 127933, 5292, 5218, 9943, 5597, 1613, 54861, 440275	903	359	16659	1.7986	0.761411	0.147195	1.79453
GOTERM_BP_FAT	GO:0006468~protein amino acid phosphorylation	56	5.4902	0.00181331	84930, 5781, 57538, 83939, 9451, 11329, 11011, 6259, 5584, 8491, 4217, 5747, 415116, 4214, 673, 26524, 23683, 53944, 1385, 3716, 3717, 10912, 10006, 5218, 5597, 3643, 1613, 54861, 440275, 4087, 84451, 1452, 23678, 9262, 8649, 6788, 5562, 3656, 7046, 4092, 57551, 659, 657, 29969, 81788, 7465, 650, 130399, 8754, 127933, 5292, 8805, 51319, 9943, 9031, 7057	747	667	13528	1.52046	0.995025	0.0750259	3.20603
GOTERM_MF_FAT	GO:0004674~protein serine/threonine kinase activity	39	3.82353	0.00259403	84451, 84930, 57538, 1452, 23678, 9262, 9451, 11329, 11011, 6788, 5562, 3656, 5584, 7046, 57551, 8491, 4217, 659, 83732, 657, 415116, 4214, 673, 26524, 23683, 81788, 53944, 11214, 7465, 130399, 127933, 5292, 5218, 26353, 9943, 5597, 1613, 54861, 440275	715	430	12983	1.64689	0.882375	0.0968954	3.92345
GOTERM_MF_FAT	GO:0004672~protein kinase activity	51	5	0.00261076	84930, 57538, 9451, 11329, 6351, 3482, 11011, 6259, 5584, 8491, 4217, 5747, 415116, 4214, 673, 26524, 23683, 53944, 3716, 51232, 3717, 5218, 26353, 5597, 3643, 1613, 54861, 440275, 84451, 1452, 23678, 9262, 6788, 5562, 3656, 7046, 57551, 659, 83732, 657, 11214, 81788, 7465, 130399, 127933, 131096, 5292, 8805, 3667, 9943, 9031	715	606	12983	1.52815	0.88399	0.0932719	3.94829
INTERPRO	IPR017441:Protein kinase, ATP binding site	40	3.92157	0.00312013	84451, 84930, 1452, 23678, 9262, 9451, 11329, 6259, 11011, 6788, 5562, 3656, 5584, 7046, 57551, 8491, 4217, 659, 657, 5747, 415116, 4214, 673, 26524, 23683, 53944, 81788, 7465, 130399, 3716, 127933, 3717, 5292, 5218, 9943, 5597, 3643, 1613, 54861, 440275	903	455	16659	1.62185	0.982303	0.222871	4.97027
UP_SEQ_FEATURE	active site:Proton acceptor	51	5	0.00547643	84930, 55783, 9451, 27233, 11329, 23409, 11011, 6259, 5584, 8491, 4199, 4217, 5747, 415116, 4214, 673, 26524, 23683, 53944, 3293, 3716, 3717, 1375, 5218, 3248, 5597, 3643, 1613, 54861, 23411, 440275, 84451, 1452, 23678, 9262, 5562, 6788, 2026, 7046, 57551, 659, 83732, 657, 81788, 7465, 130399, 127933, 5292, 51, 9943, 2531	1003	658	19113	1.47697	1	0.417727	9.3661
INTERPRO	IPR000719:Protein kinase, core	40	3.92157	0.00663395	84451, 84930, 1452, 23678, 9262, 9451, 11329, 6259, 11011, 6788, 5562, 3656, 5584, 7046, 57551, 8491, 4217, 659, 657, 5747, 415116, 4214, 673, 26524, 23683, 53944, 81788, 7465, 130399, 3716, 127933, 3717, 5292, 5218, 9943, 5597, 3643, 1613, 54861, 440275	903	476	16659	1.55029	0.999815	0.363812	10.2897
GOTERM_BP_FAT	GO:0016310~phosphorylation	61	5.98039	0.00888826	84930, 5781, 57538, 83939, 9451, 11329, 11011, 6259, 5584, 4217, 8491, 5747, 415116, 4214, 673, 26524, 23683, 53944, 1385, 3716, 3717, 10912, 10006, 5218, 5597, 3643, 1613, 54861, 440275, 4087, 84451, 1452, 23678, 9262, 51606, 8649, 6788, 5562, 3656, 7046, 4092, 57551, 659, 657, 29969, 23041, 81788, 7465, 650, 130399, 8754, 64768, 127933, 5292, 8805, 7360, 51319, 9943, 9031, 5295, 7057	747	800	13528	1.38087	1	0.18569	14.8105
UP_SEQ_FEATURE	domain:Protein kinase	38	3.72549	0.00893677	84451, 84930, 1452, 23678, 9262, 9451, 11329, 6259, 11011, 6788, 5562, 3656, 5584, 7046, 57551, 8491, 4217, 659, 83732, 657, 5747, 415116, 4214, 673, 26524, 23683, 81788, 53944, 7465, 130399, 127933, 5292, 5218, 9943, 5597, 3643, 1613, 54861	1003	469	19113	1.54397	1	0.540177	14.8503
SP_PIR_KEYWORDS	transferase	93	9.11765	0.011366	57721, 84930, 57538, 10402, 55783, 9245, 9451, 27233, 56965, 7357, 11329, 23409, 6259, 11011, 7994, 5584, 8460, 4217, 8491, 5747, 415116, 2710, 673, 4214, 337876, 26524, 53944, 23683, 81849, 3716, 3717, 23318, 114799, 1375, 5218, 3643, 5597, 144233, 586, 79796, 1613, 93587, 54861, 5277, 440275, 79868, 84451, 60496, 1452, 55312, 23678, 9262, 51201, 29104, 9575, 1787, 8648, 221078, 6788, 5562, 1575…	1004	1394	19235	1.27814	0.995859	0.153183	15.0976
UP_SEQ_FEATURE	nucleotide phosphate-binding region:ATP	67	6.56863	0.0153435	1767, 84930, 54617, 9451, 11329, 154043, 1665, 11011, 6259, 5584, 23303, 4217, 8491, 5747, 1185, 1184, 2710, 415116, 4214, 673, 26524, 57494, 23683, 53944, 22, 3716, 3717, 1375, 9585, 5218, 5597, 3643, 1613, 54861, 2058, 440275, 55760, 84451, 1452, 6301, 23678, 9262, 57696, 91351, 10730, 9126, 10469, 6788, 5562, 7046, 57551, 659, 1119, 657, 9525, 81788, 10020, 260425, 7465, 130399, 127602, 127933…	1003	962	19113	1.32717	1	0.677717	24.1872
SP_PIR_KEYWORDS	nucleotide-binding	108	10.5882	0.0185961	22978, 84930, 54617, 9451, 11329, 154043, 11011, 22800, 23303, 4217, 8491, 5747, 1185, 1184, 415116, 673, 4214, 53944, 22, 3716, 3717, 1375, 5218, 1613, 134111, 440275, 9364, 6301, 1452, 55312, 3845, 7328, 16, 57696, 23011, 10730, 4430, 27289, 5562, 29083, 7046, 57551, 83732, 1119, 10020, 260425, 130399, 127602, 4439, 7320, 2180, 7323, 1633, 9031, 58528, 64895, 54676, 1767, 7846, 55288, 285282, 3…	1004	1686	19235	1.22723	0.999878	0.211095	23.5674
SP_PIR_KEYWORDS	atp-binding	87	8.52941	0.0197926	1767, 84930, 54617, 9451, 11329, 154043, 1665, 6259, 11011, 55284, 5584, 23303, 4217, 8491, 5747, 1185, 1184, 415116, 2710, 673, 4214, 26524, 57494, 53944, 23683, 22, 3716, 3717, 1375, 9585, 5218, 3643, 5597, 1613, 134111, 54861, 2058, 440275, 55760, 84451, 1452, 6301, 55312, 23678, 9262, 7328, 16, 57696, 91351, 10730, 9126, 4430, 10469, 6788, 5562, 4677, 80025, 7046, 57551, 83732, 659, 1119, 657…	1004	1326	19235	1.257	0.999932	0.218112	24.8908
GOTERM_MF_FAT	GO:0000166~nucleotide binding	142	13.9216	0.042626	22978, 132864, 5167, 139818, 84930, 54617, 33, 9451, 11329, 154043, 11011, 22800, 10827, 23303, 4217, 4199, 8491, 1185, 5747, 1184, 415116, 673, 4214, 53944, 22, 3716, 3717, 1375, 389677, 5218, 5936, 134111, 1613, 440275, 9364, 55312, 6301, 1452, 3845, 7328, 16, 57696, 23011, 84129, 10730, 23013, 27289, 4430, 29083, 5562, 7046, 10179, 23112, 57551, 83732, 1119, 23592, 10020, 260425, 130399, 12760…	715	2245	12983	1.14853	1	0.620962	48.8937
INTERPRO	IPR002290:Serine/threonine protein kinase	21	2.05882	0.0705319	8491, 4217, 415116, 4214, 26524, 81788, 23678, 23683, 9262, 5292, 11329, 11011, 6788, 5562, 5218, 9943, 5597, 5584, 1613, 54861, 57551	903	259	16659	1.49582	1	0.820371	69.676
GOTERM_MF_FAT	GO:0001883~purine nucleoside binding	101	9.90196	0.0909563	84930, 5167, 54617, 33, 9451, 11329, 154043, 11011, 23303, 4217, 8491, 4199, 5747, 1185, 1184, 415116, 673, 4214, 53944, 22, 3716, 3717, 1375, 5218, 1613, 134111, 440275, 1452, 6301, 55312, 3845, 7328, 16, 57696, 84129, 10730, 4430, 5562, 7046, 57551, 1119, 83732, 10020, 260425, 130399, 127602, 4439, 7320, 2180, 7323, 1633, 9031, 64895, 6102, 1767, 57538, 388, 1665, 6259, 55284, 80007, 5584, 2710…	715	1601	12983	1.14551	1	0.754187	76.9959
GOTERM_MF_FAT	GO:0017076~purine nucleotide binding	119	11.6667	0.096726	5167, 139818, 84930, 54617, 33, 9451, 11329, 154043, 11011, 22800, 10827, 23303, 4217, 8491, 4199, 1185, 5747, 1184, 415116, 673, 4214, 53944, 22, 3716, 3717, 1375, 5218, 1613, 134111, 440275, 9364, 55312, 6301, 1452, 3845, 7328, 16, 57696, 23011, 84129, 10730, 4430, 27289, 5562, 29083, 7046, 57551, 83732, 1119, 10020, 260425, 130399, 127602, 4439, 7320, 2180, 7323, 1633, 9031, 58528, 64895, 6102…	715	1918	12983	1.12659	1	0.770216	79.1458
GOTERM_MF_FAT	GO:0032553~ribonucleotide binding	114	11.1765	0.104922	5167, 139818, 84930, 54617, 9451, 11329, 154043, 11011, 22800, 23303, 4217, 8491, 4199, 1185, 5747, 1184, 415116, 673, 4214, 53944, 22, 3716, 3717, 1375, 5218, 1613, 134111, 440275, 9364, 55312, 6301, 1452, 3845, 7328, 16, 57696, 23011, 10730, 4430, 27289, 5562, 29083, 7046, 57551, 83732, 1119, 10020, 260425, 130399, 127602, 4439, 7320, 2180, 7323, 1633, 9031, 58528, 64895, 6102, 54676, 1767, 575…	715	1836	12983	1.12746	1	0.781782	81.8785
GOTERM_MF_FAT	GO:0032555~purine ribonucleotide binding	114	11.1765	0.104922	5167, 139818, 84930, 54617, 9451, 11329, 154043, 11011, 22800, 23303, 4217, 8491, 4199, 1185, 5747, 1184, 415116, 673, 4214, 53944, 22, 3716, 3717, 1375, 5218, 1613, 134111, 440275, 9364, 55312, 6301, 1452, 3845, 7328, 16, 57696, 23011, 10730, 4430, 27289, 5562, 29083, 7046, 57551, 83732, 1119, 10020, 260425, 130399, 127602, 4439, 7320, 2180, 7323, 1633, 9031, 58528, 64895, 6102, 54676, 1767, 575…	715	1836	12983	1.12746	1	0.781782	81.8785
GOTERM_MF_FAT	GO:0001882~nucleoside binding	101	9.90196	0.105499	84930, 5167, 54617, 33, 9451, 11329, 154043, 11011, 23303, 4217, 8491, 4199, 5747, 1185, 1184, 415116, 673, 4214, 53944, 22, 3716, 3717, 1375, 5218, 1613, 134111, 440275, 1452, 6301, 55312, 3845, 7328, 16, 57696, 84129, 10730, 4430, 5562, 7046, 57551, 1119, 83732, 10020, 260425, 130399, 127602, 4439, 7320, 2180, 7323, 1633, 9031, 64895, 6102, 1767, 57538, 388, 1665, 6259, 55284, 80007, 5584, 2710…	715	1612	12983	1.13769	1	0.778208	82.0576
GOTERM_MF_FAT	GO:0005524~ATP binding	93	9.11765	0.110075	1767, 84930, 5167, 57538, 54617, 9451, 11329, 154043, 1665, 6259, 11011, 55284, 80007, 5584, 23303, 4217, 8491, 5747, 1185, 1184, 415116, 2710, 673, 4214, 26524, 57494, 53944, 23683, 22, 3716, 3717, 1375, 9585, 5218, 3643, 5597, 1613, 134111, 54861, 2058, 440275, 55760, 84451, 1452, 6301, 55312, 23678, 9262, 7328, 16, 57696, 91351, 10730, 9126, 4430, 10469, 6788, 5562, 4677, 80025, 3656, 7046, 57…	715	1477	12983	1.14333	1	0.78773	83.4212
GOTERM_MF_FAT	GO:0032559~adenyl ribonucleotide binding	94	9.21569	0.111549	1767, 84930, 5167, 57538, 54617, 9451, 11329, 154043, 1665, 6259, 11011, 55284, 80007, 5584, 23303, 4217, 4199, 8491, 5747, 1185, 1184, 415116, 2710, 673, 4214, 26524, 57494, 53944, 23683, 22, 3716, 3717, 1375, 9585, 5218, 3643, 5597, 1613, 134111, 54861, 2058, 440275, 55760, 84451, 1452, 6301, 55312, 23678, 9262, 7328, 16, 57696, 91351, 10730, 9126, 4430, 10469, 6788, 5562, 4677, 80025, 3656, 70…	715	1497	12983	1.14018	1	0.781899	83.8392
GOTERM_MF_FAT	GO:0030554~adenyl nucleotide binding	98	9.60784	0.124604	84930, 5167, 54617, 33, 9451, 11329, 154043, 11011, 23303, 8491, 4199, 4217, 5747, 1185, 1184, 415116, 673, 4214, 53944, 22, 3716, 3717, 1375, 5218, 1613, 134111, 440275, 1452, 6301, 55312, 7328, 16, 57696, 84129, 10730, 4430, 5562, 7046, 57551, 1119, 83732, 10020, 260425, 130399, 127602, 4439, 7320, 2180, 7323, 1633, 9031, 64895, 6102, 1767, 57538, 1665, 6259, 55284, 80007, 5584, 2710, 57494, 26…	715	1577	12983	1.1284	1	0.791233	87.1356
SMART	SM00220:S_TKc	21	2.05882	0.24962	8491, 4217, 415116, 4214, 26524, 81788, 23678, 23683, 9262, 5292, 11329, 11011, 6788, 5562, 5218, 9943, 5597, 5584, 1613, 54861, 57551	594	259	9079	1.23928	1	0.875551	97.7705

## Sheet: G
Annotation Cluster 1	Enrichment Score: 14.544206304136878
Category	Term	Count	%	PValue	Genes	List Total	Pop Hits	Pop Total	Fold Enrichment	Bonferroni	Benjamini	FDR
SP_PIR_KEYWORDS	zinc-finger	249	21.1017	4.22576e-31	7750, 91661, 7752, 1316, 23515, 59348, 146434, 147949, 85463, 389114, 2959, 51773, 65243, 6095, 55854, 3097, 3096, 26009, 118987, 8028, 81847, 9877, 51366, 7071, 148266, 55552, 546, 152815, 170960, 7733, 8411, 7738, 84085, 51592, 54680, 51193, 169270, 148254, 253461, 7627, 7181, 23118, 58486, 49855, 49854, 6477, 23390, 7182, 55870, 125893, 329, 113835, 23528, 80853, 10210, 54482, 23527, 23001, 77…	1172	1366	13223	2.05661	1.72834e-28	8.64168e-29	5.9132e-28
SP_PIR_KEYWORDS	zinc	265	22.4576	4.52277e-22	7750, 91661, 7752, 23515, 1316, 25797, 59348, 146434, 6868, 147949, 85463, 389114, 2959, 5229, 51773, 65243, 6095, 55854, 3097, 3096, 26009, 118987, 8028, 81847, 9877, 51366, 7071, 148266, 55552, 546, 4124, 152815, 170960, 7733, 8411, 7738, 84085, 51592, 54680, 51193, 169270, 148254, 253461, 7627, 7181, 23118, 58486, 49855, 49854, 6477, 23390, 7182, 55870, 125893, 329, 113835, 23528, 80853, 10210…	1172	1707	13223	1.75152	1.84981e-19	4.62453e-20	6.32881e-19
GOTERM_MF_FAT	GO:0008270~zinc ion binding	272	23.0508	1.41265e-19	7750, 91661, 7752, 8887, 23515, 1316, 25797, 59348, 2339, 146434, 6868, 147949, 85463, 389114, 2959, 5229, 51773, 65243, 6095, 55854, 3097, 3096, 26009, 118987, 8028, 81847, 9877, 51366, 7071, 148266, 55552, 546, 4124, 152815, 170960, 7733, 8411, 7738, 84085, 51592, 54680, 51193, 169270, 148254, 253461, 7627, 23118, 7181, 58486, 49855, 49854, 6477, 23390, 7182, 55870, 125893, 329, 113835, 23528, …	866	1774	9211	1.63081	1.10328e-16	1.10328e-16	2.16157e-16
INTERPRO	IPR007087:Zinc finger, C2H2-type	121	10.2542	7.24038e-18	687, 10793, 22873, 84146, 91661, 6018, 7539, 7752, 1316, 59348, 55432, 163050, 27332, 146434, 147949, 1386, 389114, 81627, 54816, 7543, 65243, 3097, 3096, 7071, 148266, 55552, 7690, 7733, 170960, 10168, 8411, 7695, 7556, 7738, 7699, 51710, 10172, 51193, 80264, 169270, 10520, 148254, 10010, 79973, 7627, 253461, 49855, 49854, 64412, 23099, 10181, 57547, 285268, 125893, 113835, 162966, 27107, 90592,…	1044	609	11754	2.23693	9.3763e-15	9.3763e-15	1.18163e-14
INTERPRO	IPR015880:Zinc finger, C2H2-like	117	9.91525	1.52612e-15	687, 10793, 22873, 84146, 91661, 6018, 7539, 7752, 8887, 1316, 59348, 163050, 27332, 55432, 146434, 147949, 1386, 389114, 81627, 7543, 54816, 65243, 3097, 3096, 7071, 148266, 55552, 7690, 7733, 170960, 10168, 8411, 7695, 7556, 7738, 7699, 51710, 10172, 51193, 80264, 169270, 10520, 148254, 79973, 7627, 253461, 49855, 49854, 64412, 23099, 10181, 57547, 125893, 285268, 113835, 162966, 27107, 90592, …	1044	617	11754	2.13494	2.01283e-12	1.00642e-12	2.53131e-12
SP_PIR_KEYWORDS	metal-binding	303	25.678	2.00113e-14	7750, 91661, 7752, 23515, 25797, 1316, 59348, 146434, 147949, 6868, 51776, 85463, 389114, 2959, 5229, 85465, 51773, 56913, 65243, 6095, 55854, 3097, 3096, 26009, 118987, 8028, 81847, 1326, 9877, 51366, 7071, 148266, 55552, 160760, 4124, 546, 152815, 170960, 7733, 8411, 7738, 84085, 51592, 54680, 51193, 5352, 169270, 23012, 148254, 253461, 7627, 23118, 7181, 58486, 49855, 49854, 6477, 58480, 23390…	1172	2297	13223	1.48828	8.17346e-12	1.16762e-12	2.79665e-11
GOTERM_MF_FAT	GO:0046914~transition metal ion binding	294	24.9153	6.02449e-14	7750, 91661, 7752, 8887, 23515, 25797, 1316, 59348, 2339, 146434, 147949, 6868, 85463, 389114, 2959, 5229, 85465, 51773, 65243, 6095, 55854, 3097, 3096, 26009, 118987, 8028, 81847, 9877, 51366, 7071, 148266, 55552, 160760, 4124, 546, 152815, 545, 170960, 7733, 8411, 7738, 84085, 51592, 54680, 51193, 5352, 169270, 148254, 253461, 7627, 23118, 7181, 58486, 49855, 8445, 49854, 6477, 23390, 7182, 558…	866	2144	9211	1.45852	4.70827e-11	1.56942e-11	9.22484e-11
SMART	SM00355:ZnF_C2H2	117	9.91525	2.80725e-11	687, 10793, 22873, 84146, 91661, 6018, 7539, 7752, 8887, 1316, 59348, 163050, 27332, 55432, 146434, 147949, 1386, 389114, 81627, 7543, 54816, 65243, 3097, 3096, 7071, 148266, 55552, 7690, 7733, 170960, 10168, 8411, 7695, 7556, 7738, 7699, 51710, 10172, 51193, 80264, 169270, 10520, 148254, 79973, 7627, 253461, 49855, 49854, 64412, 23099, 10181, 57547, 125893, 285268, 113835, 162966, 27107, 90592, …	678	617	6501	1.81824	7.46727e-09	7.46727e-09	3.68245e-08
GOTERM_MF_FAT	GO:0046872~metal ion binding	355	30.0847	1.83627e-07	7750, 286097, 91661, 7752, 8887, 23515, 25797, 1316, 59348, 2339, 146434, 147949, 6868, 51776, 85463, 389114, 85465, 5229, 2959, 1824, 51773, 56913, 65243, 6095, 55854, 3097, 3096, 26009, 118987, 8028, 81847, 1326, 9877, 51366, 7071, 51095, 148266, 55552, 160760, 4124, 546, 152815, 545, 170960, 7733, 8411, 7738, 84085, 51592, 54680, 51193, 5352, 169270, 23012, 148254, 51196, 253461, 7627, 23118, …	866	3041	9211	1.24165	0.000143402	3.58525e-05	0.000280977
GOTERM_MF_FAT	GO:0043169~cation binding	358	30.339	1.8886e-07	7750, 286097, 91661, 7752, 8887, 23515, 25797, 1316, 59348, 2339, 146434, 147949, 6868, 51776, 85463, 389114, 85465, 5229, 2959, 1824, 51773, 56913, 65243, 6095, 55854, 3097, 3096, 26009, 118987, 8028, 81847, 1326, 9877, 51366, 7071, 51095, 148266, 55552, 160760, 4124, 546, 152815, 545, 170960, 7733, 8411, 7738, 84085, 51592, 54680, 51193, 5352, 169270, 23012, 148254, 51196, 253461, 7627, 23118, …	866	3071	9211	1.23992	0.000147489	2.94996e-05	0.000288986
GOTERM_MF_FAT	GO:0043167~ion binding	361	30.5932	2.94768e-07	7750, 286097, 91661, 7752, 8887, 23515, 25797, 1316, 59348, 2339, 146434, 147949, 6868, 51776, 85463, 389114, 85465, 5229, 2959, 1824, 51773, 56913, 65243, 6095, 55854, 1182, 3097, 3096, 26009, 118987, 8028, 81847, 1326, 9877, 51366, 7071, 51095, 148266, 55552, 160760, 4124, 546, 152815, 545, 170960, 7733, 8411, 7738, 84085, 51592, 54680, 51193, 5352, 169270, 23012, 148254, 51196, 253461, 7627, 2…	866	3114	9211	1.23304	0.000230188	3.83683e-05	0.000451041
Annotation Cluster 2	Enrichment Score: 9.870175343130668
Category	Term	Count	%	PValue	Genes	List Total	Pop Hits	Pop Total	Fold Enrichment	Bonferroni	Benjamini	FDR
SP_PIR_KEYWORDS	nucleus	461	39.0678	4.32125e-24	10891, 10892, 140890, 1316, 59348, 29028, 23517, 27063, 146434, 147949, 29915, 59343, 2959, 7486, 79811, 6095, 85865, 79718, 26009, 8028, 51362, 8731, 149420, 25788, 3298, 51366, 148266, 546, 545, 80823, 10725, 10724, 84280, 55119, 58487, 51193, 205564, 8036, 57223, 148254, 8445, 6477, 10735, 8850, 23528, 2965, 10600, 10746, 988, 55900, 26039, 146198, 55904, 115426, 653121, 55279, 8467, 51276, 25…	1172	3503	13223	1.48478	1.76739e-21	5.89131e-22	6.04682e-21
INTERPRO	IPR007087:Zinc finger, C2H2-type	121	10.2542	7.24038e-18	687, 10793, 22873, 84146, 91661, 6018, 7539, 7752, 1316, 59348, 55432, 163050, 27332, 146434, 147949, 1386, 389114, 81627, 54816, 7543, 65243, 3097, 3096, 7071, 148266, 55552, 7690, 7733, 170960, 10168, 8411, 7695, 7556, 7738, 7699, 51710, 10172, 51193, 80264, 169270, 10520, 148254, 10010, 79973, 7627, 253461, 49855, 49854, 64412, 23099, 10181, 57547, 285268, 125893, 113835, 162966, 27107, 90592,…	1044	609	11754	2.23693	9.3763e-15	9.3763e-15	1.18163e-14
INTERPRO	IPR015880:Zinc finger, C2H2-like	117	9.91525	1.52612e-15	687, 10793, 22873, 84146, 91661, 6018, 7539, 7752, 8887, 1316, 59348, 163050, 27332, 55432, 146434, 147949, 1386, 389114, 81627, 7543, 54816, 65243, 3097, 3096, 7071, 148266, 55552, 7690, 7733, 170960, 10168, 8411, 7695, 7556, 7738, 7699, 51710, 10172, 51193, 80264, 169270, 10520, 148254, 79973, 7627, 253461, 49855, 49854, 64412, 23099, 10181, 57547, 125893, 285268, 113835, 162966, 27107, 90592, …	1044	617	11754	2.13494	2.01283e-12	1.00642e-12	2.53131e-12
GOTERM_MF_FAT	GO:0003677~DNA binding	256	21.6949	7.94272e-15	91661, 10891, 4205, 1316, 59348, 29028, 27063, 146434, 147949, 56916, 389114, 2959, 6498, 65056, 6617, 7486, 65243, 6095, 55758, 3097, 3096, 79718, 26009, 8028, 25788, 3298, 4603, 7071, 148266, 55552, 4601, 546, 152815, 545, 10725, 170960, 7733, 115677, 7738, 51592, 58487, 9984, 51193, 169270, 1997, 25909, 1998, 148254, 253461, 7627, 7181, 4783, 58486, 49854, 7182, 55870, 125893, 2309, 113835, 23…	866	1764	9211	1.54358	6.24301e-12	3.1215e-12	1.22347e-11
UP_SEQ_FEATURE	zinc finger region:C2H2-type 5	88	7.45763	1.12246e-14	10793, 84146, 91661, 7702, 55900, 7539, 6018, 7705, 146198, 7752, 59348, 163050, 146434, 55279, 199692, 51276, 147949, 26036, 389114, 5324, 7543, 23036, 54816, 55609, 163087, 65243, 7587, 7644, 6940, 22847, 3096, 55892, 148266, 55552, 7690, 7733, 10168, 7695, 7556, 7738, 6935, 7699, 7637, 7571, 51710, 7673, 7574, 10172, 51193, 55769, 80264, 7771, 169270, 9849, 10520, 7770, 57786, 147923, 148254, …	1172	414	13210	2.39584	3.08477e-11	3.08477e-11	1.99951e-11
SP_PIR_KEYWORDS	transcription regulation	228	19.322	1.24835e-14	7750, 55749, 91661, 10891, 4205, 7752, 1316, 59348, 29028, 146434, 147949, 389114, 2959, 51773, 65056, 6617, 57761, 65243, 79811, 6095, 55758, 3097, 3096, 79718, 26009, 8028, 3298, 4603, 7071, 148266, 55552, 4601, 10725, 170960, 7733, 7738, 51592, 9984, 58487, 55729, 51193, 169270, 1997, 1998, 148254, 253461, 7627, 7181, 4783, 49854, 7182, 8850, 55870, 125893, 2309, 113835, 23528, 80205, 2965, 77…	1172	1584	13223	1.62399	5.08571e-12	8.47655e-13	1.73972e-11
SP_PIR_KEYWORDS	dna-binding	205	17.3729	3.8291e-14	91661, 4205, 1316, 59348, 146434, 147949, 389114, 65056, 6617, 7486, 65243, 6095, 3097, 3096, 26009, 8028, 25788, 3298, 4603, 7071, 148266, 55552, 546, 4601, 545, 152815, 170960, 7733, 10725, 7738, 51592, 9984, 51193, 169270, 25909, 1997, 1998, 148254, 7627, 253461, 7181, 4783, 49854, 7182, 125893, 2309, 113835, 23528, 1060, 80205, 25913, 7716, 7718, 988, 55900, 146198, 115426, 653121, 55279, 512…	1172	1391	13223	1.66276	1.56658e-11	1.95821e-12	5.36016e-11
UP_SEQ_FEATURE	zinc finger region:C2H2-type 2	94	7.9661	5.37892e-14	687, 10793, 84146, 91661, 7702, 55900, 7539, 6018, 7705, 146198, 7752, 7707, 1316, 59348, 163050, 653121, 146434, 55279, 199692, 147949, 26036, 389114, 5324, 7543, 23036, 54816, 55609, 163087, 65243, 57621, 7644, 6940, 11244, 3097, 22847, 3096, 55892, 7071, 148266, 55552, 7690, 170960, 7733, 10168, 7695, 7556, 7738, 6935, 7637, 7699, 7571, 51710, 7673, 7572, 7574, 10172, 51193, 65986, 55769, 8026…	1172	469	13210	2.25907	1.47824e-10	7.39122e-11	9.58233e-11
SP_PIR_KEYWORDS	Transcription	230	19.4915	8.39695e-14	7750, 55749, 91661, 10891, 4205, 7752, 1316, 59348, 29028, 146434, 147949, 389114, 2959, 51773, 65056, 6617, 57761, 65243, 79811, 6095, 55758, 3097, 3096, 79718, 26009, 8028, 3298, 4603, 7071, 148266, 55552, 4601, 10725, 170960, 7733, 7738, 51592, 9984, 58487, 55729, 51193, 169270, 1997, 1998, 148254, 253461, 7627, 7181, 4783, 49854, 7182, 8850, 55870, 125893, 2309, 113835, 23528, 80205, 2965, 77…	1172	1630	13223	1.592	3.43285e-11	3.81428e-12	1.1745e-10
UP_SEQ_FEATURE	domain:KRAB	60	5.08475	4.24064e-13	10793, 91661, 55900, 7539, 146198, 59348, 163050, 146434, 51276, 199692, 147949, 389114, 163087, 65243, 7644, 7587, 6940, 148266, 55552, 7733, 10168, 7695, 7556, 7738, 7699, 7637, 51710, 7571, 7673, 7574, 10172, 134466, 80264, 7771, 169270, 10520, 7770, 57786, 147923, 148254, 79973, 7627, 7766, 7569, 7562, 171392, 7561, 57547, 285268, 125893, 57711, 80095, 148156, 113835, 90592, 55634, 80110, 931…	1172	243	13210	2.78304	1.16671e-09	3.88904e-10	7.56306e-10
UP_SEQ_FEATURE	zinc finger region:C2H2-type 6	78	6.61017	9.11033e-13	10793, 91661, 84146, 7702, 55900, 7539, 6018, 7705, 146198, 59348, 163050, 146434, 199692, 51276, 147949, 26036, 389114, 5324, 7543, 23036, 163087, 65243, 7587, 7644, 6940, 22847, 55892, 148266, 55552, 7690, 170960, 7733, 10168, 7695, 7556, 7738, 6935, 7699, 7637, 51710, 7571, 7574, 10172, 51193, 55769, 80264, 7771, 169270, 10520, 7770, 57786, 147923, 148254, 79973, 253461, 7569, 64412, 7562, 756…	1172	372	13210	2.36334	2.5063e-09	6.26574e-10	1.62467e-09
UP_SEQ_FEATURE	zinc finger region:C2H2-type 3	92	7.79661	1.05874e-12	687, 10793, 84146, 91661, 7702, 55900, 6018, 7705, 146198, 7707, 7752, 1316, 59348, 163050, 146434, 55279, 199692, 51276, 147949, 26036, 389114, 5324, 7543, 23036, 55609, 163087, 65243, 7587, 7644, 6940, 3097, 22847, 3096, 55892, 7071, 148266, 55552, 7690, 7733, 10168, 7695, 7556, 7738, 6935, 7699, 7637, 7571, 51710, 7673, 7572, 7574, 10172, 51193, 55769, 80264, 169270, 9849, 10520, 7770, 57786, …	1172	477	13210	2.17393	2.91251e-09	5.82501e-10	1.88799e-09
GOTERM_BP_FAT	GO:0006350~transcription	231	19.5763	1.07677e-12	7750, 55749, 91661, 10891, 4205, 7752, 1316, 59348, 29028, 146434, 147949, 389114, 2959, 6498, 51773, 65056, 6617, 57761, 65243, 79811, 6095, 55758, 3097, 3096, 79718, 26009, 3298, 4603, 7071, 148266, 55552, 4601, 10725, 170960, 7733, 7738, 51592, 58487, 55729, 51193, 169270, 25909, 1997, 1998, 148254, 253461, 7627, 7181, 4783, 49854, 7182, 8850, 55870, 125893, 2309, 113835, 23528, 10210, 80205, …	885	1647	9658	1.5306	2.64571e-09	2.64571e-09	1.89585e-09
UP_SEQ_FEATURE	zinc finger region:C2H2-type 7	74	6.27119	1.17727e-12	10793, 91661, 84146, 55900, 7702, 7539, 6018, 7705, 146198, 59348, 163050, 146434, 51276, 199692, 147949, 389114, 5324, 7543, 23036, 163087, 65243, 7644, 7587, 6940, 22847, 55892, 148266, 55552, 170960, 7733, 10168, 7695, 7556, 7738, 7699, 7637, 51710, 7571, 7673, 7574, 10172, 51193, 55769, 80264, 7771, 169270, 10520, 7770, 57786, 147923, 148254, 79973, 253461, 7766, 7569, 49854, 64412, 7562, 756…	1172	345	13210	2.41762	3.2387e-09	5.39783e-10	2.09944e-09
UP_SEQ_FEATURE	zinc finger region:C2H2-type 9	64	5.42373	3.61307e-12	10793, 91661, 7539, 6018, 7705, 146198, 163050, 51276, 199692, 147949, 26036, 7543, 23036, 163087, 65243, 7644, 7587, 6940, 22847, 148266, 55552, 7733, 170960, 10168, 7695, 7556, 7738, 7699, 7637, 51710, 7571, 7673, 7574, 10172, 55769, 80264, 7771, 169270, 10520, 7770, 57786, 147923, 148254, 79973, 253461, 7766, 7569, 64412, 7562, 7561, 171392, 57547, 125893, 57711, 80095, 148156, 113835, 162966,…	1172	282	13210	2.55803	9.93967e-09	1.41995e-09	6.44325e-09
INTERPRO	IPR013087:Zinc finger, C2H2-type/integrase, DNA-binding	89	7.54237	4.70379e-12	687, 10793, 91661, 7702, 55900, 7539, 7705, 146198, 7707, 7752, 1316, 59348, 163050, 146434, 199692, 51276, 147949, 389114, 5324, 7543, 163087, 65243, 57621, 7587, 7644, 6940, 3097, 3096, 55892, 7071, 148266, 55552, 170960, 7733, 10168, 7695, 7556, 7738, 6935, 7699, 7637, 7571, 51710, 7673, 7572, 7574, 10172, 65986, 55769, 80264, 7771, 169270, 10520, 7770, 57786, 147923, 148254, 79973, 7627, 2534…	1044	467	11754	2.14565	6.09141e-09	2.03047e-09	7.67656e-09
INTERPRO	IPR001909:Krueppel-associated box	59	5	1.39415e-11	10793, 91661, 55900, 7539, 146198, 59348, 163050, 146434, 51276, 199692, 147949, 389114, 163087, 65243, 7644, 7587, 6940, 148266, 55552, 7733, 10168, 7695, 7556, 7738, 7699, 7637, 51710, 7571, 7673, 7574, 134466, 80264, 7771, 10520, 169270, 7770, 57786, 147923, 148254, 79973, 7627, 7766, 7569, 7562, 171392, 7561, 285268, 125893, 57711, 80095, 148156, 113835, 90592, 55634, 80110, 93134, 7559, 1078…	1044	256	11754	2.59476	1.80543e-08	4.51357e-09	2.27525e-08
UP_SEQ_FEATURE	zinc finger region:C2H2-type 8	67	5.67797	2.31651e-11	7539, 6018, 7705, 146198, 59348, 163050, 51276, 199692, 147949, 26036, 389114, 7543, 23036, 163087, 65243, 7644, 7587, 6940, 22847, 55892, 148266, 55552, 170960, 7733, 10168, 7695, 7556, 7738, 7699, 7637, 51710, 7571, 7673, 7574, 10172, 51193, 55769, 80264, 7771, 169270, 10520, 7770, 57786, 147923, 148254, 79973, 253461, 7766, 7569, 49854, 64412, 7562, 7561, 171392, 57547, 125893, 57711, 80095, 1…	1172	315	13210	2.39739	6.3727e-08	7.96587e-09	4.13101e-08
SMART	SM00355:ZnF_C2H2	117	9.91525	2.80725e-11	687, 10793, 22873, 84146, 91661, 6018, 7539, 7752, 8887, 1316, 59348, 163050, 27332, 55432, 146434, 147949, 1386, 389114, 81627, 7543, 54816, 65243, 3097, 3096, 7071, 148266, 55552, 7690, 7733, 170960, 10168, 8411, 7695, 7556, 7738, 7699, 51710, 10172, 51193, 80264, 169270, 10520, 148254, 79973, 7627, 253461, 49855, 49854, 64412, 23099, 10181, 57547, 125893, 285268, 113835, 162966, 27107, 90592, …	678	617	6501	1.81824	7.46727e-09	7.46727e-09	3.68245e-08
UP_SEQ_FEATURE	zinc finger region:C2H2-type 4	84	7.11864	4.12847e-11	10793, 84146, 91661, 7702, 55900, 7539, 6018, 7705, 146198, 7752, 7707, 59348, 163050, 146434, 55279, 199692, 51276, 147949, 26036, 389114, 5324, 7543, 23036, 54816, 55609, 163087, 65243, 7587, 7644, 6940, 3097, 22847, 3096, 55892, 148266, 55552, 170960, 7733, 10168, 7695, 7556, 7738, 7699, 7637, 7571, 51710, 7673, 7572, 7574, 10172, 51193, 55769, 80264, 169270, 9849, 10520, 7770, 57786, 147923, …	1172	446	13210	2.12285	1.13574e-07	1.13574e-08	7.36227e-08
PIR_SUPERFAMILY	PIRSF005559:zinc finger protein ZFP-36	30	2.54237	4.32298e-11	7571, 51710, 10793, 7539, 7705, 146198, 59348, 55769, 163050, 80264, 51276, 147949, 148254, 79973, 7569, 7543, 7562, 7587, 171392, 6940, 57711, 113835, 162966, 55552, 80110, 7559, 7695, 7556, 84527, 7699	355	104	5036	4.09209	1.67732e-08	1.67732e-08	6.00299e-08
UP_SEQ_FEATURE	zinc finger region:C2H2-type 1	82	6.94915	4.86485e-11	687, 84146, 7702, 55900, 7539, 6018, 7705, 146198, 7707, 7752, 1316, 59348, 163050, 653121, 146434, 55279, 199692, 51276, 147949, 26036, 389114, 5324, 7543, 23036, 54816, 163087, 55609, 65243, 57621, 6940, 11244, 3097, 22847, 3096, 55892, 7071, 148266, 55552, 7690, 7733, 10168, 7738, 6935, 7699, 7637, 7673, 7572, 7574, 10172, 51193, 65986, 80264, 169270, 9849, 10520, 7770, 57786, 147923, 7627, 25…	1172	432	13210	2.13947	1.33832e-07	1.21666e-08	8.67547e-08
UP_SEQ_FEATURE	zinc finger region:C2H2-type 10	56	4.74576	9.90458e-11	10793, 91661, 7539, 6018, 7705, 146198, 163050, 51276, 199692, 147949, 26036, 7543, 163087, 7644, 7587, 6940, 148266, 55552, 7733, 170960, 10168, 7695, 7556, 7738, 7699, 7637, 51710, 7571, 7574, 10172, 55769, 80264, 7771, 10520, 169270, 7770, 147923, 148254, 79973, 253461, 7569, 64412, 7562, 171392, 7561, 57547, 125893, 57711, 80095, 113835, 162966, 27107, 80110, 93134, 54989, 84527	1172	247	13210	2.55544	2.72475e-07	2.27062e-08	1.76628e-07
GOTERM_BP_FAT	GO:0045449~regulation of transcription	260	22.0339	1.48303e-10	7750, 55749, 91661, 10891, 4205, 10892, 7752, 1316, 59348, 29028, 27063, 146434, 29915, 147949, 56916, 389114, 2959, 6498, 51773, 65056, 6617, 57761, 65243, 79811, 6095, 55758, 3097, 3096, 79718, 26009, 25788, 3298, 4603, 7071, 148266, 55552, 4601, 546, 10725, 170960, 7733, 115677, 79612, 7738, 51592, 58487, 55729, 51193, 169270, 1997, 1998, 148254, 253461, 7627, 7181, 4783, 49854, 7182, 8850, 23…	885	2003	9658	1.41656	3.64379e-07	1.8219e-07	2.61105e-07
UP_SEQ_FEATURE	zinc finger region:C2H2-type 12	45	3.81356	2.71866e-10	7571, 51710, 10793, 7574, 7539, 6018, 146198, 10172, 55769, 163050, 7771, 10520, 7770, 57786, 51276, 147923, 147949, 148254, 79973, 7569, 7543, 7562, 7561, 7644, 7587, 171392, 6940, 57547, 125893, 80095, 113835, 27107, 162966, 90592, 148266, 55552, 80110, 10168, 93134, 7733, 170960, 7695, 84527, 7738, 7637	1172	179	13210	2.83357	7.47903e-07	5.7531e-08	4.84817e-07
UP_SEQ_FEATURE	zinc finger region:C2H2-type 11	49	4.15254	8.59575e-10	10793, 6018, 7539, 146198, 163050, 51276, 199692, 147949, 26036, 7543, 163087, 7644, 7587, 6940, 148266, 10168, 7733, 170960, 7695, 7738, 7637, 51710, 7571, 7574, 10172, 55769, 80264, 7771, 10520, 169270, 7770, 57786, 147923, 148254, 7569, 7562, 171392, 7561, 57547, 125893, 80095, 57711, 113835, 90592, 27107, 80110, 93134, 54989, 84527	1172	212	13210	2.60517	2.36469e-06	1.68907e-07	1.53288e-06
SMART	SM00349:KRAB	59	5	4.71951e-09	10793, 91661, 55900, 7539, 146198, 59348, 163050, 146434, 51276, 199692, 147949, 389114, 163087, 65243, 7644, 7587, 6940, 148266, 55552, 7733, 10168, 7695, 7556, 7738, 7699, 7637, 51710, 7571, 7673, 7574, 134466, 80264, 7771, 10520, 169270, 7770, 57786, 147923, 148254, 79973, 7627, 7766, 7569, 7562, 171392, 7561, 285268, 125893, 57711, 80095, 148156, 113835, 90592, 55634, 80110, 93134, 7559, 1078…	678	256	6501	2.20985	1.25539e-06	6.27694e-07	6.1909e-06
UP_SEQ_FEATURE	zinc finger region:C2H2-type 15	28	2.37288	2.32852e-08	51710, 7571, 10172, 55769, 163050, 7771, 7770, 57786, 147923, 51276, 79973, 148254, 7569, 7562, 171392, 7644, 7561, 57547, 125893, 80095, 90592, 162966, 148266, 55552, 170960, 10168, 7738, 7637	1172	94	13210	3.35742	6.40554e-05	4.27049e-06	4.15243e-05
UP_SEQ_FEATURE	zinc finger region:C2H2-type 13	34	2.88136	1.35264e-07	7571, 51710, 7574, 6018, 146198, 10172, 55769, 163050, 7771, 7770, 57786, 147923, 51276, 148254, 79973, 7569, 7543, 7562, 171392, 7644, 7561, 6940, 57547, 125893, 80095, 162966, 90592, 148266, 55552, 10168, 7695, 84527, 7738, 7637	1172	140	13210	2.73732	0.000372042	2.32567e-05	0.000241216
UP_SEQ_FEATURE	zinc finger region:C2H2-type 14	29	2.45763	1.4387e-07	51710, 7571, 6018, 10172, 55769, 163050, 7771, 7770, 57786, 147923, 51276, 79973, 148254, 7569, 7562, 171392, 7561, 57547, 125893, 80095, 90592, 162966, 148266, 55552, 170960, 10168, 7695, 7738, 7637	1172	108	13210	3.02656	0.000395709	2.32814e-05	0.000256563
GOTERM_BP_FAT	GO:0051252~regulation of RNA metabolic process	177	15	2.63842e-07	687, 10793, 91661, 7539, 10891, 4205, 114821, 1316, 1106, 59348, 163050, 1105, 27063, 146434, 29915, 147949, 1386, 389114, 2959, 6498, 51773, 65243, 6095, 22887, 675, 3097, 4686, 3096, 79718, 3298, 4297, 9541, 4603, 7071, 148266, 55552, 546, 7690, 10725, 10168, 7733, 7695, 115677, 79612, 7556, 7738, 5932, 7699, 51710, 152518, 2625, 58487, 8553, 10172, 55729, 51193, 134466, 80264, 169270, 10520, 1…	885	1354	9658	1.42659	0.00064805	0.000216063	0.000464526
GOTERM_BP_FAT	GO:0006355~regulation of transcription, DNA-dependent	171	14.4915	8.29873e-07	687, 10793, 91661, 7539, 10891, 4205, 114821, 1316, 1106, 59348, 163050, 1105, 27063, 146434, 29915, 147949, 1386, 389114, 2959, 6498, 51773, 65243, 6095, 22887, 675, 3097, 3096, 79718, 3298, 4297, 9541, 4603, 7071, 148266, 55552, 546, 7690, 10725, 10168, 7733, 7695, 115677, 79612, 7556, 7738, 5932, 7699, 51710, 152518, 2625, 58487, 8553, 10172, 55729, 51193, 134466, 80264, 169270, 10520, 1997, 1…	885	1320	9658	1.41373	0.00203692	0.000407716	0.00146108
UP_SEQ_FEATURE	zinc finger region:C2H2-type 1; degenerate	21	1.77966	3.41651e-06	7571, 51710, 7562, 10793, 91661, 171392, 7587, 7644, 57711, 80095, 55769, 162966, 7771, 148254, 79973, 170960, 93134, 7569, 7695, 7718, 84527	1172	73	13210	3.24244	0.00935481	0.000522021	0.00609247
UP_SEQ_FEATURE	zinc finger region:C2H2-type 16	20	1.69492	1.66156e-05	7571, 51710, 7561, 7644, 57547, 80095, 90592, 162966, 7771, 7770, 57786, 147923, 51276, 148266, 79973, 55552, 170960, 10168, 7738, 7637	1172	74	13210	3.04631	0.044681	0.0021743	0.0296265
UP_SEQ_FEATURE	zinc finger region:C2H2-type 17	16	1.35593	5.96789e-05	7571, 51710, 7561, 7644, 57547, 90592, 162966, 7771, 7770, 147923, 51276, 148266, 10168, 170960, 7738, 7637	1172	55	13210	3.27893	0.151412	0.00711291	0.106372
UP_SEQ_FEATURE	zinc finger region:C2H2-type 18	12	1.01695	0.00125635	147923, 148266, 7644, 7561, 57547, 170960, 10168, 162966, 90592, 7738, 7637, 7770	1172	44	13210	3.074	0.968519	0.112418	2.21691
UP_SEQ_FEATURE	zinc finger region:C2H2-type 19	10	0.847458	0.00605905	147923, 7644, 7561, 57547, 170960, 10168, 162966, 7738, 7637, 7770	1172	39	13210	2.89008	1	0.328388	10.2713
GOTERM_MF_FAT	GO:0030528~transcription regulator activity	123	10.4237	0.100986	687, 6018, 7539, 10891, 4205, 114821, 1316, 59348, 29028, 27063, 29915, 1386, 80184, 6498, 2959, 10138, 51773, 7543, 57761, 9044, 6095, 22887, 675, 79718, 3096, 8028, 4297, 3298, 9541, 4603, 7071, 4601, 7690, 10168, 10725, 7695, 115677, 7699, 152518, 2625, 9984, 58487, 8553, 10172, 55729, 51193, 10520, 1997, 9774, 1998, 253461, 1649, 7181, 23429, 4783, 7182, 5966, 7110, 8850, 2309, 55870, 23528, …	866	1166	9211	1.12201	1	0.797879	80.3864
UP_SEQ_FEATURE	zinc finger region:C2H2-type 20	4	0.338983	0.433374	7644, 57547, 10168, 162966	1172	27	13210	1.66983	1	0.999974	99.996
Annotation Cluster 3	Enrichment Score: 7.7347692851176735
Category	Term	Count	%	PValue	Genes	List Total	Pop Hits	Pop Total	Fold Enrichment	Bonferroni	Benjamini	FDR
GOTERM_CC_FAT	GO:0043228~non-membrane-bounded organelle	217	18.3898	1.8663e-10	59348, 23517, 2339, 55740, 146434, 10486, 51175, 9857, 6868, 23271, 56916, 23137, 57761, 7486, 55758, 85865, 79718, 167691, 55752, 4603, 7175, 546, 545, 152815, 23122, 115677, 11340, 205564, 8100, 57223, 25909, 23012, 58480, 10735, 7182, 117177, 54874, 329, 324, 55207, 1060, 80205, 25913, 56907, 55785, 988, 26039, 79848, 8467, 23177, 25897, 9204, 55602, 55605, 9497, 55607, 9590, 10240, 23022, 436…	648	2018	8798	1.45998	8.13706e-08	8.13706e-08	2.63575e-07
GOTERM_CC_FAT	GO:0043232~intracellular non-membrane-bounded organelle	217	18.3898	1.8663e-10	59348, 23517, 2339, 55740, 146434, 10486, 51175, 9857, 6868, 23271, 56916, 23137, 57761, 7486, 55758, 85865, 79718, 167691, 55752, 4603, 7175, 546, 545, 152815, 23122, 115677, 11340, 205564, 8100, 57223, 25909, 23012, 58480, 10735, 7182, 117177, 54874, 329, 324, 55207, 1060, 80205, 25913, 56907, 55785, 988, 26039, 79848, 8467, 23177, 25897, 9204, 55602, 55605, 9497, 55607, 9590, 10240, 23022, 436…	648	2018	8798	1.45998	8.13706e-08	8.13706e-08	2.63575e-07
GOTERM_CC_FAT	GO:0005856~cytoskeleton	103	8.72881	0.000179362	81631, 3005, 55183, 2339, 23710, 55740, 51175, 9857, 6868, 23271, 889, 80184, 23077, 7486, 675, 79718, 167691, 55752, 152815, 23122, 84333, 115677, 10142, 51710, 5144, 5048, 1783, 8100, 57223, 55165, 23012, 6683, 3796, 102, 58480, 10735, 3799, 117177, 55075, 10513, 54874, 80254, 324, 80351, 55207, 23433, 7813, 11127, 56907, 54801, 55785, 11259, 26512, 79848, 22832, 79959, 23177, 25897, 55605, 556…	648	989	8798	1.414	0.0752286	0.00865221	0.253013
Annotation Cluster 4	Enrichment Score: 5.116576729590868
Category	Term	Count	%	PValue	Genes	List Total	Pop Hits	Pop Total	Fold Enrichment	Bonferroni	Benjamini	FDR
GOTERM_BP_FAT	GO:0006974~response to DNA damage stimulus	61	5.16949	2.68511e-07	84142, 5893, 26122, 55183, 286053, 9748, 51776, 7398, 51426, 23137, 7486, 4361, 675, 5884, 5981, 5980, 56852, 7405, 25788, 7507, 51366, 9874, 546, 4750, 545, 4646, 23064, 5932, 4331, 11201, 4683, 2070, 2073, 57697, 257218, 84268, 1647, 1649, 5965, 10111, 8445, 26057, 55075, 79677, 2309, 133746, 80254, 324, 200558, 10210, 3981, 2965, 1022, 51455, 7559, 83990, 23049, 727726, 902, 64421, 64859	885	336	9658	1.98123	0.000659513	0.000164919	0.000472745
SP_PIR_KEYWORDS	DNA damage	39	3.30508	7.83614e-07	11201, 2070, 84142, 4683, 5893, 26122, 55183, 2073, 286053, 57697, 257218, 1647, 10111, 7398, 23137, 51426, 4361, 675, 79677, 5884, 133746, 80254, 5980, 56852, 200558, 25788, 7507, 3981, 9874, 2965, 1022, 51455, 546, 545, 23064, 83990, 23049, 64421, 64859	1172	186	13223	2.36567	0.000320447	2.46534e-05	0.00109652
SP_PIR_KEYWORDS	dna repair	36	3.05085	2.02434e-06	11201, 2070, 84142, 4683, 5893, 26122, 286053, 2073, 57697, 257218, 5965, 10111, 7398, 23137, 51426, 675, 4361, 79677, 133746, 5980, 56852, 200558, 25788, 7507, 3981, 2965, 1022, 51455, 546, 545, 7559, 23064, 83990, 23049, 64421, 64859	1172	171	13223	2.37525	0.000827612	5.91379e-05	0.00283266
GOTERM_BP_FAT	GO:0006281~DNA repair	47	3.98305	5.12978e-06	4331, 11201, 5893, 2070, 84142, 4683, 26122, 2073, 286053, 57697, 9748, 257218, 84268, 1647, 5965, 10111, 7398, 51426, 23137, 7486, 26057, 4361, 675, 79677, 5884, 133746, 5981, 5980, 56852, 200558, 7405, 25788, 7507, 3981, 2965, 1022, 51455, 546, 545, 7559, 23064, 83990, 23049, 5932, 902, 64421, 64859	885	255	9658	2.01141	0.0125248	0.00209845	0.00903123
GOTERM_BP_FAT	GO:0033554~cellular response to stress	71	6.01695	0.000203553	5893, 84142, 26122, 286053, 55183, 9748, 9140, 51776, 7398, 51426, 23137, 7486, 5796, 4361, 675, 5884, 5981, 5980, 56852, 7405, 25788, 116496, 7507, 51366, 11183, 9874, 9821, 440, 4750, 546, 545, 4646, 23064, 5932, 4331, 11201, 4683, 2070, 4734, 2073, 57697, 257218, 84268, 1647, 1649, 5965, 10111, 1462, 8445, 4131, 26057, 55075, 79677, 2309, 133746, 80254, 324, 200558, 10210, 3981, 2965, 1022, 51…	885	502	9658	1.54347	0.393579	0.0377446	0.357775
GOTERM_BP_FAT	GO:0006259~DNA metabolic process	63	5.33898	0.000449177	84142, 114821, 5893, 55904, 26122, 286053, 9748, 23075, 7398, 51426, 23137, 7486, 4361, 675, 5884, 5981, 5980, 56852, 7405, 25788, 4297, 7507, 5937, 546, 545, 55035, 23064, 285636, 54826, 5932, 4331, 11201, 4683, 2070, 55729, 2073, 57697, 257218, 84268, 1647, 5965, 286826, 10111, 26057, 79677, 133746, 7155, 200558, 5469, 3981, 4999, 2965, 1022, 51455, 5001, 25913, 7559, 83990, 23049, 902, 64421, …	885	444	9658	1.54847	0.668416	0.0758198	0.787888
Annotation Cluster 5	Enrichment Score: 4.667488731523103
Category	Term	Count	%	PValue	Genes	List Total	Pop Hits	Pop Total	Fold Enrichment	Bonferroni	Benjamini	FDR
GOTERM_CC_FAT	GO:0005813~centrosome	38	3.22034	2.15297e-07	5108, 5144, 79848, 22832, 5048, 11104, 57223, 79959, 9857, 51175, 23177, 55165, 6683, 25897, 80184, 7871, 153241, 3796, 8481, 7486, 117177, 675, 11064, 81930, 167691, 80254, 324, 80351, 9702, 121441, 9662, 7128, 7813, 7840, 23122, 84333, 54801, 10142	648	204	8798	2.52908	9.38652e-05	3.12894e-05	0.000304062
GOTERM_CC_FAT	GO:0005815~microtubule organizing center	40	3.38983	3.4667e-07	5108, 5144, 79848, 22832, 5048, 11104, 8100, 57223, 79959, 9857, 51175, 23177, 55165, 6683, 25897, 80184, 7871, 153241, 3796, 8481, 7486, 117177, 675, 11064, 81930, 167691, 80254, 324, 80351, 79739, 9702, 121441, 9662, 7128, 7813, 7840, 23122, 84333, 54801, 10142	648	225	8798	2.41372	0.000151137	3.77863e-05	0.000489597
GOTERM_CC_FAT	GO:0015630~microtubule cytoskeleton	64	5.42373	1.177e-06	81631, 79848, 22832, 55183, 2339, 23710, 79959, 51175, 9857, 23177, 23271, 25897, 80184, 55605, 23077, 7486, 675, 27031, 79718, 167691, 84376, 9702, 121441, 6249, 152815, 7128, 7840, 23122, 84333, 10142, 5108, 3800, 4739, 5144, 5048, 1783, 11104, 4735, 8100, 57223, 667, 54839, 55165, 6683, 6905, 153241, 7871, 3796, 8481, 4131, 3799, 117177, 10513, 11064, 81930, 80254, 324, 80351, 55207, 79739, 96…	648	465	8798	1.86868	0.000513043	0.00010263	0.00166226
GOTERM_CC_FAT	GO:0005856~cytoskeleton	103	8.72881	0.000179362	81631, 3005, 55183, 2339, 23710, 55740, 51175, 9857, 6868, 23271, 889, 80184, 23077, 7486, 675, 79718, 167691, 55752, 152815, 23122, 84333, 115677, 10142, 51710, 5144, 5048, 1783, 8100, 57223, 55165, 23012, 6683, 3796, 102, 58480, 10735, 3799, 117177, 55075, 10513, 54874, 80254, 324, 80351, 55207, 23433, 7813, 11127, 56907, 54801, 55785, 11259, 26512, 79848, 22832, 79959, 23177, 25897, 55605, 556…	648	989	8798	1.414	0.0752286	0.00865221	0.253013
GOTERM_CC_FAT	GO:0044430~cytoskeletal part	75	6.35593	0.000192006	81631, 11259, 79848, 22832, 55183, 2339, 23710, 9857, 51175, 79959, 23177, 23271, 25897, 80184, 55605, 55607, 7486, 23022, 675, 27031, 79718, 167691, 55752, 57120, 84376, 9702, 121441, 6249, 7128, 4646, 7840, 84333, 23122, 4649, 2059, 10142, 5108, 3800, 4739, 5144, 5048, 11104, 1783, 4735, 8100, 57223, 54839, 55165, 3459, 6683, 6905, 153241, 7871, 3796, 8481, 102, 4131, 58480, 3799, 117177, 10513…	648	668	8798	1.52438	0.0803136	0.00758225	0.270826
SP_PIR_KEYWORDS	cytoskeleton	59	5	0.0326807	55785, 79848, 22832, 55183, 55740, 79959, 51175, 9857, 23177, 25897, 80184, 55607, 9590, 5775, 23022, 91624, 167691, 55752, 84376, 9702, 121441, 6249, 7840, 23122, 115677, 10142, 5108, 5144, 4739, 5048, 11104, 4735, 57223, 667, 54839, 55165, 23012, 6683, 6905, 7871, 153241, 3796, 8481, 3799, 10513, 55075, 11064, 57509, 54874, 81930, 133746, 80254, 55207, 79739, 8139, 9662, 7813, 56907, 54801	1172	515	13223	1.29255	0.999999	0.321775	37.1832
Annotation Cluster 6	Enrichment Score: 4.555341187241187
Category	Term	Count	%	PValue	Genes	List Total	Pop Hits	Pop Total	Fold Enrichment	Bonferroni	Benjamini	FDR
GOTERM_CC_FAT	GO:0031981~nuclear lumen	148	12.5424	1.17462e-08	7750, 10891, 23515, 59348, 23517, 27332, 27063, 146434, 64318, 56916, 79009, 2959, 7543, 57761, 9444, 7486, 84135, 84081, 675, 4688, 55758, 85865, 4686, 79718, 8731, 4297, 9541, 7403, 4603, 64326, 10914, 7175, 29841, 545, 55035, 23064, 79612, 55656, 11340, 4189, 9984, 55729, 205564, 26060, 84128, 2073, 9360, 25909, 80067, 5565, 5563, 23429, 286826, 58517, 23099, 7182, 10181, 29967, 8850, 27107, 1…	648	1296	8798	1.55048	5.12134e-06	2.56067e-06	1.65891e-05
GOTERM_CC_FAT	GO:0005654~nucleoplasm	93	7.88136	4.51382e-06	7750, 9969, 988, 10891, 26512, 5893, 54556, 55904, 23515, 59348, 11193, 27332, 27063, 8467, 51322, 80314, 64318, 55602, 2959, 9972, 7398, 51132, 7486, 675, 84081, 4361, 5926, 4686, 79718, 5981, 8731, 55269, 4297, 9541, 7507, 135295, 64326, 6938, 9584, 7175, 545, 4646, 9015, 23064, 79612, 55656, 6935, 7003, 4331, 11201, 9984, 4683, 55729, 26060, 51068, 2073, 9360, 8204, 57117, 51340, 25909, 5565, …	648	794	8798	1.59027	0.0019661	0.000327952	0.00637464
GOTERM_CC_FAT	GO:0005730~nucleolus	73	6.18644	8.02049e-05	988, 388403, 7705, 26512, 7707, 59348, 23517, 146434, 8467, 1054, 64318, 9204, 56916, 55602, 79009, 7543, 57761, 84135, 7486, 9444, 6733, 4361, 4688, 85865, 55758, 5927, 5884, 22843, 55269, 7403, 9541, 4603, 10914, 29841, 9015, 55035, 23029, 23064, 11340, 4189, 4683, 205564, 83591, 11103, 51068, 65986, 84128, 4735, 3174, 80067, 84154, 7270, 22894, 55153, 7182, 23099, 9325, 54700, 10181, 2551, 299…	648	628	8798	1.57824	0.0343663	0.00498336	0.113213
GOTERM_CC_FAT	GO:0070013~intracellular organelle lumen	155	13.1356	9.81848e-05	7750, 10891, 23515, 59348, 23517, 27332, 27063, 146434, 152926, 64318, 56916, 79009, 2959, 7543, 57761, 9444, 7486, 84135, 84081, 675, 4688, 55758, 85865, 4686, 79718, 8731, 4297, 9541, 7403, 4603, 64326, 10914, 7175, 29841, 545, 55035, 23064, 79612, 55656, 11340, 4189, 9984, 55729, 80267, 205564, 26060, 84128, 2073, 9360, 25909, 80067, 5565, 5563, 23429, 286826, 58517, 23099, 7182, 10181, 29967,…	648	1595	8798	1.31941	0.0419072	0.00533704	0.138576
GOTERM_CC_FAT	GO:0044451~nucleoplasm part	59	5	0.000230566	7750, 9969, 988, 26512, 10891, 55904, 54556, 23515, 59348, 27332, 11193, 27063, 51322, 80314, 64318, 2959, 51132, 84081, 5926, 79718, 55269, 4297, 9541, 64326, 6938, 9584, 4646, 9015, 79612, 55656, 6935, 7003, 4331, 9984, 55729, 26060, 2073, 9360, 8204, 57117, 51340, 84268, 58517, 10569, 57018, 8850, 91746, 11218, 10210, 1871, 5469, 51747, 2965, 1022, 79960, 9330, 80155, 902, 8559	648	495	8798	1.61829	0.0956497	0.0077039	0.325134
GOTERM_CC_FAT	GO:0043233~organelle lumen	155	13.1356	0.000270181	7750, 10891, 23515, 59348, 23517, 27332, 27063, 146434, 152926, 64318, 56916, 79009, 2959, 7543, 57761, 9444, 7486, 84135, 84081, 675, 4688, 55758, 85865, 4686, 79718, 8731, 4297, 9541, 7403, 4603, 64326, 10914, 7175, 29841, 545, 55035, 23064, 79612, 55656, 11340, 4189, 9984, 55729, 80267, 205564, 26060, 84128, 2073, 9360, 25909, 80067, 5565, 5563, 23429, 286826, 58517, 23099, 7182, 10181, 29967,…	648	1629	8798	1.29187	0.111139	0.00838004	0.380898
GOTERM_CC_FAT	GO:0031974~membrane-enclosed lumen	156	13.2203	0.000498279	7750, 10891, 23515, 59348, 23517, 27332, 27063, 146434, 152926, 64318, 87178, 56916, 79009, 2959, 7543, 57761, 9444, 7486, 84135, 84081, 675, 4688, 55758, 85865, 4686, 79718, 8731, 4297, 9541, 7403, 4603, 64326, 10914, 7175, 29841, 545, 55035, 23064, 79612, 55656, 11340, 4189, 9984, 55729, 80267, 205564, 26060, 84128, 2073, 9360, 25909, 80067, 5565, 5563, 23429, 286826, 58517, 23099, 7182, 10181,…	648	1661	8798	1.27516	0.195315	0.0127012	0.701418
Annotation Cluster 7	Enrichment Score: 4.263408507740005
Category	Term	Count	%	PValue	Genes	List Total	Pop Hits	Pop Total	Fold Enrichment	Bonferroni	Benjamini	FDR
SP_PIR_KEYWORDS	ubl conjugation pathway	74	6.27119	7.04556e-08	23032, 81631, 53339, 26223, 10892, 55236, 57534, 55432, 286053, 115426, 57820, 57337, 9140, 25898, 8835, 9101, 59343, 25897, 197131, 93082, 26224, 23077, 54764, 23304, 130507, 64844, 7398, 51132, 9958, 55031, 9306, 55030, 79718, 8065, 56852, 51569, 9736, 51366, 64326, 55294, 55293, 8453, 57599, 7128, 55325, 84085, 64750, 51592, 205564, 79269, 23358, 4734, 27252, 57695, 143279, 257218, 80067, 1540…	1172	437	13223	1.91052	2.88159e-05	2.40136e-06	9.85901e-05
GOTERM_BP_FAT	GO:0009057~macromolecule catabolic process	96	8.13559	5.71124e-06	192669, 23032, 81631, 26223, 53339, 10892, 55236, 57534, 55432, 286053, 115426, 57820, 57337, 255967, 9140, 8835, 26269, 6868, 9101, 25897, 59343, 87178, 197131, 93082, 26224, 23077, 23304, 54764, 130507, 64844, 7398, 51132, 9958, 9306, 55031, 55030, 4686, 79718, 8065, 51569, 56852, 9736, 51366, 7507, 6059, 64326, 55294, 55293, 8453, 57599, 7128, 10724, 55325, 84085, 65109, 64750, 4331, 51592, 26…	885	667	9658	1.57069	0.0139345	0.00200264	0.0100549
GOTERM_BP_FAT	GO:0044265~cellular macromolecule catabolic process	91	7.71186	6.51282e-06	192669, 23032, 81631, 53339, 26223, 10892, 55236, 57534, 55432, 286053, 115426, 57820, 57337, 255967, 9140, 8835, 26269, 6868, 9101, 25897, 59343, 87178, 197131, 93082, 26224, 23077, 23304, 54764, 130507, 64844, 7398, 51132, 9958, 9306, 55031, 55030, 4686, 79718, 8065, 51569, 56852, 9736, 51366, 7507, 6059, 64326, 55294, 55293, 8453, 57599, 7128, 55325, 84085, 65109, 64750, 4331, 51592, 26019, 20…	885	625	9658	1.58893	0.0158747	0.00199826	0.011466
GOTERM_BP_FAT	GO:0051603~proteolysis involved in cellular protein catabolic process	76	6.44068	3.16373e-05	23032, 81631, 53339, 26223, 10892, 55236, 57534, 55432, 286053, 115426, 57820, 57337, 9140, 26269, 8835, 6868, 9101, 59343, 25897, 197131, 93082, 26224, 23077, 23304, 54764, 130507, 64844, 7398, 51132, 9958, 55031, 9306, 55030, 79718, 8065, 56852, 51569, 9736, 51366, 64326, 55294, 55293, 8453, 57599, 7128, 55325, 84085, 64750, 51592, 205564, 54532, 80267, 23358, 4734, 27252, 57695, 143279, 257218…	885	517	9658	1.60423	0.0747896	0.00859993	0.0556867
GOTERM_BP_FAT	GO:0044257~cellular protein catabolic process	76	6.44068	3.86632e-05	23032, 81631, 53339, 26223, 10892, 55236, 57534, 55432, 286053, 115426, 57820, 57337, 9140, 26269, 8835, 6868, 9101, 59343, 25897, 197131, 93082, 26224, 23077, 23304, 54764, 130507, 64844, 7398, 51132, 9958, 55031, 9306, 55030, 79718, 8065, 56852, 51569, 9736, 51366, 64326, 55294, 55293, 8453, 57599, 7128, 55325, 84085, 64750, 51592, 205564, 54532, 80267, 23358, 4734, 27252, 57695, 143279, 257218…	885	520	9658	1.59498	0.0906247	0.00945476	0.0680495
GOTERM_BP_FAT	GO:0043632~modification-dependent macromolecule catabolic process	73	6.18644	4.21188e-05	23032, 81631, 53339, 26223, 10892, 55236, 57534, 55432, 286053, 115426, 57820, 57337, 9140, 26269, 8835, 9101, 59343, 25897, 197131, 93082, 26224, 23077, 54764, 23304, 130507, 64844, 7398, 51132, 9958, 55031, 9306, 55030, 79718, 8065, 56852, 51569, 9736, 51366, 64326, 55294, 55293, 8453, 57599, 7128, 55325, 84085, 64750, 51592, 205564, 54532, 80267, 23358, 4734, 27252, 57695, 143279, 257218, 1540…	885	495	9658	1.60939	0.0983132	0.00936389	0.0741294
GOTERM_BP_FAT	GO:0019941~modification-dependent protein catabolic process	73	6.18644	4.21188e-05	23032, 81631, 53339, 26223, 10892, 55236, 57534, 55432, 286053, 115426, 57820, 57337, 9140, 26269, 8835, 9101, 59343, 25897, 197131, 93082, 26224, 23077, 54764, 23304, 130507, 64844, 7398, 51132, 9958, 55031, 9306, 55030, 79718, 8065, 56852, 51569, 9736, 51366, 64326, 55294, 55293, 8453, 57599, 7128, 55325, 84085, 64750, 51592, 205564, 54532, 80267, 23358, 4734, 27252, 57695, 143279, 257218, 1540…	885	495	9658	1.60939	0.0983132	0.00936389	0.0741294
GOTERM_BP_FAT	GO:0030163~protein catabolic process	77	6.52542	5.82073e-05	23032, 81631, 53339, 26223, 10892, 55236, 57534, 55432, 286053, 115426, 57820, 57337, 9140, 26269, 8835, 6868, 9101, 59343, 25897, 197131, 93082, 26224, 23077, 23304, 54764, 130507, 64844, 7398, 51132, 9958, 55031, 9306, 55030, 79718, 8065, 56852, 51569, 9736, 51366, 64326, 55294, 55293, 8453, 57599, 7128, 55325, 84085, 64750, 51592, 205564, 54532, 80267, 23358, 4734, 27252, 57695, 143279, 257218…	885	535	9658	1.57066	0.133263	0.0118476	0.102432
GOTERM_BP_FAT	GO:0006508~proteolysis	90	7.62712	0.02182	23032, 81631, 53339, 26223, 10892, 55236, 25797, 57534, 55432, 286053, 115426, 57820, 57337, 9140, 8835, 26269, 6868, 9101, 25897, 59343, 197131, 93082, 26224, 23077, 23304, 54764, 130507, 64844, 7398, 51132, 9958, 55031, 9306, 55030, 79718, 23473, 8065, 56852, 51569, 59082, 9736, 51366, 64326, 55294, 55293, 8453, 57393, 57599, 10003, 7128, 6447, 9581, 55325, 7174, 84085, 64750, 51592, 205564, 80…	885	793	9658	1.23855	1	0.835828	32.1873
GOTERM_BP_FAT	GO:0006511~ubiquitin-dependent protein catabolic process	28	2.37288	0.0321528	64750, 23032, 80267, 54532, 23358, 115426, 4734, 57695, 26269, 9101, 197131, 1540, 23304, 6477, 130507, 7398, 9958, 29761, 55031, 79718, 8065, 51366, 9736, 8453, 83737, 26235, 10600, 57478	885	204	9658	1.49786	1	0.858926	43.7515
Annotation Cluster 8	Enrichment Score: 4.038358644418943
Category	Term	Count	%	PValue	Genes	List Total	Pop Hits	Pop Total	Fold Enrichment	Bonferroni	Benjamini	FDR
INTERPRO	IPR014001:DEAD-like helicase, N-terminal	26	2.20339	1.69251e-06	79665, 10973, 170506, 1106, 113510, 164045, 23517, 1105, 257218, 57697, 8467, 1662, 1974, 5965, 56916, 79009, 64848, 54505, 9044, 7486, 11218, 25788, 80205, 546, 55510, 83990	1044	101	11754	2.89826	0.0021894	0.000365234	0.00276213
SP_PIR_KEYWORDS	helicase	28	2.37288	6.45331e-06	79665, 10973, 170506, 1106, 113510, 23517, 164045, 1105, 257218, 57697, 8467, 1662, 1974, 9931, 5965, 56916, 79009, 64848, 54505, 9044, 7486, 11218, 25788, 80205, 546, 23064, 55510, 83990	1172	122	13223	2.58941	0.00263593	0.00016495	0.00902987
UP_SEQ_FEATURE	domain:Helicase C-terminal	24	2.0339	9.41737e-06	7486, 79665, 170506, 1106, 113510, 164045, 23517, 11218, 1105, 25788, 257218, 80205, 57697, 8467, 1662, 1974, 546, 56916, 5965, 79009, 64848, 54505, 55510, 9044	1172	97	13210	2.78878	0.0255746	0.00136261	0.0167926
INTERPRO	IPR001650:DNA/RNA helicase, C-terminal	24	2.0339	1.35605e-05	7486, 79665, 10973, 170506, 1106, 113510, 164045, 23517, 11218, 25788, 257218, 80205, 57697, 8467, 1662, 1974, 546, 56916, 5965, 79009, 64848, 54505, 55510, 9044	1044	99	11754	2.72936	0.0174076	0.00194931	0.0221283
INTERPRO	IPR014021:Helicase, superfamily 1 and 2, ATP-binding	24	2.0339	1.35605e-05	7486, 79665, 10973, 170506, 1106, 113510, 164045, 23517, 11218, 1105, 25788, 80205, 57697, 8467, 1662, 1974, 546, 56916, 5965, 79009, 64848, 54505, 55510, 9044	1044	99	11754	2.72936	0.0174076	0.00194931	0.0221283
UP_SEQ_FEATURE	domain:Helicase ATP-binding	24	2.0339	1.60753e-05	7486, 79665, 170506, 1106, 113510, 164045, 23517, 11218, 1105, 25788, 80205, 57697, 8467, 1662, 1974, 546, 56916, 5965, 79009, 64848, 54505, 55510, 83990, 9044	1172	100	13210	2.70512	0.04326	0.00220874	0.0286632
SMART	SM00487:DEXDc	26	2.20339	2.62787e-05	79665, 10973, 170506, 1106, 113510, 164045, 23517, 1105, 257218, 57697, 8467, 1662, 1974, 5965, 56916, 79009, 64848, 54505, 9044, 7486, 11218, 25788, 80205, 546, 55510, 83990	678	101	6501	2.46833	0.00696586	0.00174603	0.0344661
GOTERM_MF_FAT	GO:0004386~helicase activity	28	2.37288	3.84282e-05	79665, 10973, 170506, 1106, 113510, 23517, 164045, 1105, 257218, 57697, 8467, 1662, 1974, 9931, 5965, 56916, 79009, 64848, 54505, 9044, 7486, 11218, 25788, 80205, 546, 23064, 55510, 83990	866	127	9211	2.345	0.0295671	0.0042784	0.0587851
UP_SEQ_FEATURE	short sequence motif:DEAH box	13	1.10169	9.0634e-05	7486, 79665, 170506, 1106, 113510, 164045, 1105, 80205, 57697, 8467, 64848, 54505, 83990	1172	39	13210	3.75711	0.220689	0.00992424	0.161504
SMART	SM00490:HELICc	24	2.0339	0.000132401	7486, 79665, 10973, 170506, 1106, 113510, 164045, 23517, 11218, 25788, 257218, 80205, 57697, 8467, 1662, 1974, 546, 56916, 5965, 79009, 64848, 54505, 55510, 9044	678	98	6501	2.3482	0.034608	0.00701947	0.173541
GOTERM_MF_FAT	GO:0016887~ATPase activity	45	3.81356	0.000203945	79665, 4331, 10973, 170506, 23078, 23200, 55729, 1106, 11104, 113510, 23517, 29028, 164045, 23461, 1105, 5189, 57697, 8467, 5205, 1662, 6683, 1974, 5965, 79009, 51773, 54505, 7486, 10845, 5243, 5981, 11218, 25788, 51382, 91694, 6059, 2965, 1022, 51185, 490, 55510, 2186, 79572, 83990, 902, 528	866	271	9211	1.76617	0.147257	0.0197152	0.311613
GOTERM_MF_FAT	GO:0042623~ATPase activity, coupled	38	3.22034	0.000701797	79665, 4331, 10973, 170506, 23200, 1106, 113510, 11104, 23517, 164045, 1105, 5189, 57697, 5205, 1662, 6683, 1974, 5965, 79009, 54505, 7486, 10845, 5243, 5981, 11218, 25788, 51382, 91694, 2965, 1022, 51185, 490, 55510, 2186, 79572, 83990, 902, 528	866	229	9211	1.76497	0.422066	0.0533536	1.06849
INTERPRO	IPR011545:DNA/RNA helicase, DEAD/DEAH box type, N-terminal	14	1.18644	0.00100205	7486, 10973, 170506, 113510, 23517, 164045, 11218, 57697, 1662, 1974, 5965, 79009, 54505, 55510	1044	56	11754	2.81466	0.727008	0.102545	1.62285
GOTERM_MF_FAT	GO:0070035~purine NTP-dependent helicase activity	18	1.52542	0.00233807	7486, 79665, 10973, 170506, 1106, 113510, 164045, 23517, 11218, 1105, 57697, 1662, 1974, 5965, 79009, 54505, 55510, 83990	866	86	9211	2.22619	0.839292	0.107974	3.51841
GOTERM_MF_FAT	GO:0008026~ATP-dependent helicase activity	18	1.52542	0.00233807	7486, 79665, 10973, 170506, 1106, 113510, 164045, 23517, 11218, 1105, 57697, 1662, 1974, 5965, 79009, 54505, 55510, 83990	866	86	9211	2.22619	0.839292	0.107974	3.51841
INTERPRO	IPR002464:DNA/RNA helicase, ATP-dependent, DEAH-box type, conserved site	9	0.762712	0.00842443	7486, 79665, 8467, 170506, 1106, 1105, 54505, 83990, 57697	1044	34	11754	2.98022	0.999983	0.333538	12.8961
Annotation Cluster 9	Enrichment Score: 4.016154758996924
Category	Term	Count	%	PValue	Genes	List Total	Pop Hits	Pop Total	Fold Enrichment	Bonferroni	Benjamini	FDR
INTERPRO	IPR019787:Zinc finger, PHD-finger	23	1.94915	6.52447e-07	22823, 51592, 5927, 55870, 54556, 55904, 51105, 8028, 115426, 80853, 4297, 257218, 57117, 23469, 9678, 79960, 58508, 11177, 29994, 51773, 2186, 10765, 10771	1044	78	11754	3.31985	0.000844563	0.00016897	0.00106478
INTERPRO	IPR001965:Zinc finger, PHD-type	23	1.94915	2.06923e-06	22823, 51592, 5927, 55870, 54556, 55904, 51105, 8028, 115426, 80853, 4297, 257218, 57117, 23469, 9678, 79960, 58508, 11177, 29994, 51773, 2186, 10765, 10771	1044	83	11754	3.11986	0.00267607	0.000382735	0.00337692
INTERPRO	IPR019786:Zinc finger, PHD-type, conserved site	23	1.94915	4.82039e-06	22823, 152518, 51592, 5927, 55870, 54556, 55904, 51105, 8028, 115426, 80853, 4297, 257218, 57117, 23469, 9678, 79960, 11177, 546, 29994, 51773, 10765, 10771	1044	87	11754	2.97642	0.00622297	0.000779998	0.00786655
SMART	SM00249:PHD	23	1.94915	2.55246e-05	22823, 51592, 5927, 55870, 54556, 55904, 51105, 8028, 115426, 80853, 4297, 257218, 57117, 23469, 9678, 79960, 58508, 11177, 29994, 51773, 2186, 10765, 10771	678	83	6501	2.65705	0.00676663	0.00226065	0.0334771
UP_SEQ_FEATURE	zinc finger region:PHD-type	15	1.27119	7.63473e-05	51592, 55870, 55904, 54556, 51105, 115426, 80853, 257218, 57117, 23469, 11177, 546, 51773, 29994, 10771	1172	50	13210	3.3814	0.189448	0.00871346	0.136062
UP_SEQ_FEATURE	zinc finger region:PHD-type 1	9	0.762712	0.00230999	22823, 9678, 58508, 79960, 5927, 8028, 2186, 4297, 10765	1172	28	13210	3.62293	0.998274	0.1803	4.04028
UP_SEQ_FEATURE	zinc finger region:PHD-type 2	8	0.677966	0.00487942	22823, 9678, 58508, 5927, 8028, 2186, 4297, 10765	1172	25	13210	3.60683	0.999999	0.2918	8.35314
UP_SEQ_FEATURE	zinc finger region:PHD-type 3	4	0.338983	0.051951	58508, 5927, 4297, 10765	1172	10	13210	4.50853	1	0.840314	61.3789
Annotation Cluster 10	Enrichment Score: 2.9037965325754334
Category	Term	Count	%	PValue	Genes	List Total	Pop Hits	Pop Total	Fold Enrichment	Bonferroni	Benjamini	FDR
GOTERM_CC_FAT	GO:0005694~chromosome	49	4.15254	0.000216977	26039, 3005, 1106, 55183, 1105, 8467, 200765, 166815, 79003, 23137, 5926, 5981, 56852, 7175, 546, 6249, 545, 23122, 23063, 55320, 10051, 4683, 5048, 4734, 91687, 257218, 25909, 11177, 10274, 10111, 10735, 23244, 8899, 79677, 51111, 329, 23347, 7155, 51742, 324, 80351, 1060, 3981, 80205, 4999, 5001, 25913, 27309, 23047	648	387	8798	1.71907	0.0902743	0.00785335	0.305998
GOTERM_CC_FAT	GO:0044427~chromosomal part	42	3.55932	0.000337721	26039, 4683, 3005, 1106, 5048, 55183, 4734, 1105, 91687, 257218, 25909, 200765, 10274, 10111, 166815, 10735, 79003, 23244, 5926, 51111, 329, 51742, 5981, 7155, 324, 80351, 56852, 1060, 80205, 4999, 7175, 5001, 546, 6249, 27309, 25913, 545, 23122, 23047, 23063, 55320, 10051	648	321	8798	1.77645	0.13694	0.00977005	0.475904
GOTERM_CC_FAT	GO:0000785~chromatin	19	1.61017	0.026524	23244, 5926, 329, 1106, 3005, 51742, 7155, 56852, 1105, 4734, 257218, 80205, 4999, 25909, 546, 10274, 545, 23047, 10735	648	150	8798	1.71977	0.999992	0.332462	31.5901
Annotation Cluster 11	Enrichment Score: 2.7725433392433447
Category	Term	Count	%	PValue	Genes	List Total	Pop Hits	Pop Total	Fold Enrichment	Bonferroni	Benjamini	FDR
GOTERM_MF_FAT	GO:0032553~ribonucleotide binding	172	14.5763	0.000792304	1195, 23078, 55236, 1106, 23515, 26750, 113510, 23517, 29028, 164045, 23461, 1105, 10693, 9748, 51175, 1974, 51776, 9931, 56916, 23075, 79009, 23137, 9044, 57761, 7486, 64121, 6782, 1182, 85865, 55752, 1326, 25788, 149420, 4297, 54899, 8934, 9874, 28512, 1983, 167153, 51095, 10914, 7175, 546, 84896, 545, 6016, 54822, 23064, 10142, 1456, 9367, 170506, 51715, 9886, 10672, 1783, 57697, 23012, 221079…	866	1463	9211	1.25047	0.461536	0.0547217	1.2055
GOTERM_MF_FAT	GO:0032555~purine ribonucleotide binding	172	14.5763	0.000792304	1195, 23078, 55236, 1106, 23515, 26750, 113510, 23517, 29028, 164045, 23461, 1105, 10693, 9748, 51175, 1974, 51776, 9931, 56916, 23075, 79009, 23137, 9044, 57761, 7486, 64121, 6782, 1182, 85865, 55752, 1326, 25788, 149420, 4297, 54899, 8934, 9874, 28512, 1983, 167153, 51095, 10914, 7175, 546, 84896, 545, 6016, 54822, 23064, 10142, 1456, 9367, 170506, 51715, 9886, 10672, 1783, 57697, 23012, 221079…	866	1463	9211	1.25047	0.461536	0.0547217	1.2055
GOTERM_MF_FAT	GO:0017076~purine nucleotide binding	178	15.0847	0.00106007	1195, 23078, 55236, 1106, 23515, 26750, 113510, 23517, 29028, 164045, 23461, 1105, 10693, 9748, 51175, 1974, 51776, 9931, 56916, 23075, 79009, 25821, 23137, 9044, 57761, 7486, 64121, 8540, 6782, 1182, 85865, 55752, 1326, 25788, 149420, 51363, 4297, 54899, 8934, 9874, 28512, 1983, 167153, 51095, 10914, 7175, 546, 84896, 545, 6016, 54822, 23064, 10142, 1456, 9367, 170506, 51715, 9886, 10672, 1783, …	866	1530	9211	1.23742	0.563233	0.0667009	1.60984
SP_PIR_KEYWORDS	nucleotide-binding	153	12.9661	0.00112316	1195, 23078, 55236, 1106, 26750, 113510, 23517, 29028, 164045, 23461, 1105, 10693, 9748, 51175, 1974, 51776, 9931, 56916, 79009, 23137, 9044, 7486, 64121, 6782, 1182, 85865, 55752, 1326, 25788, 149420, 4297, 9874, 8934, 28512, 1983, 167153, 51095, 10914, 546, 84896, 545, 6016, 54822, 23064, 10142, 1456, 9367, 170506, 51715, 9886, 10672, 1783, 57697, 23012, 221079, 6683, 5563, 5965, 10111, 60558, …	1172	1359	13223	1.27021	0.368484	0.0227195	1.56025
GOTERM_MF_FAT	GO:0000166~nucleotide binding	205	17.3729	0.00132866	1195, 10891, 55236, 140890, 23515, 23517, 29028, 51175, 1974, 51776, 56916, 6498, 23137, 57761, 7486, 79811, 6782, 1182, 85865, 1326, 55752, 25788, 149420, 51363, 54899, 9874, 28512, 1983, 167153, 51095, 7072, 7175, 84896, 546, 545, 1456, 9886, 23012, 221079, 85440, 58480, 8445, 9891, 9991, 5243, 817, 55207, 80205, 55106, 6897, 134266, 2585, 79631, 10746, 5128, 55278, 23171, 200894, 4752, 255967,…	866	1805	9211	1.208	0.645969	0.076768	2.01385
UP_SEQ_FEATURE	nucleotide phosphate-binding region:ATP	94	7.9661	0.00154789	5128, 1195, 1147, 23078, 55236, 1106, 26750, 54454, 113510, 23517, 164045, 29028, 1105, 4752, 343450, 9748, 8467, 1662, 1974, 51776, 9931, 56916, 5586, 5587, 64848, 79009, 55605, 51135, 9044, 23137, 7486, 6733, 1182, 2617, 5884, 5981, 1326, 149420, 25788, 7444, 11183, 9874, 57396, 10769, 6198, 84896, 4750, 546, 4646, 54822, 23064, 4649, 55510, 8780, 10051, 79665, 1456, 10973, 3800, 170506, 11104,…	1172	777	13210	1.36358	0.985899	0.128438	2.72467
GOTERM_MF_FAT	GO:0005524~ATP binding	141	11.9492	0.00173417	1195, 23078, 55236, 1106, 23515, 26750, 113510, 23517, 29028, 164045, 23461, 1105, 10693, 9748, 1974, 51776, 9931, 56916, 23075, 79009, 57761, 9044, 23137, 7486, 6782, 1182, 1326, 25788, 149420, 54899, 9874, 167153, 51095, 10914, 7175, 546, 84896, 545, 54822, 23064, 10142, 1456, 170506, 1783, 57697, 23012, 6683, 5563, 5965, 10111, 3796, 8445, 23097, 3799, 9891, 26057, 5243, 817, 92, 7525, 22868, …	866	1186	9211	1.26451	0.742198	0.092286	2.6209
GOTERM_MF_FAT	GO:0001883~purine nucleoside binding	150	12.7119	0.00246333	1195, 23078, 55236, 1106, 23515, 26750, 113510, 23517, 29028, 164045, 23461, 1105, 10693, 9748, 1974, 51776, 9931, 56916, 23075, 79009, 25821, 23137, 57761, 9044, 7486, 64121, 8540, 6782, 1182, 1326, 25788, 149420, 51363, 54899, 9874, 167153, 51095, 10914, 7175, 546, 84896, 545, 54822, 23064, 10142, 1456, 170506, 1783, 57697, 23012, 6683, 5563, 5965, 10111, 3796, 8445, 23097, 3799, 9891, 26057, 5…	866	1283	9211	1.24352	0.854304	0.107124	3.7036
GOTERM_MF_FAT	GO:0032559~adenyl ribonucleotide binding	141	11.9492	0.00262132	1195, 23078, 55236, 1106, 23515, 26750, 113510, 23517, 29028, 164045, 23461, 1105, 10693, 9748, 1974, 51776, 9931, 56916, 23075, 79009, 57761, 9044, 23137, 7486, 6782, 1182, 1326, 25788, 149420, 54899, 9874, 167153, 51095, 10914, 7175, 546, 84896, 545, 54822, 23064, 10142, 1456, 170506, 1783, 57697, 23012, 6683, 5563, 5965, 10111, 3796, 8445, 23097, 3799, 9891, 26057, 5243, 817, 92, 7525, 22868, …	866	1199	9211	1.2508	0.871257	0.10764	3.93671
GOTERM_MF_FAT	GO:0001882~nucleoside binding	150	12.7119	0.00305945	1195, 23078, 55236, 1106, 23515, 26750, 113510, 23517, 29028, 164045, 23461, 1105, 10693, 9748, 1974, 51776, 9931, 56916, 23075, 79009, 25821, 23137, 57761, 9044, 7486, 64121, 8540, 6782, 1182, 1326, 25788, 149420, 51363, 54899, 9874, 167153, 51095, 10914, 7175, 546, 84896, 545, 54822, 23064, 10142, 1456, 170506, 1783, 57697, 23012, 6683, 5563, 5965, 10111, 3796, 8445, 23097, 3799, 9891, 26057, 5…	866	1291	9211	1.23582	0.908653	0.118343	4.58039
SP_PIR_KEYWORDS	atp-binding	122	10.339	0.00318905	1195, 23078, 55236, 1106, 26750, 113510, 23517, 29028, 164045, 1105, 23461, 10693, 9748, 1974, 51776, 9931, 56916, 79009, 9044, 23137, 7486, 6782, 1182, 1326, 25788, 149420, 9874, 51095, 167153, 10914, 84896, 546, 545, 54822, 23064, 10142, 1456, 170506, 1783, 57697, 23012, 6683, 5563, 5965, 10111, 3796, 8445, 23097, 3799, 9891, 5243, 92, 817, 7525, 80205, 6897, 2585, 490, 11127, 79572, 10746, 548…	1172	1079	13223	1.27568	0.729208	0.0509143	4.37122
GOTERM_MF_FAT	GO:0030554~adenyl nucleotide binding	147	12.4576	0.00319395	1195, 23078, 55236, 1106, 23515, 26750, 113510, 23517, 29028, 164045, 23461, 1105, 10693, 9748, 1974, 51776, 9931, 56916, 23075, 79009, 25821, 23137, 57761, 9044, 7486, 8540, 6782, 1182, 1326, 25788, 149420, 51363, 54899, 9874, 167153, 51095, 10914, 7175, 546, 84896, 545, 54822, 23064, 10142, 1456, 170506, 1783, 57697, 23012, 6683, 5563, 5965, 10111, 3796, 8445, 23097, 3799, 9891, 26057, 5243, 81…	866	1264	9211	1.23697	0.917789	0.117435	4.77718
Annotation Cluster 12	Enrichment Score: 2.673160402046135
Category	Term	Count	%	PValue	Genes	List Total	Pop Hits	Pop Total	Fold Enrichment	Bonferroni	Benjamini	FDR
UP_SEQ_FEATURE	domain:WW 1	10	0.847458	0.000254967	64750, 60485, 23360, 54477, 23327, 80014, 11193, 4734, 83737, 94134	1172	26	13210	4.33513	0.504161	0.0266202	0.453707
UP_SEQ_FEATURE	domain:WW 2	10	0.847458	0.000254967	64750, 60485, 23360, 54477, 23327, 80014, 11193, 4734, 83737, 94134	1172	26	13210	4.33513	0.504161	0.0266202	0.453707
INTERPRO	IPR001202:WW/Rsp5/WWP	12	1.01695	0.00268215	51322, 64750, 60485, 23360, 54477, 29072, 23327, 80014, 11193, 4734, 83737, 94134	1044	48	11754	2.81466	0.969132	0.195374	4.28846
SMART	SM00456:WW	12	1.01695	0.00891615	51322, 64750, 60485, 23360, 54477, 29072, 23327, 80014, 11193, 4734, 83737, 94134	678	48	6501	2.39712	0.907665	0.257544	11.0845
UP_SEQ_FEATURE	domain:WW 3	4	0.338983	0.0277058	64750, 23327, 4734, 83737	1172	8	13210	5.63567	1	0.701124	39.4106
Annotation Cluster 13	Enrichment Score: 2.4505980683534463
Category	Term	Count	%	PValue	Genes	List Total	Pop Hits	Pop Total	Fold Enrichment	Bonferroni	Benjamini	FDR
GOTERM_CC_FAT	GO:0015630~microtubule cytoskeleton	64	5.42373	1.177e-06	81631, 79848, 22832, 55183, 2339, 23710, 79959, 51175, 9857, 23177, 23271, 25897, 80184, 55605, 23077, 7486, 675, 27031, 79718, 167691, 84376, 9702, 121441, 6249, 152815, 7128, 7840, 23122, 84333, 10142, 5108, 3800, 4739, 5144, 5048, 1783, 11104, 4735, 8100, 57223, 667, 54839, 55165, 6683, 6905, 153241, 7871, 3796, 8481, 4131, 3799, 117177, 10513, 11064, 81930, 80254, 324, 80351, 55207, 79739, 96…	648	465	8798	1.86868	0.000513043	0.00010263	0.00166226
GOTERM_CC_FAT	GO:0005874~microtubule	26	2.20339	0.0182304	81631, 3800, 79848, 11104, 1783, 5048, 23710, 54839, 51175, 23271, 6683, 6905, 55605, 3796, 4131, 3799, 10513, 79718, 81930, 324, 84376, 9702, 6249, 23122, 11127, 54801	648	219	8798	1.6119	0.999672	0.284119	22.8826
SP_PIR_KEYWORDS	microtubule	24	2.0339	0.0605442	81631, 10513, 3800, 79848, 57509, 81930, 11104, 1783, 5048, 23710, 54839, 51175, 84376, 9702, 23271, 6683, 6249, 23122, 11127, 55605, 3796, 4131, 54801, 3799	1172	185	13223	1.46367	1	0.455664	58.2696
GOTERM_BP_FAT	GO:0007017~microtubule-based process	26	2.20339	0.121328	5108, 3800, 11104, 5048, 5189, 667, 51175, 6905, 25897, 1647, 6683, 153241, 55605, 3796, 85440, 8481, 4131, 3799, 675, 81930, 80254, 858, 84376, 9662, 11127, 54801	885	214	9658	1.32588	1	0.982996	89.7435
Annotation Cluster 14	Enrichment Score: 2.2126323608656917
Category	Term	Count	%	PValue	Genes	List Total	Pop Hits	Pop Total	Fold Enrichment	Bonferroni	Benjamini	FDR
UP_SEQ_FEATURE	repeat:TPR 3	22	1.86441	0.000755901	151613, 10513, 23548, 79657, 27031, 4688, 8100, 91694, 7403, 57728, 6674, 92104, 29066, 9330, 23230, 90826, 9652, 130502, 79612, 55656, 80155, 80018	1172	112	13210	2.21401	0.875103	0.0741537	1.33945
UP_SEQ_FEATURE	repeat:TPR 4	17	1.44068	0.00116096	151613, 79657, 10513, 27031, 8100, 91694, 7403, 57728, 6674, 92104, 9330, 23230, 9652, 79612, 55656, 80155, 80018	1172	78	13210	2.45657	0.959061	0.107859	2.05023
SP_PIR_KEYWORDS	tpr repeat	23	1.94915	0.00205879	151613, 10513, 23548, 79657, 27031, 4688, 8100, 91694, 7403, 5903, 57728, 6674, 92104, 29066, 9330, 23230, 90826, 9652, 130502, 79612, 55656, 80155, 80018	1172	129	13223	2.01159	0.569545	0.0359849	2.84269
UP_SEQ_FEATURE	repeat:TPR 1	22	1.86441	0.00231605	151613, 10513, 23548, 79657, 27031, 4688, 8100, 91694, 7403, 57728, 6674, 92104, 29066, 9330, 23230, 90826, 9652, 130502, 79612, 55656, 80155, 80018	1172	122	13210	2.03254	0.998303	0.175764	4.05067
UP_SEQ_FEATURE	repeat:TPR 2	22	1.86441	0.00231605	151613, 10513, 23548, 79657, 27031, 4688, 8100, 91694, 7403, 57728, 6674, 92104, 29066, 9330, 23230, 90826, 9652, 130502, 79612, 55656, 80155, 80018	1172	122	13210	2.03254	0.998303	0.175764	4.05067
INTERPRO	IPR011990:Tetratricopeptide-like helical	23	1.94915	0.00231894	151613, 10513, 23548, 79657, 27031, 4688, 8100, 7403, 5903, 57728, 6674, 92104, 51340, 63908, 9330, 29066, 25904, 90826, 9652, 130502, 79612, 80155, 80018	1044	130	11754	1.99191	0.950536	0.181625	3.71801
INTERPRO	IPR013026:Tetratricopeptide region	19	1.61017	0.00281721	151613, 10513, 79657, 23548, 27031, 4688, 8100, 7403, 5903, 6674, 92104, 51340, 9330, 90826, 9652, 130502, 79612, 80155, 80018	1044	100	11754	2.13914	0.974098	0.183696	4.49977
UP_SEQ_FEATURE	repeat:TPR 6	13	1.10169	0.00316881	79657, 10513, 27031, 8100, 7403, 57728, 92104, 6674, 9330, 23230, 9652, 79612, 80155	1172	56	13210	2.61656	0.999839	0.215363	5.50271
INTERPRO	IPR019734:Tetratricopeptide repeat	18	1.52542	0.00346101	151613, 10513, 79657, 23548, 27031, 4688, 8100, 7403, 5903, 6674, 92104, 25904, 9330, 90826, 9652, 130502, 79612, 80155	1044	94	11754	2.15591	0.988777	0.201076	5.50105
UP_SEQ_FEATURE	repeat:TPR 7	12	1.01695	0.00374452	6674, 92104, 79657, 10513, 27031, 9330, 23230, 9652, 79612, 8100, 80155, 7403	1172	50	13210	2.70512	0.999967	0.243409	6.47125
UP_SEQ_FEATURE	repeat:TPR 5	13	1.10169	0.00496597	79657, 10513, 27031, 8100, 7403, 57728, 92104, 6674, 9330, 23230, 9652, 79612, 80155	1172	59	13210	2.48351	0.999999	0.289926	8.49519
UP_SEQ_FEATURE	repeat:TPR 8	10	0.847458	0.00853702	6674, 92104, 10513, 27031, 9330, 23230, 9652, 8100, 80155, 7403	1172	41	13210	2.74911	1	0.422193	14.1779
SMART	SM00028:TPR	18	1.52542	0.0144685	151613, 10513, 79657, 23548, 27031, 4688, 8100, 7403, 5903, 6674, 92104, 25904, 9330, 90826, 9652, 130502, 79612, 80155	678	93	6501	1.85584	0.979282	0.321367	17.4016
INTERPRO	IPR001440:Tetratricopeptide TPR-1	14	1.18644	0.023157	151613, 79657, 27031, 4688, 8100, 7403, 5903, 92104, 6674, 25904, 9330, 9652, 130502, 79612	1044	80	11754	1.97026	1	0.569499	31.7755
UP_SEQ_FEATURE	repeat:TPR 10	5	0.423729	0.0814511	27031, 9330, 23230, 9652, 8100	1172	19	13210	2.96614	1	0.929769	78.0212
UP_SEQ_FEATURE	repeat:TPR 11	4	0.338983	0.0834633	27031, 9330, 9652, 8100	1172	12	13210	3.75711	1	0.932384	78.8641
UP_SEQ_FEATURE	repeat:TPR 9	6	0.508475	0.0967038	6674, 27031, 9330, 23230, 9652, 8100	1172	28	13210	2.41529	1	0.945768	83.695
Annotation Cluster 15	Enrichment Score: 2.209022140448253
Category	Term	Count	%	PValue	Genes	List Total	Pop Hits	Pop Total	Fold Enrichment	Bonferroni	Benjamini	FDR
SP_PIR_KEYWORDS	bromodomain	12	1.01695	0.00032022	51592, 54014, 11177, 8850, 55870, 54454, 55023, 29028, 29994, 2186, 4297, 10771	1172	38	13223	3.56287	0.122774	0.00725086	0.44716
INTERPRO	IPR001487:Bromodomain	11	0.932203	0.00169336	51592, 54014, 11177, 55870, 54454, 55023, 29028, 29994, 2186, 4297, 10771	1044	39	11754	3.17551	0.888614	0.145098	2.72799
UP_SEQ_FEATURE	domain:Bromo	9	0.762712	0.00230999	51592, 11177, 8850, 55870, 54454, 29028, 29994, 2186, 10771	1172	28	13210	3.62293	0.998274	0.1803	4.04028
SMART	SM00297:BROMO	11	0.932203	0.00541495	51592, 54014, 11177, 55870, 54454, 55023, 29028, 29994, 2186, 4297, 10771	678	39	6501	2.70445	0.764087	0.213934	6.87473
INTERPRO	IPR018359:Bromodomain, conserved site	9	0.762712	0.0100917	51592, 54014, 11177, 55870, 54454, 55023, 29028, 29994, 2186	1044	35	11754	2.89507	0.999998	0.374443	15.2558
UP_SEQ_FEATURE	domain:DDT	4	0.338983	0.0113239	11177, 29994, 51773, 2186	1172	6	13210	7.51422	1	0.49393	18.3795
INTERPRO	IPR004022:DDT family	3	0.254237	0.0418129	11177, 29994, 2186	1044	4	11754	8.44397	1	0.715522	50.1953
INTERPRO	IPR018501:DDT superfamily	3	0.254237	0.0656373	11177, 29994, 2186	1044	5	11754	6.75517	1	0.80964	66.9771
Annotation Cluster 16	Enrichment Score: 2.054242649318099
Category	Term	Count	%	PValue	Genes	List Total	Pop Hits	Pop Total	Fold Enrichment	Bonferroni	Benjamini	FDR
SP_PIR_KEYWORDS	isopeptide bond	38	3.22034	0.00281623	55749, 7705, 4205, 22832, 57512, 23175, 5189, 667, 9140, 4820, 84268, 54832, 259282, 58517, 60558, 29994, 5324, 6095, 301, 3097, 55870, 81624, 8065, 51569, 4297, 9839, 10210, 5903, 4170, 6897, 10914, 8453, 84896, 7174, 143684, 9786, 6935, 26043	1172	261	13223	1.64265	0.684458	0.0469243	3.86952
SP_PIR_KEYWORDS	ubl conjugation	61	5.16949	0.00741845	23032, 55749, 7705, 257397, 4205, 57534, 22832, 115426, 286053, 57820, 23175, 23208, 25898, 4820, 59343, 55602, 5324, 29994, 7398, 6095, 3097, 81624, 8065, 4297, 7071, 10914, 8453, 84896, 143684, 7174, 9786, 5932, 26043, 6935, 7572, 64750, 8553, 57512, 5189, 667, 84268, 54832, 259282, 23118, 58517, 60558, 27342, 79677, 55870, 81930, 133746, 324, 10210, 9839, 5903, 6335, 4170, 6897, 2861, 8139, 78…	1172	495	13223	1.39036	0.952425	0.10306	9.89503
UP_SEQ_FEATURE	cross-link:Glycyl lysine isopeptide (Lys-Gly) (interchain with G-Cter in ubiquitin)	22	1.86441	0.0329072	55749, 55870, 3097, 81624, 22832, 57512, 4297, 5189, 4170, 667, 6897, 4820, 84896, 54832, 259282, 58517, 143684, 7174, 60558, 29994, 9786, 26043	1172	155	13210	1.5998	1	0.752094	44.9377
Annotation Cluster 17	Enrichment Score: 2.0515555047918546
Category	Term	Count	%	PValue	Genes	List Total	Pop Hits	Pop Total	Fold Enrichment	Bonferroni	Benjamini	FDR
INTERPRO	IPR013069:BTB/POZ	21	1.77966	0.000556659	57621, 53339, 9886, 25998, 65986, 27107, 55892, 1102, 27252, 653121, 8139, 253461, 60468, 7690, 10773, 26137, 54813, 54800, 49854, 64412, 23099	1044	102	11754	2.31795	0.51377	0.0634498	0.9046
INTERPRO	IPR011333:BTB/POZ fold	22	1.86441	0.00505798	57621, 53339, 9886, 25998, 65986, 27107, 55892, 1102, 27252, 653121, 8139, 253461, 60468, 7690, 10773, 26137, 54813, 84280, 54800, 49854, 64412, 23099	1044	130	11754	1.90531	0.998594	0.248368	7.94237
INTERPRO	IPR000210:BTB/POZ-like	22	1.86441	0.00553492	57621, 53339, 9886, 25998, 65986, 27107, 55892, 1102, 27252, 653121, 8139, 253461, 60468, 7690, 10773, 26137, 54813, 84280, 54800, 49854, 64412, 23099	1044	131	11754	1.89076	0.999244	0.2588	8.65991
UP_SEQ_FEATURE	domain:BTB	19	1.61017	0.0134079	57621, 53339, 65986, 27107, 55892, 27252, 653121, 8139, 253461, 60468, 7690, 10773, 26137, 84280, 54813, 54800, 49854, 64412, 23099	1172	116	13210	1.84617	1	0.517188	21.3938
SMART	SM00225:BTB	22	1.86441	0.0289618	57621, 53339, 9886, 25998, 65986, 27107, 55892, 1102, 27252, 653121, 8139, 253461, 60468, 7690, 10773, 26137, 54813, 84280, 54800, 49854, 64412, 23099	678	131	6501	1.61028	0.999597	0.451931	31.9904
INTERPRO	IPR013089:Kelch related	10	0.847458	0.0810596	8139, 53339, 60468, 65986, 54813, 55892, 27252, 54800, 653121, 23099	1044	60	11754	1.87644	1	0.848541	74.8318
