# Supplementary material for: An Integrated Transcriptomic and Meta-Analysis of Hepatoma Cells Reveals Factors That Influence Susceptibility to HCV Infection
Source: PLoS One. 2011 Oct 25;6(10):e25584. doi: 10.1371/journal.pone.0025584 (PMC3201949; doi:10.1371/journal.pone.0025584)
Supplement: Table S3 — Differentially expressed genes assigned to branches of the tree of cells. Shown are the Entrez gene IDs, the tree branch to which the differentially expressed gene is ascribed and the cells in which the gene is up- and downregulated. (TXT) [file pone.0025584.s006.txt]

entrez gene ID	tree branch	cell upregulated	cell downregulated
55170	HUH7 TO HUH751	HUH7	HUH751
8817	HUH7 TO HUH751	HUH7	HUH751
7169	HUH7 TO HUH751	HUH7	HUH751
81031	HUH7 TO HUH751	HUH7	HUH751
7041	HUH7 TO HUH751	HUH7	HUH751
56891	HUH7 TO HUH751	HUH7	HUH751
3034	HUH7 TO HUH751	HUH7	HUH751
8829	HUH7 TO HUH751	HUH7	HUH751
57473	HUH7 TO HUH751	HUH7	HUH751
64577	HUH7 TO HUH751	HUH7	HUH751
10301	HUH7 TO HUH751	HUH7	HUH751
7057	HUH7 TO HUH751	HUH7	HUH751
5105	HUH7 TO HUH751	HUH7	HUH751
5793	HUH7 TO HUH751	HUH7	HUH751
2	HUH7 TO HUH751	HUH7	HUH751
8870	HUH7 TO HUH751	HUH7	HUH751
6876	HUH7 TO HUH751	HUH7	HUH751
8660	HUH7 TO HUH751	HUH7	HUH751
5919	HUH7 TO HUH751	HUH7	HUH751
4885	HUH7 TO HUH751	HUH7	HUH751
3880	HUH7 TO HUH751	HUH7	HUH751
5175	HUH7 TO HUH751	HUH7	HUH751
57407	HUH7 TO HUH751	HUH7	HUH751
1728	HUH7 TO HUH751	HUH7	HUH751
4071	HUH7 TO HUH751	HUH7	HUH751
5054	HUH7 TO HUH751	HUH7	HUH751
145567	HUH7 TO HUH751	HUH7	HUH751
139221	HUH7 TO HUH751	HUH7	HUH751
7076	HUH7 TO HUH751	HUH7	HUH751
9076	HUH7 TO HUH751	HUH7	HUH751
60681	HUH7 TO HUH751	HUH7	HUH751
4277	HUH7 TO HUH751	HUH7	HUH751
55089	HUH7 TO HUH751	HUH7	HUH751
84968	HUH7 TO HUH751	HUH7	HUH751
1373	HUH7 TO HUH751	HUH7	HUH751
1490	HUH7 TO HUH751	HUH7	HUH751
2013	HUH7 TO HUH751	HUH7	HUH751
7412	HUH7 TO HUH751	HUH7	HUH751
5340	HUH7 TO HUH751	HUH7	HUH751
7048	HUH7 TO HUH751	HUH7	HUH751
9518	HUH7 TO HUH751	HUH7	HUH751
10206	HUH7 TO HUH751	HUH7	HUH751
6535	HUH7 TO HUH751	HUH7	HUH751
79191	HUH7 TO HUH751	HUH7	HUH751
7363	HUH7 TO HUH751	HUH7	HUH751
28959	HUH7 TO HUH751	HUH7	HUH751
6752	HUH7 TO HUH751	HUH7	HUH751
8793	HUH7 TO HUH751	HUH7	HUH751
2267	HUH7 TO HUH751	HUH7	HUH751
2919	HUH7 TO HUH751	HUH7	HUH751
23180	HUH7 TO HUH751	HUH7	HUH751
3026	HUH7 TO HUH751	HUH7	HUH751
3053	HUH7 TO HUH751	HUH7	HUH751
21	HUH7 TO HUH751	HUH7	HUH751
51330	HUH7 TO HUH751	HUH7	HUH751
130733	HUH7 TO HUH751	HUH7	HUH751
81602	HUH7 TO HUH751	HUH7	HUH751
6364	HUH7 TO HUH751	HUH7	HUH751
150483	HUH7 TO HUH751	HUH7	HUH751
255738	HUH7 TO HUH751	HUH7	HUH751
230	HUH7 TO HUH751	HUH7	HUH751
11182	HUH7 TO HUH751	HUH7	HUH751
540	HUH7 TO HUH751	HUH7	HUH751
51809	HUH7 TO HUH751	HUH7	HUH751
51066	HUH7 TO HUH751	HUH7	HUH751
8644	HUH7 TO HUH751	HUH7	HUH751
399474	HUH7 TO HUH751	HUH7	HUH751
57016	HUH7 TO HUH751	HUH7	HUH751
3484	HUH7 TO HUH751	HUH7	HUH751
10609	HUH7 TO HUH751	HUH7	HUH751
1646	HUH7 TO HUH751	HUH7	HUH751
27242	HUH7 TO HUH751	HUH7	HUH751
26354	HUH7 TO HUH751	HUH7	HUH751
5502	HUH7 TO HUH751	HUH7	HUH751
4148	HUH7 TO HUH751	HUH7	HUH751
51473	HUH7 TO HUH751	HUH7	HUH751
3491	HUH7 TO HUH751	HUH7	HUH751
890	HUH7 TO HUH751	HUH7	HUH751
27329	HUH7 TO HUH751	HUH7	HUH751
5468	HUH7 TO HUH751	HUH7	HUH751
5646	HUH7 TO HUH751	HUH7	HUH751
152137	HUH7 TO HUH751	HUH7	HUH751
340277	HUH7 TO HUH751	HUH7	HUH751
2938	HUH7 TO HUH751	HUH7	HUH751
51655	HUH7 TO HUH751	HUH7	HUH751
4052	HUH7 TO HUH751	HUH7	HUH751
1847	HUH7 TO HUH751	HUH7	HUH751
4882	HUH7 TO HUH751	HUH7	HUH751
93099	HUH7 TO HUH751	HUH7	HUH751
1645	HUH7 TO HUH751	HUH7	HUH751
113189	HUH7 TO HUH751	HUH7	HUH751
55213	HUH7 TO HUH751	HUH7	HUH751
6291	HUH7 TO HUH751	HUH7	HUH751
137492	HUH7 TO HUH751	HUH7	HUH751
29902	HUH7 TO HUH751	HUH7	HUH751
51028	HUH7 TO HUH751	HUH7	HUH751
9143	HUH7 TO HUH751	HUH7	HUH751
197	HUH7 TO HUH751	HUH7	HUH751
51131	HUH7 TO HUH751	HUH7	HUH751
58489	HUH7 TO HUH751	HUH7	HUH751
8436	HUH7 TO HUH751	HUH7	HUH751
11230	HUH7 TO HUH751	HUH7	HUH751
8630	HUH7 TO HUH751	HUH7	HUH751
10581	HUH7 TO HUH751	HUH7	HUH751
3052	HUH7 TO HUH751	HUH7	HUH751
4212	HUH7 TO HUH751	HUH7	HUH751
2147	HUH7 TO HUH751	HUH7	HUH751
155066	HUH7 TO HUH751	HUH7	HUH751
3146	HUH7 TO HUH751	HUH7	HUH751
29974	HUH7 TO HUH751	HUH7	HUH751
2625	HUH7 TO HUH751	HUH7	HUH751
54960	HUH7 TO HUH751	HUH7	HUH751
1969	HUH7 TO HUH751	HUH7	HUH751
58191	HUH7 TO HUH751	HUH7	HUH751
57213	HUH7 TO HUH751	HUH7	HUH751
54965	HUH7 TO HUH751	HUH7	HUH751
128637	HUH7 TO HUH751	HUH7	HUH751
10586	HUH7 TO HUH751	HUH7	HUH751
5984	HUH7 TO HUH751	HUH7	HUH751
22856	HUH7 TO HUH751	HUH7	HUH751
53820	HUH7 TO HUH751	HUH7	HUH751
23208	HUH7 TO HUH751	HUH7	HUH751
10240	HUH7 TO HUH751	HUH7	HUH751
6676	HUH7 TO HUH751	HUH7	HUH751
389906	HUH7 TO HUH751	HUH7	HUH751
84904	HUH7 TO HUH751	HUH7	HUH751
5337	HUH7 TO HUH751	HUH7	HUH751
81928	HUH7 TO HUH751	HUH7	HUH751
114571	HUH7 TO HUH751	HUH7	HUH751
10838	HUH7 TO HUH751	HUH7	HUH751
57820	HUH7 TO HUH751	HUH7	HUH751
23635	HUH7 TO HUH751	HUH7	HUH751
654342	HUH7 TO HUH751	HUH7	HUH751
650	HUH7 TO HUH751	HUH7	HUH751
29995	HUH7 TO HUH751	HUH7	HUH751
7045	HUH7 TO HUH751	HUH7	HUH751
8309	HUH7 TO HUH751	HUH7	HUH751
1081	HUH7 TO HUH751	HUH7	HUH751
30	HUH7 TO HUH751	HUH7	HUH751
11215	HUH7 TO HUH751	HUH7	HUH751
9032	HUH7 TO HUH751	HUH7	HUH751
6941	HUH7 TO HUH751	HUH7	HUH751
26128	HUH7 TO HUH751	HUH7	HUH751
10910	HUH7 TO HUH751	HUH7	HUH751
2296	HUH7 TO HUH751	HUH7	HUH751
23090	HUH7 TO HUH751	HUH7	HUH751
2861	HUH7 TO HUH751	HUH7	HUH751
2332	HUH7 TO HUH751	HUH7	HUH751
3611	HUH7 TO HUH751	HUH7	HUH751
344838	HUH7 TO HUH751	HUH7	HUH751
7168	HUH7 TO HUH751	HUH7	HUH751
6867	HUH7 TO HUH751	HUH7	HUH751
79583	HUH7 TO HUH751	HUH7	HUH751
10468	HUH7 TO HUH751	HUH7	HUH751
1522	HUH7 TO HUH751	HUH7	HUH751
64778	HUH7 TO HUH751	HUH7	HUH751
64359	HUH7 TO HUH751	HUH7	HUH751
1312	HUH7 TO HUH751	HUH7	HUH751
83752	HUH7 TO HUH751	HUH7	HUH751
84894	HUH7 TO HUH751	HUH7	HUH751
3628	HUH7 TO HUH751	HUH7	HUH751
2710	HUH7 TO HUH751	HUH7	HUH751
1951	HUH7 TO HUH751	HUH7	HUH751
8795	HUH7 TO HUH751	HUH7	HUH751
57613	HUH7 TO HUH751	HUH7	HUH751
2132	HUH7 TO HUH751	HUH7	HUH751
65987	HUH7 TO HUH751	HUH7	HUH751
9768	HUH7 TO HUH751	HUH7	HUH751
22943	HUH7 TO HUH751	HUH7	HUH751
2317	HUH7 TO HUH751	HUH7	HUH751
221143	HUH7 TO HUH751	HUH7	HUH751
57761	HUH7 TO HUH751	HUH7	HUH751
27147	HUH7 TO HUH751	HUH7	HUH751
258010	HUH7 TO HUH751	HUH7	HUH751
100093630	HUH7 TO HUH751	HUH7	HUH751
140828	HUH7 TO HUH751	HUH7	HUH751
8318	HUH7 TO HUH751	HUH7	HUH751
27233	HUH7 TO HUH751	HUH7	HUH751
9965	HUH7 TO HUH751	HUH7	HUH751
5160	HUH7 TO HUH751	HUH7	HUH751
55902	HUH7 TO HUH751	HUH7	HUH751
6443	HUH7 TO HUH751	HUH7	HUH751
118788	HUH7 TO HUH751	HUH7	HUH751
79621	HUH7 TO HUH751	HUH7	HUH751
598	HUH7 TO HUH751	HUH7	HUH751
55830	HUH7 TO HUH751	HUH7	HUH751
11102	HUH7 TO HUH751	HUH7	HUH751
2295	HUH7 TO HUH751	HUH7	HUH751
214	HUH7 TO HUH751	HUH7	HUH751
11235	HUH7 TO HUH751	HUH7	HUH751
1846	HUH7 TO HUH751	HUH7	HUH751
2308	HUH7 TO HUH751	HUH7	HUH751
8226	HUH7 TO HUH751	HUH7	HUH751
3148	HUH7 TO HUH751	HUH7	HUH751
8819	HUH7 TO HUH751	HUH7	HUH751
1974	HUH7 TO HUH751	HUH7	HUH751
56261	HUH7 TO HUH751	HUH7	HUH751
84962	HUH7 TO HUH751	HUH7	HUH751
8797	HUH7 TO HUH751	HUH7	HUH751
29015	HUH7 TO HUH751	HUH7	HUH751
57094	HUH7 TO HUH751	HUH7	HUH751
55341	HUH7 TO HUH751	HUH7	HUH751
149175	HUH7 TO HUH751	HUH7	HUH751
10252	HUH7 TO HUH751	HUH7	HUH751
3248	HUH7 TO HUH751	HUH7	HUH751
955	HUH7 TO HUH751	HUH7	HUH751
22903	HUH7 TO HUH751	HUH7	HUH751
55937	HUH7 TO HUH751	HUH7	HUH751
79890	HUH7 TO HUH751	HUH7	HUH751
5162	HUH7 TO HUH751	HUH7	HUH751
54069	HUH7 TO HUH751	HUH7	HUH751
1672	HUH7 TO HUH751	HUH7	HUH751
6778	HUH7 TO HUH751	HUH7	HUH751
5104	HUH7 TO HUH751	HUH7	HUH751
84890	HUH7 TO HUH751	HUH7	HUH751
4922	HUH7 TO HUH751	HUH7	HUH751
7060	HUH7 TO HUH751	HUH7	HUH751
338657	HUH7 TO HUH751	HUH7	HUH751
51762	HUH7 TO HUH751	HUH7	HUH751
51084	HUH7 TO HUH751	HUH7	HUH751
51477	HUH7 TO HUH751	HUH7	HUH751
84517	HUH7 TO HUH751	HUH7	HUH751
23316	HUH7 TO HUH751	HUH7	HUH751
116832	HUH7 TO HUH751	HUH7	HUH751
57136	HUH7 TO HUH751	HUH7	HUH751
440275	HUH7 TO HUH751	HUH7	HUH751
140809	HUH7 TO HUH751	HUH7	HUH751
123920	HUH7 TO HUH751	HUH7	HUH751
123169	HUH7 TO HUH751	HUH7	HUH751
56654	HUH7 TO HUH751	HUH7	HUH751
7846	HUH7 TO HUH751	HUH7	HUH751
9123	HUH7 TO HUH751	HUH7	HUH751
4192	HUH7 TO HUH751	HUH7	HUH751
51177	HUH7 TO HUH751	HUH7	HUH751
55701	HUH7 TO HUH751	HUH7	HUH751
51088	HUH7 TO HUH751	HUH7	HUH751
10528	HUH7 TO HUH751	HUH7	HUH751
5412	HUH7 TO HUH751	HUH7	HUH751
950	HUH7 TO HUH751	HUH7	HUH751
116987	HUH7 TO HUH751	HUH7	HUH751
757	HUH7 TO HUH751	HUH7	HUH751
120939	HUH7 TO HUH751	HUH7	HUH751
7280	HUH7 TO HUH751	HUH7	HUH751
873	HUH7 TO HUH751	HUH7	HUH751
10217	HUH7 TO HUH751	HUH7	HUH751
11193	HUH7 TO HUH751	HUH7	HUH751
983	HUH7 TO HUH751	HUH7	HUH751
84057	HUH7 TO HUH751	HUH7	HUH751
79567	HUH7 TO HUH751	HUH7	HUH751
5348	HUH7 TO HUH751	HUH7	HUH751
7290	HUH7 TO HUH751	HUH7	HUH751
55365	HUH7 TO HUH751	HUH7	HUH751
2316	HUH7 TO HUH751	HUH7	HUH751
2936	HUH7 TO HUH751	HUH7	HUH751
55644	HUH7 TO HUH751	HUH7	HUH751
2137	HUH7 TO HUH751	HUH7	HUH751
2274	HUH7 TO HUH751	HUH7	HUH751
5118	HUH7 TO HUH751	HUH7	HUH751
10981	HUH7 TO HUH751	HUH7	HUH751
135114	HUH7 TO HUH751	HUH7	HUH751
79850	HUH7 TO HUH751	HUH7	HUH751
58476	HUH7 TO HUH751	HUH7	HUH751
11275	HUH7 TO HUH751	HUH7	HUH751
57552	HUH7 TO HUH751	HUH7	HUH751
90550	HUH7 TO HUH751	HUH7	HUH751
10537	HUH7 TO HUH751	HUH7	HUH751
23764	HUH7 TO HUH751	HUH7	HUH751
182	HUH7 TO HUH751	HUH7	HUH751
5613	HUH7 TO HUH751	HUH7	HUH751
6301	HUH7 TO HUH751	HUH7	HUH751
7165	HUH7 TO HUH751	HUH7	HUH751
1808	HUH7 TO HUH751	HUH7	HUH751
57493	HUH7 TO HUH751	HUH7	HUH751
7941	HUH7 TO HUH751	HUH7	HUH751
383	HUH7 TO HUH751	HUH7	HUH751
79731	HUH7 TO HUH751	HUH7	HUH751
924	HUH7 TO HUH751	HUH7	HUH751
54442	HUH7 TO HUH751	HUH7	HUH751
3800	HUH7 TO HUH751	HUH7	HUH751
144423	HUH7 TO HUH751	HUH7	HUH751
84861	HUH7 TO HUH751	HUH7	HUH751
8908	HUH7 TO HUH751	HUH7	HUH751
6464	HUH7 TO HUH751	HUH7	HUH751
55652	HUH7 TO HUH751	HUH7	HUH751
26586	HUH7 TO HUH751	HUH7	HUH751
7036	HUH7 TO HUH751	HUH7	HUH751
83716	HUH7 TO HUH751	HUH7	HUH751
6372	HUH7 TO HUH751	HUH7	HUH751
1848	HUH7 TO HUH751	HUH7	HUH751
1613	HUH7 TO HUH751	HUH7	HUH751
348093	HUH7 TO HUH751	HUH7	HUH751
9724	HUH7 TO HUH751	HUH7	HUH751
308	HUH7 TO HUH751	HUH7	HUH751
4616	HUH7 TO HUH751	HUH7	HUH751
25994	HUH7 TO HUH751	HUH7	HUH751
6385	HUH7 TO HUH751	HUH7	HUH751
11237	HUH7 TO HUH751	HUH7	HUH751
10616	HUH7 TO HUH751	HUH7	HUH751
81619	HUH7 TO HUH751	HUH7	HUH751
23654	HUH7 TO HUH751	HUH7	HUH751
10671	HUH7 TO HUH751	HUH7	HUH751
7171	HUH7 TO HUH751	HUH7	HUH751
79133	HUH7 TO HUH751	HUH7	HUH751
9182	HUH7 TO HUH751	HUH7	HUH751
1465	HUH7 TO HUH751	HUH7	HUH751
84952	HUH7 TO HUH751	HUH7	HUH751
2119	HUH7 TO HUH751	HUH7	HUH751
8788	HUH7 TO HUH751	HUH7	HUH751
29098	HUH7 TO HUH751	HUH7	HUH751
8803	HUH7 TO HUH751	HUH7	HUH751
8440	HUH7 TO HUH751	HUH7	HUH751
2730	HUH7 TO HUH751	HUH7	HUH751
60436	HUH7 TO HUH751	HUH7	HUH751
5393	HUH7 TO HUH751	HUH7	HUH751
401152	HUH7 TO HUH751	HUH7	HUH751
7108	HUH7 TO HUH751	HUH7	HUH751
54	HUH7 TO HUH751	HUH7	HUH751
9388	HUH7 TO HUH751	HUH7	HUH751
9342	HUH7 TO HUH751	HUH7	HUH751
129607	HUH7 TO HUH751	HUH7	HUH751
64110	HUH7 TO HUH751	HUH7	HUH751
871	HUH7 TO HUH751	HUH7	HUH751
1857	HUH7 TO HUH751	HUH7	HUH751
6678	HUH7 TO HUH751	HUH7	HUH751
185	HUH7 TO HUH751	HUH7	HUH751
84062	HUH7 TO HUH751	HUH7	HUH751
8455	HUH7 TO HUH751	HUH7	HUH751
4879	HUH7 TO HUH751	HUH7	HUH751
29103	HUH7 TO HUH751	HUH7	HUH751
1903	HUH7 TO HUH751	HUH7	HUH751
2530	HUH7 TO HUH751	HUH7	HUH751
93109	HUH7 TO HUH751	HUH7	HUH751
55315	HUH7 TO HUH751	HUH7	HUH751
3556	HUH7 TO HUH751	HUH7	HUH751
717	HUH7 TO HUH751	HUH7	HUH751
3576	HUH7 TO HUH751	HUH7	HUH751
5277	HUH7 TO HUH751	HUH7	HUH751
8875	HUH7 TO HUH751	HUH7	HUH751
4085	HUH7 TO HUH751	HUH7	HUH751
10398	HUH7 TO HUH751	HUH7	HUH751
4121	HUH7 TO HUH751	HUH7	HUH751
79888	HUH7 TO HUH751	HUH7	HUH751
51144	HUH7 TO HUH751	HUH7	HUH751
84892	HUH7 TO HUH751	HUH7	HUH751
26150	HUH7 TO HUH751	HUH7	HUH751
90843	HUH7 TO HUH751	HUH7	HUH751
283229	HUH7 TO HUH751	HUH7	HUH751
1854	HUH7 TO HUH751	HUH7	HUH751
3384	HUH7 TO HUH751	HUH7	HUH751
58515	HUH7 TO HUH751	HUH7	HUH751
8893	HUH7 TO HUH751	HUH7	HUH751
200845	HUH7 TO HUH751	HUH7	HUH751
285343	HUH7 TO HUH751	HUH7	HUH751
91663	HUH7 TO HUH751	HUH7	HUH751
51726	HUH7 TO HUH751	HUH7	HUH751
3300	HUH7 TO HUH751	HUH7	HUH751
1265	HUH7 TO HUH751	HUH7	HUH751
54492	HUH7 TO HUH751	HUH7	HUH751
2244	HUH7 TO HUH751	HUH7	HUH751
10161	HUH7 TO HUH751	HUH7	HUH751
7342	HUH7 TO HUH751	HUH7	HUH751
4682	HUH7 TO HUH751	HUH7	HUH751
119391	HUH7 TO HUH751	HUH7	HUH751
10395	HUH7 TO HUH751	HUH7	HUH751
81562	HUH7 TO HUH751	HUH7	HUH751
9805	HUH7 TO HUH751	HUH7	HUH751
81572	HUH7 TO HUH751	HUH7	HUH751
5797	HUH7 TO HUH751	HUH7	HUH751
2222	HUH7 TO HUH751	HUH7	HUH751
79980	HUH7 TO HUH751	HUH7	HUH751
113201	HUH7 TO HUH751	HUH7	HUH751
116254	HUH7 TO HUH751	HUH7	HUH751
9837	HUH7 TO HUH751	HUH7	HUH751
387923	HUH7 TO HUH751	HUH7	HUH751
8479	HUH7 TO HUH751	HUH7	HUH751
89890	HUH7 TO HUH751	HUH7	HUH751
2026	HUH7 TO HUH751	HUH7	HUH751
64412	HUH7 TO HUH751	HUH7	HUH751
26039	HUH7 TO HUH751	HUH7	HUH751
56271	HUH7 TO HUH751	HUH7	HUH751
79022	HUH7 TO HUH751	HUH7	HUH751
359845	HUH7 TO HUH751	HUH7	HUH751
25979	HUH7 TO HUH751	HUH7	HUH751
54148	HUH7 TO HUH751	HUH7	HUH751
63826	HUH7 TO HUH751	HUH7	HUH751
6787	HUH7 TO HUH751	HUH7	HUH751
2531	HUH7 TO HUH751	HUH7	HUH751
10294	HUH7 TO HUH751	HUH7	HUH751
152002	HUH7 TO HUH751	HUH7	HUH751
6715	HUH7 TO HUH751	HUH7	HUH751
5786	HUH7 TO HUH751	HUH7	HUH751
113402	HUH7 TO HUH751	HUH7	HUH751
1501	HUH7 TO HUH751	HUH7	HUH751
157285	HUH7 TO HUH751	HUH7	HUH751
4232	HUH7 TO HUH751	HUH7	HUH751
8722	HUH7 TO HUH751	HUH7	HUH751
388	HUH7 TO HUH751	HUH7	HUH751
3460	HUH7 TO HUH751	HUH7	HUH751
4331	HUH7 TO HUH751	HUH7	HUH751
80195	HUH7 TO HUH751	HUH7	HUH751
22873	HUH7 TO HUH751	HUH7	HUH751
114818	HUH7 TO HUH751	HUH7	HUH751
133	HUH7 TO HUH751	HUH7	HUH751
57020	HUH7 TO HUH751	HUH7	HUH751
147040	HUH7 TO HUH751	HUH7	HUH751
11030	HUH7 TO HUH751	HUH7	HUH751
55093	HUH7 TO HUH751	HUH7	HUH751
5450	HUH7 TO HUH751	HUH7	HUH751
5983	HUH7 TO HUH751	HUH7	HUH751
91694	HUH7 TO HUH751	HUH7	HUH751
57099	HUH7 TO HUH751	HUH7	HUH751
23302	HUH7 TO HUH751	HUH7	HUH751
56548	HUH7 TO HUH751	HUH7	HUH751
9961	HUH7 TO HUH751	HUH7	HUH751
6480	HUH7 TO HUH751	HUH7	HUH751
65057	HUH7 TO HUH751	HUH7	HUH751
55578	HUH7 TO HUH751	HUH7	HUH751
83852	HUH7 TO HUH751	HUH7	HUH751
5481	HUH7 TO HUH751	HUH7	HUH751
56892	HUH7 TO HUH751	HUH7	HUH751
9510	HUH7 TO HUH751	HUH7	HUH751
6594	HUH7 TO HUH751	HUH7	HUH751
6907	HUH7 TO HUH751	HUH7	HUH751
2535	HUH7 TO HUH751	HUH7	HUH751
10020	HUH7 TO HUH751	HUH7	HUH751
51512	HUH7 TO HUH751	HUH7	HUH751
1031	HUH7 TO HUH751	HUH7	HUH751
7205	HUH7 TO HUH751	HUH7	HUH751
7086	HUH7 TO HUH751	HUH7	HUH751
201725	HUH7 TO HUH751	HUH7	HUH751
55388	HUH7 TO HUH751	HUH7	HUH751
9319	HUH7 TO HUH751	HUH7	HUH751
7037	HUH7 TO HUH751	HUH7	HUH751
55257	HUH7 TO HUH751	HUH7	HUH751
201626	HUH7 TO HUH751	HUH7	HUH751
9367	HUH7 TO HUH751	HUH7	HUH751
5716	HUH7 TO HUH751	HUH7	HUH751
57325	HUH7 TO HUH751	HUH7	HUH751
79801	HUH7 TO HUH751	HUH7	HUH751
84899	HUH7 TO HUH751	HUH7	HUH751
201627	HUH7 TO HUH751	HUH7	HUH751
114294	HUH7 TO HUH751	HUH7	HUH751
54904	HUH7 TO HUH751	HUH7	HUH751
23022	HUH7 TO HUH751	HUH7	HUH751
4794	HUH7 TO HUH751	HUH7	HUH751
22948	HUH7 TO HUH751	HUH7	HUH751
54902	HUH7 TO HUH751	HUH7	HUH751
80331	HUH7 TO HUH751	HUH7	HUH751
9130	HUH7 TO HUH751	HUH7	HUH751
378	HUH7 TO HUH751	HUH7	HUH751
56160	HUH7 TO HUH751	HUH7	HUH751
192683	HUH7 TO HUH751	HUH7	HUH751
115752	HUH7 TO HUH751	HUH7	HUH751
26577	HUH7 TO HUH751	HUH7	HUH751
6575	HUH7 TO HUH751	HUH7	HUH751
387921	HUH7 TO HUH751	HUH7	HUH751
83541	HUH7 TO HUH751	HUH7	HUH751
4522	HUH7 TO HUH751	HUH7	HUH751
55739	HUH7 TO HUH751	HUH7	HUH751
28972	HUH7 TO HUH751	HUH7	HUH751
83988	HUH7 TO HUH751	HUH7	HUH751
1827	HUH7 TO HUH751	HUH7	HUH751
30008	HUH7 TO HUH751	HUH7	HUH751
1368	HUH7 TO HUH751	HUH7	HUH751
23059	HUH7 TO HUH751	HUH7	HUH751
10488	HUH7 TO HUH751	HUH7	HUH751
6525	HUH7 TO HUH751	HUH7	HUH751
79572	HUH7 TO HUH751	HUH7	HUH751
5256	HUH7 TO HUH751	HUH7	HUH751
1981	HUH7 TO HUH751	HUH7	HUH751
2170	HUH7 TO HUH751	HUH7	HUH751
23221	HUH7 TO HUH751	HUH7	HUH751
151963	HUH7 TO HUH751	HUH7	HUH751
22862	HUH7 TO HUH751	HUH7	HUH751
55248	HUH7 TO HUH751	HUH7	HUH751
221749	HUH7 TO HUH751	HUH7	HUH751
26112	HUH7 TO HUH751	HUH7	HUH751
91012	HUH7 TO HUH751	HUH7	HUH751
670	HUH7 TO HUH751	HUH7	HUH751
5624	HUH7 TO HUH751	HUH7	HUH751
58526	HUH7 TO HUH751	HUH7	HUH751
2805	HUH7 TO HUH751	HUH7	HUH751
6252	HUH7 TO HUH751	HUH7	HUH751
55872	HUH7 TO HUH751	HUH7	HUH751
81790	HUH7 TO HUH751	HUH7	HUH751
84248	HUH7 TO HUH751	HUH7	HUH751
51704	HUH7 TO HUH751	HUH7	HUH751
200728	HUH7 TO HUH751	HUH7	HUH751
222389	HUH7 TO HUH751	HUH7	HUH751
2131	HUH7 TO HUH751	HUH7	HUH751
10038	HUH7 TO HUH751	HUH7	HUH751
81533	HUH7 TO HUH751	HUH7	HUH751
8237	HUH7 TO HUH751	HUH7	HUH751
23670	HUH7 TO HUH751	HUH7	HUH751
85364	HUH7 TO HUH751	HUH7	HUH751
2272	HUH7 TO HUH751	HUH7	HUH751
5479	HUH7 TO HUH751	HUH7	HUH751
1894	HUH7 TO HUH751	HUH7	HUH751
4976	HUH7 TO HUH751	HUH7	HUH751
26010	HUH7 TO HUH751	HUH7	HUH751
55013	HUH7 TO HUH751	HUH7	HUH751
2098	HUH7 TO HUH751	HUH7	HUH751
79796	HUH7 TO HUH751	HUH7	HUH751
9235	HUH7 TO HUH751	HUH7	HUH751
3839	HUH7 TO HUH751	HUH7	HUH751
4948	HUH7 TO HUH751	HUH7	HUH751
54968	HUH7 TO HUH751	HUH7	HUH751
432	HUH7 TO HUH751	HUH7	HUH751
1837	HUH7 TO HUH751	HUH7	HUH751
5594	HUH7 TO HUH751	HUH7	HUH751
10681	HUH7 TO HUH751	HUH7	HUH751
93380	HUH7 TO HUH751	HUH7	HUH751
143888	HUH7 TO HUH751	HUH7	HUH751
79184	HUH7 TO HUH751	HUH7	HUH751
2926	HUH7 TO HUH751	HUH7	HUH751
80023	HUH7 TO HUH751	HUH7	HUH751
7013	HUH7 TO HUH751	HUH7	HUH751
3956	HUH7 TO HUH751	HUH7	HUH751
30011	HUH7 TO HUH751	HUH7	HUH751
5427	HUH7 TO HUH751	HUH7	HUH751
11120	HUH7 TO HUH751	HUH7	HUH751
2961	HUH7 TO HUH751	HUH7	HUH751
5936	HUH7 TO HUH751	HUH7	HUH751
57491	HUH7 TO HUH751	HUH7	HUH751
79144	HUH7 TO HUH751	HUH7	HUH751
5873	HUH7 TO HUH751	HUH7	HUH751
55148	HUH7 TO HUH751	HUH7	HUH751
100128191	HUH7 TO HUH751	HUH7	HUH751
7737	HUH7 TO HUH751	HUH7	HUH751
29089	HUH7 TO HUH751	HUH7	HUH751
3400	HUH7 TO HUH751	HUH7	HUH751
770	HUH7 TO HUH751	HUH7	HUH751
51312	HUH7 TO HUH751	HUH7	HUH751
116442	HUH7 TO HUH751	HUH7	HUH751
134492	HUH7 TO HUH751	HUH7	HUH751
8314	HUH7 TO HUH751	HUH7	HUH751
23588	HUH7 TO HUH751	HUH7	HUH751
347733	HUH7 TO HUH751	HUH7	HUH751
8760	HUH7 TO HUH751	HUH7	HUH751
255758	HUH7 TO HUH751	HUH7	HUH751
8050	HUH7 TO HUH751	HUH7	HUH751
55858	HUH7 TO HUH751	HUH7	HUH751
9131	HUH7 TO HUH751	HUH7	HUH751
196527	HUH7 TO HUH751	HUH7	HUH751
286144	HUH7 TO HUH751	HUH7	HUH751
9454	HUH7 TO HUH751	HUH7	HUH751
100113407	HUH7 TO HUH751	HUH7	HUH751
3280	HUH7 TO HUH751	HUH7	HUH751
5805	HUH7 TO HUH751	HUH7	HUH751
1191	HUH7 TO HUH751	HUH7	HUH751
387882	HUH7 TO HUH751	HUH7	HUH751
23129	HUH7 TO HUH751	HUH7	HUH751
128869	HUH7 TO HUH751	HUH7	HUH751
53342	HUH7 TO HUH751	HUH7	HUH751
57620	HUH7 TO HUH751	HUH7	HUH751
10081	HUH7 TO HUH751	HUH7	HUH751
25966	HUH7 TO HUH751	HUH7	HUH751
26353	HUH7 TO HUH751	HUH7	HUH751
9948	HUH7 TO HUH751	HUH7	HUH751
304	HUH7 TO HUH751	HUH7	HUH751
84811	HUH7 TO HUH751	HUH7	HUH751
6576	HUH7 TO HUH751	HUH7	HUH751
9117	HUH7 TO HUH751	HUH7	HUH751
6906	HUH7 TO HUH751	HUH7	HUH751
29079	HUH7 TO HUH751	HUH7	HUH751
6790	HUH7 TO HUH751	HUH7	HUH751
1737	HUH7 TO HUH751	HUH7	HUH751
10129	HUH7 TO HUH751	HUH7	HUH751
23295	HUH7 TO HUH751	HUH7	HUH751
65008	HUH7 TO HUH751	HUH7	HUH751
780	HUH7 TO HUH751	HUH7	HUH751
1555	HUH7 TO HUH751	HUH7	HUH751
4752	HUH7 TO HUH751	HUH7	HUH751
27295	HUH7 TO HUH751	HUH7	HUH751
10211	HUH7 TO HUH751	HUH7	HUH751
1958	HUH7 TO HUH751	HUH7	HUH751
1235	HUH7 TO HUH751	HUH7	HUH751
1811	HUH7 TO HUH751	HUH7	HUH751
11340	HUH7 TO HUH751	HUH7	HUH751
87	HUH7 TO HUH751	HUH7	HUH751
80114	HUH7 TO HUH751	HUH7	HUH751
3422	HUH7 TO HUH751	HUH7	HUH751
10808	HUH7 TO HUH751	HUH7	HUH751
51728	HUH7 TO HUH751	HUH7	HUH751
90407	HUH7 TO HUH751	HUH7	HUH751
81537	HUH7 TO HUH751	HUH7	HUH751
2564	HUH7 TO HUH751	HUH7	HUH751
90	HUH7 TO HUH751	HUH7	HUH751
55002	HUH7 TO HUH751	HUH7	HUH751
10983	HUH7 TO HUH751	HUH7	HUH751
23576	HUH7 TO HUH751	HUH7	HUH751
133957	HUH7 TO HUH751	HUH7	HUH751
149986	HUH7 TO HUH751	HUH7	HUH751
60592	HUH7 TO HUH751	HUH7	HUH751
58490	HUH7 TO HUH751	HUH7	HUH751
5784	HUH7 TO HUH751	HUH7	HUH751
85450	HUH7 TO HUH751	HUH7	HUH751
11083	HUH7 TO HUH751	HUH7	HUH751
64430	HUH7 TO HUH751	HUH7	HUH751
6749	HUH7 TO HUH751	HUH7	HUH751
9217	HUH7 TO HUH751	HUH7	HUH751
26512	HUH7 TO HUH751	HUH7	HUH751
9582	HUH7 TO HUH751	HUH7	HUH751
27324	HUH7 TO HUH751	HUH7	HUH751
351	HUH7 TO HUH751	HUH7	HUH751
84058	HUH7 TO HUH751	HUH7	HUH751
51435	HUH7 TO HUH751	HUH7	HUH751
1457	HUH7 TO HUH751	HUH7	HUH751
9325	HUH7 TO HUH751	HUH7	HUH751
2634	HUH7 TO HUH751	HUH7	HUH751
54963	HUH7 TO HUH751	HUH7	HUH751
1264	HUH7 TO HUH751	HUH7	HUH751
170384	HUH7 TO HUH751	HUH7	HUH751
8325	HUH7 TO HUH751	HUH7	HUH751
6307	HUH7 TO HUH751	HUH7	HUH751
7884	HUH7 TO HUH751	HUH7	HUH751
5925	HUH7 TO HUH751	HUH7	HUH751
1155	HUH7 TO HUH751	HUH7	HUH751
1850	HUH7 TO HUH751	HUH7	HUH751
57478	HUH7 TO HUH751	HUH7	HUH751
5422	HUH7 TO HUH751	HUH7	HUH751
11142	HUH7 TO HUH751	HUH7	HUH751
5267	HUH7 TO HUH751	HUH7	HUH751
326625	HUH7 TO HUH751	HUH7	HUH751
64689	HUH7 TO HUH751	HUH7	HUH751
22974	HUH7 TO HUH751	HUH7	HUH751
440026	HUH7 TO HUH751	HUH7	HUH751
92345	HUH7 TO HUH751	HUH7	HUH751
115509	HUH7 TO HUH751	HUH7	HUH751
8550	HUH7 TO HUH751	HUH7	HUH751
63920	HUH7 TO HUH751	HUH7	HUH751
8987	HUH7 TO HUH751	HUH7	HUH751
55270	HUH7 TO HUH751	HUH7	HUH751
27344	HUH7 TO HUH751	HUH7	HUH751
85360	HUH7 TO HUH751	HUH7	HUH751
6477	HUH7 TO HUH751	HUH7	HUH751
63979	HUH7 TO HUH751	HUH7	HUH751
665	HUH7 TO HUH751	HUH7	HUH751
8936	HUH7 TO HUH751	HUH7	HUH751
975	HUH7 TO HUH751	HUH7	HUH751
201895	HUH7 TO HUH751	HUH7	HUH751
6817	HUH7 TO HUH751	HUH7	HUH751
123016	HUH7 TO HUH751	HUH7	HUH751
9942	HUH7 TO HUH751	HUH7	HUH751
54863	HUH7 TO HUH751	HUH7	HUH751
55892	HUH7 TO HUH751	HUH7	HUH751
27163	HUH7 TO HUH751	HUH7	HUH751
994	HUH7 TO HUH751	HUH7	HUH751
54436	HUH7 TO HUH751	HUH7	HUH751
80762	HUH7 TO HUH751	HUH7	HUH751
11221	HUH7 TO HUH751	HUH7	HUH751
56906	HUH7 TO HUH751	HUH7	HUH751
113452	HUH7 TO HUH751	HUH7	HUH751
7088	HUH7 TO HUH751	HUH7	HUH751
6898	HUH7 TO HUH751	HUH7	HUH751
493869	HUH7 TO HUH751	HUH7	HUH751
6322	HUH7 TO HUH751	HUH7	HUH751
929	HUH7 TO HUH751	HUH7	HUH751
9016	HUH7 TO HUH751	HUH7	HUH751
8754	HUH7 TO HUH751	HUH7	HUH751
58478	HUH7 TO HUH751	HUH7	HUH751
23384	HUH7 TO HUH751	HUH7	HUH751
64760	HUH7 TO HUH751	HUH7	HUH751
57149	HUH7 TO HUH751	HUH7	HUH751
120425	HUH7 TO HUH751	HUH7	HUH751
9456	HUH7 TO HUH751	HUH7	HUH751
29843	HUH7 TO HUH751	HUH7	HUH751
2743	HUH7 TO HUH751	HUH7	HUH751
7163	HUH7 TO HUH751	HUH7	HUH751
51659	HUH7 TO HUH751	HUH7	HUH751
3161	HUH7 TO HUH751	HUH7	HUH751
100129387	HUH7 TO HUH751	HUH7	HUH751
1843	HUH7 TO HUH751	HUH7	HUH751
7358	HUH7 TO HUH751	HUH7	HUH751
51497	HUH7 TO HUH751	HUH7	HUH751
9219	HUH7 TO HUH751	HUH7	HUH751
55132	HUH7 TO HUH751	HUH7	HUH751
56683	HUH7 TO HUH751	HUH7	HUH751
57406	HUH7 TO HUH751	HUH7	HUH751
382	HUH7 TO HUH751	HUH7	HUH751
3099	HUH7 TO HUH751	HUH7	HUH751
23467	HUH7 TO HUH751	HUH7	HUH751
9844	HUH7 TO HUH751	HUH7	HUH751
9853	HUH7 TO HUH751	HUH7	HUH751
54842	HUH7 TO HUH751	HUH7	HUH751
4122	HUH7 TO HUH751	HUH7	HUH751
302	HUH7 TO HUH751	HUH7	HUH751
51421	HUH7 TO HUH751	HUH7	HUH751
201161	HUH7 TO HUH751	HUH7	HUH751
83693	HUH7 TO HUH751	HUH7	HUH751
220213	HUH7 TO HUH751	HUH7	HUH751
2990	HUH7 TO HUH751	HUH7	HUH751
2243	HUH7 TO HUH751	HUH7	HUH751
23594	HUH7 TO HUH751	HUH7	HUH751
23313	HUH7 TO HUH751	HUH7	HUH751
5648	HUH7 TO HUH751	HUH7	HUH751
2767	HUH7 TO HUH751	HUH7	HUH751
285148	HUH7 TO HUH751	HUH7	HUH751
10105	HUH7 TO HUH751	HUH7	HUH751
10361	HUH7 TO HUH751	HUH7	HUH751
8321	HUH7 TO HUH751	HUH7	HUH751
399664	HUH7 TO HUH751	HUH7	HUH751
22846	HUH7 TO HUH751	HUH7	HUH751
51451	HUH7 TO HUH751	HUH7	HUH751
8825	HUH7 TO HUH751	HUH7	HUH751
3911	HUH7 TO HUH751	HUH7	HUH751
55425	HUH7 TO HUH751	HUH7	HUH751
100129858	HUH7 TO HUH751	HUH7	HUH751
64112	HUH7 TO HUH751	HUH7	HUH751
5423	HUH7 TO HUH751	HUH7	HUH751
2192	HUH7 TO HUH751	HUH7	HUH751
6297	HUH7 TO HUH751	HUH7	HUH751
966	HUH7 TO HUH751	HUH7	HUH751
139341	HUH7 TO HUH751	HUH7	HUH751
10158	HUH7 TO HUH751	HUH7	HUH751
4133	HUH7 TO HUH751	HUH7	HUH751
201931	HUH7 TO HUH751	HUH7	HUH751
3597	HUH7 TO HUH751	HUH7	HUH751
5356	HUH7 TO HUH751	HUH7	HUH751
83959	HUH7 TO HUH751	HUH7	HUH751
27131	HUH7 TO HUH751	HUH7	HUH751
81831	HUH7 TO HUH751	HUH7	HUH751
6240	HUH7 TO HUH751	HUH7	HUH751
637	HUH7 TO HUH751	HUH7	HUH751
285268	HUH7 TO HUH751	HUH7	HUH751
389114	HUH7 TO HUH751	HUH7	HUH751
28957	HUH7 TO HUH751	HUH7	HUH751
10950	HUH7 TO HUH751	HUH7	HUH751
995	HUH7 TO HUH751	HUH7	HUH751
23466	HUH7 TO HUH751	HUH7	HUH751
7580	HUH7 TO HUH751	HUH7	HUH751
51182	HUH7 TO HUH751	HUH7	HUH751
11212	HUH7 TO HUH751	HUH7	HUH751
55486	HUH7 TO HUH751	HUH7	HUH751
4907	HUH7 TO HUH751	HUH7	HUH751
7625	HUH7 TO HUH751	HUH7	HUH751
25907	HUH7 TO HUH751	HUH7	HUH751
57542	HUH7 TO HUH751	HUH7	HUH751
8266	HUH7 TO HUH751	HUH7	HUH751
55332	HUH7 TO HUH751	HUH7	HUH751
3273	HUH7 TO HUH751	HUH7	HUH751
8273	HUH7 TO HUH751	HUH7	HUH751
57050	HUH7 TO HUH751	HUH7	HUH751
143282	HUH7 TO HUH751	HUH7	HUH751
10589	HUH7 TO HUH751	HUH7	HUH751
10253	HUH7 TO HUH751	HUH7	HUH751
6197	HUH7 TO HUH751	HUH7	HUH751
2810	HUH7 TO HUH751	HUH7	HUH751
306	HUH7 TO HUH751	HUH7	HUH751
51109	HUH7 TO HUH751	HUH7	HUH751
10300	HUH7 TO HUH751	HUH7	HUH751
5111	HUH7 TO HUH751	HUH7	HUH751
339983	HUH7 TO HUH751	HUH7	HUH751
170954	HUH7 TO HUH751	HUH7	HUH751
100130776	HUH7 TO HUH751	HUH7	HUH751
55269	HUH7 TO HUH751	HUH7	HUH751
11045	HUH7 TO HUH751	HUH7	HUH751
26999	HUH7 TO HUH751	HUH7	HUH751
55090	HUH7 TO HUH751	HUH7	HUH751
7704	HUH7 TO HUH751	HUH7	HUH751
5062	HUH7 TO HUH751	HUH7	HUH751
1230	HUH7 TO HUH751	HUH7	HUH751
221496	HUH7 TO HUH751	HUH7	HUH751
3949	HUH7 TO HUH751	HUH7	HUH751
8428	HUH7 TO HUH751	HUH7	HUH751
5520	HUH7 TO HUH751	HUH7	HUH751
23424	HUH7 TO HUH751	HUH7	HUH751
80209	HUH7 TO HUH751	HUH7	HUH751
1375	HUH7 TO HUH751	HUH7	HUH751
56255	HUH7 TO HUH751	HUH7	HUH751
6642	HUH7 TO HUH751	HUH7	HUH751
4688	HUH7 TO HUH751	HUH7	HUH751
22919	HUH7 TO HUH751	HUH7	HUH751
10536	HUH7 TO HUH751	HUH7	HUH751
6581	HUH7 TO HUH751	HUH7	HUH751
23649	HUH7 TO HUH751	HUH7	HUH751
64207	HUH7 TO HUH751	HUH7	HUH751
80146	HUH7 TO HUH751	HUH7	HUH751
23400	HUH7 TO HUH751	HUH7	HUH751
10947	HUH7 TO HUH751	HUH7	HUH751
51302	HUH7 TO HUH751	HUH7	HUH751
4363	HUH7 TO HUH751	HUH7	HUH751
121260	HUH7 TO HUH751	HUH7	HUH751
9854	HUH7 TO HUH751	HUH7	HUH751
54994	HUH7 TO HUH751	HUH7	HUH751
23597	HUH7 TO HUH751	HUH7	HUH751
132001	HUH7 TO HUH751	HUH7	HUH751
23492	HUH7 TO HUH751	HUH7	HUH751
6713	HUH7 TO HUH751	HUH7	HUH751
8195	HUH7 TO HUH751	HUH7	HUH751
5156	HUH7 TO HUH751	HUH7	HUH751
51227	HUH7 TO HUH751	HUH7	HUH751
203562	HUH7 TO HUH751	HUH7	HUH751
2266	HUH7 TO HUH751	HUH7	HUH751
11044	HUH7 TO HUH751	HUH7	HUH751
6046	HUH7 TO HUH751	HUH7	HUH751
8850	HUH7 TO HUH751	HUH7	HUH751
345757	HUH7 TO HUH751	HUH7	HUH751
4643	HUH7 TO HUH751	HUH7	HUH751
29970	HUH7 TO HUH751	HUH7	HUH751
51776	HUH7 TO HUH751	HUH7	HUH751
26524	HUH7 TO HUH751	HUH7	HUH751
5534	HUH7 TO HUH751	HUH7	HUH751
6102	HUH7 TO HUH751	HUH7	HUH751
661	HUH7 TO HUH751	HUH7	HUH751
51114	HUH7 TO HUH751	HUH7	HUH751
595	HUH7 TO HUH751	HUH7	HUH751
9397	HUH7 TO HUH751	HUH7	HUH751
138162	HUH7 TO HUH751	HUH7	HUH751
219771	HUH7 TO HUH751	HUH7	HUH751
60493	HUH7 TO HUH751	HUH7	HUH751
80185	HUH7 TO HUH751	HUH7	HUH751
81844	HUH7 TO HUH751	HUH7	HUH751
126375	HUH7 TO HUH751	HUH7	HUH751
56180	HUH7 TO HUH751	HUH7	HUH751
80336	HUH7 TO HUH751	HUH7	HUH751
92106	HUH7 TO HUH751	HUH7	HUH751
126374	HUH7 TO HUH751	HUH7	HUH751
6470	HUH7 TO HUH751	HUH7	HUH751
25972	HUH7 TO HUH751	HUH7	HUH751
54915	HUH7 TO HUH751	HUH7	HUH751
10194	HUH7 TO HUH751	HUH7	HUH751
84515	HUH7 TO HUH751	HUH7	HUH751
5164	HUH7 TO HUH751	HUH7	HUH751
90390	HUH7 TO HUH751	HUH7	HUH751
10424	HUH7 TO HUH751	HUH7	HUH751
56474	HUH7 TO HUH751	HUH7	HUH751
54675	HUH7 TO HUH751	HUH7	HUH751
84296	HUH7 TO HUH751	HUH7	HUH751
5770	HUH7 TO HUH751	HUH7	HUH751
55722	HUH7 TO HUH751	HUH7	HUH751
3383	HUH7 TO HUH751	HUH7	HUH751
5931	HUH7 TO HUH751	HUH7	HUH751
116349	HUH7 TO HUH751	HUH7	HUH751
3163	HUH7 TO HUH751	HUH7	HUH751
80198	HUH7 TO HUH751	HUH7	HUH751
207	HUH7 TO HUH751	HUH7	HUH751
64946	HUH7 TO HUH751	HUH7	HUH751
55742	HUH7 TO HUH751	HUH7	HUH751
146050	HUH7 TO HUH751	HUH7	HUH751
2491	HUH7 TO HUH751	HUH7	HUH751
10243	HUH7 TO HUH751	HUH7	HUH751
29942	HUH7 TO HUH751	HUH7	HUH751
9908	HUH7 TO HUH751	HUH7	HUH751
5533	HUH7 TO HUH751	HUH7	HUH751
100049716	HUH7 TO HUH751	HUH7	HUH751
1124	HUH7 TO HUH751	HUH7	HUH751
202	HUH7 TO HUH751	HUH7	HUH751
2920	HUH7 TO HUH751	HUH7	HUH751
150962	HUH7 TO HUH751	HUH7	HUH751
1399	HUH7 TO HUH751	HUH7	HUH751
400713	HUH7 TO HUH751	HUH7	HUH751
51125	HUH7 TO HUH751	HUH7	HUH751
54749	HUH7 TO HUH751	HUH7	HUH751
6711	HUH7 TO HUH751	HUH7	HUH751
54491	HUH7 TO HUH751	HUH7	HUH751
140576	HUH7 TO HUH751	HUH7	HUH751
26269	HUH7 TO HUH751	HUH7	HUH751
1643	HUH7 TO HUH751	HUH7	HUH751
84549	HUH7 TO HUH751	HUH7	HUH751
10694	HUH7 TO HUH751	HUH7	HUH751
51669	HUH7 TO HUH751	HUH7	HUH751
83439	HUH7 TO HUH751	HUH7	HUH751
526	HUH7 TO HUH751	HUH7	HUH751
1073	HUH7 TO HUH751	HUH7	HUH751
84319	HUH7 TO HUH751	HUH7	HUH751
7337	HUH7 TO HUH751	HUH7	HUH751
78991	HUH7 TO HUH751	HUH7	HUH751
55658	HUH7 TO HUH751	HUH7	HUH751
128866	HUH7 TO HUH751	HUH7	HUH751
55684	HUH7 TO HUH751	HUH7	HUH751
22803	HUH7 TO HUH751	HUH7	HUH751
10486	HUH7 TO HUH751	HUH7	HUH751
29881	HUH7 TO HUH751	HUH7	HUH751
57661	HUH7 TO HUH751	HUH7	HUH751
23378	HUH7 TO HUH751	HUH7	HUH751
136895	HUH7 TO HUH751	HUH7	HUH751
11187	HUH7 TO HUH751	HUH7	HUH751
9382	HUH7 TO HUH751	HUH7	HUH751
114569	HUH7 TO HUH751	HUH7	HUH751
4281	HUH7 TO HUH751	HUH7	HUH751
10776	HUH7 TO HUH751	HUH7	HUH751
9050	HUH7 TO HUH751	HUH7	HUH751
152007	HUH7 TO HUH751	HUH7	HUH751
81542	HUH7 TO HUH751	HUH7	HUH751
8487	HUH7 TO HUH751	HUH7	HUH751
84930	HUH7 TO HUH751	HUH7	HUH751
130557	HUH7 TO HUH751	HUH7	HUH751
397	HUH7 TO HUH751	HUH7	HUH751
112858	HUH7 TO HUH751	HUH7	HUH751
23171	HUH7 TO HUH751	HUH7	HUH751
25793	HUH7 TO HUH751	HUH7	HUH751
23484	HUH7 TO HUH751	HUH7	HUH751
7157	HUH7 TO HUH751	HUH7	HUH751
9501	HUH7 TO HUH751	HUH7	HUH751
3185	HUH7 TO HUH751	HUH7	HUH751
54503	HUH7 TO HUH751	HUH7	HUH751
5203	HUH7 TO HUH751	HUH7	HUH751
7027	HUH7 TO HUH751	HUH7	HUH751
1069	HUH7 TO HUH751	HUH7	HUH751
8706	HUH7 TO HUH751	HUH7	HUH751
92667	HUH7 TO HUH751	HUH7	HUH751
7570	HUH7 TO HUH751	HUH7	HUH751
4026	HUH7 TO HUH751	HUH7	HUH751
10668	HUH7 TO HUH751	HUH7	HUH751
2720	HUH7 TO HUH751	HUH7	HUH751
81550	HUH7 TO HUH751	HUH7	HUH751
6019	HUH7 TO HUH751	HUH7	HUH751
137695	HUH7 TO HUH751	HUH7	HUH751
8728	HUH7 TO HUH751	HUH7	HUH751
7127	HUH7 TO HUH751	HUH7	HUH751
387	HUH7 TO HUH751	HUH7	HUH751
6399	HUH7 TO HUH751	HUH7	HUH751
1743	HUH7 TO HUH751	HUH7	HUH751
84246	HUH7 TO HUH751	HUH7	HUH751
4801	HUH7 TO HUH751	HUH7	HUH751
7443	HUH7 TO HUH751	HUH7	HUH751
1633	HUH7 TO HUH751	HUH7	HUH751
11319	HUH7 TO HUH751	HUH7	HUH751
990	HUH7 TO HUH751	HUH7	HUH751
80854	HUH7 TO HUH751	HUH7	HUH751
51586	HUH7 TO HUH751	HUH7	HUH751
26511	HUH7 TO HUH751	HUH7	HUH751
55142	HUH7 TO HUH751	HUH7	HUH751
4952	HUH7 TO HUH751	HUH7	HUH751
55356	HUH7 TO HUH751	HUH7	HUH751
54407	HUH7 TO HUH751	HUH7	HUH751
51108	HUH7 TO HUH751	HUH7	HUH751
121642	HUH7 TO HUH751	HUH7	HUH751
10924	HUH7 TO HUH751	HUH7	HUH751
7162	HUH7 TO HUH751	HUH7	HUH751
1316	HUH7 TO HUH751	HUH7	HUH751
22885	HUH7 TO HUH751	HUH7	HUH751
51187	HUH7 TO HUH751	HUH7	HUH751
729580	HUH7 TO HUH751	HUH7	HUH751
200894	HUH7 TO HUH751	HUH7	HUH751
84932	HUH7 TO HUH751	HUH7	HUH751
138050	HUH7 TO HUH751	HUH7	HUH751
57643	HUH7 TO HUH751	HUH7	HUH751
55634	HUH7 TO HUH751	HUH7	HUH751
3306	HUH7 TO HUH751	HUH7	HUH751
5167	HUH7 TO HUH751	HUH7	HUH751
23258	HUH7 TO HUH751	HUH7	HUH751
635	HUH7 TO HUH751	HUH7	HUH751
84947	HUH7 TO HUH751	HUH7	HUH751
9943	HUH7 TO HUH751	HUH7	HUH751
57512	HUH7 TO HUH751	HUH7	HUH751
23075	HUH7 TO HUH751	HUH7	HUH751
23767	HUH7 TO HUH751	HUH7	HUH751
5431	HUH7 TO HUH751	HUH7	HUH751
83694	HUH7 TO HUH751	HUH7	HUH751
7855	HUH7 TO HUH751	HUH7	HUH751
23266	HUH7 TO HUH751	HUH7	HUH751
400506	HUH7 TO HUH751	HUH7	HUH751
3725	HUH7 TO HUH751	HUH7	HUH751
80817	HUH7 TO HUH751	HUH7	HUH751
2114	HUH7 TO HUH751	HUH7	HUH751
694	HUH7 TO HUH751	HUH7	HUH751
94241	HUH7 TO HUH751	HUH7	HUH751
92370	HUH7 TO HUH751	HUH7	HUH751
23678	HUH7 TO HUH751	HUH7	HUH751
55529	HUH7 TO HUH751	HUH7	HUH751
440145	HUH7 TO HUH751	HUH7	HUH751
51232	HUH7 TO HUH751	HUH7	HUH751
2762	HUH7 TO HUH751	HUH7	HUH751
57826	HUH7 TO HUH751	HUH7	HUH751
7752	HUH7 TO HUH751	HUH7	HUH751
51606	HUH7 TO HUH751	HUH7	HUH751
3133	HUH7 TO HUH751	HUH7	HUH751
763	HUH7 TO HUH751	HUH7	HUH751
10550	HUH7 TO HUH751	HUH7	HUH751
55802	HUH7 TO HUH751	HUH7	HUH751
11034	HUH7 TO HUH751	HUH7	HUH751
7993	HUH7 TO HUH751	HUH7	HUH751
7791	HUH7 TO HUH751	HUH7	HUH751
10166	HUH7 TO HUH751	HUH7	HUH751
26258	HUH7 TO HUH751	HUH7	HUH751
51193	HUH7 TO HUH751	HUH7	HUH751
115825	HUH7 TO HUH751	HUH7	HUH751
5884	HUH7 TO HUH751	HUH7	HUH751
55174	HUH7 TO HUH751	HUH7	HUH751
57817	HUH7 TO HUH751	HUH7	HUH751
55625	HUH7 TO HUH751	HUH7	HUH751
5509	HUH7 TO HUH751	HUH7	HUH751
9818	HUH7 TO HUH751	HUH7	HUH751
54930	HUH7 TO HUH751	HUH7	HUH751
2521	HUH7 TO HUH751	HUH7	HUH751
200916	HUH7 TO HUH751	HUH7	HUH751
26040	HUH7 TO HUH751	HUH7	HUH751
221710	HUH7 TO HUH751	HUH7	HUH751
10678	HUH7 TO HUH751	HUH7	HUH751
121274	HUH7 TO HUH751	HUH7	HUH751
5590	HUH7 TO HUH751	HUH7	HUH751
9702	HUH7 TO HUH751	HUH7	HUH751
5985	HUH7 TO HUH751	HUH7	HUH751
25943	HUH7 TO HUH751	HUH7	HUH751
56897	HUH7 TO HUH751	HUH7	HUH751
27436	HUH7 TO HUH751	HUH7	HUH751
26235	HUH7 TO HUH751	HUH7	HUH751
9871	HUH7 TO HUH751	HUH7	HUH751
136	HUH7 TO HUH751	HUH7	HUH751
388323	HUH7 TO HUH751	HUH7	HUH751
60	HUH7 TO HUH751	HUH7	HUH751
10600	HUH7 TO HUH751	HUH7	HUH751
579	HUH7 TO HUH751	HUH7	HUH751
915	HUH7 TO HUH751	HUH7	HUH751
144100	HUH7 TO HUH751	HUH7	HUH751
254295	HUH7 TO HUH751	HUH7	HUH751
25800	HUH7 TO HUH751	HUH7	HUH751
26271	HUH7 TO HUH751	HUH7	HUH751
139231	HUH7 TO HUH751	HUH7	HUH751
64857	HUH7 TO HUH751	HUH7	HUH751
7994	HUH7 TO HUH751	HUH7	HUH751
899	HUH7 TO HUH751	HUH7	HUH751
79968	HUH7 TO HUH751	HUH7	HUH751
7465	HUH7 TO HUH751	HUH7	HUH751
84869	HUH7 TO HUH751	HUH7	HUH751
54149	HUH7 TO HUH751	HUH7	HUH751
1736	HUH7 TO HUH751	HUH7	HUH751
23306	HUH7 TO HUH751	HUH7	HUH751
5074	HUH7 TO HUH751	HUH7	HUH751
23613	HUH7 TO HUH751	HUH7	HUH751
1763	HUH7 TO HUH751	HUH7	HUH751
6674	HUH7 TO HUH751	HUH7	HUH751
93081	HUH7 TO HUH751	HUH7	HUH751
57553	HUH7 TO HUH751	HUH7	HUH751
54841	HUH7 TO HUH751	HUH7	HUH751
2054	HUH7 TO HUH751	HUH7	HUH751
10640	HUH7 TO HUH751	HUH7	HUH751
10139	HUH7 TO HUH751	HUH7	HUH751
27175	HUH7 TO HUH751	HUH7	HUH751
54495	HUH7 TO HUH751	HUH7	HUH751
56603	HUH7 TO HUH751	HUH7	HUH751
26094	HUH7 TO HUH751	HUH7	HUH751
4041	HUH7 TO HUH751	HUH7	HUH751
123879	HUH7 TO HUH751	HUH7	HUH751
83729	HUH7 TO HUH751	HUH7	HUH751
23590	HUH7 TO HUH751	HUH7	HUH751
60312	HUH7 TO HUH751	HUH7	HUH751
146198	HUH7 TO HUH751	HUH7	HUH751
9852	HUH7 TO HUH751	HUH7	HUH751
83452	HUH7 TO HUH751	HUH7	HUH751
84280	HUH7 TO HUH751	HUH7	HUH751
85465	HUH7 TO HUH751	HUH7	HUH751
199953	HUH7 TO HUH751	HUH7	HUH751
56650	HUH7 TO HUH751	HUH7	HUH751
23468	HUH7 TO HUH751	HUH7	HUH751
11163	HUH7 TO HUH751	HUH7	HUH751
11179	HUH7 TO HUH751	HUH7	HUH751
51175	HUH7 TO HUH751	HUH7	HUH751
7486	HUH7 TO HUH751	HUH7	HUH751
22931	HUH7 TO HUH751	HUH7	HUH751
55320	HUH7 TO HUH751	HUH7	HUH751
9885	HUH7 TO HUH751	HUH7	HUH751
25827	HUH7 TO HUH751	HUH7	HUH751
223082	HUH7 TO HUH751	HUH7	HUH751
1032	HUH7 TO HUH751	HUH7	HUH751
254531	HUH7 TO HUH751	HUH7	HUH751
55197	HUH7 TO HUH751	HUH7	HUH751
344558	HUH7 TO HUH751	HUH7	HUH751
64081	HUH7 TO HUH751	HUH7	HUH751
5290	HUH7 TO HUH751	HUH7	HUH751
51429	HUH7 TO HUH751	HUH7	HUH751
4354	HUH7 TO HUH751	HUH7	HUH751
5087	HUH7 TO HUH751	HUH7	HUH751
64215	HUH7 TO HUH751	HUH7	HUH751
91404	HUH7 TO HUH751	HUH7	HUH751
5201	HUH7 TO HUH751	HUH7	HUH751
78987	HUH7 TO HUH751	HUH7	HUH751
9107	HUH7 TO HUH751	HUH7	HUH751
10576	HUH7 TO HUH751	HUH7	HUH751
85457	HUH7 TO HUH751	HUH7	HUH751
55086	HUH7 TO HUH751	HUH7	HUH751
55172	HUH7 TO HUH751	HUH7	HUH751
51700	HUH7 TO HUH751	HUH7	HUH751
55010	HUH7 TO HUH751	HUH7	HUH751
4495	HUH7 TO HUH751	HUH7	HUH751
1551	HUH7 TO HUH751	HUH7	HUH751
23527	HUH7 TO HUH751	HUH7	HUH751
10810	HUH7 TO HUH751	HUH7	HUH751
84100	HUH7 TO HUH751	HUH7	HUH751
23141	HUH7 TO HUH751	HUH7	HUH751
375346	HUH7 TO HUH751	HUH7	HUH751
9100	HUH7 TO HUH751	HUH7	HUH751
51340	HUH7 TO HUH751	HUH7	HUH751
9695	HUH7 TO HUH751	HUH7	HUH751
442075	HUH7 TO HUH751	HUH7	HUH751
56852	HUH7 TO HUH751	HUH7	HUH751
3482	HUH7 TO HUH751	HUH7	HUH751
90378	HUH7 TO HUH751	HUH7	HUH751
5970	HUH7 TO HUH751	HUH7	HUH751
5563	HUH7 TO HUH751	HUH7	HUH751
1140	HUH7 TO HUH751	HUH7	HUH751
25978	HUH7 TO HUH751	HUH7	HUH751
51008	HUH7 TO HUH751	HUH7	HUH751
10781	HUH7 TO HUH751	HUH7	HUH751
55500	HUH7 TO HUH751	HUH7	HUH751
28984	HUH7 TO HUH751	HUH7	HUH751
79724	HUH7 TO HUH751	HUH7	HUH751
23379	HUH7 TO HUH751	HUH7	HUH751
80821	HUH7 TO HUH751	HUH7	HUH751
1660	HUH7 TO HUH751	HUH7	HUH751
8859	HUH7 TO HUH751	HUH7	HUH751
84332	HUH7 TO HUH751	HUH7	HUH751
259230	HUH7 TO HUH751	HUH7	HUH751
126549	HUH7 TO HUH751	HUH7	HUH751
9832	HUH7 TO HUH751	HUH7	HUH751
85403	HUH7 TO HUH751	HUH7	HUH751
23301	HUH7 TO HUH751	HUH7	HUH751
9975	HUH7 TO HUH751	HUH7	HUH751
57721	HUH7 TO HUH751	HUH7	HUH751
50515	HUH7 TO HUH751	HUH7	HUH751
222865	HUH7 TO HUH751	HUH7	HUH751
10048	HUH7 TO HUH751	HUH7	HUH751
29980	HUH7 TO HUH751	HUH7	HUH751
1906	HUH7 TO HUH751	HUH7	HUH751
353274	HUH7 TO HUH751	HUH7	HUH751
10644	HUH7 TO HUH751	HUH7	HUH751
2620	HUH7 TO HUH751	HUH7	HUH751
10133	HUH7 TO HUH751	HUH7	HUH751
29104	HUH7 TO HUH751	HUH7	HUH751
55236	HUH7 TO HUH751	HUH7	HUH751
29982	HUH7 TO HUH751	HUH7	HUH751
50862	HUH7 TO HUH751	HUH7	HUH751
6938	HUH7 TO HUH751	HUH7	HUH751
4144	HUH7 TO HUH751	HUH7	HUH751
10507	HUH7 TO HUH751	HUH7	HUH751
27430	HUH7 TO HUH751	HUH7	HUH751
51306	HUH7 TO HUH751	HUH7	HUH751
26084	HUH7 TO HUH751	HUH7	HUH751
9183	HUH7 TO HUH751	HUH7	HUH751
11270	HUH7 TO HUH751	HUH7	HUH751
11098	HUH7 TO HUH751	HUH7	HUH751
10791	HUH7 TO HUH751	HUH7	HUH751
84874	HUH7 TO HUH751	HUH7	HUH751
64222	HUH7 TO HUH751	HUH7	HUH751
5311	HUH7 TO HUH751	HUH7	HUH751
57412	HUH7 TO HUH751	HUH7	HUH751
55959	HUH7 TO HUH751	HUH7	HUH751
340252	HUH7 TO HUH751	HUH7	HUH751
3454	HUH7 TO HUH751	HUH7	HUH751
57511	HUH7 TO HUH751	HUH7	HUH751
10434	HUH7 TO HUH751	HUH7	HUH751
9946	HUH7 TO HUH751	HUH7	HUH751
10003	HUH7 TO HUH751	HUH7	HUH751
27067	HUH7 TO HUH751	HUH7	HUH751
706	HUH7 TO HUH751	HUH7	HUH751
55435	HUH7 TO HUH751	HUH7	HUH751
222546	HUH7 TO HUH751	HUH751	HUH7
7031	HUH7 TO HUH751	HUH751	HUH7
3231	HUH7 TO HUH751	HUH751	HUH7
5948	HUH7 TO HUH751	HUH751	HUH7
4072	HUH7 TO HUH751	HUH751	HUH7
57134	HUH7 TO HUH751	HUH751	HUH7
120224	HUH7 TO HUH751	HUH751	HUH7
9200	HUH7 TO HUH751	HUH751	HUH7
119467	HUH7 TO HUH751	HUH751	HUH7
7032	HUH7 TO HUH751	HUH751	HUH7
2331	HUH7 TO HUH751	HUH751	HUH7
9843	HUH7 TO HUH751	HUH751	HUH7
1052	HUH7 TO HUH751	HUH751	HUH7
3958	HUH7 TO HUH751	HUH751	HUH7
5947	HUH7 TO HUH751	HUH751	HUH7
3205	HUH7 TO HUH751	HUH751	HUH7
54886	HUH7 TO HUH751	HUH751	HUH7
168002	HUH7 TO HUH751	HUH751	HUH7
84779	HUH7 TO HUH751	HUH751	HUH7
55859	HUH7 TO HUH751	HUH751	HUH7
1015	HUH7 TO HUH751	HUH751	HUH7
5649	HUH7 TO HUH751	HUH751	HUH7
64208	HUH7 TO HUH751	HUH751	HUH7
5577	HUH7 TO HUH751	HUH751	HUH7
3017	HUH7 TO HUH751	HUH751	HUH7
57205	HUH7 TO HUH751	HUH751	HUH7
643224	HUH7 TO HUH751	HUH751	HUH7
2877	HUH7 TO HUH751	HUH751	HUH7
148170	HUH7 TO HUH751	HUH751	HUH7
2326	HUH7 TO HUH751	HUH751	HUH7
11001	HUH7 TO HUH751	HUH751	HUH7
3670	HUH7 TO HUH751	HUH751	HUH7
6476	HUH7 TO HUH751	HUH751	HUH7
10083	HUH7 TO HUH751	HUH751	HUH7
91860	HUH7 TO HUH751	HUH751	HUH7
722	HUH7 TO HUH751	HUH751	HUH7
1028	HUH7 TO HUH751	HUH751	HUH7
112817	HUH7 TO HUH751	HUH751	HUH7
23462	HUH7 TO HUH751	HUH751	HUH7
27243	HUH7 TO HUH751	HUH751	HUH7
762	HUH7 TO HUH751	HUH751	HUH7
138009	HUH7 TO HUH751	HUH751	HUH7
54959	HUH7 TO HUH751	HUH751	HUH7
928	HUH7 TO HUH751	HUH751	HUH7
13	HUH7 TO HUH751	HUH751	HUH7
8443	HUH7 TO HUH751	HUH751	HUH7
1280	HUH7 TO HUH751	HUH751	HUH7
10637	HUH7 TO HUH751	HUH751	HUH7
8645	HUH7 TO HUH751	HUH751	HUH7
1592	HUH7 TO HUH751	HUH751	HUH7
7980	HUH7 TO HUH751	HUH751	HUH7
1733	HUH7 TO HUH751	HUH751	HUH7
57451	HUH7 TO HUH751	HUH751	HUH7
55092	HUH7 TO HUH751	HUH751	HUH7
51471	HUH7 TO HUH751	HUH751	HUH7
114876	HUH7 TO HUH751	HUH751	HUH7
84216	HUH7 TO HUH751	HUH751	HUH7
7345	HUH7 TO HUH751	HUH751	HUH7
4015	HUH7 TO HUH751	HUH751	HUH7
57559	HUH7 TO HUH751	HUH751	HUH7
2048	HUH7 TO HUH751	HUH751	HUH7
26167	HUH7 TO HUH751	HUH751	HUH7
149775	HUH7 TO HUH751	HUH751	HUH7
255743	HUH7 TO HUH751	HUH751	HUH7
3162	HUH7 TO HUH751	HUH751	HUH7
338094	HUH7 TO HUH751	HUH751	HUH7
8324	HUH7 TO HUH751	HUH751	HUH7
4482	HUH7 TO HUH751	HUH751	HUH7
253012	HUH7 TO HUH751	HUH751	HUH7
9056	HUH7 TO HUH751	HUH751	HUH7
79170	HUH7 TO HUH751	HUH751	HUH7
3206	HUH7 TO HUH751	HUH751	HUH7
81706	HUH7 TO HUH751	HUH751	HUH7
725	HUH7 TO HUH751	HUH751	HUH7
23596	HUH7 TO HUH751	HUH751	HUH7
340719	HUH7 TO HUH751	HUH751	HUH7
93664	HUH7 TO HUH751	HUH751	HUH7
91464	HUH7 TO HUH751	HUH751	HUH7
2984	HUH7 TO HUH751	HUH751	HUH7
3223	HUH7 TO HUH751	HUH751	HUH7
7107	HUH7 TO HUH751	HUH751	HUH7
274	HUH7 TO HUH751	HUH751	HUH7
4036	HUH7 TO HUH751	HUH751	HUH7
1278	HUH7 TO HUH751	HUH751	HUH7
121506	HUH7 TO HUH751	HUH751	HUH7
118471	HUH7 TO HUH751	HUH751	HUH7
117145	HUH7 TO HUH751	HUH751	HUH7
8349	HUH7 TO HUH751	HUH751	HUH7
51703	HUH7 TO HUH751	HUH751	HUH7
58472	HUH7 TO HUH751	HUH751	HUH7
11197	HUH7 TO HUH751	HUH751	HUH7
1045	HUH7 TO HUH751	HUH751	HUH7
3728	HUH7 TO HUH751	HUH751	HUH7
4756	HUH7 TO HUH751	HUH751	HUH7
114801	HUH7 TO HUH751	HUH751	HUH7
29091	HUH7 TO HUH751	HUH751	HUH7
6909	HUH7 TO HUH751	HUH751	HUH7
54097	HUH7 TO HUH751	HUH751	HUH7
401097	HUH7 TO HUH751	HUH751	HUH7
5446	HUH7 TO HUH751	HUH751	HUH7
23452	HUH7 TO HUH751	HUH751	HUH7
3240	HUH7 TO HUH751	HUH751	HUH7
639	HUH7 TO HUH751	HUH751	HUH7
221303	HUH7 TO HUH751	HUH751	HUH7
55200	HUH7 TO HUH751	HUH751	HUH7
9060	HUH7 TO HUH751	HUH751	HUH7
54894	HUH7 TO HUH751	HUH751	HUH7
3613	HUH7 TO HUH751	HUH751	HUH7
143662	HUH7 TO HUH751	HUH751	HUH7
347902	HUH7 TO HUH751	HUH751	HUH7
25849	HUH7 TO HUH751	HUH751	HUH7
6507	HUH7 TO HUH751	HUH751	HUH7
3209	HUH7 TO HUH751	HUH751	HUH7
7164	HUH7 TO HUH751	HUH751	HUH7
23641	HUH7 TO HUH751	HUH751	HUH7
389058	HUH7 TO HUH751	HUH751	HUH7
5125	HUH7 TO HUH751	HUH751	HUH7
26227	HUH7 TO HUH751	HUH751	HUH7
50848	HUH7 TO HUH751	HUH751	HUH7
645	HUH7 TO HUH751	HUH751	HUH7
203413	HUH7 TO HUH751	HUH751	HUH7
1040	HUH7 TO HUH751	HUH751	HUH7
3489	HUH7 TO HUH751	HUH751	HUH7
51179	HUH7 TO HUH751	HUH751	HUH7
2628	HUH7 TO HUH751	HUH751	HUH7
57608	HUH7 TO HUH751	HUH751	HUH7
79971	HUH7 TO HUH751	HUH751	HUH7
5209	HUH7 TO HUH751	HUH751	HUH7
55304	HUH7 TO HUH751	HUH751	HUH7
4753	HUH7 TO HUH751	HUH751	HUH7
55638	HUH7 TO HUH751	HUH751	HUH7
11031	HUH7 TO HUH751	HUH751	HUH7
24147	HUH7 TO HUH751	HUH751	HUH7
10962	HUH7 TO HUH751	HUH751	HUH7
5480	HUH7 TO HUH751	HUH751	HUH7
83667	HUH7 TO HUH751	HUH751	HUH7
54757	HUH7 TO HUH751	HUH751	HUH7
255043	HUH7 TO HUH751	HUH751	HUH7
85236	HUH7 TO HUH751	HUH751	HUH7
23554	HUH7 TO HUH751	HUH751	HUH7
57633	HUH7 TO HUH751	HUH751	HUH7
7421	HUH7 TO HUH751	HUH751	HUH7
7044	HUH7 TO HUH751	HUH751	HUH7
64881	HUH7 TO HUH751	HUH751	HUH7
123264	HUH7 TO HUH751	HUH751	HUH7
54981	HUH7 TO HUH751	HUH751	HUH7
80221	HUH7 TO HUH751	HUH751	HUH7
27300	HUH7 TO HUH751	HUH751	HUH7
256586	HUH7 TO HUH751	HUH751	HUH7
1604	HUH7 TO HUH751	HUH751	HUH7
222962	HUH7 TO HUH751	HUH751	HUH7
5627	HUH7 TO HUH751	HUH751	HUH7
1363	HUH7 TO HUH751	HUH751	HUH7
51303	HUH7 TO HUH751	HUH751	HUH7
147525	HUH7 TO HUH751	HUH751	HUH7
7373	HUH7 TO HUH751	HUH751	HUH7
84803	HUH7 TO HUH751	HUH751	HUH7
94274	HUH7 TO HUH751	HUH751	HUH7
25840	HUH7 TO HUH751	HUH751	HUH7
7464	HUH7 TO HUH751	HUH751	HUH7
89845	HUH7 TO HUH751	HUH751	HUH7
114880	HUH7 TO HUH751	HUH751	HUH7
84288	HUH7 TO HUH751	HUH751	HUH7
3549	HUH7 TO HUH751	HUH751	HUH7
100132234	HUH7 TO HUH751	HUH751	HUH7
2569	HUH7 TO HUH751	HUH751	HUH7
81855	HUH7 TO HUH751	HUH751	HUH7
57698	HUH7 TO HUH751	HUH751	HUH7
8694	HUH7 TO HUH751	HUH751	HUH7
3227	HUH7 TO HUH751	HUH751	HUH7
54460	HUH7 TO HUH751	HUH751	HUH7
4300	HUH7 TO HUH751	HUH751	HUH7
57549	HUH7 TO HUH751	HUH751	HUH7
6822	HUH7 TO HUH751	HUH751	HUH7
961	HUH7 TO HUH751	HUH751	HUH7
10815	HUH7 TO HUH751	HUH751	HUH7
114770	HUH7 TO HUH751	HUH751	HUH7
23219	HUH7 TO HUH751	HUH751	HUH7
9627	HUH7 TO HUH751	HUH751	HUH7
149371	HUH7 TO HUH751	HUH751	HUH7
10551	HUH7 TO HUH751	HUH751	HUH7
2149	HUH7 TO HUH751	HUH751	HUH7
6281	HUH7 TO HUH751	HUH751	HUH7
857	HUH7 TO HUH751	HUH751	HUH7
9615	HUH7 TO HUH751	HUH751	HUH7
80031	HUH7 TO HUH751	HUH751	HUH7
4147	HUH7 TO HUH751	HUH751	HUH7
1510	HUH7 TO HUH751	HUH751	HUH7
26502	HUH7 TO HUH751	HUH751	HUH7
9213	HUH7 TO HUH751	HUH751	HUH7
6751	HUH7 TO HUH751	HUH751	HUH7
2596	HUH7 TO HUH751	HUH751	HUH7
10267	HUH7 TO HUH751	HUH751	HUH7
9429	HUH7 TO HUH751	HUH751	HUH7
10397	HUH7 TO HUH751	HUH751	HUH7
113263	HUH7 TO HUH751	HUH751	HUH7
54828	HUH7 TO HUH751	HUH751	HUH7
283869	HUH7 TO HUH751	HUH751	HUH7
55532	HUH7 TO HUH751	HUH751	HUH7
10365	HUH7 TO HUH751	HUH751	HUH7
373156	HUH7 TO HUH751	HUH751	HUH7
6928	HUH7 TO HUH751	HUH751	HUH7
1593	HUH7 TO HUH751	HUH751	HUH7
55204	HUH7 TO HUH751	HUH751	HUH7
91107	HUH7 TO HUH751	HUH751	HUH7
8811	HUH7 TO HUH751	HUH751	HUH7
83759	HUH7 TO HUH751	HUH751	HUH7
8744	HUH7 TO HUH751	HUH751	HUH7
2791	HUH7 TO HUH751	HUH751	HUH7
92840	HUH7 TO HUH751	HUH751	HUH7
23493	HUH7 TO HUH751	HUH751	HUH7
1029	HUH7 TO HUH751	HUH751	HUH7
9514	HUH7 TO HUH751	HUH751	HUH7
1745	HUH7 TO HUH751	HUH751	HUH7
2934	HUH7 TO HUH751	HUH751	HUH7
7390	HUH7 TO HUH751	HUH751	HUH7
29940	HUH7 TO HUH751	HUH751	HUH7
2041	HUH7 TO HUH751	HUH751	HUH7
4069	HUH7 TO HUH751	HUH751	HUH7
131616	HUH7 TO HUH751	HUH751	HUH7
10615	HUH7 TO HUH751	HUH751	HUH7
10043	HUH7 TO HUH751	HUH751	HUH7
64077	HUH7 TO HUH751	HUH751	HUH7
80303	HUH7 TO HUH751	HUH751	HUH7
8887	HUH7 TO HUH751	HUH751	HUH7
56301	HUH7 TO HUH751	HUH751	HUH7
7033	HUH7 TO HUH751	HUH751	HUH7
6583	HUH7 TO HUH751	HUH751	HUH7
90355	HUH7 TO HUH751	HUH751	HUH7
64801	HUH7 TO HUH751	HUH751	HUH7
8351	HUH7 TO HUH751	HUH751	HUH7
27289	HUH7 TO HUH751	HUH751	HUH7
2213	HUH7 TO HUH751	HUH751	HUH7
116228	HUH7 TO HUH751	HUH751	HUH7
154141	HUH7 TO HUH751	HUH751	HUH7
11074	HUH7 TO HUH751	HUH751	HUH7
3006	HUH7 TO HUH751	HUH751	HUH7
90139	HUH7 TO HUH751	HUH751	HUH7
56961	HUH7 TO HUH751	HUH751	HUH7
3263	HUH7 TO HUH751	HUH751	HUH7
84988	HUH7 TO HUH751	HUH751	HUH7
54020	HUH7 TO HUH751	HUH751	HUH7
3105	HUH7 TO HUH751	HUH751	HUH7
9935	HUH7 TO HUH751	HUH751	HUH7
56667	HUH7 TO HUH751	HUH751	HUH7
84451	HUH7 TO HUH751	HUH751	HUH7
55740	HUH7 TO HUH751	HUH751	HUH7
51083	HUH7 TO HUH751	HUH751	HUH7
285943	HUH7 TO HUH751	HUH751	HUH7
3012	HUH7 TO HUH751	HUH751	HUH7
6905	HUH7 TO HUH751	HUH751	HUH7
81611	HUH7 TO HUH751	HUH751	HUH7
79629	HUH7 TO HUH751	HUH751	HUH7
285382	HUH7 TO HUH751	HUH751	HUH7
55364	HUH7 TO HUH751	HUH751	HUH7
51280	HUH7 TO HUH751	HUH751	HUH7
9040	HUH7 TO HUH751	HUH751	HUH7
55975	HUH7 TO HUH751	HUH751	HUH7
12	HUH7 TO HUH751	HUH751	HUH7
10903	HUH7 TO HUH751	HUH751	HUH7
8412	HUH7 TO HUH751	HUH751	HUH7
653483	HUH7 TO HUH751	HUH751	HUH7
84457	HUH7 TO HUH751	HUH751	HUH7
1809	HUH7 TO HUH751	HUH751	HUH7
445	HUH7 TO HUH751	HUH751	HUH7
5493	HUH7 TO HUH751	HUH751	HUH7
23029	HUH7 TO HUH751	HUH751	HUH7
23179	HUH7 TO HUH751	HUH751	HUH7
3304	HUH7 TO HUH751	HUH751	HUH7
718	HUH7 TO HUH751	HUH751	HUH7
6304	HUH7 TO HUH751	HUH751	HUH7
10590	HUH7 TO HUH751	HUH751	HUH7
55224	HUH7 TO HUH751	HUH751	HUH7
3995	HUH7 TO HUH751	HUH751	HUH7
587	HUH7 TO HUH751	HUH751	HUH7
9725	HUH7 TO HUH751	HUH751	HUH7
23321	HUH7 TO HUH751	HUH751	HUH7
2650	HUH7 TO HUH751	HUH751	HUH7
9649	HUH7 TO HUH751	HUH751	HUH7
2690	HUH7 TO HUH751	HUH751	HUH7
8543	HUH7 TO HUH751	HUH751	HUH7
80206	HUH7 TO HUH751	HUH751	HUH7
93166	HUH7 TO HUH751	HUH751	HUH7
79887	HUH7 TO HUH751	HUH751	HUH7
19	HUH7 TO HUH751	HUH751	HUH7
51090	HUH7 TO HUH751	HUH751	HUH7
9453	HUH7 TO HUH751	HUH751	HUH7
127943	HUH7 TO HUH751	HUH751	HUH7
440	HUH7 TO HUH751	HUH751	HUH7
2627	HUH7 TO HUH751	HUH751	HUH7
128308	HUH7 TO HUH751	HUH751	HUH7
26232	HUH7 TO HUH751	HUH751	HUH7
8877	HUH7 TO HUH751	HUH751	HUH7
7593	HUH7 TO HUH751	HUH751	HUH7
3710	HUH7 TO HUH751	HUH751	HUH7
55746	HUH7 TO HUH751	HUH751	HUH7
53335	HUH7 TO HUH751	HUH751	HUH7
57228	HUH7 TO HUH751	HUH751	HUH7
3181	HUH7 TO HUH751	HUH751	HUH7
3200	HUH7 TO HUH751	HUH751	HUH7
114884	HUH7 TO HUH751	HUH751	HUH7
55612	HUH7 TO HUH751	HUH751	HUH7
5270	HUH7 TO HUH751	HUH751	HUH7
4259	HUH7 TO HUH751	HUH751	HUH7
55808	HUH7 TO HUH751	HUH751	HUH7
25953	HUH7 TO HUH751	HUH751	HUH7
5376	HUH7 TO HUH751	HUH751	HUH7
51337	HUH7 TO HUH751	HUH751	HUH7
22955	HUH7 TO HUH751	HUH751	HUH7
1573	HUH7 TO HUH751	HUH751	HUH7
9094	HUH7 TO HUH751	HUH751	HUH7
5090	HUH7 TO HUH751	HUH751	HUH7
9901	HUH7 TO HUH751	HUH751	HUH7
54566	HUH7 TO HUH751	HUH751	HUH7
57717	HUH7 TO HUH751	HUH751	HUH7
10231	HUH7 TO HUH751	HUH751	HUH7
3192	HUH7 TO HUH751	HUH751	HUH7
55620	HUH7 TO HUH751	HUH751	HUH7
387496	HUH7 TO HUH751	HUH751	HUH7
57556	HUH7 TO HUH751	HUH751	HUH7
79149	HUH7 TO HUH751	HUH751	HUH7
3294	HUH7 TO HUH751	HUH751	HUH7
57733	HUH7 TO HUH751	HUH751	HUH7
55311	HUH7 TO HUH751	HUH751	HUH7
5321	HUH7 TO HUH751	HUH751	HUH7
64902	HUH7 TO HUH751	HUH751	HUH7
2987	HUH7 TO HUH751	HUH751	HUH7
116843	HUH7 TO HUH751	HUH751	HUH7
10420	HUH7 TO HUH751	HUH751	HUH7
644844	HUH7 TO HUH751	HUH751	HUH7
55615	HUH7 TO HUH751	HUH751	HUH7
10437	HUH7 TO HUH751	HUH751	HUH7
400793	HUH7 TO HUH751	HUH751	HUH7
64332	HUH7 TO HUH751	HUH751	HUH7
6819	HUH7 TO HUH751	HUH751	HUH7
55127	HUH7 TO HUH751	HUH751	HUH7
79966	HUH7 TO HUH751	HUH751	HUH7
217	HUH7 TO HUH751	HUH751	HUH7
9373	HUH7 TO HUH751	HUH751	HUH7
275	HUH7 TO HUH751	HUH751	HUH7
85455	HUH7 TO HUH751	HUH751	HUH7
3217	HUH7 TO HUH751	HUH751	HUH7
84928	HUH7 TO HUH751	HUH751	HUH7
10580	HUH7 TO HUH751	HUH751	HUH7
54919	HUH7 TO HUH751	HUH751	HUH7
343450	HUH7 TO HUH751	HUH751	HUH7
6675	HUH7 TO HUH751	HUH751	HUH7
51309	HUH7 TO HUH751	HUH751	HUH7
54942	HUH7 TO HUH751	HUH751	HUH7
64754	HUH7 TO HUH751	HUH751	HUH7
392617	HUH7 TO HUH751	HUH751	HUH7
115908	HUH7 TO HUH751	HUH751	HUH7
55667	HUH7 TO HUH751	HUH751	HUH7
159	HUH7 TO HUH751	HUH751	HUH7
8991	HUH7 TO HUH751	HUH751	HUH7
27134	HUH7 TO HUH751	HUH751	HUH7
54414	HUH7 TO HUH751	HUH751	HUH7
51018	HUH7 TO HUH751	HUH751	HUH7
4942	HUH7 TO HUH751	HUH751	HUH7
56997	HUH7 TO HUH751	HUH751	HUH7
65055	HUH7 TO HUH751	HUH751	HUH7
3977	HUH7 TO HUH751	HUH751	HUH7
80765	HUH7 TO HUH751	HUH751	HUH7
2052	HUH7 TO HUH751	HUH751	HUH7
55357	HUH7 TO HUH751	HUH751	HUH7
27293	HUH7 TO HUH751	HUH751	HUH7
203328	HUH7 TO HUH751	HUH751	HUH7
339487	HUH7 TO HUH751	HUH751	HUH7
1535	HUH7 TO HUH751	HUH751	HUH7
3957	HUH7 TO HUH751	HUH751	HUH7
9465	HUH7 TO HUH751	HUH751	HUH7
582	HUH7 TO HUH751	HUH751	HUH7
26256	HUH7 TO HUH751	HUH751	HUH7
7368	HUH7 TO HUH751	HUH751	HUH7
10213	HUH7 TO HUH751	HUH751	HUH7
51133	HUH7 TO HUH751	HUH751	HUH7
8343	HUH7 TO HUH751	HUH751	HUH7
22996	HUH7 TO HUH751	HUH751	HUH7
3207	HUH7 TO HUH751	HUH751	HUH7
56907	HUH7 TO HUH751	HUH751	HUH7
5004	HUH7 TO HUH751	HUH751	HUH7
5603	HUH7 TO HUH751	HUH751	HUH7
79095	HUH7 TO HUH751	HUH751	HUH7
55240	HUH7 TO HUH751	HUH751	HUH7
1515	HUH7 TO HUH751	HUH751	HUH7
10782	HUH7 TO HUH751	HUH751	HUH7
9121	HUH7 TO HUH751	HUH751	HUH7
51557	HUH7 TO HUH751	HUH751	HUH7
10123	HUH7 TO HUH751	HUH751	HUH7
79818	HUH7 TO HUH751	HUH751	HUH7
63917	HUH7 TO HUH751	HUH751	HUH7
9015	HUH7 TO HUH751	HUH751	HUH7
83690	HUH7 TO HUH751	HUH751	HUH7
4163	HUH7 TO HUH751	HUH751	HUH7
23464	HUH7 TO HUH751	HUH751	HUH7
3416	HUH7 TO HUH751	HUH751	HUH7
4548	HUH7 TO HUH751	HUH751	HUH7
8416	HUH7 TO HUH751	HUH751	HUH7
27010	HUH7 TO HUH751	HUH751	HUH7
51196	HUH7 TO HUH751	HUH751	HUH7
5683	HUH7 TO HUH751	HUH751	HUH7
23743	HUH7 TO HUH751	HUH751	HUH7
23284	HUH7 TO HUH751	HUH751	HUH7
9244	HUH7 TO HUH751	HUH751	HUH7
5959	HUH7 TO HUH751	HUH751	HUH7
4697	HUH7 TO HUH751	HUH751	HUH7
28969	HUH7 TO HUH751	HUH751	HUH7
80851	HUH7 TO HUH751	HUH751	HUH7
51759	HUH7 TO HUH751	HUH751	HUH7
57678	HUH7 TO HUH751	HUH751	HUH7
4828	HUH7 TO HUH751	HUH751	HUH7
9421	HUH7 TO HUH751	HUH751	HUH7
26580	HUH7 TO HUH751	HUH751	HUH7
1746	HUH7 TO HUH751	HUH751	HUH7
3291	HUH7 TO HUH751	HUH751	HUH7
57679	HUH7 TO HUH751	HUH751	HUH7
126987	HUH7 TO HUH751	HUH751	HUH7
388335	HUH7 TO HUH751	HUH751	HUH7
9931	HUH7 TO HUH751	HUH751	HUH7
51490	HUH7 TO HUH751	HUH751	HUH7
5053	HUH7 TO HUH751	HUH751	HUH7
7068	HUH7 TO HUH751	HUH751	HUH7
4217	HUH7 TO HUH751	HUH751	HUH7
51626	HUH7 TO HUH751	HUH751	HUH7
54587	HUH7 TO HUH751	HUH751	HUH7
64147	HUH7 TO HUH751	HUH751	HUH7
163071	HUH7 TO HUH751	HUH751	HUH7
326624	HUH7 TO HUH751	HUH751	HUH7
23532	HUH7 TO HUH751	HUH751	HUH7
4929	HUH7 TO HUH751	HUH751	HUH7
60370	HUH7 TO HUH751	HUH751	HUH7
140862	HUH7 TO HUH751	HUH751	HUH7
55827	HUH7 TO HUH751	HUH751	HUH7
8518	HUH7 TO HUH751	HUH751	HUH7
196996	HUH7 TO HUH751	HUH751	HUH7
7456	HUH7 TO HUH751	HUH751	HUH7
744	HUH7 TO HUH751	HUH751	HUH7
84649	HUH7 TO HUH751	HUH751	HUH7
55509	HUH7 TO HUH751	HUH751	HUH7
84284	HUH7 TO HUH751	HUH751	HUH7
84327	HUH7 TO HUH751	HUH751	HUH7
9957	HUH7 TO HUH751	HUH751	HUH7
10787	HUH7 TO HUH751	HUH751	HUH7
3570	HUH7 TO HUH751	HUH751	HUH7
123283	HUH7 TO HUH751	HUH751	HUH7
54913	HUH7 TO HUH751	HUH751	HUH7
84501	HUH7 TO HUH751	HUH751	HUH7
8864	HUH7 TO HUH751	HUH751	HUH7
201176	HUH7 TO HUH751	HUH751	HUH7
3283	HUH7 TO HUH751	HUH751	HUH7
201181	HUH7 TO HUH751	HUH751	HUH7
54344	HUH7 TO HUH751	HUH751	HUH7
4600	HUH7 TO HUH751	HUH751	HUH7
7102	HUH7 TO HUH751	HUH751	HUH7
128153	HUH7 TO HUH751	HUH751	HUH7
152	HUH7 TO HUH751	HUH751	HUH7
56122	HUH7 TO HUH751	HUH751	HUH7
121355	HUH7 TO HUH751	HUH751	HUH7
54855	HUH7 TO HUH751	HUH751	HUH7
27075	HUH7 TO HUH751	HUH751	HUH7
55160	HUH7 TO HUH751	HUH751	HUH7
8828	HUH7 TO HUH751	HUH751	HUH7
81558	HUH7 TO HUH751	HUH751	HUH7
54662	HUH7 TO HUH751	HUH751	HUH7
831	HUH7 TO HUH751	HUH751	HUH7
100129250	HUH7 TO HUH751	HUH751	HUH7
23658	HUH7 TO HUH751	HUH751	HUH7
10493	HUH7 TO HUH751	HUH751	HUH7
727	HUH7 TO HUH751	HUH751	HUH7
10018	HUH7 TO HUH751	HUH751	HUH7
63895	HUH7 TO HUH751	HUH751	HUH7
116841	HUH7 TO HUH751	HUH751	HUH7
5692	HUH7 TO HUH751	HUH751	HUH7
163933	HUH7 TO HUH751	HUH751	HUH7
5691	HUH7 TO HUH751	HUH751	HUH7
2752	HUH7 TO HUH751	HUH751	HUH7
4908	HUH7 TO HUH751	HUH751	HUH7
51650	HUH7 TO HUH751	HUH751	HUH7
3720	HUH7 TO HUH751	HUH751	HUH7
388886	HUH7 TO HUH751	HUH751	HUH7
1789	HUH7 TO HUH751	HUH751	HUH7
9939	HUH7 TO HUH751	HUH751	HUH7
93474	HUH7 TO HUH751	HUH751	HUH7
10283	HUH7 TO HUH751	HUH751	HUH7
54585	HUH7 TO HUH751	HUH751	HUH7
5836	HUH7 TO HUH751	HUH751	HUH7
257407	HUH7 TO HUH751	HUH751	HUH7
7286	HUH7 TO HUH751	HUH751	HUH7
3229	HUH7 TO HUH751	HUH751	HUH7
4645	HUH7 TO HUH751	HUH751	HUH7
10826	HUH7 TO HUH751	HUH751	HUH7
342979	HUH7 TO HUH751	HUH751	HUH7
388753	HUH7 TO HUH751	HUH751	HUH7
391356	HUH7 TO HUH751	HUH751	HUH7
1675	HUH7 TO HUH751	HUH751	HUH7
23580	HUH7 TO HUH751	HUH751	HUH7
732	HUH7 TO HUH751	HUH751	HUH7
116236	HUH7 TO HUH751	HUH751	HUH7
55022	HUH7 TO HUH751	HUH751	HUH7
54996	HUH7 TO HUH751	HUH751	HUH7
6386	HUH7 TO HUH751	HUH751	HUH7
6622	HUH7 TO HUH751	HUH751	HUH7
115749	HUH7 TO HUH751	HUH751	HUH7
147184	HUH7 TO HUH751	HUH751	HUH7
339290	HUH7 TO HUH751	HUH751	HUH7
284309	HUH7 TO HUH751	HUH751	HUH7
2651	HUH7 TO HUH751	HUH751	HUH7
9069	HUH7 TO HUH751	HUH751	HUH7
4125	HUH7 TO HUH751	HUH751	HUH7
51285	HUH7 TO HUH751	HUH751	HUH7
23392	HUH7 TO HUH751	HUH751	HUH7
6690	HUH7 TO HUH751	HUH751	HUH7
64776	HUH7 TO HUH751	HUH751	HUH7
79005	HUH7 TO HUH751	HUH751	HUH7
27035	HUH7 TO HUH751	HUH751	HUH7
2059	HUH7 TO HUH751	HUH751	HUH7
10230	HUH7 TO HUH751	HUH751	HUH7
5091	HUH7 TO HUH751	HUH751	HUH7
283	HUH7 TO HUH751	HUH751	HUH7
49855	HUH7 TO HUH751	HUH751	HUH7
163702	HUH7 TO HUH751	HUH751	HUH7
7984	HUH7 TO HUH751	HUH751	HUH7
57144	HUH7 TO HUH751	HUH751	HUH7
81932	HUH7 TO HUH751	HUH751	HUH7
131096	HUH7 TO HUH751	HUH751	HUH7
7079	HUH7 TO HUH751	HUH751	HUH7
152195	HUH7 TO HUH751	HUH751	HUH7
1364	HUH7 TO HUH751	HUH751	HUH7
5195	HUH7 TO HUH751	HUH751	HUH7
129807	HUH7 TO HUH751	HUH751	HUH7
79847	HUH7 TO HUH751	HUH751	HUH7
2852	HUH7 TO HUH751	HUH751	HUH7
64073	HUH7 TO HUH751	HUH751	HUH7
84858	HUH7 TO HUH751	HUH751	HUH7
5507	HUH7 TO HUH751	HUH751	HUH7
23526	HUH7 TO HUH751	HUH751	HUH7
22796	HUH7 TO HUH751	HUH751	HUH7
1513	HUH7 TO HUH751	HUH751	HUH7
10344	HUH7 TO HUH751	HUH751	HUH7
53354	HUH7 TO HUH751	HUH751	HUH7
2203	HUH7 TO HUH751	HUH751	HUH7
9439	HUH7 TO HUH751	HUH751	HUH7
5287	HUH7 TO HUH751	HUH751	HUH7
153339	HUH7 TO HUH751	HUH751	HUH7
441150	HUH7 TO HUH751	HUH751	HUH7
10257	HUH7 TO HUH751	HUH751	HUH7
51524	HUH7 TO HUH751	HUH751	HUH7
84419	HUH7 TO HUH751	HUH751	HUH7
688	HUH7 TO HUH751	HUH751	HUH7
130576	HUH7 TO HUH751	HUH751	HUH7
130507	HUH7 TO HUH751	HUH751	HUH7
23314	HUH7 TO HUH751	HUH751	HUH7
6894	HUH7 TO HUH751	HUH751	HUH7
3708	HUH7 TO HUH751	HUH751	HUH7
100	HUH7 TO HUH751	HUH751	HUH7
84299	HUH7 TO HUH751	HUH751	HUH7
57448	HUH7 TO HUH751	HUH751	HUH7
64757	HUH7 TO HUH751	HUH751	HUH7
55664	HUH7 TO HUH751	HUH751	HUH7
197258	HUH7 TO HUH751	HUH751	HUH7
9963	HUH7 TO HUH751	HUH751	HUH7
56655	HUH7 TO HUH751	HUH751	HUH7
55970	HUH7 TO HUH751	HUH751	HUH7
3485	HUH7 TO HUH751	HUH751	HUH7
51020	HUH7 TO HUH751	HUH751	HUH7
84886	HUH7 TO HUH751	HUH751	HUH7
729852	HUH7 TO HUH751	HUH751	HUH7
132158	HUH7 TO HUH751	HUH751	HUH7
25801	HUH7 TO HUH751	HUH751	HUH7
9414	HUH7 TO HUH751	HUH751	HUH7
90362	HUH7 TO HUH751	HUH751	HUH7
83637	HUH7 TO HUH751	HUH751	HUH7
50808	HUH7 TO HUH751	HUH751	HUH7
54541	HUH7 TO HUH751	HUH751	HUH7
1780	HUH7 TO HUH751	HUH751	HUH7
79155	HUH7 TO HUH751	HUH751	HUH7
55556	HUH7 TO HUH751	HUH751	HUH7
4640	HUH7 TO HUH751	HUH751	HUH7
124512	HUH7 TO HUH751	HUH751	HUH7
55244	HUH7 TO HUH751	HUH751	HUH7
51249	HUH7 TO HUH751	HUH751	HUH7
5244	HUH7 TO HUH751	HUH751	HUH7
4891	HUH7 TO HUH751	HUH751	HUH7
220965	HUH7 TO HUH751	HUH751	HUH7
6282	HUH7 TO HUH751	HUH751	HUH7
136647	HUH7 TO HUH751	HUH751	HUH7
148304	HUH7 TO HUH751	HUH751	HUH7
1036	HUH7 TO HUH751	HUH751	HUH7
84133	HUH7 TO HUH751	HUH751	HUH7
5699	HUH7 TO HUH751	HUH751	HUH7
84885	HUH7 TO HUH751	HUH751	HUH7
81559	HUH7 TO HUH751	HUH751	HUH7
11133	HUH7 TO HUH751	HUH751	HUH7
84266	HUH7 TO HUH751	HUH751	HUH7
9314	HUH7 TO HUH751	HUH751	HUH7
3827	HUH7 TO HUH751	HUH751	HUH7
784	HUH7 TO HUH751	HUH751	HUH7
4838	HUH7 TO HUH751	HUH751	HUH7
402055	HUH7 TO HUH751	HUH751	HUH7
189	HUH7 TO HUH751	HUH751	HUH7
4033	HUH7 TO HUH751	HUH751	HUH7
79634	HUH7 TO HUH751	HUH751	HUH7
53340	HUH7 TO HUH751	HUH751	HUH7
2348	HUH7 TO HUH751	HUH751	HUH7
5005	HUH7 TO HUH751	HUH751	HUH7
90410	HUH7 TO HUH751	HUH751	HUH7
54504	HUH7 TO HUH751	HUH751	HUH7
2588	HUH7 TO HUH751	HUH751	HUH7
80709	HUH7 TO HUH751	HUH751	HUH7
91603	HUH7 TO HUH751	HUH751	HUH7
24142	HUH7 TO HUH751	HUH751	HUH7
55776	HUH7 TO HUH751	HUH751	HUH7
339229	HUH7 TO HUH751	HUH751	HUH7
6051	HUH7 TO HUH751	HUH751	HUH7
7627	HUH7 TO HUH751	HUH751	HUH7
175	HUH7 TO HUH751	HUH751	HUH7
1075	HUH7 TO HUH751	HUH751	HUH7
114796	HUH7 TO HUH751	HUH751	HUH7
3858	HUH7 TO HUH751	HUH751	HUH7
26257	HUH7 TO HUH751	HUH751	HUH7
6533	HUH7 TO HUH751	HUH751	HUH7
4208	HUH7 TO HUH751	HUH751	HUH7
2150	HUH7 TO HUH751	HUH751	HUH7
5154	HUH7 TO HUH751	HUH751	HUH7
9310	HUH7 TO HUH751	HUH751	HUH7
89872	HUH7 TO HUH751	HUH751	HUH7
93349	HUH7 TO HUH751	HUH751	HUH7
51559	HUH7 TO HUH751	HUH751	HUH7
22900	HUH7 TO HUH751	HUH751	HUH7
89870	HUH7 TO HUH751	HUH751	HUH7
5360	HUH7 TO HUH751	HUH751	HUH7
51365	HUH7 TO HUH751	HUH751	HUH7
55856	HUH7 TO HUH751	HUH751	HUH7
7769	HUH7 TO HUH751	HUH751	HUH7
26276	HUH7 TO HUH751	HUH751	HUH7
3376	HUH7 TO HUH751	HUH751	HUH7
83863	HUH7 TO HUH751	HUH751	HUH7
2186	HUH7 TO HUH751	HUH751	HUH7
10046	HUH7 TO HUH751	HUH751	HUH7
211	HUH7 TO HUH751	HUH751	HUH7
27345	HUH7 TO HUH751	HUH751	HUH7
22836	HUH7 TO HUH751	HUH751	HUH7
9897	HUH7 TO HUH751	HUH751	HUH7
79443	HUH7 TO HUH751	HUH751	HUH7
4940	HUH7 TO HUH751	HUH751	HUH7
645676	HUH7 TO HUH751	HUH751	HUH7
51029	HUH7 TO HUH751	HUH751	HUH7
126695	HUH7 TO HUH751	HUH751	HUH7
56666	HUH7 TO HUH751	HUH751	HUH7
55717	HUH7 TO HUH751	HUH751	HUH7
23710	HUH7 TO HUH751	HUH751	HUH7
4693	HUH7 TO HUH751	HUH751	HUH7
347744	HUH7 TO HUH751	HUH751	HUH7
151648	HUH7 TO HUH751	HUH751	HUH7
130574	HUH7 TO HUH751	HUH751	HUH7
8969	HUH7 TO HUH751	HUH751	HUH7
8346	HUH7 TO HUH751	HUH751	HUH7
5298	HUH7 TO HUH751	HUH751	HUH7
121536	HUH7 TO HUH751	HUH751	HUH7
23682	HUH7 TO HUH751	HUH751	HUH7
79891	HUH7 TO HUH751	HUH751	HUH7
312	HUH7 TO HUH751	HUH751	HUH7
55852	HUH7 TO HUH751	HUH751	HUH7
375056	HUH7 TO HUH751	HUH751	HUH7
161882	HUH7 TO HUH751	HUH751	HUH7
163	HUH7 TO HUH751	HUH751	HUH7
2560	HUH7 TO HUH751	HUH751	HUH7
284004	HUH7 TO HUH751	HUH751	HUH7
11334	HUH7 TO HUH751	HUH751	HUH7
51601	HUH7 TO HUH751	HUH751	HUH7
6388	HUH7 TO HUH751	HUH751	HUH7
23024	HUH7 TO HUH751	HUH751	HUH7
3233	HUH7 TO HUH751	HUH751	HUH7
147463	HUH7 TO HUH751	HUH751	HUH7
7305	HUH7 TO HUH751	HUH751	HUH7
7104	HUH7 TO HUH751	HUH751	HUH7
116238	HUH7 TO HUH751	HUH751	HUH7
80232	HUH7 TO HUH751	HUH751	HUH7
91614	HUH7 TO HUH751	HUH751	HUH7
2027	HUH7 TO HUH751	HUH751	HUH7
3219	HUH7 TO HUH751	HUH751	HUH7
153469	HUH7 TO HUH751	HUH751	HUH7
57037	HUH7 TO HUH751	HUH751	HUH7
6726	HUH7 TO HUH751	HUH751	HUH7
642	HUH7 TO HUH751	HUH751	HUH7
9855	HUH7 TO HUH751	HUH751	HUH7
91978	HUH7 TO HUH751	HUH751	HUH7
9053	HUH7 TO HUH751	HUH751	HUH7
93663	HUH7 TO HUH751	HUH751	HUH7
203447	HUH7 TO HUH751	HUH751	HUH7
6578	HUH7 TO HUH751	HUH751	HUH7
64850	HUH7 TO HUH751	HUH751	HUH7
9489	HUH7 TO HUH751	HUH751	HUH7
3706	HUH7 TO HUH751	HUH751	HUH7
822	HUH7 TO HUH751	HUH751	HUH7
7554	HUH7 TO HUH751	HUH751	HUH7
84836	HUH7 TO HUH751	HUH751	HUH7
2821	HUH7 TO HUH751	HUH751	HUH7
1992	HUH7 TO HUH751	HUH751	HUH7
339201	HUH7 TO HUH751	HUH751	HUH7
55249	HUH7 TO HUH751	HUH751	HUH7
144363	HUH7 TO HUH751	HUH751	HUH7
65094	HUH7 TO HUH751	HUH751	HUH7
602	HUH7 TO HUH751	HUH751	HUH7
3250	HUH7 TO HUH751	HUH751	HUH7
29978	HUH7 TO HUH751	HUH751	HUH7
1602	HUH7 TO HUH751	HUH751	HUH7
2745	HUH7 TO HUH751	HUH751	HUH7
29085	HUH7 TO HUH751	HUH751	HUH7
4713	HUH7 TO HUH751	HUH751	HUH7
22881	HUH7 TO HUH751	HUH751	HUH7
2152	HUH7 TO HUH751	HUH751	HUH7
642533	HUH7 TO HUH751	HUH751	HUH7
10520	HUH7 TO HUH751	HUH751	HUH7
8476	HUH7 TO HUH751	HUH751	HUH7
9021	HUH7 TO HUH751	HUH751	HUH7
129025	HUH7 TO HUH751	HUH751	HUH7
388403	HUH7 TO HUH751	HUH751	HUH7
51693	HUH7 TO HUH751	HUH751	HUH7
85409	HUH7 TO HUH751	HUH751	HUH7
29896	HUH7 TO HUH751	HUH751	HUH7
79886	HUH7 TO HUH751	HUH751	HUH7
56128	HUH7 TO HUH751	HUH751	HUH7
5444	HUH7 TO HUH751	HUH751	HUH7
80168	HUH7 TO HUH751	HUH751	HUH7
79713	HUH7 TO HUH751	HUH751	HUH7
54958	HUH7 TO HUH751	HUH751	HUH7
735301	HUH7 TO HUH751	HUH751	HUH7
84837	HUH7 TO HUH751	HUH751	HUH7
379	HUH7 TO HUH751	HUH751	HUH7
10098	HUH7 TO HUH751	HUH751	HUH7
54852	HUH7 TO HUH751	HUH751	HUH7
399979	HUH7 TO HUH751	HUH751	HUH7
4703	HUH7 TO HUH751	HUH751	HUH7
89953	HUH7 TO HUH751	HUH751	HUH7
788	HUH7 TO HUH751	HUH751	HUH7
84302	HUH7 TO HUH751	HUH751	HUH7
150297	HUH7 TO HUH751	HUH751	HUH7
9857	HUH7 TO HUH751	HUH751	HUH7
7673	HUH7 TO HUH751	HUH751	HUH7
144347	HUH7 TO HUH751	HUH751	HUH7
79154	HUH7 TO HUH751	HUH751	HUH7
253152	HUH7 TO HUH751	HUH751	HUH7
54463	HUH7 TO HUH751	HUH751	HUH7
4521	HUH7 TO HUH751	HUH751	HUH7
3048	HUH7 TO HUH751	HUH751	HUH7
2444	HUH7 TO HUH751	HUH751	HUH7
128061	HUH7 TO HUH751	HUH751	HUH7
26057	HUH7 TO HUH751	HUH751	HUH7
5017	HUH7 TO HUH751	HUH751	HUH7
6505	HUH7 TO HUH751	HUH751	HUH7
79094	HUH7 TO HUH751	HUH751	HUH7
989	HUH7 TO HUH751	HUH751	HUH7
148398	HUH7 TO HUH751	HUH751	HUH7
3202	HUH7 TO HUH751	HUH751	HUH7
115426	HUH7 TO HUH751	HUH751	HUH7
85417	HUH7 TO HUH751	HUH751	HUH7
11112	HUH7 TO HUH751	HUH751	HUH7
4499	HUH7 TO HUH751	HUH751	HUH7
6584	HUH7 TO HUH751	HUH751	HUH7
91523	HUH7 TO HUH751	HUH751	HUH7
79762	HUH7 TO HUH751	HUH751	HUH7
283537	HUH7 TO HUH751	HUH751	HUH7
58504	HUH7 TO HUH751	HUH751	HUH7
374470	HUH7 TO HUH751	HUH751	HUH7
10401	HUH7 TO HUH751	HUH751	HUH7
23648	HUH7 TO HUH751	HUH751	HUH7
84561	HUH7 TO HUH751	HUH751	HUH7
55848	HUH7 TO HUH751	HUH751	HUH7
2200	HUH7 TO HUH751	HUH751	HUH7
147686	HUH7 TO HUH751	HUH751	HUH7
28966	HUH7 TO HUH751	HUH751	HUH7
10155	HUH7 TO HUH751	HUH751	HUH7
1632	HUH7 TO HUH751	HUH751	HUH7
220002	HUH7 TO HUH751	HUH751	HUH7
10724	HUH7 TO HUH751	HUH751	HUH7
4635	HUH7 TO HUH751	HUH751	HUH7
115701	HUH7 TO HUH751	HUH751	HUH7
3898	HUH7 TO HUH751	HUH751	HUH7
649446	HUH7 TO HUH751	HUH751	HUH7
51567	HUH7 TO HUH751	HUH751	HUH7
136227	HUH7 TO HUH751	HUH751	HUH7
85414	HUH7 TO HUH751	HUH751	HUH7
57520	HUH7 TO HUH751	HUH751	HUH7
374654	HUH7 TO HUH751	HUH751	HUH7
9353	HUH7 TO HUH751	HUH751	HUH7
3198	HUH7 TO HUH751	HUH751	HUH7
10457	HUH7 TO HUH751	HUH751	HUH7
26270	HUH7 TO HUH751	HUH751	HUH7
8677	HUH7 TO HUH751	HUH751	HUH7
342945	HUH7 TO HUH751	HUH751	HUH7
285989	HUH7 TO HUH751	HUH751	HUH7
80776	HUH7 TO HUH751	HUH751	HUH7
56977	HUH7 TO HUH751	HUH751	HUH7
23080	HUH7 TO HUH751	HUH751	HUH7
84548	HUH7 TO HUH751	HUH751	HUH7
9980	HUH7 TO HUH751	HUH751	HUH7
126003	HUH7 TO HUH751	HUH751	HUH7
2330	HUH7 TO HUH751	HUH751	HUH7
8029	HUH7 TO HUH751	HUH751	HUH7
26255	HUH7 TO HUH751	HUH751	HUH7
4501	HUH7 TO HUH751	HUH751	HUH7
51380	HUH7 TO HUH751	HUH751	HUH7
5372	HUH7 TO HUH751	HUH751	HUH7
23248	HUH7 TO HUH751	HUH751	HUH7
85461	HUH7 TO HUH751	HUH751	HUH7
222236	HUH7 TO HUH751	HUH751	HUH7
51013	HUH7 TO HUH751	HUH751	HUH7
3385	HUH7 TO HUH751	HUH751	HUH7
348180	HUH7 TO HUH751	HUH751	HUH7
83539	HUH7 TO HUH751	HUH751	HUH7
10856	HUH7 TO HUH751	HUH751	HUH7
64216	HUH7 TO HUH751	HUH751	HUH7
114793	HUH7 TO HUH751	HUH751	HUH7
64746	HUH7 TO HUH751	HUH751	HUH7
6624	HUH7 TO HUH751	HUH751	HUH7
29937	HUH7 TO HUH751	HUH751	HUH7
57458	HUH7 TO HUH751	HUH751	HUH7
10045	HUH7 TO HUH751	HUH751	HUH7
11068	HUH7 TO HUH751	HUH751	HUH7
6866	HUH7 TO HUH751	HUH751	HUH7
29953	HUH7 TO HUH751	HUH751	HUH7
116496	HUH7 TO HUH751	HUH751	HUH7
124044	HUH7 TO HUH751	HUH751	HUH7
115677	HUH7 TO HUH751	HUH751	HUH7
858	HUH7 TO HUH751	HUH751	HUH7
22	HUH7 TO HUH751	HUH751	HUH7
2356	HUH7 TO HUH751	HUH751	HUH7
25909	HUH7 TO HUH751	HUH751	HUH7
35	HUH7 TO HUH751	HUH751	HUH7
9816	HUH7 TO HUH751	HUH751	HUH7
149643	HUH7 TO HUH751	HUH751	HUH7
1063	HUH7 TO HUH751	HUH751	HUH7
56931	HUH7 TO HUH751	HUH751	HUH7
7159	HUH7 TO HUH751	HUH751	HUH7
8473	HUH7 TO HUH751	HUH751	HUH7
79176	HUH7 TO HUH751	HUH751	HUH7
55870	HUH7 TO HUH751	HUH751	HUH7
90507	HUH7 TO HUH751	HUH751	HUH7
85415	HUH7 TO HUH751	HUH751	HUH7
23461	HUH7 TO HUH751	HUH751	HUH7
127262	HUH7 TO HUH751	HUH751	HUH7
339456	HUH7 TO HUH751	HUH751	HUH7
1901	HUH7 TO HUH751	HUH751	HUH7
129080	HUH7 TO HUH751	HUH751	HUH7
339479	HUH7 TO HUH751	HUH751	HUH7
100130967	HUH7 TO HUH751	HUH751	HUH7
147808	HUH7 TO HUH751	HUH751	HUH7
7766	HUH7 TO HUH751	HUH751	HUH7
28999	HUH7 TO HUH751	HUH751	HUH7
55656	HUH7 TO HUH751	HUH751	HUH7
8339	HUH7 TO HUH751	HUH751	HUH7
6554	HUH7 TO HUH751	HUH751	HUH7
84316	HUH7 TO HUH751	HUH751	HUH7
7481	HUH7 TO HUH751	HUH751	HUH7
83932	HUH7 TO HUH751	HUH751	HUH7
118738	HUH7 TO HUH751	HUH751	HUH7
205251	HUH7 TO HUH751	HUH751	HUH7
4832	HUH7 TO HUH751	HUH751	HUH7
125988	HUH7 TO HUH751	HUH751	HUH7
8435	HUH7 TO HUH751	HUH751	HUH7
8475	HUH7 TO HUH751	HUH751	HUH7
55074	HUH7 TO HUH751	HUH751	HUH7
64750	HUH7 TO HUH751	HUH751	HUH7
51706	HUH7 TO HUH751	HUH751	HUH7
83862	HUH7 TO HUH751	HUH751	HUH7
80308	HUH7 TO HUH751	HUH751	HUH7
58480	HUH7 TO HUH751	HUH751	HUH7
57688	HUH7 TO HUH751	HUH751	HUH7
93953	HUH7 TO HUH751	HUH751	HUH7
10608	HUH7 TO HUH751	HUH751	HUH7
4902	HUH7 TO HUH751	HUH751	HUH7
27347	HUH7 TO HUH751	HUH751	HUH7
55314	HUH7 TO HUH751	HUH751	HUH7
6649	HUH7 TO HUH751	HUH751	HUH7
29950	HUH7 TO HUH751	HUH751	HUH7
11247	HUH7 TO HUH751	HUH751	HUH7
56123	HUH7 TO HUH751	HUH751	HUH7
55049	HUH7 TO HUH751	HUH751	HUH7
90313	HUH7 TO HUH751	HUH751	HUH7
10858	HUH7 TO HUH751	HUH751	HUH7
124790	HUH7 TO HUH751	HUH751	HUH7
151246	HUH7 TO HUH751	HUH751	HUH7
1366	HUH7 TO HUH751	HUH751	HUH7
23072	HUH7 TO HUH751	HUH751	HUH7
1349	HUH7 TO HUH751	HUH751	HUH7
307	HUH7 TO HUH751	HUH751	HUH7
133522	HUH7 TO HUH751	HUH751	HUH7
13	HUH751 TO HUH751C2	HUH751	HUH751C2
2877	HUH751 TO HUH751C2	HUH751	HUH751C2
120224	HUH751 TO HUH751C2	HUH751	HUH751C2
7031	HUH751 TO HUH751C2	HUH751	HUH751C2
4113	HUH751 TO HUH751C2	HUH751	HUH751C2
222546	HUH751 TO HUH751C2	HUH751	HUH751C2
3223	HUH751 TO HUH751C2	HUH751	HUH751C2
9843	HUH751 TO HUH751C2	HUH751	HUH751C2
9056	HUH751 TO HUH751C2	HUH751	HUH751C2
6476	HUH751 TO HUH751C2	HUH751	HUH751C2
2242	HUH751 TO HUH751C2	HUH751	HUH751C2
3231	HUH751 TO HUH751C2	HUH751	HUH751C2
10962	HUH751 TO HUH751C2	HUH751	HUH751C2
4495	HUH751 TO HUH751C2	HUH751	HUH751C2
1040	HUH751 TO HUH751C2	HUH751	HUH751C2
1015	HUH751 TO HUH751C2	HUH751	HUH751C2
7169	HUH751 TO HUH751C2	HUH751	HUH751C2
8324	HUH751 TO HUH751C2	HUH751	HUH751C2
7162	HUH751 TO HUH751C2	HUH751	HUH751C2
4072	HUH751 TO HUH751C2	HUH751	HUH751C2
5209	HUH751 TO HUH751C2	HUH751	HUH751C2
230	HUH751 TO HUH751C2	HUH751	HUH751C2
7103	HUH751 TO HUH751C2	HUH751	HUH751C2
3958	HUH751 TO HUH751C2	HUH751	HUH751C2
401097	HUH751 TO HUH751C2	HUH751	HUH751C2
2202	HUH751 TO HUH751C2	HUH751	HUH751C2
221303	HUH751 TO HUH751C2	HUH751	HUH751C2
5266	HUH751 TO HUH751C2	HUH751	HUH751C2
91464	HUH751 TO HUH751C2	HUH751	HUH751C2
56667	HUH751 TO HUH751C2	HUH751	HUH751C2
688	HUH751 TO HUH751C2	HUH751	HUH751C2
10493	HUH751 TO HUH751C2	HUH751	HUH751C2
347733	HUH751 TO HUH751C2	HUH751	HUH751C2
79616	HUH751 TO HUH751C2	HUH751	HUH751C2
9615	HUH751 TO HUH751C2	HUH751	HUH751C2
54682	HUH751 TO HUH751C2	HUH751	HUH751C2
1728	HUH751 TO HUH751C2	HUH751	HUH751C2
57679	HUH751 TO HUH751C2	HUH751	HUH751C2
274	HUH751 TO HUH751C2	HUH751	HUH751C2
2984	HUH751 TO HUH751C2	HUH751	HUH751C2
7846	HUH751 TO HUH751C2	HUH751	HUH751C2
643224	HUH751 TO HUH751C2	HUH751	HUH751C2
92	HUH751 TO HUH751C2	HUH751	HUH751C2
131616	HUH751 TO HUH751C2	HUH751	HUH751C2
10787	HUH751 TO HUH751C2	HUH751	HUH751C2
5308	HUH751 TO HUH751C2	HUH751	HUH751C2
6277	HUH751 TO HUH751C2	HUH751	HUH751C2
8842	HUH751 TO HUH751C2	HUH751	HUH751C2
126969	HUH751 TO HUH751C2	HUH751	HUH751C2
2697	HUH751 TO HUH751C2	HUH751	HUH751C2
1396	HUH751 TO HUH751C2	HUH751	HUH751C2
2014	HUH751 TO HUH751C2	HUH751	HUH751C2
27075	HUH751 TO HUH751C2	HUH751	HUH751C2
253012	HUH751 TO HUH751C2	HUH751	HUH751C2
27122	HUH751 TO HUH751C2	HUH751	HUH751C2
83539	HUH751 TO HUH751C2	HUH751	HUH751C2
3205	HUH751 TO HUH751C2	HUH751	HUH751C2
79170	HUH751 TO HUH751C2	HUH751	HUH751C2
10551	HUH751 TO HUH751C2	HUH751	HUH751C2
10267	HUH751 TO HUH751C2	HUH751	HUH751C2
4753	HUH751 TO HUH751C2	HUH751	HUH751C2
1052	HUH751 TO HUH751C2	HUH751	HUH751C2
231	HUH751 TO HUH751C2	HUH751	HUH751C2
10381	HUH751 TO HUH751C2	HUH751	HUH751C2
84128	HUH751 TO HUH751C2	HUH751	HUH751C2
644844	HUH751 TO HUH751C2	HUH751	HUH751C2
7040	HUH751 TO HUH751C2	HUH751	HUH751C2
64761	HUH751 TO HUH751C2	HUH751	HUH751C2
25984	HUH751 TO HUH751C2	HUH751	HUH751C2
80704	HUH751 TO HUH751C2	HUH751	HUH751C2
30061	HUH751 TO HUH751C2	HUH751	HUH751C2
57134	HUH751 TO HUH751C2	HUH751	HUH751C2
54148	HUH751 TO HUH751C2	HUH751	HUH751C2
389058	HUH751 TO HUH751C2	HUH751	HUH751C2
54453	HUH751 TO HUH751C2	HUH751	HUH751C2
6286	HUH751 TO HUH751C2	HUH751	HUH751C2
29957	HUH751 TO HUH751C2	HUH751	HUH751C2
154141	HUH751 TO HUH751C2	HUH751	HUH751C2
9111	HUH751 TO HUH751C2	HUH751	HUH751C2
51471	HUH751 TO HUH751C2	HUH751	HUH751C2
7262	HUH751 TO HUH751C2	HUH751	HUH751C2
29940	HUH751 TO HUH751C2	HUH751	HUH751C2
390916	HUH751 TO HUH751C2	HUH751	HUH751C2
115701	HUH751 TO HUH751C2	HUH751	HUH751C2
522	HUH751 TO HUH751C2	HUH751	HUH751C2
64073	HUH751 TO HUH751C2	HUH751	HUH751C2
3549	HUH751 TO HUH751C2	HUH751	HUH751C2
6252	HUH751 TO HUH751C2	HUH751	HUH751C2
8864	HUH751 TO HUH751C2	HUH751	HUH751C2
1592	HUH751 TO HUH751C2	HUH751	HUH751C2
221833	HUH751 TO HUH751C2	HUH751	HUH751C2
5603	HUH751 TO HUH751C2	HUH751	HUH751C2
3227	HUH751 TO HUH751C2	HUH751	HUH751C2
51700	HUH751 TO HUH751C2	HUH751	HUH751C2
55808	HUH751 TO HUH751C2	HUH751	HUH751C2
140862	HUH751 TO HUH751C2	HUH751	HUH751C2
10344	HUH751 TO HUH751C2	HUH751	HUH751C2
23314	HUH751 TO HUH751C2	HUH751	HUH751C2
116843	HUH751 TO HUH751C2	HUH751	HUH751C2
57549	HUH751 TO HUH751C2	HUH751	HUH751C2
762	HUH751 TO HUH751C2	HUH751	HUH751C2
205327	HUH751 TO HUH751C2	HUH751	HUH751C2
4036	HUH751 TO HUH751C2	HUH751	HUH751C2
114884	HUH751 TO HUH751C2	HUH751	HUH751C2
7373	HUH751 TO HUH751C2	HUH751	HUH751C2
53335	HUH751 TO HUH751C2	HUH751	HUH751C2
4300	HUH751 TO HUH751C2	HUH751	HUH751C2
27347	HUH751 TO HUH751C2	HUH751	HUH751C2
7802	HUH751 TO HUH751C2	HUH751	HUH751C2
23321	HUH751 TO HUH751C2	HUH751	HUH751C2
79134	HUH751 TO HUH751C2	HUH751	HUH751C2
2331	HUH751 TO HUH751C2	HUH751	HUH751C2
56122	HUH751 TO HUH751C2	HUH751	HUH751C2
7546	HUH751 TO HUH751C2	HUH751	HUH751C2
130355	HUH751 TO HUH751C2	HUH751	HUH751C2
130576	HUH751 TO HUH751C2	HUH751	HUH751C2
6386	HUH751 TO HUH751C2	HUH751	HUH751C2
23462	HUH751 TO HUH751C2	HUH751	HUH751C2
100132234	HUH751 TO HUH751C2	HUH751	HUH751C2
4016	HUH751 TO HUH751C2	HUH751C2	HUH751
114770	HUH751 TO HUH751C2	HUH751C2	HUH751
462	HUH751 TO HUH751C2	HUH751C2	HUH751
282974	HUH751 TO HUH751C2	HUH751C2	HUH751
2161	HUH751 TO HUH751C2	HUH751C2	HUH751
23406	HUH751 TO HUH751C2	HUH751C2	HUH751
718	HUH751 TO HUH751C2	HUH751C2	HUH751
8788	HUH751 TO HUH751C2	HUH751C2	HUH751
5340	HUH751 TO HUH751C2	HUH751C2	HUH751
309	HUH751 TO HUH751C2	HUH751C2	HUH751
7036	HUH751 TO HUH751C2	HUH751C2	HUH751
10991	HUH751 TO HUH751C2	HUH751C2	HUH751
4351	HUH751 TO HUH751C2	HUH751C2	HUH751
2267	HUH751 TO HUH751C2	HUH751C2	HUH751
7305	HUH751 TO HUH751C2	HUH751C2	HUH751
127281	HUH751 TO HUH751C2	HUH751C2	HUH751
1	HUH751 TO HUH751C2	HUH751C2	HUH751
345	HUH751 TO HUH751C2	HUH751C2	HUH751
66002	HUH751 TO HUH751C2	HUH751C2	HUH751
4329	HUH751 TO HUH751C2	HUH751C2	HUH751
2153	HUH751 TO HUH751C2	HUH751C2	HUH751
9746	HUH751 TO HUH751C2	HUH751C2	HUH751
10280	HUH751 TO HUH751C2	HUH751C2	HUH751
1370	HUH751 TO HUH751C2	HUH751C2	HUH751
8501	HUH751 TO HUH751C2	HUH751C2	HUH751
866	HUH751 TO HUH751C2	HUH751C2	HUH751
9244	HUH751 TO HUH751C2	HUH751C2	HUH751
23413	HUH751 TO HUH751C2	HUH751C2	HUH751
11142	HUH751 TO HUH751C2	HUH751C2	HUH751
10637	HUH751 TO HUH751C2	HUH751C2	HUH751
763	HUH751 TO HUH751C2	HUH751C2	HUH751
155066	HUH751 TO HUH751C2	HUH751C2	HUH751
284111	HUH751 TO HUH751C2	HUH751C2	HUH751
11182	HUH751 TO HUH751C2	HUH751C2	HUH751
84836	HUH751 TO HUH751C2	HUH751C2	HUH751
432	HUH751 TO HUH751C2	HUH751C2	HUH751
2786	HUH751 TO HUH751C2	HUH751C2	HUH751
84129	HUH751 TO HUH751C2	HUH751C2	HUH751
2705	HUH751 TO HUH751C2	HUH751C2	HUH751
2592	HUH751 TO HUH751C2	HUH751C2	HUH751
8416	HUH751 TO HUH751C2	HUH751C2	HUH751
670	HUH751 TO HUH751C2	HUH751C2	HUH751
2747	HUH751 TO HUH751C2	HUH751C2	HUH751
9942	HUH751 TO HUH751C2	HUH751C2	HUH751
57687	HUH751 TO HUH751C2	HUH751C2	HUH751
2184	HUH751 TO HUH751C2	HUH751C2	HUH751
629	HUH751 TO HUH751C2	HUH751C2	HUH751
27344	HUH751 TO HUH751C2	HUH751C2	HUH751
133584	HUH751 TO HUH751C2	HUH751C2	HUH751
54541	HUH751 TO HUH751C2	HUH751C2	HUH751
5104	HUH751 TO HUH751C2	HUH751C2	HUH751
9922	HUH751 TO HUH751C2	HUH751C2	HUH751
388969	HUH751 TO HUH751C2	HUH751C2	HUH751
114571	HUH751 TO HUH751C2	HUH751C2	HUH751
3547	HUH751 TO HUH751C2	HUH751C2	HUH751
116519	HUH751 TO HUH751C2	HUH751C2	HUH751
2041	HUH751 TO HUH751C2	HUH751C2	HUH751
445	HUH751 TO HUH751C2	HUH751C2	HUH751
5502	HUH751 TO HUH751C2	HUH751C2	HUH751
56301	HUH751 TO HUH751C2	HUH751C2	HUH751
2781	HUH751 TO HUH751C2	HUH751C2	HUH751
6581	HUH751 TO HUH751C2	HUH751C2	HUH751
5244	HUH751 TO HUH751C2	HUH751C2	HUH751
192683	HUH751 TO HUH751C2	HUH751C2	HUH751
120376	HUH751 TO HUH751C2	HUH751C2	HUH751
57447	HUH751 TO HUH751C2	HUH751C2	HUH751
2053	HUH751 TO HUH751C2	HUH751C2	HUH751
8659	HUH751 TO HUH751C2	HUH751C2	HUH751
3087	HUH751 TO R1	HUH751	R1
2161	HUH751 TO R1	HUH751	R1
3240	HUH751 TO R1	HUH751	R1
10468	HUH751 TO R1	HUH751	R1
4113	HUH751 TO R1	HUH751	R1
55859	HUH751 TO R1	HUH751	R1
462	HUH751 TO R1	HUH751	R1
619208	HUH751 TO R1	HUH751	R1
4071	HUH751 TO R1	HUH751	R1
2153	HUH751 TO R1	HUH751	R1
9543	HUH751 TO R1	HUH751	R1
57669	HUH751 TO R1	HUH751	R1
122060	HUH751 TO R1	HUH751	R1
350	HUH751 TO R1	HUH751	R1
3485	HUH751 TO R1	HUH751	R1
383	HUH751 TO R1	HUH751	R1
6299	HUH751 TO R1	HUH751	R1
59342	HUH751 TO R1	HUH751	R1
8788	HUH751 TO R1	HUH751	R1
3827	HUH751 TO R1	HUH751	R1
7447	HUH751 TO R1	HUH751	R1
231	HUH751 TO R1	HUH751	R1
4502	HUH751 TO R1	HUH751	R1
81706	HUH751 TO R1	HUH751	R1
84319	HUH751 TO R1	HUH751	R1
5577	HUH751 TO R1	HUH751	R1
343450	HUH751 TO R1	HUH751	R1
6920	HUH751 TO R1	HUH751	R1
5635	HUH751 TO R1	HUH751	R1
55084	HUH751 TO R1	HUH751	R1
5649	HUH751 TO R1	HUH751	R1
4885	HUH751 TO R1	HUH751	R1
3131	HUH751 TO R1	HUH751	R1
5502	HUH751 TO R1	HUH751	R1
54886	HUH751 TO R1	HUH751	R1
3670	HUH751 TO R1	HUH751	R1
11020	HUH751 TO R1	HUH751	R1
5176	HUH751 TO R1	HUH751	R1
5090	HUH751 TO R1	HUH751	R1
5004	HUH751 TO R1	HUH751	R1
64577	HUH751 TO R1	HUH751	R1
114991	HUH751 TO R1	HUH751	R1
975	HUH751 TO R1	HUH751	R1
26577	HUH751 TO R1	HUH751	R1
4501	HUH751 TO R1	HUH751	R1
4192	HUH751 TO R1	HUH751	R1
1	HUH751 TO R1	HUH751	R1
5889	HUH751 TO R1	HUH751	R1
79191	HUH751 TO R1	HUH751	R1
8877	HUH751 TO R1	HUH751	R1
10365	HUH751 TO R1	HUH751	R1
54069	HUH751 TO R1	HUH751	R1
11254	HUH751 TO R1	HUH751	R1
57451	HUH751 TO R1	HUH751	R1
710	HUH751 TO R1	HUH751	R1
151647	HUH751 TO R1	HUH751	R1
1361	HUH751 TO R1	HUH751	R1
4494	HUH751 TO R1	HUH751	R1
26278	HUH751 TO R1	HUH751	R1
5168	HUH751 TO R1	HUH751	R1
4176	HUH751 TO R1	HUH751	R1
10314	HUH751 TO R1	HUH751	R1
8518	HUH751 TO R1	HUH751	R1
81610	HUH751 TO R1	HUH751	R1
112817	HUH751 TO R1	HUH751	R1
51181	HUH751 TO R1	HUH751	R1
25926	HUH751 TO R1	HUH751	R1
8727	HUH751 TO R1	HUH751	R1
54877	HUH751 TO R1	HUH751	R1
145553	HUH751 TO R1	HUH751	R1
9319	HUH751 TO R1	HUH751	R1
55089	HUH751 TO R1	HUH751	R1
2180	HUH751 TO R1	HUH751	R1
163782	HUH751 TO R1	HUH751	R1
56992	HUH751 TO R1	HUH751	R1
10417	HUH751 TO R1	HUH751	R1
4174	HUH751 TO R1	HUH751	R1
718	HUH751 TO R1	HUH751	R1
252839	HUH751 TO R1	HUH751	R1
5005	HUH751 TO R1	HUH751	R1
23406	HUH751 TO R1	HUH751	R1
7060	HUH751 TO R1	HUH751	R1
847	HUH751 TO R1	HUH751	R1
991	HUH751 TO R1	HUH751	R1
3843	HUH751 TO R1	HUH751	R1
197	HUH751 TO R1	HUH751	R1
9123	HUH751 TO R1	HUH751	R1
5345	HUH751 TO R1	HUH751	R1
10460	HUH751 TO R1	HUH751	R1
4811	HUH751 TO R1	HUH751	R1
2305	HUH751 TO R1	HUH751	R1
55010	HUH751 TO R1	HUH751	R1
1806	HUH751 TO R1	HUH751	R1
3698	HUH751 TO R1	HUH751	R1
55872	HUH751 TO R1	HUH751	R1
6909	HUH751 TO R1	HUH751	R1
57678	HUH751 TO R1	HUH751	R1
1111	HUH751 TO R1	HUH751	R1
6935	HUH751 TO R1	HUH751	R1
5498	HUH751 TO R1	HUH751	R1
6092	HUH751 TO R1	HUH751	R1
5427	HUH751 TO R1	HUH751	R1
64965	HUH751 TO R1	HUH751	R1
23157	HUH751 TO R1	HUH751	R1
332	HUH751 TO R1	HUH751	R1
3800	HUH751 TO R1	HUH751	R1
56983	HUH751 TO R1	HUH751	R1
6616	HUH751 TO R1	HUH751	R1
9448	HUH751 TO R1	HUH751	R1
4329	HUH751 TO R1	HUH751	R1
8798	HUH751 TO R1	HUH751	R1
92370	HUH751 TO R1	HUH751	R1
9212	HUH751 TO R1	HUH751	R1
117246	HUH751 TO R1	HUH751	R1
1841	HUH751 TO R1	HUH751	R1
348235	HUH751 TO R1	HUH751	R1
4552	HUH751 TO R1	HUH751	R1
617	HUH751 TO R1	HUH751	R1
55692	HUH751 TO R1	HUH751	R1
22974	HUH751 TO R1	HUH751	R1
7083	HUH751 TO R1	HUH751	R1
57508	HUH751 TO R1	HUH751	R1
4499	HUH751 TO R1	HUH751	R1
51512	HUH751 TO R1	HUH751	R1
6752	HUH751 TO R1	HUH751	R1
79980	HUH751 TO R1	HUH751	R1
10189	HUH751 TO R1	HUH751	R1
1942	HUH751 TO R1	HUH751	R1
51321	HUH751 TO R1	HUH751	R1
220988	HUH751 TO R1	HUH751	R1
2873	HUH751 TO R1	HUH751	R1
26128	HUH751 TO R1	HUH751	R1
51096	HUH751 TO R1	HUH751	R1
9971	HUH751 TO R1	HUH751	R1
344838	HUH751 TO R1	HUH751	R1
84289	HUH751 TO R1	HUH751	R1
586	HUH751 TO R1	HUH751	R1
150468	HUH751 TO R1	HUH751	R1
2806	HUH751 TO R1	HUH751	R1
58488	HUH751 TO R1	HUH751	R1
154791	HUH751 TO R1	HUH751	R1
1602	HUH751 TO R1	HUH751	R1
64978	HUH751 TO R1	HUH751	R1
22856	HUH751 TO R1	HUH751	R1
90637	HUH751 TO R1	HUH751	R1
64118	HUH751 TO R1	HUH751	R1
9369	HUH751 TO R1	HUH751	R1
6091	HUH751 TO R1	HUH751	R1
285382	HUH751 TO R1	HUH751	R1
4216	HUH751 TO R1	HUH751	R1
23401	HUH751 TO R1	HUH751	R1
165055	HUH751 TO R1	HUH751	R1
55704	HUH751 TO R1	HUH751	R1
23225	HUH751 TO R1	HUH751	R1
79902	HUH751 TO R1	HUH751	R1
3250	HUH751 TO R1	HUH751	R1
51130	HUH751 TO R1	HUH751	R1
6877	HUH751 TO R1	HUH751	R1
161357	HUH751 TO R1	HUH751	R1
23404	HUH751 TO R1	HUH751	R1
5629	HUH751 TO R1	HUH751	R1
9928	HUH751 TO R1	HUH751	R1
993	HUH751 TO R1	HUH751	R1
51081	HUH751 TO R1	HUH751	R1
3146	HUH751 TO R1	HUH751	R1
309	HUH751 TO R1	HUH751	R1
57608	HUH751 TO R1	HUH751	R1
51659	HUH751 TO R1	HUH751	R1
9775	HUH751 TO R1	HUH751	R1
339230	HUH751 TO R1	HUH751	R1
65059	HUH751 TO R1	HUH751	R1
2242	HUH751 TO R1	HUH751	R1
6730	HUH751 TO R1	HUH751	R1
284184	HUH751 TO R1	HUH751	R1
11004	HUH751 TO R1	HUH751	R1
84172	HUH751 TO R1	HUH751	R1
6182	HUH751 TO R1	HUH751	R1
9570	HUH751 TO R1	HUH751	R1
9590	HUH751 TO R1	HUH751	R1
732	HUH751 TO R1	HUH751	R1
7153	HUH751 TO R1	HUH751	R1
1612	HUH751 TO R1	HUH751	R1
84779	HUH751 TO R1	HUH751	R1
10461	HUH751 TO R1	HUH751	R1
10614	HUH751 TO R1	HUH751	R1
9110	HUH751 TO R1	HUH751	R1
2237	HUH751 TO R1	HUH751	R1
55825	HUH751 TO R1	HUH751	R1
220042	HUH751 TO R1	HUH751	R1
11325	HUH751 TO R1	HUH751	R1
56948	HUH751 TO R1	HUH751	R1
491	HUH751 TO R1	HUH751	R1
10991	HUH751 TO R1	HUH751	R1
55355	HUH751 TO R1	HUH751	R1
2781	HUH751 TO R1	HUH751	R1
8195	HUH751 TO R1	HUH751	R1
64850	HUH751 TO R1	HUH751	R1
7045	HUH751 TO R1	HUH751	R1
2628	HUH751 TO R1	HUH751	R1
3832	HUH751 TO R1	HUH751	R1
185	HUH751 TO R1	HUH751	R1
1063	HUH751 TO R1	HUH751	R1
255043	HUH751 TO R1	HUH751	R1
57215	HUH751 TO R1	HUH751	R1
10112	HUH751 TO R1	HUH751	R1
7570	HUH751 TO R1	HUH751	R1
79783	HUH751 TO R1	HUH751	R1
55226	HUH751 TO R1	HUH751	R1
8317	HUH751 TO R1	HUH751	R1
3396	HUH751 TO R1	HUH751	R1
9656	HUH751 TO R1	HUH751	R1
9055	HUH751 TO R1	HUH751	R1
3231	HUH751 TO R1	HUH751	R1
10263	HUH751 TO R1	HUH751	R1
23189	HUH751 TO R1	HUH751	R1
701	HUH751 TO R1	HUH751	R1
113130	HUH751 TO R1	HUH751	R1
8829	HUH751 TO R1	HUH751	R1
1789	HUH751 TO R1	HUH751	R1
84693	HUH751 TO R1	HUH751	R1
57176	HUH751 TO R1	HUH751	R1
3291	HUH751 TO R1	HUH751	R1
93622	HUH751 TO R1	HUH751	R1
4090	HUH751 TO R1	HUH751	R1
27147	HUH751 TO R1	HUH751	R1
55148	HUH751 TO R1	HUH751	R1
115992	HUH751 TO R1	HUH751	R1
6723	HUH751 TO R1	HUH751	R1
151230	HUH751 TO R1	HUH751	R1
653784	HUH751 TO R1	HUH751	R1
11065	HUH751 TO R1	HUH751	R1
3487	HUH751 TO R1	HUH751	R1
115	HUH751 TO R1	HUH751	R1
5433	HUH751 TO R1	HUH751	R1
9918	HUH751 TO R1	HUH751	R1
10237	HUH751 TO R1	HUH751	R1
90139	HUH751 TO R1	HUH751	R1
23328	HUH751 TO R1	HUH751	R1
8659	HUH751 TO R1	HUH751	R1
891	HUH751 TO R1	HUH751	R1
2135	HUH751 TO R1	HUH751	R1
3053	HUH751 TO R1	HUH751	R1
8575	HUH751 TO R1	HUH751	R1
4783	HUH751 TO R1	HUH751	R1
5510	HUH751 TO R1	HUH751	R1
130	HUH751 TO R1	HUH751	R1
6906	HUH751 TO R1	HUH751	R1
55163	HUH751 TO R1	HUH751	R1
64172	HUH751 TO R1	HUH751	R1
26207	HUH751 TO R1	HUH751	R1
6839	HUH751 TO R1	HUH751	R1
516	HUH751 TO R1	HUH751	R1
8452	HUH751 TO R1	HUH751	R1
283927	HUH751 TO R1	HUH751	R1
81620	HUH751 TO R1	HUH751	R1
5608	HUH751 TO R1	HUH751	R1
64151	HUH751 TO R1	HUH751	R1
57695	HUH751 TO R1	HUH751	R1
22837	HUH751 TO R1	HUH751	R1
7468	HUH751 TO R1	HUH751	R1
898	HUH751 TO R1	HUH751	R1
5091	HUH751 TO R1	HUH751	R1
80781	HUH751 TO R1	HUH751	R1
23397	HUH751 TO R1	HUH751	R1
51083	HUH751 TO R1	HUH751	R1
26223	HUH751 TO R1	HUH751	R1
5538	HUH751 TO R1	HUH751	R1
432	HUH751 TO R1	HUH751	R1
79791	HUH751 TO R1	HUH751	R1
10220	HUH751 TO R1	HUH751	R1
205251	HUH751 TO R1	HUH751	R1
10171	HUH751 TO R1	HUH751	R1
84274	HUH751 TO R1	HUH751	R1
79672	HUH751 TO R1	HUH751	R1
2077	HUH751 TO R1	HUH751	R1
155066	HUH751 TO R1	HUH751	R1
65062	HUH751 TO R1	HUH751	R1
4905	HUH751 TO R1	HUH751	R1
147923	HUH751 TO R1	HUH751	R1
632	HUH751 TO R1	HUH751	R1
282974	HUH751 TO R1	HUH751	R1
4751	HUH751 TO R1	HUH751	R1
121642	HUH751 TO R1	HUH751	R1
2888	HUH751 TO R1	HUH751	R1
100127983	HUH751 TO R1	HUH751	R1
10920	HUH751 TO R1	HUH751	R1
80775	HUH751 TO R1	HUH751	R1
28960	HUH751 TO R1	HUH751	R1
8890	HUH751 TO R1	HUH751	R1
1047	HUH751 TO R1	HUH751	R1
124808	HUH751 TO R1	HUH751	R1
396	HUH751 TO R1	HUH751	R1
9931	HUH751 TO R1	HUH751	R1
8161	HUH751 TO R1	HUH751	R1
26960	HUH751 TO R1	HUH751	R1
146956	HUH751 TO R1	HUH751	R1
995	HUH751 TO R1	HUH751	R1
51649	HUH751 TO R1	HUH751	R1
10212	HUH751 TO R1	HUH751	R1
1028	HUH751 TO R1	HUH751	R1
5245	HUH751 TO R1	HUH751	R1
7247	HUH751 TO R1	HUH751	R1
3026	HUH751 TO R1	HUH751	R1
57590	HUH751 TO R1	HUH751	R1
3069	HUH751 TO R1	HUH751	R1
221895	HUH751 TO R1	HUH751	R1
10979	HUH751 TO R1	HUH751	R1
80312	HUH751 TO R1	HUH751	R1
51155	HUH751 TO R1	HUH751	R1
55028	HUH751 TO R1	HUH751	R1
6822	HUH751 TO R1	HUH751	R1
5198	HUH751 TO R1	HUH751	R1
5499	HUH751 TO R1	HUH751	R1
23753	HUH751 TO R1	HUH751	R1
3176	HUH751 TO R1	HUH751	R1
348180	HUH751 TO R1	HUH751	R1
9343	HUH751 TO R1	HUH751	R1
5104	HUH751 TO R1	HUH751	R1
83540	HUH751 TO R1	HUH751	R1
29902	HUH751 TO R1	HUH751	R1
55379	HUH751 TO R1	HUH751	R1
124923	HUH751 TO R1	HUH751	R1
146712	HUH751 TO R1	HUH751	R1
8165	HUH751 TO R1	HUH751	R1
30834	HUH751 TO R1	HUH751	R1
7044	HUH751 TO R1	HUH751	R1
57405	HUH751 TO R1	HUH751	R1
6749	HUH751 TO R1	HUH751	R1
339745	HUH751 TO R1	HUH751	R1
1033	HUH751 TO R1	HUH751	R1
92856	HUH751 TO R1	HUH751	R1
55143	HUH751 TO R1	HUH751	R1
56301	HUH751 TO R1	HUH751	R1
29926	HUH751 TO R1	HUH751	R1
10155	HUH751 TO R1	HUH751	R1
3021	HUH751 TO R1	HUH751	R1
5705	HUH751 TO R1	HUH751	R1
284111	HUH751 TO R1	HUH751	R1
63893	HUH751 TO R1	HUH751	R1
145567	HUH751 TO R1	HUH751	R1
9935	HUH751 TO R1	HUH751	R1
80303	HUH751 TO R1	HUH751	R1
51174	HUH751 TO R1	HUH751	R1
23363	HUH751 TO R1	HUH751	R1
55038	HUH751 TO R1	HUH751	R1
55137	HUH751 TO R1	HUH751	R1
10280	HUH751 TO R1	HUH751	R1
92595	HUH751 TO R1	HUH751	R1
79866	HUH751 TO R1	HUH751	R1
84336	HUH751 TO R1	HUH751	R1
259266	HUH751 TO R1	HUH751	R1
5587	HUH751 TO R1	HUH751	R1
6790	HUH751 TO R1	HUH751	R1
7716	HUH751 TO R1	HUH751	R1
90799	HUH751 TO R1	HUH751	R1
2919	HUH751 TO R1	HUH751	R1
51141	HUH751 TO R1	HUH751	R1
51	HUH751 TO R1	HUH751	R1
9382	HUH751 TO R1	HUH751	R1
79091	HUH751 TO R1	HUH751	R1
60491	HUH751 TO R1	HUH751	R1
80097	HUH751 TO R1	HUH751	R1
996	HUH751 TO R1	HUH751	R1
9133	HUH751 TO R1	HUH751	R1
26147	HUH751 TO R1	HUH751	R1
26156	HUH751 TO R1	HUH751	R1
10642	HUH751 TO R1	HUH751	R1
400618	HUH751 TO R1	HUH751	R1
55316	HUH751 TO R1	HUH751	R1
81558	HUH751 TO R1	HUH751	R1
150465	HUH751 TO R1	HUH751	R1
5566	HUH751 TO R1	HUH751	R1
54828	HUH751 TO R1	HUH751	R1
2934	HUH751 TO R1	HUH751	R1
890	HUH751 TO R1	HUH751	R1
81691	HUH751 TO R1	HUH751	R1
10535	HUH751 TO R1	HUH751	R1
6160	HUH751 TO R1	HUH751	R1
203	HUH751 TO R1	HUH751	R1
80273	HUH751 TO R1	HUH751	R1
162417	HUH751 TO R1	HUH751	R1
5833	HUH751 TO R1	HUH751	R1
8535	HUH751 TO R1	HUH751	R1
2189	HUH751 TO R1	HUH751	R1
127281	HUH751 TO R1	HUH751	R1
84265	HUH751 TO R1	HUH751	R1
2592	HUH751 TO R1	HUH751	R1
23518	HUH751 TO R1	HUH751	R1
10131	HUH751 TO R1	HUH751	R1
375704	HUH751 TO R1	HUH751	R1
11232	HUH751 TO R1	HUH751	R1
9232	HUH751 TO R1	HUH751	R1
55224	HUH751 TO R1	HUH751	R1
92335	HUH751 TO R1	HUH751	R1
80279	HUH751 TO R1	HUH751	R1
26586	HUH751 TO R1	HUH751	R1
51004	HUH751 TO R1	HUH751	R1
124995	HUH751 TO R1	HUH751	R1
9191	HUH751 TO R1	HUH751	R1
6827	HUH751 TO R1	HUH751	R1
6907	HUH751 TO R1	HUH751	R1
22795	HUH751 TO R1	HUH751	R1
5881	HUH751 TO R1	HUH751	R1
374654	HUH751 TO R1	HUH751	R1
9654	HUH751 TO R1	HUH751	R1
65003	HUH751 TO R1	HUH751	R1
1750	HUH751 TO R1	HUH751	R1
124	HUH751 TO R1	HUH751	R1
11072	HUH751 TO R1	HUH751	R1
80895	HUH751 TO R1	HUH751	R1
84722	HUH751 TO R1	HUH751	R1
148398	HUH751 TO R1	HUH751	R1
3075	HUH751 TO R1	HUH751	R1
51540	HUH751 TO R1	HUH751	R1
29945	HUH751 TO R1	HUH751	R1
24137	HUH751 TO R1	HUH751	R1
10638	HUH751 TO R1	HUH751	R1
1915	HUH751 TO R1	HUH751	R1
196383	HUH751 TO R1	HUH751	R1
191	HUH751 TO R1	HUH751	R1
205327	HUH751 TO R1	HUH751	R1
6199	HUH751 TO R1	HUH751	R1
1468	HUH751 TO R1	HUH751	R1
7469	HUH751 TO R1	HUH751	R1
222962	HUH751 TO R1	HUH751	R1
92935	HUH751 TO R1	HUH751	R1
134111	HUH751 TO R1	HUH751	R1
84140	HUH751 TO R1	HUH751	R1
79568	HUH751 TO R1	HUH751	R1
994	HUH751 TO R1	HUH751	R1
84918	HUH751 TO R1	HUH751	R1
6904	HUH751 TO R1	HUH751	R1
1027	HUH751 TO R1	HUH751	R1
10815	HUH751 TO R1	HUH751	R1
6787	HUH751 TO R1	HUH751	R1
22994	HUH751 TO R1	HUH751	R1
57602	HUH751 TO R1	HUH751	R1
699	HUH751 TO R1	HUH751	R1
3309	HUH751 TO R1	HUH751	R1
79801	HUH751 TO R1	HUH751	R1
50804	HUH751 TO R1	HUH751	R1
11258	HUH751 TO R1	HUH751	R1
9489	HUH751 TO R1	HUH751	R1
2264	HUH751 TO R1	HUH751	R1
5903	HUH751 TO R1	HUH751	R1
60509	HUH751 TO R1	HUH751	R1
6256	HUH751 TO R1	HUH751	R1
4548	HUH751 TO R1	HUH751	R1
1058	HUH751 TO R1	HUH751	R1
8493	HUH751 TO R1	HUH751	R1
57513	HUH751 TO R1	HUH751	R1
2098	HUH751 TO R1	HUH751	R1
4716	HUH751 TO R1	HUH751	R1
4957	HUH751 TO R1	HUH751	R1
6397	HUH751 TO R1	HUH751	R1
57728	HUH751 TO R1	HUH751	R1
10287	HUH751 TO R1	HUH751	R1
253959	HUH751 TO R1	HUH751	R1
55646	HUH751 TO R1	HUH751	R1
183	HUH751 TO R1	HUH751	R1
788	HUH751 TO R1	HUH751	R1
4836	HUH751 TO R1	HUH751	R1
27229	HUH751 TO R1	HUH751	R1
10300	HUH751 TO R1	HUH751	R1
84923	HUH751 TO R1	HUH751	R1
5053	HUH751 TO R1	HUH751	R1
10147	HUH751 TO R1	HUH751	R1
1278	HUH751 TO R1	HUH751	R1
494143	HUH751 TO R1	HUH751	R1
131616	HUH751 TO R1	HUH751	R1
140828	HUH751 TO R1	HUH751	R1
115509	HUH751 TO R1	HUH751	R1
678	HUH751 TO R1	HUH751	R1
128	HUH751 TO R1	HUH751	R1
57817	HUH751 TO R1	HUH751	R1
100113407	HUH751 TO R1	HUH751	R1
25886	HUH751 TO R1	HUH751	R1
54482	HUH751 TO R1	HUH751	R1
1659	HUH751 TO R1	HUH751	R1
151126	HUH751 TO R1	HUH751	R1
57447	HUH751 TO R1	HUH751	R1
9401	HUH751 TO R1	HUH751	R1
114880	HUH751 TO R1	HUH751	R1
81577	HUH751 TO R1	HUH751	R1
30833	HUH751 TO R1	HUH751	R1
8405	HUH751 TO R1	HUH751	R1
883	HUH751 TO R1	HUH751	R1
3175	HUH751 TO R1	HUH751	R1
9939	HUH751 TO R1	HUH751	R1
79603	HUH751 TO R1	HUH751	R1
22948	HUH751 TO R1	HUH751	R1
6835	HUH751 TO R1	HUH751	R1
51747	HUH751 TO R1	HUH751	R1
115701	HUH751 TO R1	HUH751	R1
283869	HUH751 TO R1	HUH751	R1
57620	HUH751 TO R1	HUH751	R1
80765	HUH751 TO R1	HUH751	R1
6603	HUH751 TO R1	HUH751	R1
3697	HUH751 TO R1	HUH751	R1
80227	HUH751 TO R1	HUH751	R1
9092	HUH751 TO R1	HUH751	R1
2186	HUH751 TO R1	HUH751	R1
26784	HUH751 TO R1	HUH751	R1
4351	HUH751 TO R1	HUH751	R1
10238	HUH751 TO R1	HUH751	R1
79711	HUH751 TO R1	HUH751	R1
51264	HUH751 TO R1	HUH751	R1
57561	HUH751 TO R1	HUH751	R1
64708	HUH751 TO R1	HUH751	R1
347744	HUH751 TO R1	HUH751	R1
9772	HUH751 TO R1	HUH751	R1
4495	HUH751 TO R1	HUH751	R1
445	HUH751 TO R1	HUH751	R1
65993	HUH751 TO R1	HUH751	R1
715	HUH751 TO R1	HUH751	R1
51380	HUH751 TO R1	HUH751	R1
6198	HUH751 TO R1	HUH751	R1
5699	HUH751 TO R1	HUH751	R1
26255	HUH751 TO R1	HUH751	R1
26053	HUH751 TO R1	HUH751	R1
58190	HUH751 TO R1	HUH751	R1
11267	HUH751 TO R1	HUH751	R1
83607	HUH751 TO R1	HUH751	R1
22834	HUH751 TO R1	HUH751	R1
9955	HUH751 TO R1	HUH751	R1
10062	HUH751 TO R1	HUH751	R1
55608	HUH751 TO R1	HUH751	R1
51204	HUH751 TO R1	HUH751	R1
151246	HUH751 TO R1	HUH751	R1
64320	HUH751 TO R1	HUH751	R1
221150	HUH751 TO R1	HUH751	R1
763	HUH751 TO R1	HUH751	R1
6894	HUH751 TO R1	HUH751	R1
55356	HUH751 TO R1	HUH751	R1
93349	HUH751 TO R1	HUH751	R1
57223	HUH751 TO R1	HUH751	R1
84279	HUH751 TO R1	HUH751	R1
3014	HUH751 TO R1	HUH751	R1
147837	HUH751 TO R1	HUH751	R1
494513	HUH751 TO R1	HUH751	R1
8602	HUH751 TO R1	HUH751	R1
4485	HUH751 TO R1	HUH751	R1
2842	HUH751 TO R1	HUH751	R1
55257	HUH751 TO R1	HUH751	R1
4603	HUH751 TO R1	HUH751	R1
170960	HUH751 TO R1	HUH751	R1
51523	HUH751 TO R1	HUH751	R1
84309	HUH751 TO R1	HUH751	R1
51056	HUH751 TO R1	HUH751	R1
79058	HUH751 TO R1	HUH751	R1
169834	HUH751 TO R1	HUH751	R1
4215	HUH751 TO R1	HUH751	R1
84524	HUH751 TO R1	HUH751	R1
116987	HUH751 TO R1	HUH751	R1
379	HUH751 TO R1	HUH751	R1
84269	HUH751 TO R1	HUH751	R1
80731	HUH751 TO R1	HUH751	R1
79796	HUH751 TO R1	HUH751	R1
54478	HUH751 TO R1	HUH751	R1
645460	HUH751 TO R1	HUH751	R1
83990	HUH751 TO R1	HUH751	R1
80034	HUH751 TO R1	HUH751	R1
29903	HUH751 TO R1	HUH751	R1
5613	HUH751 TO R1	HUH751	R1
11011	HUH751 TO R1	HUH751	R1
9120	HUH751 TO R1	HUH751	R1
1875	HUH751 TO R1	HUH751	R1
26112	HUH751 TO R1	HUH751	R1
55502	HUH751 TO R1	HUH751	R1
112942	HUH751 TO R1	HUH751	R1
3655	HUH751 TO R1	HUH751	R1
80067	HUH751 TO R1	HUH751	R1
653483	HUH751 TO R1	HUH751	R1
10589	HUH751 TO R1	HUH751	R1
132430	HUH751 TO R1	HUH751	R1
6624	HUH751 TO R1	HUH751	R1
57343	HUH751 TO R1	HUH751	R1
284992	HUH751 TO R1	HUH751	R1
9031	HUH751 TO R1	HUH751	R1
201181	HUH751 TO R1	HUH751	R1
149775	HUH751 TO R1	HUH751	R1
50512	HUH751 TO R1	HUH751	R1
8799	HUH751 TO R1	HUH751	R1
10494	HUH751 TO R1	HUH751	R1
79605	HUH751 TO R1	HUH751	R1
375190	HUH751 TO R1	HUH751	R1
84364	HUH751 TO R1	HUH751	R1
23468	HUH751 TO R1	HUH751	R1
164045	HUH751 TO R1	HUH751	R1
389114	HUH751 TO R1	HUH751	R1
10673	HUH751 TO R1	HUH751	R1
80119	HUH751 TO R1	HUH751	R1
7503	HUH751 TO R1	HUH751	R1
440193	HUH751 TO R1	HUH751	R1
26471	HUH751 TO R1	HUH751	R1
55789	HUH751 TO R1	HUH751	R1
2147	HUH751 TO R1	HUH751	R1
10389	HUH751 TO R1	HUH751	R1
84083	HUH751 TO R1	HUH751	R1
200132	HUH751 TO R1	HUH751	R1
51585	HUH751 TO R1	HUH751	R1
57035	HUH751 TO R1	HUH751	R1
654340	HUH751 TO R1	HUH751	R1
93099	HUH751 TO R1	HUH751	R1
55790	HUH751 TO R1	HUH751	R1
1195	HUH751 TO R1	HUH751	R1
85358	HUH751 TO R1	HUH751	R1
378938	HUH751 TO R1	HUH751	R1
200765	HUH751 TO R1	HUH751	R1
80127	HUH751 TO R1	HUH751	R1
124790	HUH751 TO R1	HUH751	R1
199800	HUH751 TO R1	HUH751	R1
2535	HUH751 TO R1	HUH751	R1
2657	HUH751 TO R1	HUH751	R1
151258	HUH751 TO R1	HUH751	R1
283596	HUH751 TO R1	HUH751	R1
114990	HUH751 TO R1	HUH751	R1
80221	HUH751 TO R1	HUH751	R1
8332	HUH751 TO R1	HUH751	R1
100131015	HUH751 TO R1	HUH751	R1
219790	HUH751 TO R1	HUH751	R1
9244	HUH751 TO R1	HUH751	R1
84968	HUH751 TO R1	HUH751	R1
824	HUH751 TO R1	R1	HUH751
9843	HUH751 TO R1	R1	HUH751
55808	HUH751 TO R1	R1	HUH751
59272	HUH751 TO R1	R1	HUH751
1510	HUH751 TO R1	R1	HUH751
6692	HUH751 TO R1	R1	HUH751
120224	HUH751 TO R1	R1	HUH751
4753	HUH751 TO R1	R1	HUH751
7033	HUH751 TO R1	R1	HUH751
2635	HUH751 TO R1	R1	HUH751
762	HUH751 TO R1	R1	HUH751
9056	HUH751 TO R1	R1	HUH751
54845	HUH751 TO R1	R1	HUH751
301	HUH751 TO R1	R1	HUH751
6783	HUH751 TO R1	R1	HUH751
3606	HUH751 TO R1	R1	HUH751
5570	HUH751 TO R1	R1	HUH751
4640	HUH751 TO R1	R1	HUH751
11098	HUH751 TO R1	R1	HUH751
1809	HUH751 TO R1	R1	HUH751
130576	HUH751 TO R1	R1	HUH751
4147	HUH751 TO R1	R1	HUH751
7079	HUH751 TO R1	R1	HUH751
10628	HUH751 TO R1	R1	HUH751
5266	HUH751 TO R1	R1	HUH751
56667	HUH751 TO R1	R1	HUH751
91862	HUH751 TO R1	R1	HUH751
6674	HUH751 TO R1	R1	HUH751
51809	HUH751 TO R1	R1	HUH751
167681	HUH751 TO R1	R1	HUH751
57402	HUH751 TO R1	R1	HUH751
3957	HUH751 TO R1	R1	HUH751
5603	HUH751 TO R1	R1	HUH751
1811	HUH751 TO R1	R1	HUH751
5125	HUH751 TO R1	R1	HUH751
23231	HUH751 TO R1	R1	HUH751
2346	HUH751 TO R1	R1	HUH751
2877	HUH751 TO R1	R1	HUH751
3217	HUH751 TO R1	R1	HUH751
22797	HUH751 TO R1	R1	HUH751
339977	HUH751 TO R1	R1	HUH751
123036	HUH751 TO R1	R1	HUH751
155465	HUH751 TO R1	R1	HUH751
1836	HUH751 TO R1	R1	HUH751
57393	HUH751 TO R1	R1	HUH751
253012	HUH751 TO R1	R1	HUH751
81855	HUH751 TO R1	R1	HUH751
2331	HUH751 TO R1	R1	HUH751
84419	HUH751 TO R1	R1	HUH751
6277	HUH751 TO R1	R1	HUH751
1846	HUH751 TO R1	R1	HUH751
26509	HUH751 TO R1	R1	HUH751
149466	HUH751 TO R1	R1	HUH751
2938	HUH751 TO R1	R1	HUH751
6507	HUH751 TO R1	R1	HUH751
4879	HUH751 TO R1	R1	HUH751
63924	HUH751 TO R1	R1	HUH751
80223	HUH751 TO R1	R1	HUH751
7980	HUH751 TO R1	R1	HUH751
25816	HUH751 TO R1	R1	HUH751
85477	HUH751 TO R1	R1	HUH751
1601	HUH751 TO R1	R1	HUH751
84925	HUH751 TO R1	R1	HUH751
10133	HUH751 TO R1	R1	HUH751
81888	HUH751 TO R1	R1	HUH751
3248	HUH751 TO R1	R1	HUH751
200879	HUH751 TO R1	R1	HUH751
51474	HUH751 TO R1	R1	HUH751
27122	HUH751 TO R1	R1	HUH751
2984	HUH751 TO R1	R1	HUH751
9467	HUH751 TO R1	R1	HUH751
306	HUH751 TO R1	R1	HUH751
1030	HUH751 TO R1	R1	HUH751
1842	HUH751 TO R1	R1	HUH751
64073	HUH751 TO R1	R1	HUH751
729	HUH751 TO R1	R1	HUH751
1687	HUH751 TO R1	R1	HUH751
857	HUH751 TO R1	R1	HUH751
11197	HUH751 TO R1	R1	HUH751
26232	HUH751 TO R1	R1	HUH751
6519	HUH751 TO R1	R1	HUH751
1950	HUH751 TO R1	R1	HUH751
3283	HUH751 TO R1	R1	HUH751
1803	HUH751 TO R1	R1	HUH751
7032	HUH751 TO R1	R1	HUH751
4642	HUH751 TO R1	R1	HUH751
147463	HUH751 TO R1	R1	HUH751
121506	HUH751 TO R1	R1	HUH751
3491	HUH751 TO R1	R1	HUH751
858	HUH751 TO R1	R1	HUH751
1906	HUH751 TO R1	R1	HUH751
27035	HUH751 TO R1	R1	HUH751
79993	HUH751 TO R1	R1	HUH751
6809	HUH751 TO R1	R1	HUH751
51316	HUH751 TO R1	R1	HUH751
2633	HUH751 TO R1	R1	HUH751
55970	HUH751 TO R1	R1	HUH751
22996	HUH751 TO R1	R1	HUH751
60485	HUH751 TO R1	R1	HUH751
2200	HUH751 TO R1	R1	HUH751
54020	HUH751 TO R1	R1	HUH751
6584	HUH751 TO R1	R1	HUH751
3489	HUH751 TO R1	R1	HUH751
9314	HUH751 TO R1	R1	HUH751
1733	HUH751 TO R1	R1	HUH751
4688	HUH751 TO R1	R1	HUH751
4072	HUH751 TO R1	R1	HUH751
59277	HUH751 TO R1	R1	HUH751
79853	HUH751 TO R1	R1	HUH751
5493	HUH751 TO R1	R1	HUH751
288	HUH751 TO R1	R1	HUH751
222171	HUH751 TO R1	R1	HUH751
65055	HUH751 TO R1	R1	HUH751
6476	HUH751 TO R1	R1	HUH751
7076	HUH751 TO R1	R1	HUH751
4300	HUH751 TO R1	R1	HUH751
8842	HUH751 TO R1	R1	HUH751
1184	HUH751 TO R1	R1	HUH751
11167	HUH751 TO R1	R1	HUH751
3710	HUH751 TO R1	R1	HUH751
54810	HUH751 TO R1	R1	HUH751
146223	HUH751 TO R1	R1	HUH751
9615	HUH751 TO R1	R1	HUH751
2650	HUH751 TO R1	R1	HUH751
257019	HUH751 TO R1	R1	HUH751
219699	HUH751 TO R1	R1	HUH751
644844	HUH751 TO R1	R1	HUH751
9060	HUH751 TO R1	R1	HUH751
6774	HUH751 TO R1	R1	HUH751
390916	HUH751 TO R1	R1	HUH751
3249	HUH751 TO R1	R1	HUH751
7373	HUH751 TO R1	R1	HUH751
5243	HUH751 TO R1	R1	HUH751
3604	HUH751 TO R1	R1	HUH751
312	HUH751 TO R1	R1	HUH751
1808	HUH751 TO R1	R1	HUH751
54453	HUH751 TO R1	R1	HUH751
29116	HUH751 TO R1	R1	HUH751
644	HUH751 TO R1	R1	HUH751
80763	HUH751 TO R1	R1	HUH751
9771	HUH751 TO R1	R1	HUH751
8673	HUH751 TO R1	R1	HUH751
4259	HUH751 TO R1	R1	HUH751
90293	HUH751 TO R1	R1	HUH751
10253	HUH751 TO R1	R1	HUH751
10809	HUH751 TO R1	R1	HUH751
152007	HUH751 TO R1	R1	HUH751
55314	HUH751 TO R1	R1	HUH751
901	HUH751 TO R1	R1	HUH751
23366	HUH751 TO R1	R1	HUH751
1647	HUH751 TO R1	R1	HUH751
166824	HUH751 TO R1	R1	HUH751
9516	HUH751 TO R1	R1	HUH751
154141	HUH751 TO R1	R1	HUH751
113235	HUH751 TO R1	R1	HUH751
5066	HUH751 TO R1	R1	HUH751
51110	HUH751 TO R1	R1	HUH751
57633	HUH751 TO R1	R1	HUH751
10083	HUH751 TO R1	R1	HUH751
9050	HUH751 TO R1	R1	HUH751
23767	HUH751 TO R1	R1	HUH751
3764	HUH751 TO R1	R1	HUH751
9052	HUH751 TO R1	R1	HUH751
94274	HUH751 TO R1	R1	HUH751
1515	HUH751 TO R1	R1	HUH751
57733	HUH751 TO R1	R1	HUH751
9429	HUH751 TO R1	R1	HUH751
80013	HUH751 TO R1	R1	HUH751
64780	HUH751 TO R1	R1	HUH751
91614	HUH751 TO R1	R1	HUH751
784	HUH751 TO R1	R1	HUH751
634	HUH751 TO R1	R1	HUH751
80235	HUH751 TO R1	R1	HUH751
8875	HUH751 TO R1	R1	HUH751
323	HUH751 TO R1	R1	HUH751
51280	HUH751 TO R1	R1	HUH751
11259	HUH751 TO R1	R1	HUH751
54602	HUH751 TO R1	R1	HUH751
1000	HUH751 TO R1	R1	HUH751
5230	HUH751 TO R1	R1	HUH751
91464	HUH751 TO R1	R1	HUH751
10516	HUH751 TO R1	R1	HUH751
147798	HUH751 TO R1	R1	HUH751
2036	HUH751 TO R1	R1	HUH751
928	HUH751 TO R1	R1	HUH751
27075	HUH751 TO R1	R1	HUH751
157506	HUH751 TO R1	R1	HUH751
6505	HUH751 TO R1	R1	HUH751
83699	HUH751 TO R1	R1	HUH751
10577	HUH751 TO R1	R1	HUH751
8029	HUH751 TO R1	R1	HUH751
3209	HUH751 TO R1	R1	HUH751
92421	HUH751 TO R1	R1	HUH751
196	HUH751 TO R1	R1	HUH751
3673	HUH751 TO R1	R1	HUH751
1040	HUH751 TO R1	R1	HUH751
84873	HUH751 TO R1	R1	HUH751
6304	HUH751 TO R1	R1	HUH751
100132234	HUH751 TO R1	R1	HUH751
6817	HUH751 TO R1	R1	HUH751
7276	HUH751 TO R1	R1	HUH751
79154	HUH751 TO R1	R1	HUH751
84451	HUH751 TO R1	R1	HUH751
64420	HUH751 TO R1	R1	HUH751
9649	HUH751 TO R1	R1	HUH751
80117	HUH751 TO R1	R1	HUH751
7357	HUH751 TO R1	R1	HUH751
1015	HUH751 TO R1	R1	HUH751
5480	HUH751 TO R1	R1	HUH751
26020	HUH751 TO R1	R1	HUH751
10512	HUH751 TO R1	R1	HUH751
8935	HUH751 TO R1	R1	HUH751
58527	HUH751 TO R1	R1	HUH751
11074	HUH751 TO R1	R1	HUH751
7107	HUH751 TO R1	R1	HUH751
140606	HUH751 TO R1	R1	HUH751
387882	HUH751 TO R1	R1	HUH751
2634	HUH751 TO R1	R1	HUH751
55824	HUH751 TO R1	R1	HUH751
11309	HUH751 TO R1	R1	HUH751
638	HUH751 TO R1	R1	HUH751
8743	HUH751 TO R1	R1	HUH751
1675	HUH751 TO R1	R1	HUH751
54463	HUH751 TO R1	R1	HUH751
7363	HUH751 TO R1	R1	HUH751
7368	HUH751 TO R1	R1	HUH751
79642	HUH751 TO R1	R1	HUH751
10008	HUH751 TO R1	R1	HUH751
8543	HUH751 TO R1	R1	HUH751
8974	HUH751 TO R1	R1	HUH751
54959	HUH751 TO R1	R1	HUH751
57804	HUH751 TO R1	R1	HUH751
3382	HUH751 TO R1	R1	HUH751
55620	HUH751 TO R1	R1	HUH751
10	HUH751 TO R1	R1	HUH751
7498	HUH751 TO R1	R1	HUH751
91351	HUH751 TO R1	R1	HUH751
3958	HUH751 TO R1	R1	HUH751
2150	HUH751 TO R1	R1	HUH751
10855	HUH751 TO R1	R1	HUH751
831	HUH751 TO R1	R1	HUH751
58495	HUH751 TO R1	R1	HUH751
3158	HUH751 TO R1	R1	HUH751
2569	HUH751 TO R1	R1	HUH751
8395	HUH751 TO R1	R1	HUH751
11000	HUH751 TO R1	R1	HUH751
9235	HUH751 TO R1	R1	HUH751
1366	HUH751 TO R1	R1	HUH751
11015	HUH751 TO R1	R1	HUH751
8826	HUH751 TO R1	R1	HUH751
5308	HUH751 TO R1	R1	HUH751
290	HUH751 TO R1	R1	HUH751
63895	HUH751 TO R1	R1	HUH751
55930	HUH751 TO R1	R1	HUH751
91523	HUH751 TO R1	R1	HUH751
7286	HUH751 TO R1	R1	HUH751
4281	HUH751 TO R1	R1	HUH751
91624	HUH751 TO R1	R1	HUH751
10903	HUH751 TO R1	R1	HUH751
80150	HUH751 TO R1	R1	HUH751
50865	HUH751 TO R1	R1	HUH751
1543	HUH751 TO R1	R1	HUH751
7031	HUH751 TO R1	R1	HUH751
54842	HUH751 TO R1	R1	HUH751
4148	HUH751 TO R1	R1	HUH751
91703	HUH751 TO R1	R1	HUH751
23682	HUH751 TO R1	R1	HUH751
2202	HUH751 TO R1	R1	HUH751
27242	HUH751 TO R1	R1	HUH751
54843	HUH751 TO R1	R1	HUH751
2810	HUH751 TO R1	R1	HUH751
326624	HUH751 TO R1	R1	HUH751
3911	HUH751 TO R1	R1	HUH751
2304	HUH751 TO R1	R1	HUH751
987	HUH751 TO R1	R1	HUH751
780	HUH751 TO R1	R1	HUH751
51646	HUH751 TO R1	R1	HUH751
9213	HUH751 TO R1	R1	HUH751
30851	HUH751 TO R1	R1	HUH751
3728	HUH751 TO R1	R1	HUH751
51090	HUH751 TO R1	R1	HUH751
84837	HUH751 TO R1	R1	HUH751
5412	HUH751 TO R1	R1	HUH751
652	HUH751 TO R1	R1	HUH751
55227	HUH751 TO R1	R1	HUH751
55652	HUH751 TO R1	R1	HUH751
84418	HUH751 TO R1	R1	HUH751
4646	HUH751 TO R1	R1	HUH751
9603	HUH751 TO R1	R1	HUH751
26353	HUH751 TO R1	R1	HUH751
2122	HUH751 TO R1	R1	HUH751
725	HUH751 TO R1	R1	HUH751
23600	HUH751 TO R1	R1	HUH751
871	HUH751 TO R1	R1	HUH751
83742	HUH751 TO R1	R1	HUH751
10267	HUH751 TO R1	R1	HUH751
64902	HUH751 TO R1	R1	HUH751
85455	HUH751 TO R1	R1	HUH751
7103	HUH751 TO R1	R1	HUH751
5269	HUH751 TO R1	R1	HUH751
57579	HUH751 TO R1	R1	HUH751
5357	HUH751 TO R1	R1	HUH751
201651	HUH751 TO R1	R1	HUH751
91860	HUH751 TO R1	R1	HUH751
1847	HUH751 TO R1	R1	HUH751
64798	HUH751 TO R1	R1	HUH751
57488	HUH751 TO R1	R1	HUH751
1512	HUH751 TO R1	R1	HUH751
10205	HUH751 TO R1	R1	HUH751
5349	HUH751 TO R1	R1	HUH751
126969	HUH751 TO R1	R1	HUH751
3576	HUH751 TO R1	R1	HUH751
29957	HUH751 TO R1	R1	HUH751
159195	HUH751 TO R1	R1	HUH751
8835	HUH751 TO R1	R1	HUH751
85415	HUH751 TO R1	R1	HUH751
2348	HUH751 TO R1	R1	HUH751
153562	HUH751 TO R1	R1	HUH751
6819	HUH751 TO R1	R1	HUH751
220213	HUH751 TO R1	R1	HUH751
645	HUH751 TO R1	R1	HUH751
79170	HUH751 TO R1	R1	HUH751
29940	HUH751 TO R1	R1	HUH751
839	HUH751 TO R1	R1	HUH751
283209	HUH751 TO R1	R1	HUH751
51696	HUH751 TO R1	R1	HUH751
55283	HUH751 TO R1	R1	HUH751
27063	HUH751 TO R1	R1	HUH751
2517	HUH751 TO R1	R1	HUH751
3074	HUH751 TO R1	R1	HUH751
4982	HUH751 TO R1	R1	HUH751
30001	HUH751 TO R1	R1	HUH751
25978	HUH751 TO R1	R1	HUH751
688	HUH751 TO R1	R1	HUH751
128153	HUH751 TO R1	R1	HUH751
966	HUH751 TO R1	R1	HUH751
7068	HUH751 TO R1	R1	HUH751
7262	HUH751 TO R1	R1	HUH751
5948	HUH751 TO R1	R1	HUH751
57552	HUH751 TO R1	R1	HUH751
119467	HUH751 TO R1	R1	HUH751
64224	HUH751 TO R1	R1	HUH751
23321	HUH751 TO R1	R1	HUH751
25994	HUH751 TO R1	R1	HUH751
81623	HUH751 TO R1	R1	HUH751
389	HUH751 TO R1	R1	HUH751
85462	HUH751 TO R1	R1	HUH751
54414	HUH751 TO R1	R1	HUH751
132720	HUH751 TO R1	R1	HUH751
307	HUH751 TO R1	R1	HUH751
4199	HUH751 TO R1	R1	HUH751
8553	HUH751 TO R1	R1	HUH751
3561	HUH751 TO R1	R1	HUH751
84548	HUH751 TO R1	R1	HUH751
4224	HUH751 TO R1	R1	HUH751
79875	HUH751 TO R1	R1	HUH751
83439	HUH751 TO R1	R1	HUH751
4681	HUH751 TO R1	R1	HUH751
3977	HUH751 TO R1	R1	HUH751
9514	HUH751 TO R1	R1	HUH751
10491	HUH751 TO R1	R1	HUH751
10457	HUH751 TO R1	R1	HUH751
11112	HUH751 TO R1	R1	HUH751
23158	HUH751 TO R1	R1	HUH751
157378	HUH751 TO R1	R1	HUH751
9734	HUH751 TO R1	R1	HUH751
6578	HUH751 TO R1	R1	HUH751
2673	HUH751 TO R1	R1	HUH751
57211	HUH751 TO R1	R1	HUH751
182	HUH751 TO R1	R1	HUH751
10226	HUH751 TO R1	R1	HUH751
51635	HUH751 TO R1	R1	HUH751
27329	HUH751 TO R1	R1	HUH751
221749	HUH751 TO R1	R1	HUH751
8555	HUH751 TO R1	R1	HUH751
1559	HUH751 TO R1	R1	HUH751
1519	HUH751 TO R1	R1	HUH751
23596	HUH751 TO R1	R1	HUH751
53335	HUH751 TO R1	R1	HUH751
57630	HUH751 TO R1	R1	HUH751
130814	HUH751 TO R1	R1	HUH751
223082	HUH751 TO R1	R1	HUH751
6583	HUH751 TO R1	R1	HUH751
5817	HUH751 TO R1	R1	HUH751
6282	HUH751 TO R1	R1	HUH751
5154	HUH751 TO R1	R1	HUH751
56952	HUH751 TO R1	R1	HUH751
8634	HUH751 TO R1	R1	HUH751
130574	HUH751 TO R1	R1	HUH751
51557	HUH751 TO R1	R1	HUH751
8853	HUH751 TO R1	R1	HUH751
8797	HUH751 TO R1	R1	HUH751
57144	HUH751 TO R1	R1	HUH751
57685	HUH751 TO R1	R1	HUH751
9766	HUH751 TO R1	R1	HUH751
84440	HUH751 TO R1	R1	HUH751
50853	HUH751 TO R1	R1	HUH751
115677	HUH751 TO R1	R1	HUH751
51704	HUH751 TO R1	R1	HUH751
54664	HUH751 TO R1	R1	HUH751
255520	HUH751 TO R1	R1	HUH751
254427	HUH751 TO R1	R1	HUH751
23526	HUH751 TO R1	R1	HUH751
7511	HUH751 TO R1	R1	HUH751
9949	HUH751 TO R1	R1	HUH751
51678	HUH751 TO R1	R1	HUH751
114876	HUH751 TO R1	R1	HUH751
8724	HUH751 TO R1	R1	HUH751
3423	HUH751 TO R1	R1	HUH751
79778	HUH751 TO R1	R1	HUH751
26872	HUH751 TO R1	R1	HUH751
28513	HUH751 TO R1	R1	HUH751
56172	HUH751 TO R1	R1	HUH751
10924	HUH751 TO R1	R1	HUH751
51196	HUH751 TO R1	R1	HUH751
5530	HUH751 TO R1	R1	HUH751
6768	HUH751 TO R1	R1	HUH751
397	HUH751 TO R1	R1	HUH751
57648	HUH751 TO R1	R1	HUH751
2	HUH751 TO R1	R1	HUH751
54874	HUH751 TO R1	R1	HUH751
26031	HUH751 TO R1	R1	HUH751
135112	HUH751 TO R1	R1	HUH751
55884	HUH751 TO R1	R1	HUH751
55603	HUH751 TO R1	R1	HUH751
92086	HUH751 TO R1	R1	HUH751
3945	HUH751 TO R1	R1	HUH751
221981	HUH751 TO R1	R1	HUH751
126295	HUH751 TO R1	R1	HUH751
1364	HUH751 TO R1	R1	HUH751
51473	HUH751 TO R1	R1	HUH751
1948	HUH751 TO R1	R1	HUH751
10873	HUH751 TO R1	R1	HUH751
9245	HUH751 TO R1	R1	HUH751
7168	HUH751 TO R1	R1	HUH751
126695	HUH751 TO R1	R1	HUH751
9182	HUH751 TO R1	R1	HUH751
83641	HUH751 TO R1	R1	HUH751
5074	HUH751 TO R1	R1	HUH751
353376	HUH751 TO R1	R1	HUH751
79683	HUH751 TO R1	R1	HUH751
200931	HUH751 TO R1	R1	HUH751
9780	HUH751 TO R1	R1	HUH751
27250	HUH751 TO R1	R1	HUH751
1778	HUH751 TO R1	R1	HUH751
3306	HUH751 TO R1	R1	HUH751
1244	HUH751 TO R1	R1	HUH751
51232	HUH751 TO R1	R1	HUH751
1026	HUH751 TO R1	R1	HUH751
55785	HUH751 TO R1	R1	HUH751
79669	HUH751 TO R1	R1	HUH751
30	HUH751 TO R1	R1	HUH751
10765	HUH751 TO R1	R1	HUH751
10551	HUH751 TO R1	R1	HUH751
23179	HUH751 TO R1	R1	HUH751
57549	HUH751 TO R1	R1	HUH751
4000	HUH751 TO R1	R1	HUH751
11343	HUH751 TO R1	R1	HUH751
84561	HUH751 TO R1	R1	HUH751
3219	HUH751 TO R1	R1	HUH751
4277	HUH751 TO R1	R1	HUH751
10758	HUH751 TO R1	R1	HUH751
83666	HUH751 TO R1	R1	HUH751
53916	HUH751 TO R1	R1	HUH751
6351	HUH751 TO R1	R1	HUH751
567	HUH751 TO R1	R1	HUH751
29094	HUH751 TO R1	R1	HUH751
10537	HUH751 TO R1	R1	HUH751
10678	HUH751 TO R1	R1	HUH751
23424	HUH751 TO R1	R1	HUH751
57480	HUH751 TO R1	R1	HUH751
10095	HUH751 TO R1	R1	HUH751
9929	HUH751 TO R1	R1	HUH751
967	HUH751 TO R1	R1	HUH751
6237	HUH751 TO R1	R1	HUH751
81831	HUH751 TO R1	R1	HUH751
10579	HUH751 TO R1	R1	HUH751
54682	HUH751 TO R1	R1	HUH751
375449	HUH751 TO R1	R1	HUH751
51471	HUH751 TO R1	R1	HUH751
1052	HUH751 TO R1	R1	HUH751
1264	HUH751 TO R1	R1	HUH751
79616	HUH751 TO R1	R1	HUH751
54749	HUH751 TO R1	R1	HUH751
5002	HUH751 TO R1	R1	HUH751
8992	HUH751 TO R1	R1	HUH751
151887	HUH751 TO R1	R1	HUH751
80017	HUH751 TO R1	R1	HUH751
84708	HUH751 TO R1	R1	HUH751
8702	HUH751 TO R1	R1	HUH751
2000	HUH751 TO R1	R1	HUH751
58472	HUH751 TO R1	R1	HUH751
7111	HUH751 TO R1	R1	HUH751
23022	HUH751 TO R1	R1	HUH751
5797	HUH751 TO R1	R1	HUH751
157285	HUH751 TO R1	R1	HUH751
51535	HUH751 TO R1	R1	HUH751
2571	HUH751 TO R1	R1	HUH751
1520	HUH751 TO R1	R1	HUH751
22863	HUH751 TO R1	R1	HUH751
93129	HUH751 TO R1	R1	HUH751
53345	HUH751 TO R1	R1	HUH751
10184	HUH751 TO R1	R1	HUH751
23303	HUH751 TO R1	R1	HUH751
352954	HUH751 TO R1	R1	HUH751
54852	HUH751 TO R1	R1	HUH751
4065	HUH751 TO R1	R1	HUH751
84674	HUH751 TO R1	R1	HUH751
7444	HUH751 TO R1	R1	HUH751
8417	HUH751 TO R1	R1	HUH751
10782	HUH751 TO R1	R1	HUH751
3936	HUH751 TO R1	R1	HUH751
55323	HUH751 TO R1	R1	HUH751
283635	HUH751 TO R1	R1	HUH751
9027	HUH751 TO R1	R1	HUH751
10420	HUH751 TO R1	R1	HUH751
126353	HUH751 TO R1	R1	HUH751
8560	HUH751 TO R1	R1	HUH751
284119	HUH751 TO R1	R1	HUH751
286343	HUH751 TO R1	R1	HUH751
54502	HUH751 TO R1	R1	HUH751
3685	HUH751 TO R1	R1	HUH751
222161	HUH751 TO R1	R1	HUH751
822	HUH751 TO R1	R1	HUH751
23035	HUH751 TO R1	R1	HUH751
23286	HUH751 TO R1	R1	HUH751
7101	HUH751 TO R1	R1	HUH751
195827	HUH751 TO R1	R1	HUH751
83539	HUH751 TO R1	R1	HUH751
8495	HUH751 TO R1	R1	HUH751
9844	HUH751 TO R1	R1	HUH751
116844	HUH751 TO R1	R1	HUH751
1230	HUH751 TO R1	R1	HUH751
55030	HUH751 TO R1	R1	HUH751
7378	HUH751 TO R1	R1	HUH751
2762	HUH751 TO R1	R1	HUH751
29103	HUH751 TO R1	R1	HUH751
2524	HUH751 TO R1	R1	HUH751
84888	HUH751 TO R1	R1	HUH751
1832	HUH751 TO R1	R1	HUH751
55200	HUH751 TO R1	R1	HUH751
57231	HUH751 TO R1	R1	HUH751
116843	HUH751 TO R1	R1	HUH751
1490	HUH751 TO R1	R1	HUH751
51285	HUH751 TO R1	R1	HUH751
5873	HUH751 TO R1	R1	HUH751
57553	HUH751 TO R1	R1	HUH751
79899	HUH751 TO R1	R1	HUH751
729852	HUH751 TO R1	R1	HUH751
5106	HUH751 TO R1	R1	HUH751
3964	HUH751 TO R1	R1	HUH751
4739	HUH751 TO R1	R1	HUH751
114796	HUH751 TO R1	R1	HUH751
4649	HUH751 TO R1	R1	HUH751
399665	HUH751 TO R1	R1	HUH751
55742	HUH751 TO R1	R1	HUH751
4323	HUH751 TO R1	R1	HUH751
79607	HUH751 TO R1	R1	HUH751
493869	HUH751 TO R1	R1	HUH751
8766	HUH751 TO R1	R1	HUH751
85027	HUH751 TO R1	R1	HUH751
64116	HUH751 TO R1	R1	HUH751
51303	HUH751 TO R1	R1	HUH751
27134	HUH751 TO R1	R1	HUH751
1462	HUH751 TO R1	R1	HUH751
286144	HUH751 TO R1	R1	HUH751
222546	HUH751 TO R1	R1	HUH751
347735	HUH751 TO R1	R1	HUH751
92292	HUH751 TO R1	R1	HUH751
1280	HUH751 TO R1	R1	HUH751
65983	HUH751 TO R1	R1	HUH751
6558	HUH751 TO R1	R1	HUH751
23432	HUH751 TO R1	R1	HUH751
1182	HUH751 TO R1	R1	HUH751
8412	HUH751 TO R1	R1	HUH751
653808	HUH751 TO R1	R1	HUH751
1829	HUH751 TO R1	R1	HUH751
283	HUH751 TO R1	R1	HUH751
51054	HUH751 TO R1	R1	HUH751
9636	HUH751 TO R1	R1	HUH751
80176	HUH751 TO R1	R1	HUH751
3034	HUH751 TO R1	R1	HUH751
8323	HUH751 TO R1	R1	HUH751
8573	HUH751 TO R1	R1	HUH751
2330	HUH751 TO R1	R1	HUH751
84002	HUH751 TO R1	R1	HUH751
5720	HUH751 TO R1	R1	HUH751
54532	HUH751 TO R1	R1	HUH751
27111	HUH751 TO R1	R1	HUH751
79674	HUH751 TO R1	R1	HUH751
999	HUH751 TO R1	R1	HUH751
8887	HUH751 TO R1	R1	HUH751
148418	HUH751 TO R1	R1	HUH751
2152	HUH751 TO R1	R1	HUH751
64284	HUH751 TO R1	R1	HUH751
122953	HUH751 TO R1	R1	HUH751
23597	HUH751 TO R1	R1	HUH751
11118	HUH751 TO R1	R1	HUH751
56654	HUH751 TO R1	R1	HUH751
54765	HUH751 TO R1	R1	HUH751
3927	HUH751 TO R1	R1	HUH751
58191	HUH751 TO R1	R1	HUH751
1365	HUH751 TO R1	R1	HUH751
9143	HUH751 TO R1	R1	HUH751
95	HUH751 TO R1	R1	HUH751
79644	HUH751 TO R1	R1	HUH751
57134	HUH751 TO R1	R1	HUH751
10848	HUH751 TO R1	R1	HUH751
837	HUH751 TO R1	R1	HUH751
10398	HUH751 TO R1	R1	HUH751
3339	HUH751 TO R1	R1	HUH751
116039	HUH751 TO R1	R1	HUH751
1604	HUH751 TO R1	R1	HUH751
25780	HUH751 TO R1	R1	HUH751
64761	HUH751 TO R1	R1	HUH751
375790	HUH751 TO R1	R1	HUH751
10437	HUH751 TO R1	R1	HUH751
51527	HUH751 TO R1	R1	HUH751
57568	HUH751 TO R1	R1	HUH751
8406	HUH751 TO R1	R1	HUH751
22881	HUH751 TO R1	R1	HUH751
11235	HUH751 TO R1	R1	HUH751
5939	HUH751 TO R1	R1	HUH751
286077	HUH751 TO R1	R1	HUH751
8869	HUH751 TO R1	R1	HUH751
84803	HUH751 TO R1	R1	HUH751
965	HUH751 TO R1	R1	HUH751
5205	HUH751 TO R1	R1	HUH751
63926	HUH751 TO R1	R1	HUH751
374882	HUH751 TO R1	R1	HUH751
401097	HUH751 TO R1	R1	HUH751
84061	HUH751 TO R1	R1	HUH751
57326	HUH751 TO R1	R1	HUH751
55198	HUH751 TO R1	R1	HUH751
4125	HUH751 TO R1	R1	HUH751
55858	HUH751 TO R1	R1	HUH751
9805	HUH751 TO R1	R1	HUH751
89872	HUH751 TO R1	R1	HUH751
650	HUH751 TO R1	R1	HUH751
253982	HUH751 TO R1	R1	HUH751
1212	HUH751 TO R1	R1	HUH751
224	HUH751 TO R1	R1	HUH751
55179	HUH751 TO R1	R1	HUH751
5468	HUH751 TO R1	R1	HUH751
115123	HUH751 TO R1	R1	HUH751
5359	HUH751 TO R1	R1	HUH751
6195	HUH751 TO R1	R1	HUH751
4693	HUH751 TO R1	R1	HUH751
9057	HUH751 TO R1	R1	HUH751
57094	HUH751 TO R1	R1	HUH751
56180	HUH751 TO R1	R1	HUH751
83876	HUH751 TO R1	R1	HUH751
92359	HUH751 TO R1	R1	HUH751
55075	HUH751 TO R1	R1	HUH751
55902	HUH751 TO R1	R1	HUH751
4908	HUH751 TO R1	R1	HUH751
10381	HUH751 TO R1	R1	HUH751
144193	HUH751 TO R1	R1	HUH751
6590	HUH751 TO R1	R1	HUH751
3696	HUH751 TO R1	R1	HUH751
283638	HUH751 TO R1	R1	HUH751
25943	HUH751 TO R1	R1	HUH751
55604	HUH751 TO R1	R1	HUH751
201895	HUH751 TO R1	R1	HUH751
6840	HUH751 TO R1	R1	HUH751
3898	HUH751 TO R1	R1	HUH751
134147	HUH751 TO R1	R1	HUH751
10957	HUH751 TO R1	R1	HUH751
167691	HUH751 TO R1	R1	HUH751
53342	HUH751 TO R1	R1	HUH751
134548	HUH751 TO R1	R1	HUH751
120425	HUH751 TO R1	R1	HUH751
2149	HUH751 TO R1	R1	HUH751
91894	HUH751 TO R1	R1	HUH751
7846	HUH751 TO R1	R1	HUH751
3643	HUH751 TO R1	R1	HUH751
3386	HUH751 TO R1	R1	HUH751
403313	HUH751 TO R1	R1	HUH751
6102	HUH751 TO R1	R1	HUH751
10652	HUH751 TO R1	R1	HUH751
7408	HUH751 TO R1	R1	HUH751
10272	HUH751 TO R1	R1	HUH751
1312	HUH751 TO R1	R1	HUH751
2774	HUH751 TO R1	R1	HUH751
10347	HUH751 TO R1	R1	HUH751
10380	HUH751 TO R1	R1	HUH751
5959	HUH751 TO R1	R1	HUH751
79574	HUH751 TO R1	R1	HUH751
100131512	HUH751 TO R1	R1	HUH751
25897	HUH751 TO R1	R1	HUH751
8754	HUH751 TO R1	R1	HUH751
51065	HUH751 TO R1	R1	HUH751
85014	HUH751 TO R1	R1	HUH751
7976	HUH751 TO R1	R1	HUH751
79782	HUH751 TO R1	R1	HUH751
7171	HUH751 TO R1	R1	HUH751
338758	HUH751 TO R1	R1	HUH751
26470	HUH751 TO R1	R1	HUH751
5139	HUH751 TO R1	R1	HUH751
3426	HUH751 TO R1	R1	HUH751
7162	HUH751 TO R1	R1	HUH751
7301	HUH751 TO R1	R1	HUH751
23604	HUH751 TO R1	R1	HUH751
7984	HUH751 TO R1	R1	HUH751
51186	HUH751 TO R1	R1	HUH751
1535	HUH751 TO R1	R1	HUH751
83442	HUH751 TO R1	R1	HUH751
1577	HUH751 TO R1	R1	HUH751
92255	HUH751 TO R1	R1	HUH751
64115	HUH751 TO R1	R1	HUH751
81788	HUH751 TO R1	R1	HUH751
145781	HUH751 TO R1	R1	HUH751
5288	HUH751 TO R1	R1	HUH751
3918	HUH751 TO R1	R1	HUH751
977	HUH751 TO R1	R1	HUH751
144402	HUH751 TO R1	R1	HUH751
10050	HUH751 TO R1	R1	HUH751
57761	HUH751 TO R1	R1	HUH751
23443	HUH751 TO R1	R1	HUH751
5768	HUH751 TO R1	R1	HUH751
283687	HUH751 TO R1	R1	HUH751
5446	HUH751 TO R1	R1	HUH751
100129932	HUH751 TO R1	R1	HUH751
4050	HUH751 TO R1	R1	HUH751
9926	HUH751 TO R1	R1	HUH751
103910	HUH751 TO R1	R1	HUH751
25923	HUH751 TO R1	R1	HUH751
6799	HUH751 TO R1	R1	HUH751
2869	HUH751 TO R1	R1	HUH751
388335	HUH751 TO R1	R1	HUH751
29886	HUH751 TO R1	R1	HUH751
647115	HUH751 TO R1	R1	HUH751
51313	HUH751 TO R1	R1	HUH751
51179	HUH751 TO R1	R1	HUH751
27237	HUH751 TO R1	R1	HUH751
377677	HUH751 TO R1	R1	HUH751
51347	HUH751 TO R1	R1	HUH751
4922	HUH751 TO R1	R1	HUH751
444	HUH751 TO R1	R1	HUH751
84976	HUH751 TO R1	R1	HUH751
83875	HUH751 TO R1	R1	HUH751
346606	HUH751 TO R1	R1	HUH751
203413	HUH751 TO R1	R1	HUH751
134957	HUH751 TO R1	R1	HUH751
316	HUH751 TO R1	R1	HUH751
399474	HUH751 TO R1	R1	HUH751
1358	HUH751 TO R1	R1	HUH751
9645	HUH751 TO R1	R1	HUH751
115749	HUH751 TO R1	R1	HUH751
9586	HUH751 TO R1	R1	HUH751
57643	HUH751 TO R1	R1	HUH751
83938	HUH751 TO R1	R1	HUH751
90523	HUH751 TO R1	R1	HUH751
8455	HUH751 TO R1	R1	HUH751
83935	HUH751 TO R1	R1	HUH751
4907	HUH751 TO R1	R1	HUH751
221833	HUH751 TO R1	R1	HUH751
64762	HUH751 TO R1	R1	HUH751
51239	HUH751 TO R1	R1	HUH751
6252	HUH751 TO R1	R1	HUH751
4547	HUH751 TO R1	R1	HUH751
114884	HUH751 TO R1	R1	HUH751
166785	HUH751 TO R1	R1	HUH751
9832	HUH751 TO R1	R1	HUH751
51700	HUH751 TO R1	R1	HUH751
58476	HUH751 TO R1	R1	HUH751
8972	HUH751 TO R1	R1	HUH751
124935	HUH751 TO R1	R1	HUH751
55601	HUH751 TO R1	R1	HUH751
118471	HUH751 TO R1	R1	HUH751
56603	HUH751 TO R1	R1	HUH751
83891	HUH751 TO R1	R1	HUH751
2329	HUH751 TO R1	R1	HUH751
8876	HUH751 TO R1	R1	HUH751
55510	HUH751 TO R1	R1	HUH751
23080	HUH751 TO R1	R1	HUH751
115294	HUH751 TO R1	R1	HUH751
338440	HUH751 TO R1	R1	HUH751
57717	HUH751 TO R1	R1	HUH751
56913	HUH751 TO R1	R1	HUH751
54625	HUH751 TO R1	R1	HUH751
206338	HUH751 TO R1	R1	HUH751
1193	HUH751 TO R1	R1	HUH751
10344	HUH751 TO R1	R1	HUH751
2706	HUH751 TO R1	R1	HUH751
80004	HUH751 TO R1	R1	HUH751
113452	HUH751 TO R1	R1	HUH751
392617	HUH751 TO R1	R1	HUH751
55024	HUH751 TO R1	R1	HUH751
144347	HUH751 TO R1	R1	HUH751
56122	HUH751 TO R1	R1	HUH751
340267	HUH751 TO R1	R1	HUH751
84953	HUH751 TO R1	R1	HUH751
51279	HUH751 TO R1	R1	HUH751
169611	HUH751 TO R1	R1	HUH751
147699	HUH751 TO R1	R1	HUH751
3956	HUH751 TO R1	R1	HUH751
22949	HUH751 TO R1	R1	HUH751
115827	HUH751 TO R1	R1	HUH751
5858	HUH751 TO R1	R1	HUH751
7042	HUH751 TO R1	R1	HUH751
10003	HUH751 TO R2	HUH751	R2
10008	HUH751 TO R2	HUH751	R2
10010	HUH751 TO R2	HUH751	R2
100128098	HUH751 TO R2	HUH751	R2
100128288	HUH751 TO R2	HUH751	R2
100129250	HUH751 TO R2	HUH751	R2
100129857	HUH751 TO R2	HUH751	R2
100129932	HUH751 TO R2	HUH751	R2
10013	HUH751 TO R2	HUH751	R2
100130633	HUH751 TO R2	HUH751	R2
100130967	HUH751 TO R2	HUH751	R2
100131211	HUH751 TO R2	HUH751	R2
100131801	HUH751 TO R2	HUH751	R2
100132234	HUH751 TO R2	HUH751	R2
100133116	HUH751 TO R2	HUH751	R2
10019	HUH751 TO R2	HUH751	R2
10023	HUH751 TO R2	HUH751	R2
10043	HUH751 TO R2	HUH751	R2
10045	HUH751 TO R2	HUH751	R2
10046	HUH751 TO R2	HUH751	R2
10053	HUH751 TO R2	HUH751	R2
10058	HUH751 TO R2	HUH751	R2
10062	HUH751 TO R2	HUH751	R2
10066	HUH751 TO R2	HUH751	R2
10069	HUH751 TO R2	HUH751	R2
10072	HUH751 TO R2	HUH751	R2
10082	HUH751 TO R2	HUH751	R2
10083	HUH751 TO R2	HUH751	R2
10084	HUH751 TO R2	HUH751	R2
10093	HUH751 TO R2	HUH751	R2
10095	HUH751 TO R2	HUH751	R2
10106	HUH751 TO R2	HUH751	R2
10110	HUH751 TO R2	HUH751	R2
10129	HUH751 TO R2	HUH751	R2
10133	HUH751 TO R2	HUH751	R2
1015	HUH751 TO R2	HUH751	R2
10150	HUH751 TO R2	HUH751	R2
10160	HUH751 TO R2	HUH751	R2
10161	HUH751 TO R2	HUH751	R2
10162	HUH751 TO R2	HUH751	R2
10163	HUH751 TO R2	HUH751	R2
10168	HUH751 TO R2	HUH751	R2
10184	HUH751 TO R2	HUH751	R2
10190	HUH751 TO R2	HUH751	R2
10195	HUH751 TO R2	HUH751	R2
10205	HUH751 TO R2	HUH751	R2
10213	HUH751 TO R2	HUH751	R2
10220	HUH751 TO R2	HUH751	R2
10226	HUH751 TO R2	HUH751	R2
10227	HUH751 TO R2	HUH751	R2
10230	HUH751 TO R2	HUH751	R2
10231	HUH751 TO R2	HUH751	R2
10245	HUH751 TO R2	HUH751	R2
10246	HUH751 TO R2	HUH751	R2
10263	HUH751 TO R2	HUH751	R2
10267	HUH751 TO R2	HUH751	R2
1027	HUH751 TO R2	HUH751	R2
10272	HUH751 TO R2	HUH751	R2
10277	HUH751 TO R2	HUH751	R2
1028	HUH751 TO R2	HUH751	R2
10284	HUH751 TO R2	HUH751	R2
10302	HUH751 TO R2	HUH751	R2
10312	HUH751 TO R2	HUH751	R2
10327	HUH751 TO R2	HUH751	R2
10365	HUH751 TO R2	HUH751	R2
10370	HUH751 TO R2	HUH751	R2
10371	HUH751 TO R2	HUH751	R2
10381	HUH751 TO R2	HUH751	R2
103910	HUH751 TO R2	HUH751	R2
10395	HUH751 TO R2	HUH751	R2
10397	HUH751 TO R2	HUH751	R2
10398	HUH751 TO R2	HUH751	R2
10402	HUH751 TO R2	HUH751	R2
10403	HUH751 TO R2	HUH751	R2
10404	HUH751 TO R2	HUH751	R2
10417	HUH751 TO R2	HUH751	R2
10437	HUH751 TO R2	HUH751	R2
10449	HUH751 TO R2	HUH751	R2
1045	HUH751 TO R2	HUH751	R2
10451	HUH751 TO R2	HUH751	R2
10457	HUH751 TO R2	HUH751	R2
10461	HUH751 TO R2	HUH751	R2
10467	HUH751 TO R2	HUH751	R2
10468	HUH751 TO R2	HUH751	R2
1047	HUH751 TO R2	HUH751	R2
10474	HUH751 TO R2	HUH751	R2
10483	HUH751 TO R2	HUH751	R2
10484	HUH751 TO R2	HUH751	R2
10493	HUH751 TO R2	HUH751	R2
10497	HUH751 TO R2	HUH751	R2
1050	HUH751 TO R2	HUH751	R2
1051	HUH751 TO R2	HUH751	R2
10516	HUH751 TO R2	HUH751	R2
10519	HUH751 TO R2	HUH751	R2
1052	HUH751 TO R2	HUH751	R2
10520	HUH751 TO R2	HUH751	R2
10525	HUH751 TO R2	HUH751	R2
10537	HUH751 TO R2	HUH751	R2
1054	HUH751 TO R2	HUH751	R2
10551	HUH751 TO R2	HUH751	R2
10552	HUH751 TO R2	HUH751	R2
10553	HUH751 TO R2	HUH751	R2
10555	HUH751 TO R2	HUH751	R2
10560	HUH751 TO R2	HUH751	R2
10579	HUH751 TO R2	HUH751	R2
10580	HUH751 TO R2	HUH751	R2
10590	HUH751 TO R2	HUH751	R2
10611	HUH751 TO R2	HUH751	R2
10613	HUH751 TO R2	HUH751	R2
10615	HUH751 TO R2	HUH751	R2
10618	HUH751 TO R2	HUH751	R2
10627	HUH751 TO R2	HUH751	R2
10634	HUH751 TO R2	HUH751	R2
10637	HUH751 TO R2	HUH751	R2
10638	HUH751 TO R2	HUH751	R2
10650	HUH751 TO R2	HUH751	R2
10654	HUH751 TO R2	HUH751	R2
10673	HUH751 TO R2	HUH751	R2
10682	HUH751 TO R2	HUH751	R2
10693	HUH751 TO R2	HUH751	R2
10725	HUH751 TO R2	HUH751	R2
1075	HUH751 TO R2	HUH751	R2
10763	HUH751 TO R2	HUH751	R2
10769	HUH751 TO R2	HUH751	R2
10783	HUH751 TO R2	HUH751	R2
10788	HUH751 TO R2	HUH751	R2
10791	HUH751 TO R2	HUH751	R2
10801	HUH751 TO R2	HUH751	R2
10809	HUH751 TO R2	HUH751	R2
10815	HUH751 TO R2	HUH751	R2
10848	HUH751 TO R2	HUH751	R2
10897	HUH751 TO R2	HUH751	R2
10898	HUH751 TO R2	HUH751	R2
10908	HUH751 TO R2	HUH751	R2
10924	HUH751 TO R2	HUH751	R2
10933	HUH751 TO R2	HUH751	R2
10939	HUH751 TO R2	HUH751	R2
10954	HUH751 TO R2	HUH751	R2
10956	HUH751 TO R2	HUH751	R2
10957	HUH751 TO R2	HUH751	R2
10961	HUH751 TO R2	HUH751	R2
10962	HUH751 TO R2	HUH751	R2
10970	HUH751 TO R2	HUH751	R2
10978	HUH751 TO R2	HUH751	R2
10981	HUH751 TO R2	HUH751	R2
10991	HUH751 TO R2	HUH751	R2
11001	HUH751 TO R2	HUH751	R2
11005	HUH751 TO R2	HUH751	R2
11010	HUH751 TO R2	HUH751	R2
11014	HUH751 TO R2	HUH751	R2
11015	HUH751 TO R2	HUH751	R2
11019	HUH751 TO R2	HUH751	R2
11030	HUH751 TO R2	HUH751	R2
11031	HUH751 TO R2	HUH751	R2
11041	HUH751 TO R2	HUH751	R2
11046	HUH751 TO R2	HUH751	R2
11074	HUH751 TO R2	HUH751	R2
11078	HUH751 TO R2	HUH751	R2
11079	HUH751 TO R2	HUH751	R2
11094	HUH751 TO R2	HUH751	R2
11112	HUH751 TO R2	HUH751	R2
11123	HUH751 TO R2	HUH751	R2
11135	HUH751 TO R2	HUH751	R2
11138	HUH751 TO R2	HUH751	R2
11145	HUH751 TO R2	HUH751	R2
11154	HUH751 TO R2	HUH751	R2
11156	HUH751 TO R2	HUH751	R2
11163	HUH751 TO R2	HUH751	R2
11182	HUH751 TO R2	HUH751	R2
11186	HUH751 TO R2	HUH751	R2
1119	HUH751 TO R2	HUH751	R2
11197	HUH751 TO R2	HUH751	R2
11214	HUH751 TO R2	HUH751	R2
11221	HUH751 TO R2	HUH751	R2
11231	HUH751 TO R2	HUH751	R2
1124	HUH751 TO R2	HUH751	R2
112487	HUH751 TO R2	HUH751	R2
11253	HUH751 TO R2	HUH751	R2
11254	HUH751 TO R2	HUH751	R2
11259	HUH751 TO R2	HUH751	R2
11261	HUH751 TO R2	HUH751	R2
11264	HUH751 TO R2	HUH751	R2
112770	HUH751 TO R2	HUH751	R2
112817	HUH751 TO R2	HUH751	R2
112950	HUH751 TO R2	HUH751	R2
11309	HUH751 TO R2	HUH751	R2
11316	HUH751 TO R2	HUH751	R2
11320	HUH751 TO R2	HUH751	R2
113235	HUH751 TO R2	HUH751	R2
113246	HUH751 TO R2	HUH751	R2
11333	HUH751 TO R2	HUH751	R2
11337	HUH751 TO R2	HUH751	R2
11343	HUH751 TO R2	HUH751	R2
113675	HUH751 TO R2	HUH751	R2
113835	HUH751 TO R2	HUH751	R2
114294	HUH751 TO R2	HUH751	R2
114299	HUH751 TO R2	HUH751	R2
114569	HUH751 TO R2	HUH751	R2
114571	HUH751 TO R2	HUH751	R2
114625	HUH751 TO R2	HUH751	R2
114770	HUH751 TO R2	HUH751	R2
114785	HUH751 TO R2	HUH751	R2
114793	HUH751 TO R2	HUH751	R2
114801	HUH751 TO R2	HUH751	R2
114805	HUH751 TO R2	HUH751	R2
114883	HUH751 TO R2	HUH751	R2
114899	HUH751 TO R2	HUH751	R2
114926	HUH751 TO R2	HUH751	R2
114990	HUH751 TO R2	HUH751	R2
115123	HUH751 TO R2	HUH751	R2
115572	HUH751 TO R2	HUH751	R2
115677	HUH751 TO R2	HUH751	R2
115701	HUH751 TO R2	HUH751	R2
115749	HUH751 TO R2	HUH751	R2
115817	HUH751 TO R2	HUH751	R2
115827	HUH751 TO R2	HUH751	R2
115908	HUH751 TO R2	HUH751	R2
116068	HUH751 TO R2	HUH751	R2
116228	HUH751 TO R2	HUH751	R2
116362	HUH751 TO R2	HUH751	R2
116842	HUH751 TO R2	HUH751	R2
116843	HUH751 TO R2	HUH751	R2
116844	HUH751 TO R2	HUH751	R2
117145	HUH751 TO R2	HUH751	R2
117153	HUH751 TO R2	HUH751	R2
117177	HUH751 TO R2	HUH751	R2
117584	HUH751 TO R2	HUH751	R2
117854	HUH751 TO R2	HUH751	R2
118	HUH751 TO R2	HUH751	R2
1184	HUH751 TO R2	HUH751	R2
118427	HUH751 TO R2	HUH751	R2
118429	HUH751 TO R2	HUH751	R2
118471	HUH751 TO R2	HUH751	R2
1185	HUH751 TO R2	HUH751	R2
118788	HUH751 TO R2	HUH751	R2
119032	HUH751 TO R2	HUH751	R2
1191	HUH751 TO R2	HUH751	R2
1192	HUH751 TO R2	HUH751	R2
1193	HUH751 TO R2	HUH751	R2
119467	HUH751 TO R2	HUH751	R2
12	HUH751 TO R2	HUH751	R2
120	HUH751 TO R2	HUH751	R2
120224	HUH751 TO R2	HUH751	R2
120376	HUH751 TO R2	HUH751	R2
120425	HUH751 TO R2	HUH751	R2
1209	HUH751 TO R2	HUH751	R2
121227	HUH751 TO R2	HUH751	R2
121355	HUH751 TO R2	HUH751	R2
121506	HUH751 TO R2	HUH751	R2
122953	HUH751 TO R2	HUH751	R2
122970	HUH751 TO R2	HUH751	R2
123	HUH751 TO R2	HUH751	R2
1230	HUH751 TO R2	HUH751	R2
123264	HUH751 TO R2	HUH751	R2
123355	HUH751 TO R2	HUH751	R2
1235	HUH751 TO R2	HUH751	R2
123879	HUH751 TO R2	HUH751	R2
124	HUH751 TO R2	HUH751	R2
124044	HUH751 TO R2	HUH751	R2
124045	HUH751 TO R2	HUH751	R2
1244	HUH751 TO R2	HUH751	R2
125113	HUH751 TO R2	HUH751	R2
125144	HUH751 TO R2	HUH751	R2
125488	HUH751 TO R2	HUH751	R2
125893	HUH751 TO R2	HUH751	R2
1259	HUH751 TO R2	HUH751	R2
126133	HUH751 TO R2	HUH751	R2
126208	HUH751 TO R2	HUH751	R2
1265	HUH751 TO R2	HUH751	R2
126549	HUH751 TO R2	HUH751	R2
1266	HUH751 TO R2	HUH751	R2
126669	HUH751 TO R2	HUH751	R2
126792	HUH751 TO R2	HUH751	R2
126917	HUH751 TO R2	HUH751	R2
126969	HUH751 TO R2	HUH751	R2
126987	HUH751 TO R2	HUH751	R2
127262	HUH751 TO R2	HUH751	R2
1278	HUH751 TO R2	HUH751	R2
127845	HUH751 TO R2	HUH751	R2
128	HUH751 TO R2	HUH751	R2
1280	HUH751 TO R2	HUH751	R2
128153	HUH751 TO R2	HUH751	R2
128710	HUH751 TO R2	HUH751	R2
1290	HUH751 TO R2	HUH751	R2
129025	HUH751 TO R2	HUH751	R2
129303	HUH751 TO R2	HUH751	R2
129531	HUH751 TO R2	HUH751	R2
129790	HUH751 TO R2	HUH751	R2
1298	HUH751 TO R2	HUH751	R2
129804	HUH751 TO R2	HUH751	R2
129807	HUH751 TO R2	HUH751	R2
13	HUH751 TO R2	HUH751	R2
130	HUH751 TO R2	HUH751	R2
130013	HUH751 TO R2	HUH751	R2
130399	HUH751 TO R2	HUH751	R2
130507	HUH751 TO R2	HUH751	R2
130574	HUH751 TO R2	HUH751	R2
130576	HUH751 TO R2	HUH751	R2
130617	HUH751 TO R2	HUH751	R2
130888	HUH751 TO R2	HUH751	R2
131076	HUH751 TO R2	HUH751	R2
131096	HUH751 TO R2	HUH751	R2
1316	HUH751 TO R2	HUH751	R2
132158	HUH751 TO R2	HUH751	R2
1326	HUH751 TO R2	HUH751	R2
133686	HUH751 TO R2	HUH751	R2
134218	HUH751 TO R2	HUH751	R2
134466	HUH751 TO R2	HUH751	R2
134549	HUH751 TO R2	HUH751	R2
135112	HUH751 TO R2	HUH751	R2
1361	HUH751 TO R2	HUH751	R2
1362	HUH751 TO R2	HUH751	R2
136227	HUH751 TO R2	HUH751	R2
136306	HUH751 TO R2	HUH751	R2
136647	HUH751 TO R2	HUH751	R2
1368	HUH751 TO R2	HUH751	R2
1369	HUH751 TO R2	HUH751	R2
1370	HUH751 TO R2	HUH751	R2
137075	HUH751 TO R2	HUH751	R2
1374	HUH751 TO R2	HUH751	R2
138009	HUH751 TO R2	HUH751	R2
1384	HUH751 TO R2	HUH751	R2
1386	HUH751 TO R2	HUH751	R2
1390	HUH751 TO R2	HUH751	R2
1396	HUH751 TO R2	HUH751	R2
140462	HUH751 TO R2	HUH751	R2
140576	HUH751 TO R2	HUH751	R2
140606	HUH751 TO R2	HUH751	R2
140688	HUH751 TO R2	HUH751	R2
140738	HUH751 TO R2	HUH751	R2
140828	HUH751 TO R2	HUH751	R2
140862	HUH751 TO R2	HUH751	R2
140885	HUH751 TO R2	HUH751	R2
140901	HUH751 TO R2	HUH751	R2
1428	HUH751 TO R2	HUH751	R2
1429	HUH751 TO R2	HUH751	R2
143662	HUH751 TO R2	HUH751	R2
144193	HUH751 TO R2	HUH751	R2
144363	HUH751 TO R2	HUH751	R2
145389	HUH751 TO R2	HUH751	R2
145482	HUH751 TO R2	HUH751	R2
145645	HUH751 TO R2	HUH751	R2
146434	HUH751 TO R2	HUH751	R2
1465	HUH751 TO R2	HUH751	R2
147007	HUH751 TO R2	HUH751	R2
1471	HUH751 TO R2	HUH751	R2
147463	HUH751 TO R2	HUH751	R2
147525	HUH751 TO R2	HUH751	R2
147685	HUH751 TO R2	HUH751	R2
147686	HUH751 TO R2	HUH751	R2
147837	HUH751 TO R2	HUH751	R2
147949	HUH751 TO R2	HUH751	R2
148156	HUH751 TO R2	HUH751	R2
148170	HUH751 TO R2	HUH751	R2
148213	HUH751 TO R2	HUH751	R2
148327	HUH751 TO R2	HUH751	R2
1486	HUH751 TO R2	HUH751	R2
1487	HUH751 TO R2	HUH751	R2
1490	HUH751 TO R2	HUH751	R2
149951	HUH751 TO R2	HUH751	R2
1500	HUH751 TO R2	HUH751	R2
150094	HUH751 TO R2	HUH751	R2
1501	HUH751 TO R2	HUH751	R2
150244	HUH751 TO R2	HUH751	R2
150368	HUH751 TO R2	HUH751	R2
150468	HUH751 TO R2	HUH751	R2
1508	HUH751 TO R2	HUH751	R2
1509	HUH751 TO R2	HUH751	R2
1510	HUH751 TO R2	HUH751	R2
151050	HUH751 TO R2	HUH751	R2
151195	HUH751 TO R2	HUH751	R2
151242	HUH751 TO R2	HUH751	R2
151258	HUH751 TO R2	HUH751	R2
1513	HUH751 TO R2	HUH751	R2
151647	HUH751 TO R2	HUH751	R2
1519	HUH751 TO R2	HUH751	R2
152006	HUH751 TO R2	HUH751	R2
152100	HUH751 TO R2	HUH751	R2
152189	HUH751 TO R2	HUH751	R2
1522	HUH751 TO R2	HUH751	R2
152485	HUH751 TO R2	HUH751	R2
1525	HUH751 TO R2	HUH751	R2
1528	HUH751 TO R2	HUH751	R2
1535	HUH751 TO R2	HUH751	R2
153562	HUH751 TO R2	HUH751	R2
154043	HUH751 TO R2	HUH751	R2
1543	HUH751 TO R2	HUH751	R2
1558	HUH751 TO R2	HUH751	R2
157285	HUH751 TO R2	HUH751	R2
1573	HUH751 TO R2	HUH751	R2
157695	HUH751 TO R2	HUH751	R2
1592	HUH751 TO R2	HUH751	R2
1593	HUH751 TO R2	HUH751	R2
1595	HUH751 TO R2	HUH751	R2
159963	HUH751 TO R2	HUH751	R2
16	HUH751 TO R2	HUH751	R2
1601	HUH751 TO R2	HUH751	R2
1611	HUH751 TO R2	HUH751	R2
1612	HUH751 TO R2	HUH751	R2
1613	HUH751 TO R2	HUH751	R2
161357	HUH751 TO R2	HUH751	R2
161882	HUH751 TO R2	HUH751	R2
1622	HUH751 TO R2	HUH751	R2
162417	HUH751 TO R2	HUH751	R2
1627	HUH751 TO R2	HUH751	R2
162963	HUH751 TO R2	HUH751	R2
162966	HUH751 TO R2	HUH751	R2
163	HUH751 TO R2	HUH751	R2
163050	HUH751 TO R2	HUH751	R2
163071	HUH751 TO R2	HUH751	R2
163702	HUH751 TO R2	HUH751	R2
163782	HUH751 TO R2	HUH751	R2
164045	HUH751 TO R2	HUH751	R2
164091	HUH751 TO R2	HUH751	R2
1642	HUH751 TO R2	HUH751	R2
1644	HUH751 TO R2	HUH751	R2
1645	HUH751 TO R2	HUH751	R2
1649	HUH751 TO R2	HUH751	R2
1650	HUH751 TO R2	HUH751	R2
165679	HUH751 TO R2	HUH751	R2
166	HUH751 TO R2	HUH751	R2
166012	HUH751 TO R2	HUH751	R2
166336	HUH751 TO R2	HUH751	R2
1666	HUH751 TO R2	HUH751	R2
166647	HUH751 TO R2	HUH751	R2
1675	HUH751 TO R2	HUH751	R2
168002	HUH751 TO R2	HUH751	R2
1687	HUH751 TO R2	HUH751	R2
1690	HUH751 TO R2	HUH751	R2
169200	HUH751 TO R2	HUH751	R2
169270	HUH751 TO R2	HUH751	R2
169792	HUH751 TO R2	HUH751	R2
171023	HUH751 TO R2	HUH751	R2
171546	HUH751 TO R2	HUH751	R2
171586	HUH751 TO R2	HUH751	R2
1717	HUH751 TO R2	HUH751	R2
1718	HUH751 TO R2	HUH751	R2
1728	HUH751 TO R2	HUH751	R2
1733	HUH751 TO R2	HUH751	R2
174	HUH751 TO R2	HUH751	R2
175	HUH751 TO R2	HUH751	R2
1756	HUH751 TO R2	HUH751	R2
1780	HUH751 TO R2	HUH751	R2
1788	HUH751 TO R2	HUH751	R2
18	HUH751 TO R2	HUH751	R2
1803	HUH751 TO R2	HUH751	R2
1806	HUH751 TO R2	HUH751	R2
1808	HUH751 TO R2	HUH751	R2
1811	HUH751 TO R2	HUH751	R2
182	HUH751 TO R2	HUH751	R2
1820	HUH751 TO R2	HUH751	R2
183	HUH751 TO R2	HUH751	R2
1842	HUH751 TO R2	HUH751	R2
1845	HUH751 TO R2	HUH751	R2
1846	HUH751 TO R2	HUH751	R2
1847	HUH751 TO R2	HUH751	R2
1848	HUH751 TO R2	HUH751	R2
185	HUH751 TO R2	HUH751	R2
1850	HUH751 TO R2	HUH751	R2
1852	HUH751 TO R2	HUH751	R2
1889	HUH751 TO R2	HUH751	R2
189	HUH751 TO R2	HUH751	R2
1891	HUH751 TO R2	HUH751	R2
1892	HUH751 TO R2	HUH751	R2
19	HUH751 TO R2	HUH751	R2
1906	HUH751 TO R2	HUH751	R2
191	HUH751 TO R2	HUH751	R2
1915	HUH751 TO R2	HUH751	R2
1942	HUH751 TO R2	HUH751	R2
1945	HUH751 TO R2	HUH751	R2
1955	HUH751 TO R2	HUH751	R2
1956	HUH751 TO R2	HUH751	R2
1958	HUH751 TO R2	HUH751	R2
196	HUH751 TO R2	HUH751	R2
1962	HUH751 TO R2	HUH751	R2
196410	HUH751 TO R2	HUH751	R2
196527	HUH751 TO R2	HUH751	R2
196743	HUH751 TO R2	HUH751	R2
196792	HUH751 TO R2	HUH751	R2
1969	HUH751 TO R2	HUH751	R2
196996	HUH751 TO R2	HUH751	R2
197	HUH751 TO R2	HUH751	R2
197258	HUH751 TO R2	HUH751	R2
1974	HUH751 TO R2	HUH751	R2
1992	HUH751 TO R2	HUH751	R2
199692	HUH751 TO R2	HUH751	R2
1997	HUH751 TO R2	HUH751	R2
199745	HUH751 TO R2	HUH751	R2
1999	HUH751 TO R2	HUH751	R2
2	HUH751 TO R2	HUH751	R2
200010	HUH751 TO R2	HUH751	R2
200132	HUH751 TO R2	HUH751	R2
200734	HUH751 TO R2	HUH751	R2
200942	HUH751 TO R2	HUH751	R2
201181	HUH751 TO R2	HUH751	R2
201266	HUH751 TO R2	HUH751	R2
201562	HUH751 TO R2	HUH751	R2
201895	HUH751 TO R2	HUH751	R2
202	HUH751 TO R2	HUH751	R2
202018	HUH751 TO R2	HUH751	R2
2027	HUH751 TO R2	HUH751	R2
2028	HUH751 TO R2	HUH751	R2
203328	HUH751 TO R2	HUH751	R2
2034	HUH751 TO R2	HUH751	R2
203413	HUH751 TO R2	HUH751	R2
203427	HUH751 TO R2	HUH751	R2
203447	HUH751 TO R2	HUH751	R2
2040	HUH751 TO R2	HUH751	R2
2041	HUH751 TO R2	HUH751	R2
2044	HUH751 TO R2	HUH751	R2
2048	HUH751 TO R2	HUH751	R2
2050	HUH751 TO R2	HUH751	R2
2052	HUH751 TO R2	HUH751	R2
2053	HUH751 TO R2	HUH751	R2
2056	HUH751 TO R2	HUH751	R2
2059	HUH751 TO R2	HUH751	R2
2063	HUH751 TO R2	HUH751	R2
206338	HUH751 TO R2	HUH751	R2
2064	HUH751 TO R2	HUH751	R2
2065	HUH751 TO R2	HUH751	R2
2077	HUH751 TO R2	HUH751	R2
2109	HUH751 TO R2	HUH751	R2
211	HUH751 TO R2	HUH751	R2
2114	HUH751 TO R2	HUH751	R2
2118	HUH751 TO R2	HUH751	R2
2119	HUH751 TO R2	HUH751	R2
2120	HUH751 TO R2	HUH751	R2
213	HUH751 TO R2	HUH751	R2
2147	HUH751 TO R2	HUH751	R2
2152	HUH751 TO R2	HUH751	R2
2153	HUH751 TO R2	HUH751	R2
2155	HUH751 TO R2	HUH751	R2
2159	HUH751 TO R2	HUH751	R2
216	HUH751 TO R2	HUH751	R2
2160	HUH751 TO R2	HUH751	R2
2161	HUH751 TO R2	HUH751	R2
2165	HUH751 TO R2	HUH751	R2
2168	HUH751 TO R2	HUH751	R2
217	HUH751 TO R2	HUH751	R2
2180	HUH751 TO R2	HUH751	R2
2181	HUH751 TO R2	HUH751	R2
2188	HUH751 TO R2	HUH751	R2
2192	HUH751 TO R2	HUH751	R2
219541	HUH751 TO R2	HUH751	R2
219988	HUH751 TO R2	HUH751	R2
2200	HUH751 TO R2	HUH751	R2
220001	HUH751 TO R2	HUH751	R2
220002	HUH751 TO R2	HUH751	R2
220134	HUH751 TO R2	HUH751	R2
2202	HUH751 TO R2	HUH751	R2
2203	HUH751 TO R2	HUH751	R2
220963	HUH751 TO R2	HUH751	R2
2213	HUH751 TO R2	HUH751	R2
221303	HUH751 TO R2	HUH751	R2
221443	HUH751 TO R2	HUH751	R2
2217	HUH751 TO R2	HUH751	R2
221833	HUH751 TO R2	HUH751	R2
221981	HUH751 TO R2	HUH751	R2
222171	HUH751 TO R2	HUH751	R2
2222	HUH751 TO R2	HUH751	R2
222236	HUH751 TO R2	HUH751	R2
2224	HUH751 TO R2	HUH751	R2
222546	HUH751 TO R2	HUH751	R2
222962	HUH751 TO R2	HUH751	R2
224	HUH751 TO R2	HUH751	R2
2242	HUH751 TO R2	HUH751	R2
2243	HUH751 TO R2	HUH751	R2
2244	HUH751 TO R2	HUH751	R2
2261	HUH751 TO R2	HUH751	R2
2264	HUH751 TO R2	HUH751	R2
2266	HUH751 TO R2	HUH751	R2
2267	HUH751 TO R2	HUH751	R2
22820	HUH751 TO R2	HUH751	R2
22822	HUH751 TO R2	HUH751	R2
22837	HUH751 TO R2	HUH751	R2
22838	HUH751 TO R2	HUH751	R2
22839	HUH751 TO R2	HUH751	R2
2286	HUH751 TO R2	HUH751	R2
22861	HUH751 TO R2	HUH751	R2
22879	HUH751 TO R2	HUH751	R2
22880	HUH751 TO R2	HUH751	R2
22882	HUH751 TO R2	HUH751	R2
22883	HUH751 TO R2	HUH751	R2
22888	HUH751 TO R2	HUH751	R2
22890	HUH751 TO R2	HUH751	R2
22900	HUH751 TO R2	HUH751	R2
22913	HUH751 TO R2	HUH751	R2
22921	HUH751 TO R2	HUH751	R2
22936	HUH751 TO R2	HUH751	R2
22941	HUH751 TO R2	HUH751	R2
22943	HUH751 TO R2	HUH751	R2
22949	HUH751 TO R2	HUH751	R2
22974	HUH751 TO R2	HUH751	R2
22978	HUH751 TO R2	HUH751	R2
22980	HUH751 TO R2	HUH751	R2
22981	HUH751 TO R2	HUH751	R2
22992	HUH751 TO R2	HUH751	R2
23002	HUH751 TO R2	HUH751	R2
2301	HUH751 TO R2	HUH751	R2
23022	HUH751 TO R2	HUH751	R2
23023	HUH751 TO R2	HUH751	R2
23046	HUH751 TO R2	HUH751	R2
23065	HUH751 TO R2	HUH751	R2
23074	HUH751 TO R2	HUH751	R2
23089	HUH751 TO R2	HUH751	R2
23095	HUH751 TO R2	HUH751	R2
23120	HUH751 TO R2	HUH751	R2
23139	HUH751 TO R2	HUH751	R2
23142	HUH751 TO R2	HUH751	R2
23169	HUH751 TO R2	HUH751	R2
23179	HUH751 TO R2	HUH751	R2
23189	HUH751 TO R2	HUH751	R2
2319	HUH751 TO R2	HUH751	R2
23190	HUH751 TO R2	HUH751	R2
23193	HUH751 TO R2	HUH751	R2
23198	HUH751 TO R2	HUH751	R2
23199	HUH751 TO R2	HUH751	R2
23204	HUH751 TO R2	HUH751	R2
23207	HUH751 TO R2	HUH751	R2
23220	HUH751 TO R2	HUH751	R2
23225	HUH751 TO R2	HUH751	R2
23231	HUH751 TO R2	HUH751	R2
23236	HUH751 TO R2	HUH751	R2
23242	HUH751 TO R2	HUH751	R2
23250	HUH751 TO R2	HUH751	R2
23253	HUH751 TO R2	HUH751	R2
23256	HUH751 TO R2	HUH751	R2
2326	HUH751 TO R2	HUH751	R2
23268	HUH751 TO R2	HUH751	R2
23286	HUH751 TO R2	HUH751	R2
2330	HUH751 TO R2	HUH751	R2
23300	HUH751 TO R2	HUH751	R2
23303	HUH751 TO R2	HUH751	R2
2331	HUH751 TO R2	HUH751	R2
23317	HUH751 TO R2	HUH751	R2
23321	HUH751 TO R2	HUH751	R2
23324	HUH751 TO R2	HUH751	R2
23325	HUH751 TO R2	HUH751	R2
23327	HUH751 TO R2	HUH751	R2
23336	HUH751 TO R2	HUH751	R2
23338	HUH751 TO R2	HUH751	R2
23341	HUH751 TO R2	HUH751	R2
23344	HUH751 TO R2	HUH751	R2
23349	HUH751 TO R2	HUH751	R2
2335	HUH751 TO R2	HUH751	R2
23352	HUH751 TO R2	HUH751	R2
23370	HUH751 TO R2	HUH751	R2
23387	HUH751 TO R2	HUH751	R2
2339	HUH751 TO R2	HUH751	R2
23401	HUH751 TO R2	HUH751	R2
23412	HUH751 TO R2	HUH751	R2
23446	HUH751 TO R2	HUH751	R2
23452	HUH751 TO R2	HUH751	R2
2346	HUH751 TO R2	HUH751	R2
23464	HUH751 TO R2	HUH751	R2
23468	HUH751 TO R2	HUH751	R2
23471	HUH751 TO R2	HUH751	R2
23473	HUH751 TO R2	HUH751	R2
23474	HUH751 TO R2	HUH751	R2
23475	HUH751 TO R2	HUH751	R2
23480	HUH751 TO R2	HUH751	R2
23516	HUH751 TO R2	HUH751	R2
23526	HUH751 TO R2	HUH751	R2
23528	HUH751 TO R2	HUH751	R2
23531	HUH751 TO R2	HUH751	R2
23548	HUH751 TO R2	HUH751	R2
23564	HUH751 TO R2	HUH751	R2
23566	HUH751 TO R2	HUH751	R2
23580	HUH751 TO R2	HUH751	R2
23588	HUH751 TO R2	HUH751	R2
23596	HUH751 TO R2	HUH751	R2
23600	HUH751 TO R2	HUH751	R2
23613	HUH751 TO R2	HUH751	R2
23621	HUH751 TO R2	HUH751	R2
23630	HUH751 TO R2	HUH751	R2
23642	HUH751 TO R2	HUH751	R2
23645	HUH751 TO R2	HUH751	R2
23646	HUH751 TO R2	HUH751	R2
23657	HUH751 TO R2	HUH751	R2
23670	HUH751 TO R2	HUH751	R2
23677	HUH751 TO R2	HUH751	R2
23710	HUH751 TO R2	HUH751	R2
23731	HUH751 TO R2	HUH751	R2
23743	HUH751 TO R2	HUH751	R2
23753	HUH751 TO R2	HUH751	R2
23764	HUH751 TO R2	HUH751	R2
23767	HUH751 TO R2	HUH751	R2
23768	HUH751 TO R2	HUH751	R2
23788	HUH751 TO R2	HUH751	R2
2444	HUH751 TO R2	HUH751	R2
2494	HUH751 TO R2	HUH751	R2
2495	HUH751 TO R2	HUH751	R2
25	HUH751 TO R2	HUH751	R2
2512	HUH751 TO R2	HUH751	R2
253012	HUH751 TO R2	HUH751	R2
253039	HUH751 TO R2	HUH751	R2
253260	HUH751 TO R2	HUH751	R2
254427	HUH751 TO R2	HUH751	R2
255043	HUH751 TO R2	HUH751	R2
2555	HUH751 TO R2	HUH751	R2
255520	HUH751 TO R2	HUH751	R2
255738	HUH751 TO R2	HUH751	R2
255743	HUH751 TO R2	HUH751	R2
2560	HUH751 TO R2	HUH751	R2
256764	HUH751 TO R2	HUH751	R2
2569	HUH751 TO R2	HUH751	R2
257364	HUH751 TO R2	HUH751	R2
257407	HUH751 TO R2	HUH751	R2
25759	HUH751 TO R2	HUH751	R2
25777	HUH751 TO R2	HUH751	R2
25782	HUH751 TO R2	HUH751	R2
25798	HUH751 TO R2	HUH751	R2
25804	HUH751 TO R2	HUH751	R2
25805	HUH751 TO R2	HUH751	R2
25807	HUH751 TO R2	HUH751	R2
25809	HUH751 TO R2	HUH751	R2
2581	HUH751 TO R2	HUH751	R2
2582	HUH751 TO R2	HUH751	R2
25822	HUH751 TO R2	HUH751	R2
25824	HUH751 TO R2	HUH751	R2
2583	HUH751 TO R2	HUH751	R2
25831	HUH751 TO R2	HUH751	R2
25839	HUH751 TO R2	HUH751	R2
25840	HUH751 TO R2	HUH751	R2
25842	HUH751 TO R2	HUH751	R2
25849	HUH751 TO R2	HUH751	R2
25855	HUH751 TO R2	HUH751	R2
25874	HUH751 TO R2	HUH751	R2
2588	HUH751 TO R2	HUH751	R2
25888	HUH751 TO R2	HUH751	R2
259	HUH751 TO R2	HUH751	R2
2590	HUH751 TO R2	HUH751	R2
25909	HUH751 TO R2	HUH751	R2
25917	HUH751 TO R2	HUH751	R2
2592	HUH751 TO R2	HUH751	R2
25921	HUH751 TO R2	HUH751	R2
25923	HUH751 TO R2	HUH751	R2
259230	HUH751 TO R2	HUH751	R2
259266	HUH751 TO R2	HUH751	R2
259282	HUH751 TO R2	HUH751	R2
2593	HUH751 TO R2	HUH751	R2
25932	HUH751 TO R2	HUH751	R2
25943	HUH751 TO R2	HUH751	R2
25948	HUH751 TO R2	HUH751	R2
25953	HUH751 TO R2	HUH751	R2
25966	HUH751 TO R2	HUH751	R2
25984	HUH751 TO R2	HUH751	R2
25987	HUH751 TO R2	HUH751	R2
25998	HUH751 TO R2	HUH751	R2
26007	HUH751 TO R2	HUH751	R2
26010	HUH751 TO R2	HUH751	R2
26036	HUH751 TO R2	HUH751	R2
26040	HUH751 TO R2	HUH751	R2
26063	HUH751 TO R2	HUH751	R2
26064	HUH751 TO R2	HUH751	R2
26090	HUH751 TO R2	HUH751	R2
26099	HUH751 TO R2	HUH751	R2
26112	HUH751 TO R2	HUH751	R2
26118	HUH751 TO R2	HUH751	R2
26136	HUH751 TO R2	HUH751	R2
26137	HUH751 TO R2	HUH751	R2
26156	HUH751 TO R2	HUH751	R2
26167	HUH751 TO R2	HUH751	R2
261729	HUH751 TO R2	HUH751	R2
26190	HUH751 TO R2	HUH751	R2
2620	HUH751 TO R2	HUH751	R2
26223	HUH751 TO R2	HUH751	R2
26230	HUH751 TO R2	HUH751	R2
26232	HUH751 TO R2	HUH751	R2
2627	HUH751 TO R2	HUH751	R2
26270	HUH751 TO R2	HUH751	R2
2628	HUH751 TO R2	HUH751	R2
2638	HUH751 TO R2	HUH751	R2
2639	HUH751 TO R2	HUH751	R2
2643	HUH751 TO R2	HUH751	R2
2644	HUH751 TO R2	HUH751	R2
2647	HUH751 TO R2	HUH751	R2
26503	HUH751 TO R2	HUH751	R2
26509	HUH751 TO R2	HUH751	R2
2651	HUH751 TO R2	HUH751	R2
26519	HUH751 TO R2	HUH751	R2
26524	HUH751 TO R2	HUH751	R2
26577	HUH751 TO R2	HUH751	R2
26580	HUH751 TO R2	HUH751	R2
2673	HUH751 TO R2	HUH751	R2
2674	HUH751 TO R2	HUH751	R2
26750	HUH751 TO R2	HUH751	R2
2677	HUH751 TO R2	HUH751	R2
26872	HUH751 TO R2	HUH751	R2
26873	HUH751 TO R2	HUH751	R2
2690	HUH751 TO R2	HUH751	R2
26959	HUH751 TO R2	HUH751	R2
26974	HUH751 TO R2	HUH751	R2
27020	HUH751 TO R2	HUH751	R2
27030	HUH751 TO R2	HUH751	R2
2705	HUH751 TO R2	HUH751	R2
27063	HUH751 TO R2	HUH751	R2
27075	HUH751 TO R2	HUH751	R2
27099	HUH751 TO R2	HUH751	R2
2710	HUH751 TO R2	HUH751	R2
27102	HUH751 TO R2	HUH751	R2
27122	HUH751 TO R2	HUH751	R2
27134	HUH751 TO R2	HUH751	R2
27141	HUH751 TO R2	HUH751	R2
27147	HUH751 TO R2	HUH751	R2
27163	HUH751 TO R2	HUH751	R2
2719	HUH751 TO R2	HUH751	R2
2720	HUH751 TO R2	HUH751	R2
27230	HUH751 TO R2	HUH751	R2
27233	HUH751 TO R2	HUH751	R2
27238	HUH751 TO R2	HUH751	R2
27242	HUH751 TO R2	HUH751	R2
27243	HUH751 TO R2	HUH751	R2
27248	HUH751 TO R2	HUH751	R2
27253	HUH751 TO R2	HUH751	R2
27289	HUH751 TO R2	HUH751	R2
2730	HUH751 TO R2	HUH751	R2
27300	HUH751 TO R2	HUH751	R2
2731	HUH751 TO R2	HUH751	R2
27324	HUH751 TO R2	HUH751	R2
27329	HUH751 TO R2	HUH751	R2
27339	HUH751 TO R2	HUH751	R2
27346	HUH751 TO R2	HUH751	R2
27347	HUH751 TO R2	HUH751	R2
274	HUH751 TO R2	HUH751	R2
2746	HUH751 TO R2	HUH751	R2
2747	HUH751 TO R2	HUH751	R2
275	HUH751 TO R2	HUH751	R2
2752	HUH751 TO R2	HUH751	R2
2782	HUH751 TO R2	HUH751	R2
2787	HUH751 TO R2	HUH751	R2
2799	HUH751 TO R2	HUH751	R2
2800	HUH751 TO R2	HUH751	R2
2801	HUH751 TO R2	HUH751	R2
2803	HUH751 TO R2	HUH751	R2
2805	HUH751 TO R2	HUH751	R2
280636	HUH751 TO R2	HUH751	R2
2810	HUH751 TO R2	HUH751	R2
2820	HUH751 TO R2	HUH751	R2
28234	HUH751 TO R2	HUH751	R2
282679	HUH751 TO R2	HUH751	R2
283	HUH751 TO R2	HUH751	R2
283149	HUH751 TO R2	HUH751	R2
283219	HUH751 TO R2	HUH751	R2
283345	HUH751 TO R2	HUH751	R2
283375	HUH751 TO R2	HUH751	R2
283431	HUH751 TO R2	HUH751	R2
283869	HUH751 TO R2	HUH751	R2
283927	HUH751 TO R2	HUH751	R2
284	HUH751 TO R2	HUH751	R2
284111	HUH751 TO R2	HUH751	R2
284119	HUH751 TO R2	HUH751	R2
2842	HUH751 TO R2	HUH751	R2
284309	HUH751 TO R2	HUH751	R2
284406	HUH751 TO R2	HUH751	R2
284439	HUH751 TO R2	HUH751	R2
28512	HUH751 TO R2	HUH751	R2
28513	HUH751 TO R2	HUH751	R2
2852	HUH751 TO R2	HUH751	R2
285343	HUH751 TO R2	HUH751	R2
285346	HUH751 TO R2	HUH751	R2
285349	HUH751 TO R2	HUH751	R2
285362	HUH751 TO R2	HUH751	R2
285382	HUH751 TO R2	HUH751	R2
285521	HUH751 TO R2	HUH751	R2
285550	HUH751 TO R2	HUH751	R2
285636	HUH751 TO R2	HUH751	R2
285733	HUH751 TO R2	HUH751	R2
285943	HUH751 TO R2	HUH751	R2
285989	HUH751 TO R2	HUH751	R2
286077	HUH751 TO R2	HUH751	R2
286151	HUH751 TO R2	HUH751	R2
286343	HUH751 TO R2	HUH751	R2
2877	HUH751 TO R2	HUH751	R2
2878	HUH751 TO R2	HUH751	R2
2879	HUH751 TO R2	HUH751	R2
2882	HUH751 TO R2	HUH751	R2
2888	HUH751 TO R2	HUH751	R2
2892	HUH751 TO R2	HUH751	R2
28959	HUH751 TO R2	HUH751	R2
28970	HUH751 TO R2	HUH751	R2
28978	HUH751 TO R2	HUH751	R2
290	HUH751 TO R2	HUH751	R2
29015	HUH751 TO R2	HUH751	R2
29063	HUH751 TO R2	HUH751	R2
29085	HUH751 TO R2	HUH751	R2
2909	HUH751 TO R2	HUH751	R2
29091	HUH751 TO R2	HUH751	R2
29101	HUH751 TO R2	HUH751	R2
29103	HUH751 TO R2	HUH751	R2
2913	HUH751 TO R2	HUH751	R2
2919	HUH751 TO R2	HUH751	R2
2920	HUH751 TO R2	HUH751	R2
2921	HUH751 TO R2	HUH751	R2
2923	HUH751 TO R2	HUH751	R2
2934	HUH751 TO R2	HUH751	R2
2936	HUH751 TO R2	HUH751	R2
2937	HUH751 TO R2	HUH751	R2
2938	HUH751 TO R2	HUH751	R2
2948	HUH751 TO R2	HUH751	R2
2950	HUH751 TO R2	HUH751	R2
2960	HUH751 TO R2	HUH751	R2
29775	HUH751 TO R2	HUH751	R2
2984	HUH751 TO R2	HUH751	R2
29841	HUH751 TO R2	HUH751	R2
29925	HUH751 TO R2	HUH751	R2
29926	HUH751 TO R2	HUH751	R2
29927	HUH751 TO R2	HUH751	R2
29945	HUH751 TO R2	HUH751	R2
29946	HUH751 TO R2	HUH751	R2
29948	HUH751 TO R2	HUH751	R2
29952	HUH751 TO R2	HUH751	R2
29953	HUH751 TO R2	HUH751	R2
29956	HUH751 TO R2	HUH751	R2
29958	HUH751 TO R2	HUH751	R2
29959	HUH751 TO R2	HUH751	R2
29966	HUH751 TO R2	HUH751	R2
29968	HUH751 TO R2	HUH751	R2
29974	HUH751 TO R2	HUH751	R2
29984	HUH751 TO R2	HUH751	R2
29988	HUH751 TO R2	HUH751	R2
29994	HUH751 TO R2	HUH751	R2
29995	HUH751 TO R2	HUH751	R2
30	HUH751 TO R2	HUH751	R2
30008	HUH751 TO R2	HUH751	R2
3006	HUH751 TO R2	HUH751	R2
30061	HUH751 TO R2	HUH751	R2
3012	HUH751 TO R2	HUH751	R2
3017	HUH751 TO R2	HUH751	R2
302	HUH751 TO R2	HUH751	R2
3026	HUH751 TO R2	HUH751	R2
3034	HUH751 TO R2	HUH751	R2
304	HUH751 TO R2	HUH751	R2
3053	HUH751 TO R2	HUH751	R2
306	HUH751 TO R2	HUH751	R2
3064	HUH751 TO R2	HUH751	R2
3068	HUH751 TO R2	HUH751	R2
307	HUH751 TO R2	HUH751	R2
3073	HUH751 TO R2	HUH751	R2
3075	HUH751 TO R2	HUH751	R2
3081	HUH751 TO R2	HUH751	R2
30851	HUH751 TO R2	HUH751	R2
3087	HUH751 TO R2	HUH751	R2
3091	HUH751 TO R2	HUH751	R2
31	HUH751 TO R2	HUH751	R2
3131	HUH751 TO R2	HUH751	R2
3155	HUH751 TO R2	HUH751	R2
3156	HUH751 TO R2	HUH751	R2
3157	HUH751 TO R2	HUH751	R2
3158	HUH751 TO R2	HUH751	R2
3162	HUH751 TO R2	HUH751	R2
3169	HUH751 TO R2	HUH751	R2
3170	HUH751 TO R2	HUH751	R2
3171	HUH751 TO R2	HUH751	R2
3172	HUH751 TO R2	HUH751	R2
3174	HUH751 TO R2	HUH751	R2
3175	HUH751 TO R2	HUH751	R2
3176	HUH751 TO R2	HUH751	R2
3177	HUH751 TO R2	HUH751	R2
3226	HUH751 TO R2	HUH751	R2
3231	HUH751 TO R2	HUH751	R2
3240	HUH751 TO R2	HUH751	R2
3248	HUH751 TO R2	HUH751	R2
3249	HUH751 TO R2	HUH751	R2
3250	HUH751 TO R2	HUH751	R2
3263	HUH751 TO R2	HUH751	R2
326624	HUH751 TO R2	HUH751	R2
326625	HUH751 TO R2	HUH751	R2
3267	HUH751 TO R2	HUH751	R2
3268	HUH751 TO R2	HUH751	R2
3273	HUH751 TO R2	HUH751	R2
3283	HUH751 TO R2	HUH751	R2
3291	HUH751 TO R2	HUH751	R2
3293	HUH751 TO R2	HUH751	R2
3294	HUH751 TO R2	HUH751	R2
3295	HUH751 TO R2	HUH751	R2
330	HUH751 TO R2	HUH751	R2
3300	HUH751 TO R2	HUH751	R2
3303	HUH751 TO R2	HUH751	R2
3306	HUH751 TO R2	HUH751	R2
3309	HUH751 TO R2	HUH751	R2
335	HUH751 TO R2	HUH751	R2
336	HUH751 TO R2	HUH751	R2
338	HUH751 TO R2	HUH751	R2
338094	HUH751 TO R2	HUH751	R2
3382	HUH751 TO R2	HUH751	R2
3383	HUH751 TO R2	HUH751	R2
338440	HUH751 TO R2	HUH751	R2
3385	HUH751 TO R2	HUH751	R2
338692	HUH751 TO R2	HUH751	R2
338758	HUH751 TO R2	HUH751	R2
339290	HUH751 TO R2	HUH751	R2
339448	HUH751 TO R2	HUH751	R2
3397	HUH751 TO R2	HUH751	R2
339745	HUH751 TO R2	HUH751	R2
340277	HUH751 TO R2	HUH751	R2
341	HUH751 TO R2	HUH751	R2
3417	HUH751 TO R2	HUH751	R2
3418	HUH751 TO R2	HUH751	R2
3422	HUH751 TO R2	HUH751	R2
3426	HUH751 TO R2	HUH751	R2
343450	HUH751 TO R2	HUH751	R2
344	HUH751 TO R2	HUH751	R2
344148	HUH751 TO R2	HUH751	R2
344838	HUH751 TO R2	HUH751	R2
345	HUH751 TO R2	HUH751	R2
346	HUH751 TO R2	HUH751	R2
346606	HUH751 TO R2	HUH751	R2
347735	HUH751 TO R2	HUH751	R2
347744	HUH751 TO R2	HUH751	R2
347902	HUH751 TO R2	HUH751	R2
348	HUH751 TO R2	HUH751	R2
3486	HUH751 TO R2	HUH751	R2
3487	HUH751 TO R2	HUH751	R2
3489	HUH751 TO R2	HUH751	R2
350	HUH751 TO R2	HUH751	R2
3516	HUH751 TO R2	HUH751	R2
352954	HUH751 TO R2	HUH751	R2
353189	HUH751 TO R2	HUH751	R2
3547	HUH751 TO R2	HUH751	R2
3549	HUH751 TO R2	HUH751	R2
3554	HUH751 TO R2	HUH751	R2
3556	HUH751 TO R2	HUH751	R2
3566	HUH751 TO R2	HUH751	R2
357	HUH751 TO R2	HUH751	R2
3570	HUH751 TO R2	HUH751	R2
3572	HUH751 TO R2	HUH751	R2
3576	HUH751 TO R2	HUH751	R2
36	HUH751 TO R2	HUH751	R2
360	HUH751 TO R2	HUH751	R2
3606	HUH751 TO R2	HUH751	R2
3611	HUH751 TO R2	HUH751	R2
3613	HUH751 TO R2	HUH751	R2
3627	HUH751 TO R2	HUH751	R2
3643	HUH751 TO R2	HUH751	R2
3655	HUH751 TO R2	HUH751	R2
3656	HUH751 TO R2	HUH751	R2
3660	HUH751 TO R2	HUH751	R2
3661	HUH751 TO R2	HUH751	R2
3667	HUH751 TO R2	HUH751	R2
3669	HUH751 TO R2	HUH751	R2
3678	HUH751 TO R2	HUH751	R2
368	HUH751 TO R2	HUH751	R2
3683	HUH751 TO R2	HUH751	R2
3685	HUH751 TO R2	HUH751	R2
3692	HUH751 TO R2	HUH751	R2
3693	HUH751 TO R2	HUH751	R2
3697	HUH751 TO R2	HUH751	R2
3698	HUH751 TO R2	HUH751	R2
3699	HUH751 TO R2	HUH751	R2
37	HUH751 TO R2	HUH751	R2
3706	HUH751 TO R2	HUH751	R2
3708	HUH751 TO R2	HUH751	R2
3709	HUH751 TO R2	HUH751	R2
3716	HUH751 TO R2	HUH751	R2
3727	HUH751 TO R2	HUH751	R2
3728	HUH751 TO R2	HUH751	R2
373156	HUH751 TO R2	HUH751	R2
374393	HUH751 TO R2	HUH751	R2
374819	HUH751 TO R2	HUH751	R2
374882	HUH751 TO R2	HUH751	R2
375449	HUH751 TO R2	HUH751	R2
379025	HUH751 TO R2	HUH751	R2
3827	HUH751 TO R2	HUH751	R2
383	HUH751 TO R2	HUH751	R2
3839	HUH751 TO R2	HUH751	R2
387263	HUH751 TO R2	HUH751	R2
388	HUH751 TO R2	HUH751	R2
388323	HUH751 TO R2	HUH751	R2
388335	HUH751 TO R2	HUH751	R2
388507	HUH751 TO R2	HUH751	R2
388591	HUH751 TO R2	HUH751	R2
388610	HUH751 TO R2	HUH751	R2
388722	HUH751 TO R2	HUH751	R2
388795	HUH751 TO R2	HUH751	R2
388886	HUH751 TO R2	HUH751	R2
389	HUH751 TO R2	HUH751	R2
389058	HUH751 TO R2	HUH751	R2
389084	HUH751 TO R2	HUH751	R2
389114	HUH751 TO R2	HUH751	R2
389203	HUH751 TO R2	HUH751	R2
389332	HUH751 TO R2	HUH751	R2
389421	HUH751 TO R2	HUH751	R2
389792	HUH751 TO R2	HUH751	R2
3898	HUH751 TO R2	HUH751	R2
39	HUH751 TO R2	HUH751	R2
3911	HUH751 TO R2	HUH751	R2
3912	HUH751 TO R2	HUH751	R2
3913	HUH751 TO R2	HUH751	R2
3916	HUH751 TO R2	HUH751	R2
3925	HUH751 TO R2	HUH751	R2
3927	HUH751 TO R2	HUH751	R2
3931	HUH751 TO R2	HUH751	R2
3936	HUH751 TO R2	HUH751	R2
394	HUH751 TO R2	HUH751	R2
3949	HUH751 TO R2	HUH751	R2
3957	HUH751 TO R2	HUH751	R2
3958	HUH751 TO R2	HUH751	R2
3964	HUH751 TO R2	HUH751	R2
3977	HUH751 TO R2	HUH751	R2
3983	HUH751 TO R2	HUH751	R2
3990	HUH751 TO R2	HUH751	R2
3992	HUH751 TO R2	HUH751	R2
3993	HUH751 TO R2	HUH751	R2
3995	HUH751 TO R2	HUH751	R2
399664	HUH751 TO R2	HUH751	R2
399818	HUH751 TO R2	HUH751	R2
399948	HUH751 TO R2	HUH751	R2
399979	HUH751 TO R2	HUH751	R2
4000	HUH751 TO R2	HUH751	R2
400099	HUH751 TO R2	HUH751	R2
400618	HUH751 TO R2	HUH751	R2
400713	HUH751 TO R2	HUH751	R2
4008	HUH751 TO R2	HUH751	R2
4015	HUH751 TO R2	HUH751	R2
401505	HUH751 TO R2	HUH751	R2
4026	HUH751 TO R2	HUH751	R2
4033	HUH751 TO R2	HUH751	R2
4035	HUH751 TO R2	HUH751	R2
4036	HUH751 TO R2	HUH751	R2
4037	HUH751 TO R2	HUH751	R2
4040	HUH751 TO R2	HUH751	R2
4041	HUH751 TO R2	HUH751	R2
4047	HUH751 TO R2	HUH751	R2
4054	HUH751 TO R2	HUH751	R2
4055	HUH751 TO R2	HUH751	R2
4059	HUH751 TO R2	HUH751	R2
4066	HUH751 TO R2	HUH751	R2
4069	HUH751 TO R2	HUH751	R2
4071	HUH751 TO R2	HUH751	R2
4072	HUH751 TO R2	HUH751	R2
408	HUH751 TO R2	HUH751	R2
4082	HUH751 TO R2	HUH751	R2
4089	HUH751 TO R2	HUH751	R2
410	HUH751 TO R2	HUH751	R2
4113	HUH751 TO R2	HUH751	R2
4121	HUH751 TO R2	HUH751	R2
4124	HUH751 TO R2	HUH751	R2
4128	HUH751 TO R2	HUH751	R2
4129	HUH751 TO R2	HUH751	R2
414328	HUH751 TO R2	HUH751	R2
4147	HUH751 TO R2	HUH751	R2
4148	HUH751 TO R2	HUH751	R2
415	HUH751 TO R2	HUH751	R2
4153	HUH751 TO R2	HUH751	R2
4163	HUH751 TO R2	HUH751	R2
4179	HUH751 TO R2	HUH751	R2
4189	HUH751 TO R2	HUH751	R2
4192	HUH751 TO R2	HUH751	R2
4199	HUH751 TO R2	HUH751	R2
4224	HUH751 TO R2	HUH751	R2
4232	HUH751 TO R2	HUH751	R2
4233	HUH751 TO R2	HUH751	R2
4234	HUH751 TO R2	HUH751	R2
4237	HUH751 TO R2	HUH751	R2
4255	HUH751 TO R2	HUH751	R2
4257	HUH751 TO R2	HUH751	R2
4258	HUH751 TO R2	HUH751	R2
427	HUH751 TO R2	HUH751	R2
4288	HUH751 TO R2	HUH751	R2
4292	HUH751 TO R2	HUH751	R2
4296	HUH751 TO R2	HUH751	R2
432	HUH751 TO R2	HUH751	R2
4320	HUH751 TO R2	HUH751	R2
4329	HUH751 TO R2	HUH751	R2
433	HUH751 TO R2	HUH751	R2
4343	HUH751 TO R2	HUH751	R2
435	HUH751 TO R2	HUH751	R2
4357	HUH751 TO R2	HUH751	R2
440193	HUH751 TO R2	HUH751	R2
440288	HUH751 TO R2	HUH751	R2
440348	HUH751 TO R2	HUH751	R2
440574	HUH751 TO R2	HUH751	R2
440982	HUH751 TO R2	HUH751	R2
441150	HUH751 TO R2	HUH751	R2
441951	HUH751 TO R2	HUH751	R2
4430	HUH751 TO R2	HUH751	R2
445	HUH751 TO R2	HUH751	R2
4482	HUH751 TO R2	HUH751	R2
4485	HUH751 TO R2	HUH751	R2
4494	HUH751 TO R2	HUH751	R2
4495	HUH751 TO R2	HUH751	R2
4499	HUH751 TO R2	HUH751	R2
4502	HUH751 TO R2	HUH751	R2
4547	HUH751 TO R2	HUH751	R2
4595	HUH751 TO R2	HUH751	R2
4597	HUH751 TO R2	HUH751	R2
4598	HUH751 TO R2	HUH751	R2
4600	HUH751 TO R2	HUH751	R2
4615	HUH751 TO R2	HUH751	R2
462	HUH751 TO R2	HUH751	R2
4627	HUH751 TO R2	HUH751	R2
463	HUH751 TO R2	HUH751	R2
4635	HUH751 TO R2	HUH751	R2
4637	HUH751 TO R2	HUH751	R2
4638	HUH751 TO R2	HUH751	R2
4640	HUH751 TO R2	HUH751	R2
4643	HUH751 TO R2	HUH751	R2
4645	HUH751 TO R2	HUH751	R2
4646	HUH751 TO R2	HUH751	R2
4650	HUH751 TO R2	HUH751	R2
4659	HUH751 TO R2	HUH751	R2
4669	HUH751 TO R2	HUH751	R2
4697	HUH751 TO R2	HUH751	R2
4700	HUH751 TO R2	HUH751	R2
4703	HUH751 TO R2	HUH751	R2
4723	HUH751 TO R2	HUH751	R2
4728	HUH751 TO R2	HUH751	R2
4734	HUH751 TO R2	HUH751	R2
4739	HUH751 TO R2	HUH751	R2
4758	HUH751 TO R2	HUH751	R2
4780	HUH751 TO R2	HUH751	R2
4783	HUH751 TO R2	HUH751	R2
4790	HUH751 TO R2	HUH751	R2
4792	HUH751 TO R2	HUH751	R2
481	HUH751 TO R2	HUH751	R2
4811	HUH751 TO R2	HUH751	R2
4814	HUH751 TO R2	HUH751	R2
4815	HUH751 TO R2	HUH751	R2
4828	HUH751 TO R2	HUH751	R2
4836	HUH751 TO R2	HUH751	R2
4838	HUH751 TO R2	HUH751	R2
4862	HUH751 TO R2	HUH751	R2
4879	HUH751 TO R2	HUH751	R2
4882	HUH751 TO R2	HUH751	R2
4897	HUH751 TO R2	HUH751	R2
4898	HUH751 TO R2	HUH751	R2
490	HUH751 TO R2	HUH751	R2
4907	HUH751 TO R2	HUH751	R2
491	HUH751 TO R2	HUH751	R2
4922	HUH751 TO R2	HUH751	R2
4929	HUH751 TO R2	HUH751	R2
493753	HUH751 TO R2	HUH751	R2
4968	HUH751 TO R2	HUH751	R2
497661	HUH751 TO R2	HUH751	R2
4982	HUH751 TO R2	HUH751	R2
49855	HUH751 TO R2	HUH751	R2
5002	HUH751 TO R2	HUH751	R2
5004	HUH751 TO R2	HUH751	R2
5005	HUH751 TO R2	HUH751	R2
5007	HUH751 TO R2	HUH751	R2
501	HUH751 TO R2	HUH751	R2
5025	HUH751 TO R2	HUH751	R2
5029	HUH751 TO R2	HUH751	R2
5034	HUH751 TO R2	HUH751	R2
5045	HUH751 TO R2	HUH751	R2
5050	HUH751 TO R2	HUH751	R2
5051	HUH751 TO R2	HUH751	R2
5053	HUH751 TO R2	HUH751	R2
50624	HUH751 TO R2	HUH751	R2
50640	HUH751 TO R2	HUH751	R2
50808	HUH751 TO R2	HUH751	R2
50809	HUH751 TO R2	HUH751	R2
50848	HUH751 TO R2	HUH751	R2
50854	HUH751 TO R2	HUH751	R2
5091	HUH751 TO R2	HUH751	R2
5092	HUH751 TO R2	HUH751	R2
51	HUH751 TO R2	HUH751	R2
51005	HUH751 TO R2	HUH751	R2
5104	HUH751 TO R2	HUH751	R2
51054	HUH751 TO R2	HUH751	R2
5106	HUH751 TO R2	HUH751	R2
51061	HUH751 TO R2	HUH751	R2
51066	HUH751 TO R2	HUH751	R2
51071	HUH751 TO R2	HUH751	R2
51075	HUH751 TO R2	HUH751	R2
51079	HUH751 TO R2	HUH751	R2
51088	HUH751 TO R2	HUH751	R2
51090	HUH751 TO R2	HUH751	R2
51091	HUH751 TO R2	HUH751	R2
51095	HUH751 TO R2	HUH751	R2
51097	HUH751 TO R2	HUH751	R2
51111	HUH751 TO R2	HUH751	R2
51131	HUH751 TO R2	HUH751	R2
51133	HUH751 TO R2	HUH751	R2
51143	HUH751 TO R2	HUH751	R2
51147	HUH751 TO R2	HUH751	R2
51150	HUH751 TO R2	HUH751	R2
51156	HUH751 TO R2	HUH751	R2
51162	HUH751 TO R2	HUH751	R2
51170	HUH751 TO R2	HUH751	R2
51171	HUH751 TO R2	HUH751	R2
51179	HUH751 TO R2	HUH751	R2
5118	HUH751 TO R2	HUH751	R2
51185	HUH751 TO R2	HUH751	R2
51196	HUH751 TO R2	HUH751	R2
51244	HUH751 TO R2	HUH751	R2
51246	HUH751 TO R2	HUH751	R2
51257	HUH751 TO R2	HUH751	R2
51268	HUH751 TO R2	HUH751	R2
51279	HUH751 TO R2	HUH751	R2
51285	HUH751 TO R2	HUH751	R2
51302	HUH751 TO R2	HUH751	R2
51303	HUH751 TO R2	HUH751	R2
51309	HUH751 TO R2	HUH751	R2
51315	HUH751 TO R2	HUH751	R2
51320	HUH751 TO R2	HUH751	R2
51330	HUH751 TO R2	HUH751	R2
51332	HUH751 TO R2	HUH751	R2
51340	HUH751 TO R2	HUH751	R2
51365	HUH751 TO R2	HUH751	R2
51375	HUH751 TO R2	HUH751	R2
51380	HUH751 TO R2	HUH751	R2
5139	HUH751 TO R2	HUH751	R2
51390	HUH751 TO R2	HUH751	R2
5142	HUH751 TO R2	HUH751	R2
51421	HUH751 TO R2	HUH751	R2
51435	HUH751 TO R2	HUH751	R2
5144	HUH751 TO R2	HUH751	R2
51447	HUH751 TO R2	HUH751	R2
51449	HUH751 TO R2	HUH751	R2
51454	HUH751 TO R2	HUH751	R2
51465	HUH751 TO R2	HUH751	R2
51471	HUH751 TO R2	HUH751	R2
51473	HUH751 TO R2	HUH751	R2
5151	HUH751 TO R2	HUH751	R2
5152	HUH751 TO R2	HUH751	R2
51523	HUH751 TO R2	HUH751	R2
51524	HUH751 TO R2	HUH751	R2
5154	HUH751 TO R2	HUH751	R2
51542	HUH751 TO R2	HUH751	R2
51557	HUH751 TO R2	HUH751	R2
5156	HUH751 TO R2	HUH751	R2
5159	HUH751 TO R2	HUH751	R2
51599	HUH751 TO R2	HUH751	R2
51601	HUH751 TO R2	HUH751	R2
51614	HUH751 TO R2	HUH751	R2
51635	HUH751 TO R2	HUH751	R2
51643	HUH751 TO R2	HUH751	R2
51655	HUH751 TO R2	HUH751	R2
51657	HUH751 TO R2	HUH751	R2
51660	HUH751 TO R2	HUH751	R2
5167	HUH751 TO R2	HUH751	R2
5168	HUH751 TO R2	HUH751	R2
51693	HUH751 TO R2	HUH751	R2
51700	HUH751 TO R2	HUH751	R2
51701	HUH751 TO R2	HUH751	R2
51703	HUH751 TO R2	HUH751	R2
51710	HUH751 TO R2	HUH751	R2
51727	HUH751 TO R2	HUH751	R2
51733	HUH751 TO R2	HUH751	R2
5176	HUH751 TO R2	HUH751	R2
51762	HUH751 TO R2	HUH751	R2
51776	HUH751 TO R2	HUH751	R2
5184	HUH751 TO R2	HUH751	R2
5194	HUH751 TO R2	HUH751	R2
5205	HUH751 TO R2	HUH751	R2
5209	HUH751 TO R2	HUH751	R2
5216	HUH751 TO R2	HUH751	R2
5226	HUH751 TO R2	HUH751	R2
5228	HUH751 TO R2	HUH751	R2
5238	HUH751 TO R2	HUH751	R2
5243	HUH751 TO R2	HUH751	R2
5244	HUH751 TO R2	HUH751	R2
5252	HUH751 TO R2	HUH751	R2
5264	HUH751 TO R2	HUH751	R2
5265	HUH751 TO R2	HUH751	R2
5266	HUH751 TO R2	HUH751	R2
5267	HUH751 TO R2	HUH751	R2
5270	HUH751 TO R2	HUH751	R2
5272	HUH751 TO R2	HUH751	R2
5287	HUH751 TO R2	HUH751	R2
5290	HUH751 TO R2	HUH751	R2
5295	HUH751 TO R2	HUH751	R2
5318	HUH751 TO R2	HUH751	R2
53345	HUH751 TO R2	HUH751	R2
53354	HUH751 TO R2	HUH751	R2
5337	HUH751 TO R2	HUH751	R2
5340	HUH751 TO R2	HUH751	R2
5345	HUH751 TO R2	HUH751	R2
5360	HUH751 TO R2	HUH751	R2
5364	HUH751 TO R2	HUH751	R2
5372	HUH751 TO R2	HUH751	R2
53838	HUH751 TO R2	HUH751	R2
54097	HUH751 TO R2	HUH751	R2
54103	HUH751 TO R2	HUH751	R2
54205	HUH751 TO R2	HUH751	R2
54206	HUH751 TO R2	HUH751	R2
54344	HUH751 TO R2	HUH751	R2
54414	HUH751 TO R2	HUH751	R2
54436	HUH751 TO R2	HUH751	R2
5444	HUH751 TO R2	HUH751	R2
5445	HUH751 TO R2	HUH751	R2
54453	HUH751 TO R2	HUH751	R2
54455	HUH751 TO R2	HUH751	R2
5446	HUH751 TO R2	HUH751	R2
54462	HUH751 TO R2	HUH751	R2
54463	HUH751 TO R2	HUH751	R2
5447	HUH751 TO R2	HUH751	R2
54472	HUH751 TO R2	HUH751	R2
54477	HUH751 TO R2	HUH751	R2
54491	HUH751 TO R2	HUH751	R2
54494	HUH751 TO R2	HUH751	R2
54502	HUH751 TO R2	HUH751	R2
54504	HUH751 TO R2	HUH751	R2
54507	HUH751 TO R2	HUH751	R2
54509	HUH751 TO R2	HUH751	R2
54566	HUH751 TO R2	HUH751	R2
54587	HUH751 TO R2	HUH751	R2
54625	HUH751 TO R2	HUH751	R2
54741	HUH751 TO R2	HUH751	R2
54751	HUH751 TO R2	HUH751	R2
54757	HUH751 TO R2	HUH751	R2
5476	HUH751 TO R2	HUH751	R2
5478	HUH751 TO R2	HUH751	R2
54807	HUH751 TO R2	HUH751	R2
54810	HUH751 TO R2	HUH751	R2
54812	HUH751 TO R2	HUH751	R2
54823	HUH751 TO R2	HUH751	R2
54838	HUH751 TO R2	HUH751	R2
54843	HUH751 TO R2	HUH751	R2
54858	HUH751 TO R2	HUH751	R2
54863	HUH751 TO R2	HUH751	R2
548645	HUH751 TO R2	HUH751	R2
54872	HUH751 TO R2	HUH751	R2
54873	HUH751 TO R2	HUH751	R2
54874	HUH751 TO R2	HUH751	R2
54884	HUH751 TO R2	HUH751	R2
54885	HUH751 TO R2	HUH751	R2
54886	HUH751 TO R2	HUH751	R2
54893	HUH751 TO R2	HUH751	R2
54894	HUH751 TO R2	HUH751	R2
54898	HUH751 TO R2	HUH751	R2
549	HUH751 TO R2	HUH751	R2
54910	HUH751 TO R2	HUH751	R2
54913	HUH751 TO R2	HUH751	R2
54918	HUH751 TO R2	HUH751	R2
5493	HUH751 TO R2	HUH751	R2
54942	HUH751 TO R2	HUH751	R2
54949	HUH751 TO R2	HUH751	R2
54957	HUH751 TO R2	HUH751	R2
54958	HUH751 TO R2	HUH751	R2
54959	HUH751 TO R2	HUH751	R2
54961	HUH751 TO R2	HUH751	R2
54971	HUH751 TO R2	HUH751	R2
54972	HUH751 TO R2	HUH751	R2
54977	HUH751 TO R2	HUH751	R2
5498	HUH751 TO R2	HUH751	R2
54981	HUH751 TO R2	HUH751	R2
54985	HUH751 TO R2	HUH751	R2
5499	HUH751 TO R2	HUH751	R2
54993	HUH751 TO R2	HUH751	R2
54998	HUH751 TO R2	HUH751	R2
55002	HUH751 TO R2	HUH751	R2
55007	HUH751 TO R2	HUH751	R2
5502	HUH751 TO R2	HUH751	R2
55020	HUH751 TO R2	HUH751	R2
55022	HUH751 TO R2	HUH751	R2
55049	HUH751 TO R2	HUH751	R2
55062	HUH751 TO R2	HUH751	R2
5507	HUH751 TO R2	HUH751	R2
55075	HUH751 TO R2	HUH751	R2
55076	HUH751 TO R2	HUH751	R2
55084	HUH751 TO R2	HUH751	R2
55089	HUH751 TO R2	HUH751	R2
55092	HUH751 TO R2	HUH751	R2
55105	HUH751 TO R2	HUH751	R2
55106	HUH751 TO R2	HUH751	R2
55125	HUH751 TO R2	HUH751	R2
55137	HUH751 TO R2	HUH751	R2
55140	HUH751 TO R2	HUH751	R2
55144	HUH751 TO R2	HUH751	R2
55146	HUH751 TO R2	HUH751	R2
55160	HUH751 TO R2	HUH751	R2
55195	HUH751 TO R2	HUH751	R2
55196	HUH751 TO R2	HUH751	R2
55198	HUH751 TO R2	HUH751	R2
55200	HUH751 TO R2	HUH751	R2
55207	HUH751 TO R2	HUH751	R2
55209	HUH751 TO R2	HUH751	R2
5521	HUH751 TO R2	HUH751	R2
55219	HUH751 TO R2	HUH751	R2
55224	HUH751 TO R2	HUH751	R2
55227	HUH751 TO R2	HUH751	R2
55230	HUH751 TO R2	HUH751	R2
55244	HUH751 TO R2	HUH751	R2
55254	HUH751 TO R2	HUH751	R2
55258	HUH751 TO R2	HUH751	R2
55260	HUH751 TO R2	HUH751	R2
55268	HUH751 TO R2	HUH751	R2
55277	HUH751 TO R2	HUH751	R2
55281	HUH751 TO R2	HUH751	R2
55286	HUH751 TO R2	HUH751	R2
55290	HUH751 TO R2	HUH751	R2
55291	HUH751 TO R2	HUH751	R2
55300	HUH751 TO R2	HUH751	R2
55304	HUH751 TO R2	HUH751	R2
55311	HUH751 TO R2	HUH751	R2
55313	HUH751 TO R2	HUH751	R2
55314	HUH751 TO R2	HUH751	R2
55315	HUH751 TO R2	HUH751	R2
55332	HUH751 TO R2	HUH751	R2
55337	HUH751 TO R2	HUH751	R2
55355	HUH751 TO R2	HUH751	R2
55357	HUH751 TO R2	HUH751	R2
55366	HUH751 TO R2	HUH751	R2
55422	HUH751 TO R2	HUH751	R2
55450	HUH751 TO R2	HUH751	R2
55510	HUH751 TO R2	HUH751	R2
55520	HUH751 TO R2	HUH751	R2
55532	HUH751 TO R2	HUH751	R2
55540	HUH751 TO R2	HUH751	R2
55552	HUH751 TO R2	HUH751	R2
55556	HUH751 TO R2	HUH751	R2
55577	HUH751 TO R2	HUH751	R2
55592	HUH751 TO R2	HUH751	R2
55603	HUH751 TO R2	HUH751	R2
55605	HUH751 TO R2	HUH751	R2
55607	HUH751 TO R2	HUH751	R2
55612	HUH751 TO R2	HUH751	R2
55615	HUH751 TO R2	HUH751	R2
55616	HUH751 TO R2	HUH751	R2
5562	HUH751 TO R2	HUH751	R2
55620	HUH751 TO R2	HUH751	R2
55629	HUH751 TO R2	HUH751	R2
55632	HUH751 TO R2	HUH751	R2
55640	HUH751 TO R2	HUH751	R2
5565	HUH751 TO R2	HUH751	R2
55650	HUH751 TO R2	HUH751	R2
55654	HUH751 TO R2	HUH751	R2
5566	HUH751 TO R2	HUH751	R2
55664	HUH751 TO R2	HUH751	R2
55666	HUH751 TO R2	HUH751	R2
55681	HUH751 TO R2	HUH751	R2
55690	HUH751 TO R2	HUH751	R2
55715	HUH751 TO R2	HUH751	R2
55731	HUH751 TO R2	HUH751	R2
55741	HUH751 TO R2	HUH751	R2
55766	HUH751 TO R2	HUH751	R2
55769	HUH751 TO R2	HUH751	R2
55777	HUH751 TO R2	HUH751	R2
55783	HUH751 TO R2	HUH751	R2
55785	HUH751 TO R2	HUH751	R2
55786	HUH751 TO R2	HUH751	R2
55788	HUH751 TO R2	HUH751	R2
55789	HUH751 TO R2	HUH751	R2
55790	HUH751 TO R2	HUH751	R2
55796	HUH751 TO R2	HUH751	R2
55825	HUH751 TO R2	HUH751	R2
55827	HUH751 TO R2	HUH751	R2
55839	HUH751 TO R2	HUH751	R2
55845	HUH751 TO R2	HUH751	R2
55852	HUH751 TO R2	HUH751	R2
55856	HUH751 TO R2	HUH751	R2
55859	HUH751 TO R2	HUH751	R2
5587	HUH751 TO R2	HUH751	R2
55888	HUH751 TO R2	HUH751	R2
5589	HUH751 TO R2	HUH751	R2
55890	HUH751 TO R2	HUH751	R2
55902	HUH751 TO R2	HUH751	R2
55904	HUH751 TO R2	HUH751	R2
55937	HUH751 TO R2	HUH751	R2
55968	HUH751 TO R2	HUH751	R2
5597	HUH751 TO R2	HUH751	R2
55971	HUH751 TO R2	HUH751	R2
55974	HUH751 TO R2	HUH751	R2
5603	HUH751 TO R2	HUH751	R2
56034	HUH751 TO R2	HUH751	R2
56122	HUH751 TO R2	HUH751	R2
56126	HUH751 TO R2	HUH751	R2
56128	HUH751 TO R2	HUH751	R2
56131	HUH751 TO R2	HUH751	R2
56132	HUH751 TO R2	HUH751	R2
56133	HUH751 TO R2	HUH751	R2
5618	HUH751 TO R2	HUH751	R2
5624	HUH751 TO R2	HUH751	R2
56242	HUH751 TO R2	HUH751	R2
56243	HUH751 TO R2	HUH751	R2
56261	HUH751 TO R2	HUH751	R2
56262	HUH751 TO R2	HUH751	R2
5627	HUH751 TO R2	HUH751	R2
56288	HUH751 TO R2	HUH751	R2
5629	HUH751 TO R2	HUH751	R2
56301	HUH751 TO R2	HUH751	R2
5635	HUH751 TO R2	HUH751	R2
5649	HUH751 TO R2	HUH751	R2
5660	HUH751 TO R2	HUH751	R2
56603	HUH751 TO R2	HUH751	R2
56731	HUH751 TO R2	HUH751	R2
5681	HUH751 TO R2	HUH751	R2
5683	HUH751 TO R2	HUH751	R2
56850	HUH751 TO R2	HUH751	R2
56892	HUH751 TO R2	HUH751	R2
56900	HUH751 TO R2	HUH751	R2
56913	HUH751 TO R2	HUH751	R2
56922	HUH751 TO R2	HUH751	R2
56927	HUH751 TO R2	HUH751	R2
56935	HUH751 TO R2	HUH751	R2
56942	HUH751 TO R2	HUH751	R2
56944	HUH751 TO R2	HUH751	R2
56950	HUH751 TO R2	HUH751	R2
56954	HUH751 TO R2	HUH751	R2
56961	HUH751 TO R2	HUH751	R2
56984	HUH751 TO R2	HUH751	R2
56992	HUH751 TO R2	HUH751	R2
56998	HUH751 TO R2	HUH751	R2
57035	HUH751 TO R2	HUH751	R2
57038	HUH751 TO R2	HUH751	R2
5704	HUH751 TO R2	HUH751	R2
57060	HUH751 TO R2	HUH751	R2
5708	HUH751 TO R2	HUH751	R2
57107	HUH751 TO R2	HUH751	R2
5711	HUH751 TO R2	HUH751	R2
57130	HUH751 TO R2	HUH751	R2
57132	HUH751 TO R2	HUH751	R2
57134	HUH751 TO R2	HUH751	R2
57142	HUH751 TO R2	HUH751	R2
57144	HUH751 TO R2	HUH751	R2
57149	HUH751 TO R2	HUH751	R2
57154	HUH751 TO R2	HUH751	R2
57162	HUH751 TO R2	HUH751	R2
57167	HUH751 TO R2	HUH751	R2
57175	HUH751 TO R2	HUH751	R2
57178	HUH751 TO R2	HUH751	R2
57184	HUH751 TO R2	HUH751	R2
5720	HUH751 TO R2	HUH751	R2
57205	HUH751 TO R2	HUH751	R2
57209	HUH751 TO R2	HUH751	R2
57210	HUH751 TO R2	HUH751	R2
57211	HUH751 TO R2	HUH751	R2
57221	HUH751 TO R2	HUH751	R2
57224	HUH751 TO R2	HUH751	R2
57228	HUH751 TO R2	HUH751	R2
5723	HUH751 TO R2	HUH751	R2
57231	HUH751 TO R2	HUH751	R2
57326	HUH751 TO R2	HUH751	R2
5734	HUH751 TO R2	HUH751	R2
57404	HUH751 TO R2	HUH751	R2
57412	HUH751 TO R2	HUH751	R2
57451	HUH751 TO R2	HUH751	R2
57458	HUH751 TO R2	HUH751	R2
57460	HUH751 TO R2	HUH751	R2
57480	HUH751 TO R2	HUH751	R2
57482	HUH751 TO R2	HUH751	R2
57493	HUH751 TO R2	HUH751	R2
57509	HUH751 TO R2	HUH751	R2
57512	HUH751 TO R2	HUH751	R2
57530	HUH751 TO R2	HUH751	R2
57549	HUH751 TO R2	HUH751	R2
57551	HUH751 TO R2	HUH751	R2
57559	HUH751 TO R2	HUH751	R2
57561	HUH751 TO R2	HUH751	R2
57600	HUH751 TO R2	HUH751	R2
57608	HUH751 TO R2	HUH751	R2
57609	HUH751 TO R2	HUH751	R2
57619	HUH751 TO R2	HUH751	R2
5763	HUH751 TO R2	HUH751	R2
57633	HUH751 TO R2	HUH751	R2
57648	HUH751 TO R2	HUH751	R2
57662	HUH751 TO R2	HUH751	R2
57669	HUH751 TO R2	HUH751	R2
57678	HUH751 TO R2	HUH751	R2
57679	HUH751 TO R2	HUH751	R2
57687	HUH751 TO R2	HUH751	R2
57698	HUH751 TO R2	HUH751	R2
57704	HUH751 TO R2	HUH751	R2
57706	HUH751 TO R2	HUH751	R2
5771	HUH751 TO R2	HUH751	R2
57715	HUH751 TO R2	HUH751	R2
57717	HUH751 TO R2	HUH751	R2
57733	HUH751 TO R2	HUH751	R2
5774	HUH751 TO R2	HUH751	R2
5777	HUH751 TO R2	HUH751	R2
57804	HUH751 TO R2	HUH751	R2
57817	HUH751 TO R2	HUH751	R2
5792	HUH751 TO R2	HUH751	R2
5794	HUH751 TO R2	HUH751	R2
5796	HUH751 TO R2	HUH751	R2
5819	HUH751 TO R2	HUH751	R2
58190	HUH751 TO R2	HUH751	R2
58191	HUH751 TO R2	HUH751	R2
582	HUH751 TO R2	HUH751	R2
5833	HUH751 TO R2	HUH751	R2
58472	HUH751 TO R2	HUH751	R2
58476	HUH751 TO R2	HUH751	R2
58480	HUH751 TO R2	HUH751	R2
5860	HUH751 TO R2	HUH751	R2
5861	HUH751 TO R2	HUH751	R2
5865	HUH751 TO R2	HUH751	R2
5868	HUH751 TO R2	HUH751	R2
5869	HUH751 TO R2	HUH751	R2
5894	HUH751 TO R2	HUH751	R2
5906	HUH751 TO R2	HUH751	R2
59082	HUH751 TO R2	HUH751	R2
5909	HUH751 TO R2	HUH751	R2
5926	HUH751 TO R2	HUH751	R2
59277	HUH751 TO R2	HUH751	R2
593	HUH751 TO R2	HUH751	R2
59339	HUH751 TO R2	HUH751	R2
5947	HUH751 TO R2	HUH751	R2
5948	HUH751 TO R2	HUH751	R2
595	HUH751 TO R2	HUH751	R2
5950	HUH751 TO R2	HUH751	R2
5959	HUH751 TO R2	HUH751	R2
5962	HUH751 TO R2	HUH751	R2
5971	HUH751 TO R2	HUH751	R2
598	HUH751 TO R2	HUH751	R2
5997	HUH751 TO R2	HUH751	R2
5998	HUH751 TO R2	HUH751	R2
60	HUH751 TO R2	HUH751	R2
6002	HUH751 TO R2	HUH751	R2
6006	HUH751 TO R2	HUH751	R2
602	HUH751 TO R2	HUH751	R2
6038	HUH751 TO R2	HUH751	R2
604	HUH751 TO R2	HUH751	R2
6047	HUH751 TO R2	HUH751	R2
60488	HUH751 TO R2	HUH751	R2
6138	HUH751 TO R2	HUH751	R2
6146	HUH751 TO R2	HUH751	R2
6197	HUH751 TO R2	HUH751	R2
6199	HUH751 TO R2	HUH751	R2
6237	HUH751 TO R2	HUH751	R2
6238	HUH751 TO R2	HUH751	R2
6252	HUH751 TO R2	HUH751	R2
6256	HUH751 TO R2	HUH751	R2
6277	HUH751 TO R2	HUH751	R2
6281	HUH751 TO R2	HUH751	R2
6282	HUH751 TO R2	HUH751	R2
6286	HUH751 TO R2	HUH751	R2
629	HUH751 TO R2	HUH751	R2
6291	HUH751 TO R2	HUH751	R2
6303	HUH751 TO R2	HUH751	R2
6307	HUH751 TO R2	HUH751	R2
6310	HUH751 TO R2	HUH751	R2
6319	HUH751 TO R2	HUH751	R2
6335	HUH751 TO R2	HUH751	R2
6337	HUH751 TO R2	HUH751	R2
634	HUH751 TO R2	HUH751	R2
6342	HUH751 TO R2	HUH751	R2
6351	HUH751 TO R2	HUH751	R2
6359	HUH751 TO R2	HUH751	R2
6364	HUH751 TO R2	HUH751	R2
637	HUH751 TO R2	HUH751	R2
6372	HUH751 TO R2	HUH751	R2
6374	HUH751 TO R2	HUH751	R2
6376	HUH751 TO R2	HUH751	R2
6382	HUH751 TO R2	HUH751	R2
6383	HUH751 TO R2	HUH751	R2
6385	HUH751 TO R2	HUH751	R2
63874	HUH751 TO R2	HUH751	R2
6388	HUH751 TO R2	HUH751	R2
63895	HUH751 TO R2	HUH751	R2
63898	HUH751 TO R2	HUH751	R2
639	HUH751 TO R2	HUH751	R2
63901	HUH751 TO R2	HUH751	R2
63906	HUH751 TO R2	HUH751	R2
63910	HUH751 TO R2	HUH751	R2
63924	HUH751 TO R2	HUH751	R2
63926	HUH751 TO R2	HUH751	R2
6396	HUH751 TO R2	HUH751	R2
63982	HUH751 TO R2	HUH751	R2
6400	HUH751 TO R2	HUH751	R2
64077	HUH751 TO R2	HUH751	R2
64080	HUH751 TO R2	HUH751	R2
64114	HUH751 TO R2	HUH751	R2
64115	HUH751 TO R2	HUH751	R2
6414	HUH751 TO R2	HUH751	R2
64151	HUH751 TO R2	HUH751	R2
641638	HUH751 TO R2	HUH751	R2
6419	HUH751 TO R2	HUH751	R2
642	HUH751 TO R2	HUH751	R2
64332	HUH751 TO R2	HUH751	R2
643783	HUH751 TO R2	HUH751	R2
64417	HUH751 TO R2	HUH751	R2
64419	HUH751 TO R2	HUH751	R2
64420	HUH751 TO R2	HUH751	R2
6446	HUH751 TO R2	HUH751	R2
645	HUH751 TO R2	HUH751	R2
64577	HUH751 TO R2	HUH751	R2
64598	HUH751 TO R2	HUH751	R2
6464	HUH751 TO R2	HUH751	R2
64651	HUH751 TO R2	HUH751	R2
647115	HUH751 TO R2	HUH751	R2
64718	HUH751 TO R2	HUH751	R2
64743	HUH751 TO R2	HUH751	R2
64754	HUH751 TO R2	HUH751	R2
64759	HUH751 TO R2	HUH751	R2
6476	HUH751 TO R2	HUH751	R2
64760	HUH751 TO R2	HUH751	R2
64761	HUH751 TO R2	HUH751	R2
64764	HUH751 TO R2	HUH751	R2
64773	HUH751 TO R2	HUH751	R2
64778	HUH751 TO R2	HUH751	R2
64779	HUH751 TO R2	HUH751	R2
64787	HUH751 TO R2	HUH751	R2
64788	HUH751 TO R2	HUH751	R2
6480	HUH751 TO R2	HUH751	R2
64802	HUH751 TO R2	HUH751	R2
6482	HUH751 TO R2	HUH751	R2
6483	HUH751 TO R2	HUH751	R2
64844	HUH751 TO R2	HUH751	R2
64847	HUH751 TO R2	HUH751	R2
64850	HUH751 TO R2	HUH751	R2
64859	HUH751 TO R2	HUH751	R2
64863	HUH751 TO R2	HUH751	R2
64902	HUH751 TO R2	HUH751	R2
64921	HUH751 TO R2	HUH751	R2
649446	HUH751 TO R2	HUH751	R2
650	HUH751 TO R2	HUH751	R2
65003	HUH751 TO R2	HUH751	R2
65010	HUH751 TO R2	HUH751	R2
65059	HUH751 TO R2	HUH751	R2
65078	HUH751 TO R2	HUH751	R2
65084	HUH751 TO R2	HUH751	R2
6509	HUH751 TO R2	HUH751	R2
65110	HUH751 TO R2	HUH751	R2
65124	HUH751 TO R2	HUH751	R2
6514	HUH751 TO R2	HUH751	R2
652	HUH751 TO R2	HUH751	R2
6522	HUH751 TO R2	HUH751	R2
65244	HUH751 TO R2	HUH751	R2
6525	HUH751 TO R2	HUH751	R2
65258	HUH751 TO R2	HUH751	R2
65266	HUH751 TO R2	HUH751	R2
653483	HUH751 TO R2	HUH751	R2
653639	HUH751 TO R2	HUH751	R2
6538	HUH751 TO R2	HUH751	R2
653808	HUH751 TO R2	HUH751	R2
6539	HUH751 TO R2	HUH751	R2
6542	HUH751 TO R2	HUH751	R2
654342	HUH751 TO R2	HUH751	R2
654433	HUH751 TO R2	HUH751	R2
6558	HUH751 TO R2	HUH751	R2
6560	HUH751 TO R2	HUH751	R2
6564	HUH751 TO R2	HUH751	R2
6575	HUH751 TO R2	HUH751	R2
6576	HUH751 TO R2	HUH751	R2
6578	HUH751 TO R2	HUH751	R2
6579	HUH751 TO R2	HUH751	R2
6581	HUH751 TO R2	HUH751	R2
6594	HUH751 TO R2	HUH751	R2
65979	HUH751 TO R2	HUH751	R2
65983	HUH751 TO R2	HUH751	R2
65999	HUH751 TO R2	HUH751	R2
66002	HUH751 TO R2	HUH751	R2
66008	HUH751 TO R2	HUH751	R2
6616	HUH751 TO R2	HUH751	R2
6635	HUH751 TO R2	HUH751	R2
664	HUH751 TO R2	HUH751	R2
6641	HUH751 TO R2	HUH751	R2
6646	HUH751 TO R2	HUH751	R2
6659	HUH751 TO R2	HUH751	R2
666	HUH751 TO R2	HUH751	R2
6662	HUH751 TO R2	HUH751	R2
6687	HUH751 TO R2	HUH751	R2
6690	HUH751 TO R2	HUH751	R2
6697	HUH751 TO R2	HUH751	R2
670	HUH751 TO R2	HUH751	R2
6709	HUH751 TO R2	HUH751	R2
6711	HUH751 TO R2	HUH751	R2
6712	HUH751 TO R2	HUH751	R2
6717	HUH751 TO R2	HUH751	R2
6718	HUH751 TO R2	HUH751	R2
6720	HUH751 TO R2	HUH751	R2
6721	HUH751 TO R2	HUH751	R2
673	HUH751 TO R2	HUH751	R2
6744	HUH751 TO R2	HUH751	R2
6746	HUH751 TO R2	HUH751	R2
6752	HUH751 TO R2	HUH751	R2
676	HUH751 TO R2	HUH751	R2
6764	HUH751 TO R2	HUH751	R2
677	HUH751 TO R2	HUH751	R2
6772	HUH751 TO R2	HUH751	R2
6774	HUH751 TO R2	HUH751	R2
6776	HUH751 TO R2	HUH751	R2
678	HUH751 TO R2	HUH751	R2
6780	HUH751 TO R2	HUH751	R2
6809	HUH751 TO R2	HUH751	R2
6811	HUH751 TO R2	HUH751	R2
6817	HUH751 TO R2	HUH751	R2
6819	HUH751 TO R2	HUH751	R2
682	HUH751 TO R2	HUH751	R2
6822	HUH751 TO R2	HUH751	R2
6834	HUH751 TO R2	HUH751	R2
6836	HUH751 TO R2	HUH751	R2
6837	HUH751 TO R2	HUH751	R2
6840	HUH751 TO R2	HUH751	R2
686	HUH751 TO R2	HUH751	R2
6866	HUH751 TO R2	HUH751	R2
6867	HUH751 TO R2	HUH751	R2
6906	HUH751 TO R2	HUH751	R2
6920	HUH751 TO R2	HUH751	R2
6927	HUH751 TO R2	HUH751	R2
6928	HUH751 TO R2	HUH751	R2
6934	HUH751 TO R2	HUH751	R2
6938	HUH751 TO R2	HUH751	R2
6988	HUH751 TO R2	HUH751	R2
7005	HUH751 TO R2	HUH751	R2
7009	HUH751 TO R2	HUH751	R2
7018	HUH751 TO R2	HUH751	R2
7030	HUH751 TO R2	HUH751	R2
7031	HUH751 TO R2	HUH751	R2
7032	HUH751 TO R2	HUH751	R2
7033	HUH751 TO R2	HUH751	R2
7035	HUH751 TO R2	HUH751	R2
7036	HUH751 TO R2	HUH751	R2
7042	HUH751 TO R2	HUH751	R2
7044	HUH751 TO R2	HUH751	R2
7045	HUH751 TO R2	HUH751	R2
7048	HUH751 TO R2	HUH751	R2
7050	HUH751 TO R2	HUH751	R2
7052	HUH751 TO R2	HUH751	R2
7057	HUH751 TO R2	HUH751	R2
7060	HUH751 TO R2	HUH751	R2
7068	HUH751 TO R2	HUH751	R2
7072	HUH751 TO R2	HUH751	R2
7078	HUH751 TO R2	HUH751	R2
7079	HUH751 TO R2	HUH751	R2
7088	HUH751 TO R2	HUH751	R2
7089	HUH751 TO R2	HUH751	R2
7094	HUH751 TO R2	HUH751	R2
710	HUH751 TO R2	HUH751	R2
7102	HUH751 TO R2	HUH751	R2
7103	HUH751 TO R2	HUH751	R2
7104	HUH751 TO R2	HUH751	R2
7106	HUH751 TO R2	HUH751	R2
7108	HUH751 TO R2	HUH751	R2
7126	HUH751 TO R2	HUH751	R2
7127	HUH751 TO R2	HUH751	R2
7128	HUH751 TO R2	HUH751	R2
7145	HUH751 TO R2	HUH751	R2
715	HUH751 TO R2	HUH751	R2
7157	HUH751 TO R2	HUH751	R2
716	HUH751 TO R2	HUH751	R2
7169	HUH751 TO R2	HUH751	R2
717	HUH751 TO R2	HUH751	R2
7171	HUH751 TO R2	HUH751	R2
7179	HUH751 TO R2	HUH751	R2
718	HUH751 TO R2	HUH751	R2
7184	HUH751 TO R2	HUH751	R2
722	HUH751 TO R2	HUH751	R2
725	HUH751 TO R2	HUH751	R2
726	HUH751 TO R2	HUH751	R2
7263	HUH751 TO R2	HUH751	R2
727	HUH751 TO R2	HUH751	R2
7276	HUH751 TO R2	HUH751	R2
728537	HUH751 TO R2	HUH751	R2
7286	HUH751 TO R2	HUH751	R2
729	HUH751 TO R2	HUH751	R2
7292	HUH751 TO R2	HUH751	R2
729678	HUH751 TO R2	HUH751	R2
729839	HUH751 TO R2	HUH751	R2
729970	HUH751 TO R2	HUH751	R2
7305	HUH751 TO R2	HUH751	R2
731	HUH751 TO R2	HUH751	R2
732	HUH751 TO R2	HUH751	R2
7320	HUH751 TO R2	HUH751	R2
7345	HUH751 TO R2	HUH751	R2
7351	HUH751 TO R2	HUH751	R2
735301	HUH751 TO R2	HUH751	R2
7355	HUH751 TO R2	HUH751	R2
7358	HUH751 TO R2	HUH751	R2
7360	HUH751 TO R2	HUH751	R2
7363	HUH751 TO R2	HUH751	R2
7373	HUH751 TO R2	HUH751	R2
738	HUH751 TO R2	HUH751	R2
7384	HUH751 TO R2	HUH751	R2
7390	HUH751 TO R2	HUH751	R2
7402	HUH751 TO R2	HUH751	R2
7408	HUH751 TO R2	HUH751	R2
7415	HUH751 TO R2	HUH751	R2
7429	HUH751 TO R2	HUH751	R2
7447	HUH751 TO R2	HUH751	R2
7448	HUH751 TO R2	HUH751	R2
746	HUH751 TO R2	HUH751	R2
7461	HUH751 TO R2	HUH751	R2
7464	HUH751 TO R2	HUH751	R2
7466	HUH751 TO R2	HUH751	R2
7494	HUH751 TO R2	HUH751	R2
7508	HUH751 TO R2	HUH751	R2
751071	HUH751 TO R2	HUH751	R2
7525	HUH751 TO R2	HUH751	R2
753	HUH751 TO R2	HUH751	R2
7538	HUH751 TO R2	HUH751	R2
7545	HUH751 TO R2	HUH751	R2
7561	HUH751 TO R2	HUH751	R2
7562	HUH751 TO R2	HUH751	R2
7568	HUH751 TO R2	HUH751	R2
7586	HUH751 TO R2	HUH751	R2
7594	HUH751 TO R2	HUH751	R2
762	HUH751 TO R2	HUH751	R2
7627	HUH751 TO R2	HUH751	R2
763	HUH751 TO R2	HUH751	R2
7639	HUH751 TO R2	HUH751	R2
7644	HUH751 TO R2	HUH751	R2
7673	HUH751 TO R2	HUH751	R2
7678	HUH751 TO R2	HUH751	R2
7700	HUH751 TO R2	HUH751	R2
7704	HUH751 TO R2	HUH751	R2
771	HUH751 TO R2	HUH751	R2
7743	HUH751 TO R2	HUH751	R2
7763	HUH751 TO R2	HUH751	R2
7764	HUH751 TO R2	HUH751	R2
7791	HUH751 TO R2	HUH751	R2
7803	HUH751 TO R2	HUH751	R2
7804	HUH751 TO R2	HUH751	R2
7818	HUH751 TO R2	HUH751	R2
7855	HUH751 TO R2	HUH751	R2
788	HUH751 TO R2	HUH751	R2
79007	HUH751 TO R2	HUH751	R2
79026	HUH751 TO R2	HUH751	R2
79064	HUH751 TO R2	HUH751	R2
79071	HUH751 TO R2	HUH751	R2
79073	HUH751 TO R2	HUH751	R2
79088	HUH751 TO R2	HUH751	R2
79089	HUH751 TO R2	HUH751	R2
79090	HUH751 TO R2	HUH751	R2
79094	HUH751 TO R2	HUH751	R2
79095	HUH751 TO R2	HUH751	R2
79149	HUH751 TO R2	HUH751	R2
79170	HUH751 TO R2	HUH751	R2
79188	HUH751 TO R2	HUH751	R2
7941	HUH751 TO R2	HUH751	R2
79574	HUH751 TO R2	HUH751	R2
79575	HUH751 TO R2	HUH751	R2
79589	HUH751 TO R2	HUH751	R2
79603	HUH751 TO R2	HUH751	R2
79611	HUH751 TO R2	HUH751	R2
79616	HUH751 TO R2	HUH751	R2
79618	HUH751 TO R2	HUH751	R2
79629	HUH751 TO R2	HUH751	R2
79641	HUH751 TO R2	HUH751	R2
79646	HUH751 TO R2	HUH751	R2
79660	HUH751 TO R2	HUH751	R2
79673	HUH751 TO R2	HUH751	R2
79683	HUH751 TO R2	HUH751	R2
79697	HUH751 TO R2	HUH751	R2
79703	HUH751 TO R2	HUH751	R2
79713	HUH751 TO R2	HUH751	R2
79746	HUH751 TO R2	HUH751	R2
79762	HUH751 TO R2	HUH751	R2
79782	HUH751 TO R2	HUH751	R2
79783	HUH751 TO R2	HUH751	R2
79792	HUH751 TO R2	HUH751	R2
7980	HUH751 TO R2	HUH751	R2
79814	HUH751 TO R2	HUH751	R2
79818	HUH751 TO R2	HUH751	R2
7982	HUH751 TO R2	HUH751	R2
7984	HUH751 TO R2	HUH751	R2
79847	HUH751 TO R2	HUH751	R2
79862	HUH751 TO R2	HUH751	R2
79869	HUH751 TO R2	HUH751	R2
79887	HUH751 TO R2	HUH751	R2
79891	HUH751 TO R2	HUH751	R2
79896	HUH751 TO R2	HUH751	R2
79903	HUH751 TO R2	HUH751	R2
79905	HUH751 TO R2	HUH751	R2
79917	HUH751 TO R2	HUH751	R2
79947	HUH751 TO R2	HUH751	R2
79959	HUH751 TO R2	HUH751	R2
79962	HUH751 TO R2	HUH751	R2
79973	HUH751 TO R2	HUH751	R2
79993	HUH751 TO R2	HUH751	R2
800	HUH751 TO R2	HUH751	R2
80004	HUH751 TO R2	HUH751	R2
80025	HUH751 TO R2	HUH751	R2
80031	HUH751 TO R2	HUH751	R2
80034	HUH751 TO R2	HUH751	R2
80063	HUH751 TO R2	HUH751	R2
80095	HUH751 TO R2	HUH751	R2
80114	HUH751 TO R2	HUH751	R2
80119	HUH751 TO R2	HUH751	R2
80127	HUH751 TO R2	HUH751	R2
80144	HUH751 TO R2	HUH751	R2
80176	HUH751 TO R2	HUH751	R2
80194	HUH751 TO R2	HUH751	R2
80212	HUH751 TO R2	HUH751	R2
80221	HUH751 TO R2	HUH751	R2
80224	HUH751 TO R2	HUH751	R2
80235	HUH751 TO R2	HUH751	R2
80255	HUH751 TO R2	HUH751	R2
8029	HUH751 TO R2	HUH751	R2
8031	HUH751 TO R2	HUH751	R2
80310	HUH751 TO R2	HUH751	R2
80314	HUH751 TO R2	HUH751	R2
80321	HUH751 TO R2	HUH751	R2
80323	HUH751 TO R2	HUH751	R2
80339	HUH751 TO R2	HUH751	R2
80700	HUH751 TO R2	HUH751	R2
80704	HUH751 TO R2	HUH751	R2
80731	HUH751 TO R2	HUH751	R2
80763	HUH751 TO R2	HUH751	R2
80777	HUH751 TO R2	HUH751	R2
80781	HUH751 TO R2	HUH751	R2
80790	HUH751 TO R2	HUH751	R2
80824	HUH751 TO R2	HUH751	R2
80851	HUH751 TO R2	HUH751	R2
8091	HUH751 TO R2	HUH751	R2
81	HUH751 TO R2	HUH751	R2
811	HUH751 TO R2	HUH751	R2
813	HUH751 TO R2	HUH751	R2
81502	HUH751 TO R2	HUH751	R2
81539	HUH751 TO R2	HUH751	R2
81553	HUH751 TO R2	HUH751	R2
81571	HUH751 TO R2	HUH751	R2
81610	HUH751 TO R2	HUH751	R2
81618	HUH751 TO R2	HUH751	R2
81619	HUH751 TO R2	HUH751	R2
81631	HUH751 TO R2	HUH751	R2
81669	HUH751 TO R2	HUH751	R2
81689	HUH751 TO R2	HUH751	R2
81698	HUH751 TO R2	HUH751	R2
817	HUH751 TO R2	HUH751	R2
81704	HUH751 TO R2	HUH751	R2
81788	HUH751 TO R2	HUH751	R2
81790	HUH751 TO R2	HUH751	R2
81844	HUH751 TO R2	HUH751	R2
81848	HUH751 TO R2	HUH751	R2
81855	HUH751 TO R2	HUH751	R2
81876	HUH751 TO R2	HUH751	R2
81888	HUH751 TO R2	HUH751	R2
81930	HUH751 TO R2	HUH751	R2
81932	HUH751 TO R2	HUH751	R2
8195	HUH751 TO R2	HUH751	R2
8202	HUH751 TO R2	HUH751	R2
8204	HUH751 TO R2	HUH751	R2
822	HUH751 TO R2	HUH751	R2
823	HUH751 TO R2	HUH751	R2
826	HUH751 TO R2	HUH751	R2
8289	HUH751 TO R2	HUH751	R2
8291	HUH751 TO R2	HUH751	R2
8301	HUH751 TO R2	HUH751	R2
8309	HUH751 TO R2	HUH751	R2
832	HUH751 TO R2	HUH751	R2
8322	HUH751 TO R2	HUH751	R2
8332	HUH751 TO R2	HUH751	R2
8339	HUH751 TO R2	HUH751	R2
8343	HUH751 TO R2	HUH751	R2
83439	HUH751 TO R2	HUH751	R2
83442	HUH751 TO R2	HUH751	R2
8345	HUH751 TO R2	HUH751	R2
83452	HUH751 TO R2	HUH751	R2
8346	HUH751 TO R2	HUH751	R2
83461	HUH751 TO R2	HUH751	R2
83464	HUH751 TO R2	HUH751	R2
8349	HUH751 TO R2	HUH751	R2
8350	HUH751 TO R2	HUH751	R2
8351	HUH751 TO R2	HUH751	R2
8352	HUH751 TO R2	HUH751	R2
83539	HUH751 TO R2	HUH751	R2
83591	HUH751 TO R2	HUH751	R2
836	HUH751 TO R2	HUH751	R2
83605	HUH751 TO R2	HUH751	R2
83641	HUH751 TO R2	HUH751	R2
83642	HUH751 TO R2	HUH751	R2
8365	HUH751 TO R2	HUH751	R2
83657	HUH751 TO R2	HUH751	R2
83660	HUH751 TO R2	HUH751	R2
83666	HUH751 TO R2	HUH751	R2
83699	HUH751 TO R2	HUH751	R2
837	HUH751 TO R2	HUH751	R2
83715	HUH751 TO R2	HUH751	R2
83716	HUH751 TO R2	HUH751	R2
8372	HUH751 TO R2	HUH751	R2
83729	HUH751 TO R2	HUH751	R2
83733	HUH751 TO R2	HUH751	R2
83759	HUH751 TO R2	HUH751	R2
83871	HUH751 TO R2	HUH751	R2
839	HUH751 TO R2	HUH751	R2
83935	HUH751 TO R2	HUH751	R2
83937	HUH751 TO R2	HUH751	R2
83938	HUH751 TO R2	HUH751	R2
83988	HUH751 TO R2	HUH751	R2
84059	HUH751 TO R2	HUH751	R2
8411	HUH751 TO R2	HUH751	R2
8412	HUH751 TO R2	HUH751	R2
84133	HUH751 TO R2	HUH751	R2
84134	HUH751 TO R2	HUH751	R2
84141	HUH751 TO R2	HUH751	R2
8416	HUH751 TO R2	HUH751	R2
8417	HUH751 TO R2	HUH751	R2
84171	HUH751 TO R2	HUH751	R2
84186	HUH751 TO R2	HUH751	R2
84216	HUH751 TO R2	HUH751	R2
84263	HUH751 TO R2	HUH751	R2
84266	HUH751 TO R2	HUH751	R2
84275	HUH751 TO R2	HUH751	R2
84276	HUH751 TO R2	HUH751	R2
84279	HUH751 TO R2	HUH751	R2
84286	HUH751 TO R2	HUH751	R2
84288	HUH751 TO R2	HUH751	R2
84293	HUH751 TO R2	HUH751	R2
84305	HUH751 TO R2	HUH751	R2
8431	HUH751 TO R2	HUH751	R2
84327	HUH751 TO R2	HUH751	R2
8435	HUH751 TO R2	HUH751	R2
8436	HUH751 TO R2	HUH751	R2
84417	HUH751 TO R2	HUH751	R2
8443	HUH751 TO R2	HUH751	R2
84457	HUH751 TO R2	HUH751	R2
84458	HUH751 TO R2	HUH751	R2
84501	HUH751 TO R2	HUH751	R2
84513	HUH751 TO R2	HUH751	R2
8455	HUH751 TO R2	HUH751	R2
8460	HUH751 TO R2	HUH751	R2
84617	HUH751 TO R2	HUH751	R2
84634	HUH751 TO R2	HUH751	R2
84647	HUH751 TO R2	HUH751	R2
84649	HUH751 TO R2	HUH751	R2
84662	HUH751 TO R2	HUH751	R2
84671	HUH751 TO R2	HUH751	R2
84674	HUH751 TO R2	HUH751	R2
84693	HUH751 TO R2	HUH751	R2
84699	HUH751 TO R2	HUH751	R2
847	HUH751 TO R2	HUH751	R2
8470	HUH751 TO R2	HUH751	R2
84708	HUH751 TO R2	HUH751	R2
84727	HUH751 TO R2	HUH751	R2
84779	HUH751 TO R2	HUH751	R2
84791	HUH751 TO R2	HUH751	R2
84836	HUH751 TO R2	HUH751	R2
84837	HUH751 TO R2	HUH751	R2
84883	HUH751 TO R2	HUH751	R2
84888	HUH751 TO R2	HUH751	R2
8490	HUH751 TO R2	HUH751	R2
84909	HUH751 TO R2	HUH751	R2
84914	HUH751 TO R2	HUH751	R2
84915	HUH751 TO R2	HUH751	R2
84937	HUH751 TO R2	HUH751	R2
8495	HUH751 TO R2	HUH751	R2
84952	HUH751 TO R2	HUH751	R2
84962	HUH751 TO R2	HUH751	R2
84981	HUH751 TO R2	HUH751	R2
84988	HUH751 TO R2	HUH751	R2
8501	HUH751 TO R2	HUH751	R2
85014	HUH751 TO R2	HUH751	R2
85015	HUH751 TO R2	HUH751	R2
8502	HUH751 TO R2	HUH751	R2
8507	HUH751 TO R2	HUH751	R2
8508	HUH751 TO R2	HUH751	R2
8518	HUH751 TO R2	HUH751	R2
85236	HUH751 TO R2	HUH751	R2
8535	HUH751 TO R2	HUH751	R2
8536	HUH751 TO R2	HUH751	R2
85363	HUH751 TO R2	HUH751	R2
85365	HUH751 TO R2	HUH751	R2
8540	HUH751 TO R2	HUH751	R2
85403	HUH751 TO R2	HUH751	R2
85415	HUH751 TO R2	HUH751	R2
85417	HUH751 TO R2	HUH751	R2
8544	HUH751 TO R2	HUH751	R2
85445	HUH751 TO R2	HUH751	R2
85461	HUH751 TO R2	HUH751	R2
85462	HUH751 TO R2	HUH751	R2
8554	HUH751 TO R2	HUH751	R2
8558	HUH751 TO R2	HUH751	R2
8563	HUH751 TO R2	HUH751	R2
857	HUH751 TO R2	HUH751	R2
8574	HUH751 TO R2	HUH751	R2
858	HUH751 TO R2	HUH751	R2
8603	HUH751 TO R2	HUH751	R2
8613	HUH751 TO R2	HUH751	R2
8645	HUH751 TO R2	HUH751	R2
8659	HUH751 TO R2	HUH751	R2
866	HUH751 TO R2	HUH751	R2
868	HUH751 TO R2	HUH751	R2
8694	HUH751 TO R2	HUH751	R2
8702	HUH751 TO R2	HUH751	R2
8706	HUH751 TO R2	HUH751	R2
8714	HUH751 TO R2	HUH751	R2
8722	HUH751 TO R2	HUH751	R2
8729	HUH751 TO R2	HUH751	R2
8743	HUH751 TO R2	HUH751	R2
8763	HUH751 TO R2	HUH751	R2
8775	HUH751 TO R2	HUH751	R2
8788	HUH751 TO R2	HUH751	R2
8797	HUH751 TO R2	HUH751	R2
8811	HUH751 TO R2	HUH751	R2
8825	HUH751 TO R2	HUH751	R2
8829	HUH751 TO R2	HUH751	R2
883	HUH751 TO R2	HUH751	R2
8836	HUH751 TO R2	HUH751	R2
8837	HUH751 TO R2	HUH751	R2
8842	HUH751 TO R2	HUH751	R2
8858	HUH751 TO R2	HUH751	R2
8864	HUH751 TO R2	HUH751	R2
8871	HUH751 TO R2	HUH751	R2
8875	HUH751 TO R2	HUH751	R2
8877	HUH751 TO R2	HUH751	R2
8878	HUH751 TO R2	HUH751	R2
8894	HUH751 TO R2	HUH751	R2
8896	HUH751 TO R2	HUH751	R2
8904	HUH751 TO R2	HUH751	R2
8908	HUH751 TO R2	HUH751	R2
8910	HUH751 TO R2	HUH751	R2
8976	HUH751 TO R2	HUH751	R2
89797	HUH751 TO R2	HUH751	R2
8985	HUH751 TO R2	HUH751	R2
8987	HUH751 TO R2	HUH751	R2
89872	HUH751 TO R2	HUH751	R2
89894	HUH751 TO R2	HUH751	R2
8991	HUH751 TO R2	HUH751	R2
8994	HUH751 TO R2	HUH751	R2
89958	HUH751 TO R2	HUH751	R2
8996	HUH751 TO R2	HUH751	R2
90	HUH751 TO R2	HUH751	R2
90007	HUH751 TO R2	HUH751	R2
90102	HUH751 TO R2	HUH751	R2
90139	HUH751 TO R2	HUH751	R2
9027	HUH751 TO R2	HUH751	R2
90313	HUH751 TO R2	HUH751	R2
9032	HUH751 TO R2	HUH751	R2
90427	HUH751 TO R2	HUH751	R2
9049	HUH751 TO R2	HUH751	R2
90523	HUH751 TO R2	HUH751	R2
9056	HUH751 TO R2	HUH751	R2
90592	HUH751 TO R2	HUH751	R2
90594	HUH751 TO R2	HUH751	R2
9060	HUH751 TO R2	HUH751	R2
90637	HUH751 TO R2	HUH751	R2
90701	HUH751 TO R2	HUH751	R2
9074	HUH751 TO R2	HUH751	R2
9075	HUH751 TO R2	HUH751	R2
9076	HUH751 TO R2	HUH751	R2
9094	HUH751 TO R2	HUH751	R2
9097	HUH751 TO R2	HUH751	R2
9104	HUH751 TO R2	HUH751	R2
91057	HUH751 TO R2	HUH751	R2
91107	HUH751 TO R2	HUH751	R2
9111	HUH751 TO R2	HUH751	R2
91120	HUH751 TO R2	HUH751	R2
9121	HUH751 TO R2	HUH751	R2
9123	HUH751 TO R2	HUH751	R2
9124	HUH751 TO R2	HUH751	R2
91373	HUH751 TO R2	HUH751	R2
9138	HUH751 TO R2	HUH751	R2
91404	HUH751 TO R2	HUH751	R2
91452	HUH751 TO R2	HUH751	R2
91461	HUH751 TO R2	HUH751	R2
91464	HUH751 TO R2	HUH751	R2
91523	HUH751 TO R2	HUH751	R2
91663	HUH751 TO R2	HUH751	R2
9168	HUH751 TO R2	HUH751	R2
91683	HUH751 TO R2	HUH751	R2
9179	HUH751 TO R2	HUH751	R2
9180	HUH751 TO R2	HUH751	R2
91860	HUH751 TO R2	HUH751	R2
9194	HUH751 TO R2	HUH751	R2
91978	HUH751 TO R2	HUH751	R2
92	HUH751 TO R2	HUH751	R2
92070	HUH751 TO R2	HUH751	R2
92086	HUH751 TO R2	HUH751	R2
9209	HUH751 TO R2	HUH751	R2
9213	HUH751 TO R2	HUH751	R2
9218	HUH751 TO R2	HUH751	R2
92292	HUH751 TO R2	HUH751	R2
92312	HUH751 TO R2	HUH751	R2
92344	HUH751 TO R2	HUH751	R2
9235	HUH751 TO R2	HUH751	R2
92359	HUH751 TO R2	HUH751	R2
924	HUH751 TO R2	HUH751	R2
9245	HUH751 TO R2	HUH751	R2
9246	HUH751 TO R2	HUH751	R2
9249	HUH751 TO R2	HUH751	R2
9258	HUH751 TO R2	HUH751	R2
92689	HUH751 TO R2	HUH751	R2
92691	HUH751 TO R2	HUH751	R2
92806	HUH751 TO R2	HUH751	R2
92840	HUH751 TO R2	HUH751	R2
929	HUH751 TO R2	HUH751	R2
92912	HUH751 TO R2	HUH751	R2
93082	HUH751 TO R2	HUH751	R2
93100	HUH751 TO R2	HUH751	R2
93129	HUH751 TO R2	HUH751	R2
9315	HUH751 TO R2	HUH751	R2
93323	HUH751 TO R2	HUH751	R2
93349	HUH751 TO R2	HUH751	R2
93474	HUH751 TO R2	HUH751	R2
93517	HUH751 TO R2	HUH751	R2
9364	HUH751 TO R2	HUH751	R2
93663	HUH751 TO R2	HUH751	R2
93664	HUH751 TO R2	HUH751	R2
9368	HUH751 TO R2	HUH751	R2
9369	HUH751 TO R2	HUH751	R2
9371	HUH751 TO R2	HUH751	R2
9377	HUH751 TO R2	HUH751	R2
9380	HUH751 TO R2	HUH751	R2
9388	HUH751 TO R2	HUH751	R2
94097	HUH751 TO R2	HUH751	R2
94103	HUH751 TO R2	HUH751	R2
9411	HUH751 TO R2	HUH751	R2
94134	HUH751 TO R2	HUH751	R2
9414	HUH751 TO R2	HUH751	R2
9415	HUH751 TO R2	HUH751	R2
94234	HUH751 TO R2	HUH751	R2
94239	HUH751 TO R2	HUH751	R2
94241	HUH751 TO R2	HUH751	R2
94274	HUH751 TO R2	HUH751	R2
9445	HUH751 TO R2	HUH751	R2
9446	HUH751 TO R2	HUH751	R2
9448	HUH751 TO R2	HUH751	R2
9451	HUH751 TO R2	HUH751	R2
9454	HUH751 TO R2	HUH751	R2
9462	HUH751 TO R2	HUH751	R2
9465	HUH751 TO R2	HUH751	R2
9469	HUH751 TO R2	HUH751	R2
9480	HUH751 TO R2	HUH751	R2
9496	HUH751 TO R2	HUH751	R2
95	HUH751 TO R2	HUH751	R2
950	HUH751 TO R2	HUH751	R2
9501	HUH751 TO R2	HUH751	R2
9514	HUH751 TO R2	HUH751	R2
9518	HUH751 TO R2	HUH751	R2
9540	HUH751 TO R2	HUH751	R2
9543	HUH751 TO R2	HUH751	R2
9546	HUH751 TO R2	HUH751	R2
9563	HUH751 TO R2	HUH751	R2
957	HUH751 TO R2	HUH751	R2
9580	HUH751 TO R2	HUH751	R2
9583	HUH751 TO R2	HUH751	R2
9600	HUH751 TO R2	HUH751	R2
9601	HUH751 TO R2	HUH751	R2
9605	HUH751 TO R2	HUH751	R2
9615	HUH751 TO R2	HUH751	R2
9618	HUH751 TO R2	HUH751	R2
9627	HUH751 TO R2	HUH751	R2
9632	HUH751 TO R2	HUH751	R2
9636	HUH751 TO R2	HUH751	R2
9644	HUH751 TO R2	HUH751	R2
9663	HUH751 TO R2	HUH751	R2
9666	HUH751 TO R2	HUH751	R2
967	HUH751 TO R2	HUH751	R2
9693	HUH751 TO R2	HUH751	R2
9695	HUH751 TO R2	HUH751	R2
9697	HUH751 TO R2	HUH751	R2
9701	HUH751 TO R2	HUH751	R2
9725	HUH751 TO R2	HUH751	R2
9732	HUH751 TO R2	HUH751	R2
9746	HUH751 TO R2	HUH751	R2
976	HUH751 TO R2	HUH751	R2
9762	HUH751 TO R2	HUH751	R2
9771	HUH751 TO R2	HUH751	R2
9777	HUH751 TO R2	HUH751	R2
9778	HUH751 TO R2	HUH751	R2
9779	HUH751 TO R2	HUH751	R2
9780	HUH751 TO R2	HUH751	R2
9781	HUH751 TO R2	HUH751	R2
9788	HUH751 TO R2	HUH751	R2
98	HUH751 TO R2	HUH751	R2
9817	HUH751 TO R2	HUH751	R2
9833	HUH751 TO R2	HUH751	R2
9843	HUH751 TO R2	HUH751	R2
9846	HUH751 TO R2	HUH751	R2
9849	HUH751 TO R2	HUH751	R2
9852	HUH751 TO R2	HUH751	R2
9871	HUH751 TO R2	HUH751	R2
989	HUH751 TO R2	HUH751	R2
9891	HUH751 TO R2	HUH751	R2
9901	HUH751 TO R2	HUH751	R2
9907	HUH751 TO R2	HUH751	R2
9918	HUH751 TO R2	HUH751	R2
9922	HUH751 TO R2	HUH751	R2
9924	HUH751 TO R2	HUH751	R2
9925	HUH751 TO R2	HUH751	R2
9926	HUH751 TO R2	HUH751	R2
9936	HUH751 TO R2	HUH751	R2
9938	HUH751 TO R2	HUH751	R2
9942	HUH751 TO R2	HUH751	R2
9948	HUH751 TO R2	HUH751	R2
9960	HUH751 TO R2	HUH751	R2
9963	HUH751 TO R2	HUH751	R2
9965	HUH751 TO R2	HUH751	R2
997	HUH751 TO R2	HUH751	R2
9971	HUH751 TO R2	HUH751	R2
9973	HUH751 TO R2	HUH751	R2
9980	HUH751 TO R2	HUH751	R2
9986	HUH751 TO R2	HUH751	R2
9989	HUH751 TO R2	HUH751	R2
999	HUH751 TO R2	HUH751	R2
9991	HUH751 TO R2	HUH751	R2
100	HUH751 TO R2	R2	HUH751
10000	HUH751 TO R2	R2	HUH751
10001	HUH751 TO R2	R2	HUH751
10009	HUH751 TO R2	R2	HUH751
100101467	HUH751 TO R2	R2	HUH751
10011	HUH751 TO R2	R2	HUH751
100127983	HUH751 TO R2	R2	HUH751
100128414	HUH751 TO R2	R2	HUH751
100128822	HUH751 TO R2	R2	HUH751
100129482	HUH751 TO R2	R2	HUH751
100130740	HUH751 TO R2	R2	HUH751
100131213	HUH751 TO R2	R2	HUH751
100131827	HUH751 TO R2	R2	HUH751
100132884	HUH751 TO R2	R2	HUH751
10016	HUH751 TO R2	R2	HUH751
10026	HUH751 TO R2	R2	HUH751
10040	HUH751 TO R2	R2	HUH751
10048	HUH751 TO R2	R2	HUH751
10057	HUH751 TO R2	R2	HUH751
10059	HUH751 TO R2	R2	HUH751
10061	HUH751 TO R2	R2	HUH751
10076	HUH751 TO R2	R2	HUH751
10090	HUH751 TO R2	R2	HUH751
10102	HUH751 TO R2	R2	HUH751
10105	HUH751 TO R2	R2	HUH751
10111	HUH751 TO R2	R2	HUH751
10127	HUH751 TO R2	R2	HUH751
10131	HUH751 TO R2	R2	HUH751
10134	HUH751 TO R2	R2	HUH751
10135	HUH751 TO R2	R2	HUH751
10137	HUH751 TO R2	R2	HUH751
10153	HUH751 TO R2	R2	HUH751
1017	HUH751 TO R2	R2	HUH751
10171	HUH751 TO R2	R2	HUH751
10186	HUH751 TO R2	R2	HUH751
10189	HUH751 TO R2	R2	HUH751
10194	HUH751 TO R2	R2	HUH751
10196	HUH751 TO R2	R2	HUH751
10198	HUH751 TO R2	R2	HUH751
1020	HUH751 TO R2	R2	HUH751
10202	HUH751 TO R2	R2	HUH751
10206	HUH751 TO R2	R2	HUH751
10207	HUH751 TO R2	R2	HUH751
10208	HUH751 TO R2	R2	HUH751
10210	HUH751 TO R2	R2	HUH751
10215	HUH751 TO R2	R2	HUH751
10229	HUH751 TO R2	R2	HUH751
1024	HUH751 TO R2	R2	HUH751
10240	HUH751 TO R2	R2	HUH751
10243	HUH751 TO R2	R2	HUH751
10244	HUH751 TO R2	R2	HUH751
10252	HUH751 TO R2	R2	HUH751
1026	HUH751 TO R2	R2	HUH751
10265	HUH751 TO R2	R2	HUH751
10273	HUH751 TO R2	R2	HUH751
10274	HUH751 TO R2	R2	HUH751
10279	HUH751 TO R2	R2	HUH751
10280	HUH751 TO R2	R2	HUH751
10283	HUH751 TO R2	R2	HUH751
10286	HUH751 TO R2	R2	HUH751
10287	HUH751 TO R2	R2	HUH751
1029	HUH751 TO R2	R2	HUH751
10291	HUH751 TO R2	R2	HUH751
10293	HUH751 TO R2	R2	HUH751
10294	HUH751 TO R2	R2	HUH751
10295	HUH751 TO R2	R2	HUH751
10299	HUH751 TO R2	R2	HUH751
10300	HUH751 TO R2	R2	HUH751
10301	HUH751 TO R2	R2	HUH751
10308	HUH751 TO R2	R2	HUH751
1031	HUH751 TO R2	R2	HUH751
10314	HUH751 TO R2	R2	HUH751
10325	HUH751 TO R2	R2	HUH751
10352	HUH751 TO R2	R2	HUH751
10385	HUH751 TO R2	R2	HUH751
10389	HUH751 TO R2	R2	HUH751
10390	HUH751 TO R2	R2	HUH751
10400	HUH751 TO R2	R2	HUH751
10401	HUH751 TO R2	R2	HUH751
10409	HUH751 TO R2	R2	HUH751
10418	HUH751 TO R2	R2	HUH751
10419	HUH751 TO R2	R2	HUH751
10421	HUH751 TO R2	R2	HUH751
10422	HUH751 TO R2	R2	HUH751
10423	HUH751 TO R2	R2	HUH751
10424	HUH751 TO R2	R2	HUH751
10431	HUH751 TO R2	R2	HUH751
10434	HUH751 TO R2	R2	HUH751
10438	HUH751 TO R2	R2	HUH751
10440	HUH751 TO R2	R2	HUH751
10443	HUH751 TO R2	R2	HUH751
10450	HUH751 TO R2	R2	HUH751
10464	HUH751 TO R2	R2	HUH751
10465	HUH751 TO R2	R2	HUH751
10471	HUH751 TO R2	R2	HUH751
10472	HUH751 TO R2	R2	HUH751
10473	HUH751 TO R2	R2	HUH751
10475	HUH751 TO R2	R2	HUH751
10478	HUH751 TO R2	R2	HUH751
10479	HUH751 TO R2	R2	HUH751
10480	HUH751 TO R2	R2	HUH751
10481	HUH751 TO R2	R2	HUH751
10490	HUH751 TO R2	R2	HUH751
10491	HUH751 TO R2	R2	HUH751
10495	HUH751 TO R2	R2	HUH751
10498	HUH751 TO R2	R2	HUH751
10505	HUH751 TO R2	R2	HUH751
10507	HUH751 TO R2	R2	HUH751
10512	HUH751 TO R2	R2	HUH751
10513	HUH751 TO R2	R2	HUH751
10514	HUH751 TO R2	R2	HUH751
10521	HUH751 TO R2	R2	HUH751
10522	HUH751 TO R2	R2	HUH751
10524	HUH751 TO R2	R2	HUH751
10531	HUH751 TO R2	R2	HUH751
10535	HUH751 TO R2	R2	HUH751
10536	HUH751 TO R2	R2	HUH751
10544	HUH751 TO R2	R2	HUH751
10549	HUH751 TO R2	R2	HUH751
10550	HUH751 TO R2	R2	HUH751
10567	HUH751 TO R2	R2	HUH751
10569	HUH751 TO R2	R2	HUH751
10570	HUH751 TO R2	R2	HUH751
10572	HUH751 TO R2	R2	HUH751
10573	HUH751 TO R2	R2	HUH751
10574	HUH751 TO R2	R2	HUH751
10575	HUH751 TO R2	R2	HUH751
10581	HUH751 TO R2	R2	HUH751
10591	HUH751 TO R2	R2	HUH751
10592	HUH751 TO R2	R2	HUH751
10594	HUH751 TO R2	R2	HUH751
10598	HUH751 TO R2	R2	HUH751
1060	HUH751 TO R2	R2	HUH751
10600	HUH751 TO R2	R2	HUH751
10602	HUH751 TO R2	R2	HUH751
10606	HUH751 TO R2	R2	HUH751
10607	HUH751 TO R2	R2	HUH751
10609	HUH751 TO R2	R2	HUH751
10617	HUH751 TO R2	R2	HUH751
10622	HUH751 TO R2	R2	HUH751
10628	HUH751 TO R2	R2	HUH751
10630	HUH751 TO R2	R2	HUH751
10656	HUH751 TO R2	R2	HUH751
10659	HUH751 TO R2	R2	HUH751
10668	HUH751 TO R2	R2	HUH751
10675	HUH751 TO R2	R2	HUH751
10687	HUH751 TO R2	R2	HUH751
1069	HUH751 TO R2	R2	HUH751
10694	HUH751 TO R2	R2	HUH751
107	HUH751 TO R2	R2	HUH751
1070	HUH751 TO R2	R2	HUH751
10714	HUH751 TO R2	R2	HUH751
10717	HUH751 TO R2	R2	HUH751
10724	HUH751 TO R2	R2	HUH751
1073	HUH751 TO R2	R2	HUH751
10733	HUH751 TO R2	R2	HUH751
10735	HUH751 TO R2	R2	HUH751
10736	HUH751 TO R2	R2	HUH751
10737	HUH751 TO R2	R2	HUH751
10742	HUH751 TO R2	R2	HUH751
10758	HUH751 TO R2	R2	HUH751
10761	HUH751 TO R2	R2	HUH751
10765	HUH751 TO R2	R2	HUH751
10775	HUH751 TO R2	R2	HUH751
10778	HUH751 TO R2	R2	HUH751
10781	HUH751 TO R2	R2	HUH751
10785	HUH751 TO R2	R2	HUH751
10793	HUH751 TO R2	R2	HUH751
10797	HUH751 TO R2	R2	HUH751
10799	HUH751 TO R2	R2	HUH751
10808	HUH751 TO R2	R2	HUH751
10810	HUH751 TO R2	R2	HUH751
10813	HUH751 TO R2	R2	HUH751
10827	HUH751 TO R2	R2	HUH751
10838	HUH751 TO R2	R2	HUH751
10847	HUH751 TO R2	R2	HUH751
10855	HUH751 TO R2	R2	HUH751
10856	HUH751 TO R2	R2	HUH751
10857	HUH751 TO R2	R2	HUH751
10874	HUH751 TO R2	R2	HUH751
10885	HUH751 TO R2	R2	HUH751
109	HUH751 TO R2	R2	HUH751
10904	HUH751 TO R2	R2	HUH751
10910	HUH751 TO R2	R2	HUH751
10915	HUH751 TO R2	R2	HUH751
10916	HUH751 TO R2	R2	HUH751
10921	HUH751 TO R2	R2	HUH751
10929	HUH751 TO R2	R2	HUH751
10943	HUH751 TO R2	R2	HUH751
10944	HUH751 TO R2	R2	HUH751
10947	HUH751 TO R2	R2	HUH751
10950	HUH751 TO R2	R2	HUH751
10959	HUH751 TO R2	R2	HUH751
10963	HUH751 TO R2	R2	HUH751
10966	HUH751 TO R2	R2	HUH751
10969	HUH751 TO R2	R2	HUH751
10982	HUH751 TO R2	R2	HUH751
10985	HUH751 TO R2	R2	HUH751
10992	HUH751 TO R2	R2	HUH751
10998	HUH751 TO R2	R2	HUH751
10999	HUH751 TO R2	R2	HUH751
11007	HUH751 TO R2	R2	HUH751
11013	HUH751 TO R2	R2	HUH751
11020	HUH751 TO R2	R2	HUH751
11021	HUH751 TO R2	R2	HUH751
11037	HUH751 TO R2	R2	HUH751
11043	HUH751 TO R2	R2	HUH751
11044	HUH751 TO R2	R2	HUH751
1105	HUH751 TO R2	R2	HUH751
11051	HUH751 TO R2	R2	HUH751
11066	HUH751 TO R2	R2	HUH751
11069	HUH751 TO R2	R2	HUH751
11073	HUH751 TO R2	R2	HUH751
1108	HUH751 TO R2	R2	HUH751
11092	HUH751 TO R2	R2	HUH751
11097	HUH751 TO R2	R2	HUH751
11098	HUH751 TO R2	R2	HUH751
11102	HUH751 TO R2	R2	HUH751
11103	HUH751 TO R2	R2	HUH751
11104	HUH751 TO R2	R2	HUH751
11108	HUH751 TO R2	R2	HUH751
1111	HUH751 TO R2	R2	HUH751
11113	HUH751 TO R2	R2	HUH751
11118	HUH751 TO R2	R2	HUH751
11120	HUH751 TO R2	R2	HUH751
11124	HUH751 TO R2	R2	HUH751
11127	HUH751 TO R2	R2	HUH751
11130	HUH751 TO R2	R2	HUH751
11137	HUH751 TO R2	R2	HUH751
11140	HUH751 TO R2	R2	HUH751
11144	HUH751 TO R2	R2	HUH751
11146	HUH751 TO R2	R2	HUH751
11165	HUH751 TO R2	R2	HUH751
11167	HUH751 TO R2	R2	HUH751
11168	HUH751 TO R2	R2	HUH751
11169	HUH751 TO R2	R2	HUH751
11177	HUH751 TO R2	R2	HUH751
11183	HUH751 TO R2	R2	HUH751
11188	HUH751 TO R2	R2	HUH751
11198	HUH751 TO R2	R2	HUH751
1121	HUH751 TO R2	R2	HUH751
11215	HUH751 TO R2	R2	HUH751
11218	HUH751 TO R2	R2	HUH751
1122	HUH751 TO R2	R2	HUH751
11222	HUH751 TO R2	R2	HUH751
11226	HUH751 TO R2	R2	HUH751
1123	HUH751 TO R2	R2	HUH751
11230	HUH751 TO R2	R2	HUH751
11232	HUH751 TO R2	R2	HUH751
11235	HUH751 TO R2	R2	HUH751
11236	HUH751 TO R2	R2	HUH751
112399	HUH751 TO R2	R2	HUH751
112476	HUH751 TO R2	R2	HUH751
112574	HUH751 TO R2	R2	HUH751
11258	HUH751 TO R2	R2	HUH751
112609	HUH751 TO R2	R2	HUH751
112724	HUH751 TO R2	R2	HUH751
112752	HUH751 TO R2	R2	HUH751
11278	HUH751 TO R2	R2	HUH751
11279	HUH751 TO R2	R2	HUH751
112840	HUH751 TO R2	R2	HUH751
112849	HUH751 TO R2	R2	HUH751
112858	HUH751 TO R2	R2	HUH751
112937	HUH751 TO R2	R2	HUH751
112942	HUH751 TO R2	R2	HUH751
113000	HUH751 TO R2	R2	HUH751
113115	HUH751 TO R2	R2	HUH751
113174	HUH751 TO R2	R2	HUH751
11319	HUH751 TO R2	R2	HUH751
11321	HUH751 TO R2	R2	HUH751
11329	HUH751 TO R2	R2	HUH751
11340	HUH751 TO R2	R2	HUH751
113402	HUH751 TO R2	R2	HUH751
11345	HUH751 TO R2	R2	HUH751
113452	HUH751 TO R2	R2	HUH751
113510	HUH751 TO R2	R2	HUH751
113763	HUH751 TO R2	R2	HUH751
1138	HUH751 TO R2	R2	HUH751
113829	HUH751 TO R2	R2	HUH751
114044	HUH751 TO R2	R2	HUH751
114049	HUH751 TO R2	R2	HUH751
114088	HUH751 TO R2	R2	HUH751
114818	HUH751 TO R2	R2	HUH751
114821	HUH751 TO R2	R2	HUH751
114826	HUH751 TO R2	R2	HUH751
114876	HUH751 TO R2	R2	HUH751
114907	HUH751 TO R2	R2	HUH751
114915	HUH751 TO R2	R2	HUH751
114928	HUH751 TO R2	R2	HUH751
114971	HUH751 TO R2	R2	HUH751
114991	HUH751 TO R2	R2	HUH751
115024	HUH751 TO R2	R2	HUH751
115098	HUH751 TO R2	R2	HUH751
115106	HUH751 TO R2	R2	HUH751
115201	HUH751 TO R2	R2	HUH751
115207	HUH751 TO R2	R2	HUH751
115209	HUH751 TO R2	R2	HUH751
115286	HUH751 TO R2	R2	HUH751
115290	HUH751 TO R2	R2	HUH751
115294	HUH751 TO R2	R2	HUH751
1155	HUH751 TO R2	R2	HUH751
115509	HUH751 TO R2	R2	HUH751
115752	HUH751 TO R2	R2	HUH751
115939	HUH751 TO R2	R2	HUH751
115948	HUH751 TO R2	R2	HUH751
116028	HUH751 TO R2	R2	HUH751
116039	HUH751 TO R2	R2	HUH751
116092	HUH751 TO R2	R2	HUH751
116154	HUH751 TO R2	R2	HUH751
116224	HUH751 TO R2	R2	HUH751
116225	HUH751 TO R2	R2	HUH751
116254	HUH751 TO R2	R2	HUH751
116349	HUH751 TO R2	R2	HUH751
116372	HUH751 TO R2	R2	HUH751
116442	HUH751 TO R2	R2	HUH751
116447	HUH751 TO R2	R2	HUH751
116448	HUH751 TO R2	R2	HUH751
116540	HUH751 TO R2	R2	HUH751
116841	HUH751 TO R2	R2	HUH751
116966	HUH751 TO R2	R2	HUH751
116984	HUH751 TO R2	R2	HUH751
116987	HUH751 TO R2	R2	HUH751
116988	HUH751 TO R2	R2	HUH751
117143	HUH751 TO R2	R2	HUH751
117154	HUH751 TO R2	R2	HUH751
117178	HUH751 TO R2	R2	HUH751
117581	HUH751 TO R2	R2	HUH751
118738	HUH751 TO R2	R2	HUH751
118881	HUH751 TO R2	R2	HUH751
118980	HUH751 TO R2	R2	HUH751
119	HUH751 TO R2	R2	HUH751
119391	HUH751 TO R2	R2	HUH751
119559	HUH751 TO R2	R2	HUH751
1196	HUH751 TO R2	R2	HUH751
119710	HUH751 TO R2	R2	HUH751
120103	HUH751 TO R2	R2	HUH751
1203	HUH751 TO R2	R2	HUH751
120379	HUH751 TO R2	R2	HUH751
1207	HUH751 TO R2	R2	HUH751
121053	HUH751 TO R2	R2	HUH751
121260	HUH751 TO R2	R2	HUH751
121274	HUH751 TO R2	R2	HUH751
121457	HUH751 TO R2	R2	HUH751
121551	HUH751 TO R2	R2	HUH751
121642	HUH751 TO R2	R2	HUH751
121665	HUH751 TO R2	R2	HUH751
122060	HUH751 TO R2	R2	HUH751
122509	HUH751 TO R2	R2	HUH751
122553	HUH751 TO R2	R2	HUH751
122622	HUH751 TO R2	R2	HUH751
122769	HUH751 TO R2	R2	HUH751
122786	HUH751 TO R2	R2	HUH751
122961	HUH751 TO R2	R2	HUH751
123016	HUH751 TO R2	R2	HUH751
123688	HUH751 TO R2	R2	HUH751
123775	HUH751 TO R2	R2	HUH751
123811	HUH751 TO R2	R2	HUH751
124222	HUH751 TO R2	R2	HUH751
124454	HUH751 TO R2	R2	HUH751
124637	HUH751 TO R2	R2	HUH751
124739	HUH751 TO R2	R2	HUH751
124808	HUH751 TO R2	R2	HUH751
124930	HUH751 TO R2	R2	HUH751
124995	HUH751 TO R2	R2	HUH751
125150	HUH751 TO R2	R2	HUH751
125476	HUH751 TO R2	R2	HUH751
125988	HUH751 TO R2	R2	HUH751
126074	HUH751 TO R2	R2	HUH751
126129	HUH751 TO R2	R2	HUH751
126231	HUH751 TO R2	R2	HUH751
126295	HUH751 TO R2	R2	HUH751
126731	HUH751 TO R2	R2	HUH751
127253	HUH751 TO R2	R2	HUH751
127255	HUH751 TO R2	R2	HUH751
127544	HUH751 TO R2	R2	HUH751
1277	HUH751 TO R2	R2	HUH751
127700	HUH751 TO R2	R2	HUH751
127703	HUH751 TO R2	R2	HUH751
1282	HUH751 TO R2	R2	HUH751
128308	HUH751 TO R2	R2	HUH751
128338	HUH751 TO R2	R2	HUH751
128387	HUH751 TO R2	R2	HUH751
1284	HUH751 TO R2	R2	HUH751
1288	HUH751 TO R2	R2	HUH751
128977	HUH751 TO R2	R2	HUH751
129138	HUH751 TO R2	R2	HUH751
129642	HUH751 TO R2	R2	HUH751
129685	HUH751 TO R2	R2	HUH751
129787	HUH751 TO R2	R2	HUH751
130340	HUH751 TO R2	R2	HUH751
130355	HUH751 TO R2	R2	HUH751
1312	HUH751 TO R2	R2	HUH751
131583	HUH751 TO R2	R2	HUH751
131616	HUH751 TO R2	R2	HUH751
132320	HUH751 TO R2	R2	HUH751
132321	HUH751 TO R2	R2	HUH751
132430	HUH751 TO R2	R2	HUH751
132660	HUH751 TO R2	R2	HUH751
132671	HUH751 TO R2	R2	HUH751
132720	HUH751 TO R2	R2	HUH751
132949	HUH751 TO R2	R2	HUH751
133522	HUH751 TO R2	R2	HUH751
133746	HUH751 TO R2	R2	HUH751
133957	HUH751 TO R2	R2	HUH751
134145	HUH751 TO R2	R2	HUH751
134147	HUH751 TO R2	R2	HUH751
134266	HUH751 TO R2	R2	HUH751
134285	HUH751 TO R2	R2	HUH751
134353	HUH751 TO R2	R2	HUH751
134430	HUH751 TO R2	R2	HUH751
134510	HUH751 TO R2	R2	HUH751
134548	HUH751 TO R2	R2	HUH751
134553	HUH751 TO R2	R2	HUH751
134637	HUH751 TO R2	R2	HUH751
134728	HUH751 TO R2	R2	HUH751
135114	HUH751 TO R2	R2	HUH751
135295	HUH751 TO R2	R2	HUH751
1353	HUH751 TO R2	R2	HUH751
136	HUH751 TO R2	R2	HUH751
136319	HUH751 TO R2	R2	HUH751
136895	HUH751 TO R2	R2	HUH751
1373	HUH751 TO R2	R2	HUH751
1375	HUH751 TO R2	R2	HUH751
137886	HUH751 TO R2	R2	HUH751
138162	HUH751 TO R2	R2	HUH751
1382	HUH751 TO R2	R2	HUH751
138311	HUH751 TO R2	R2	HUH751
1387	HUH751 TO R2	R2	HUH751
138716	HUH751 TO R2	R2	HUH751
139221	HUH751 TO R2	R2	HUH751
139231	HUH751 TO R2	R2	HUH751
139285	HUH751 TO R2	R2	HUH751
139322	HUH751 TO R2	R2	HUH751
139324	HUH751 TO R2	R2	HUH751
139341	HUH751 TO R2	R2	HUH751
139596	HUH751 TO R2	R2	HUH751
139818	HUH751 TO R2	R2	HUH751
139886	HUH751 TO R2	R2	HUH751
14	HUH751 TO R2	R2	HUH751
140290	HUH751 TO R2	R2	HUH751
140459	HUH751 TO R2	R2	HUH751
140890	HUH751 TO R2	R2	HUH751
142	HUH751 TO R2	R2	HUH751
1421	HUH751 TO R2	R2	HUH751
142679	HUH751 TO R2	R2	HUH751
143098	HUH751 TO R2	R2	HUH751
1434	HUH751 TO R2	R2	HUH751
143684	HUH751 TO R2	R2	HUH751
143884	HUH751 TO R2	R2	HUH751
143888	HUH751 TO R2	R2	HUH751
143903	HUH751 TO R2	R2	HUH751
144165	HUH751 TO R2	R2	HUH751
144233	HUH751 TO R2	R2	HUH751
144245	HUH751 TO R2	R2	HUH751
144348	HUH751 TO R2	R2	HUH751
144455	HUH751 TO R2	R2	HUH751
145173	HUH751 TO R2	R2	HUH751
145270	HUH751 TO R2	R2	HUH751
1454	HUH751 TO R2	R2	HUH751
145508	HUH751 TO R2	R2	HUH751
145567	HUH751 TO R2	R2	HUH751
1456	HUH751 TO R2	R2	HUH751
145788	HUH751 TO R2	R2	HUH751
1459	HUH751 TO R2	R2	HUH751
1462	HUH751 TO R2	R2	HUH751
146223	HUH751 TO R2	R2	HUH751
147081	HUH751 TO R2	R2	HUH751
147184	HUH751 TO R2	R2	HUH751
147699	HUH751 TO R2	R2	HUH751
1478	HUH751 TO R2	R2	HUH751
147923	HUH751 TO R2	R2	HUH751
148113	HUH751 TO R2	R2	HUH751
1482	HUH751 TO R2	R2	HUH751
148304	HUH751 TO R2	R2	HUH751
148418	HUH751 TO R2	R2	HUH751
148423	HUH751 TO R2	R2	HUH751
1488	HUH751 TO R2	R2	HUH751
1491	HUH751 TO R2	R2	HUH751
149175	HUH751 TO R2	R2	HUH751
1497	HUH751 TO R2	R2	HUH751
149775	HUH751 TO R2	R2	HUH751
150051	HUH751 TO R2	R2	HUH751
150223	HUH751 TO R2	R2	HUH751
1503	HUH751 TO R2	R2	HUH751
150483	HUH751 TO R2	R2	HUH751
150737	HUH751 TO R2	R2	HUH751
150771	HUH751 TO R2	R2	HUH751
150864	HUH751 TO R2	R2	HUH751
150946	HUH751 TO R2	R2	HUH751
151230	HUH751 TO R2	R2	HUH751
1514	HUH751 TO R2	R2	HUH751
151473	HUH751 TO R2	R2	HUH751
151525	HUH751 TO R2	R2	HUH751
151556	HUH751 TO R2	R2	HUH751
151613	HUH751 TO R2	R2	HUH751
151827	HUH751 TO R2	R2	HUH751
151963	HUH751 TO R2	R2	HUH751
151987	HUH751 TO R2	R2	HUH751
152002	HUH751 TO R2	R2	HUH751
152007	HUH751 TO R2	R2	HUH751
152185	HUH751 TO R2	R2	HUH751
152559	HUH751 TO R2	R2	HUH751
152815	HUH751 TO R2	R2	HUH751
152926	HUH751 TO R2	R2	HUH751
153129	HUH751 TO R2	R2	HUH751
153396	HUH751 TO R2	R2	HUH751
1534	HUH751 TO R2	R2	HUH751
153527	HUH751 TO R2	R2	HUH751
153579	HUH751 TO R2	R2	HUH751
1537	HUH751 TO R2	R2	HUH751
153733	HUH751 TO R2	R2	HUH751
154	HUH751 TO R2	R2	HUH751
1540	HUH751 TO R2	R2	HUH751
154091	HUH751 TO R2	R2	HUH751
154661	HUH751 TO R2	R2	HUH751
154743	HUH751 TO R2	R2	HUH751
154796	HUH751 TO R2	R2	HUH751
155060	HUH751 TO R2	R2	HUH751
155061	HUH751 TO R2	R2	HUH751
155066	HUH751 TO R2	R2	HUH751
157	HUH751 TO R2	R2	HUH751
157378	HUH751 TO R2	R2	HUH751
157574	HUH751 TO R2	R2	HUH751
157638	HUH751 TO R2	R2	HUH751
157697	HUH751 TO R2	R2	HUH751
157753	HUH751 TO R2	R2	HUH751
158135	HUH751 TO R2	R2	HUH751
158158	HUH751 TO R2	R2	HUH751
158586	HUH751 TO R2	R2	HUH751
158880	HUH751 TO R2	R2	HUH751
159013	HUH751 TO R2	R2	HUH751
159090	HUH751 TO R2	R2	HUH751
1594	HUH751 TO R2	R2	HUH751
1602	HUH751 TO R2	R2	HUH751
160335	HUH751 TO R2	R2	HUH751
1604	HUH751 TO R2	R2	HUH751
160418	HUH751 TO R2	R2	HUH751
160897	HUH751 TO R2	R2	HUH751
161	HUH751 TO R2	R2	HUH751
1615	HUH751 TO R2	R2	HUH751
161582	HUH751 TO R2	R2	HUH751
161823	HUH751 TO R2	R2	HUH751
162239	HUH751 TO R2	R2	HUH751
1628	HUH751 TO R2	R2	HUH751
163081	HUH751 TO R2	R2	HUH751
163154	HUH751 TO R2	R2	HUH751
163786	HUH751 TO R2	R2	HUH751
163859	HUH751 TO R2	R2	HUH751
1639	HUH751 TO R2	R2	HUH751
1643	HUH751 TO R2	R2	HUH751
1647	HUH751 TO R2	R2	HUH751
164832	HUH751 TO R2	R2	HUH751
165055	HUH751 TO R2	R2	HUH751
165215	HUH751 TO R2	R2	HUH751
1653	HUH751 TO R2	R2	HUH751
165324	HUH751 TO R2	R2	HUH751
1660	HUH751 TO R2	R2	HUH751
1662	HUH751 TO R2	R2	HUH751
166379	HUH751 TO R2	R2	HUH751
167227	HUH751 TO R2	R2	HUH751
1677	HUH751 TO R2	R2	HUH751
1678	HUH751 TO R2	R2	HUH751
168455	HUH751 TO R2	R2	HUH751
169834	HUH751 TO R2	R2	HUH751
169981	HUH751 TO R2	R2	HUH751
170261	HUH751 TO R2	R2	HUH751
170384	HUH751 TO R2	R2	HUH751
170506	HUH751 TO R2	R2	HUH751
170685	HUH751 TO R2	R2	HUH751
170691	HUH751 TO R2	R2	HUH751
170850	HUH751 TO R2	R2	HUH751
171177	HUH751 TO R2	R2	HUH751
171568	HUH751 TO R2	R2	HUH751
1730	HUH751 TO R2	R2	HUH751
1736	HUH751 TO R2	R2	HUH751
1741	HUH751 TO R2	R2	HUH751
1743	HUH751 TO R2	R2	HUH751
1745	HUH751 TO R2	R2	HUH751
1746	HUH751 TO R2	R2	HUH751
1749	HUH751 TO R2	R2	HUH751
1759	HUH751 TO R2	R2	HUH751
1774	HUH751 TO R2	R2	HUH751
178	HUH751 TO R2	R2	HUH751
1795	HUH751 TO R2	R2	HUH751
1797	HUH751 TO R2	R2	HUH751
1802	HUH751 TO R2	R2	HUH751
1809	HUH751 TO R2	R2	HUH751
1810	HUH751 TO R2	R2	HUH751
1824	HUH751 TO R2	R2	HUH751
1825	HUH751 TO R2	R2	HUH751
1829	HUH751 TO R2	R2	HUH751
1831	HUH751 TO R2	R2	HUH751
1836	HUH751 TO R2	R2	HUH751
1854	HUH751 TO R2	R2	HUH751
1871	HUH751 TO R2	R2	HUH751
1875	HUH751 TO R2	R2	HUH751
1877	HUH751 TO R2	R2	HUH751
190	HUH751 TO R2	R2	HUH751
1902	HUH751 TO R2	R2	HUH751
1909	HUH751 TO R2	R2	HUH751
1917	HUH751 TO R2	R2	HUH751
192669	HUH751 TO R2	R2	HUH751
1939	HUH751 TO R2	R2	HUH751
1948	HUH751 TO R2	R2	HUH751
196051	HUH751 TO R2	R2	HUH751
196383	HUH751 TO R2	R2	HUH751
1964	HUH751 TO R2	R2	HUH751
1967	HUH751 TO R2	R2	HUH751
1968	HUH751 TO R2	R2	HUH751
197131	HUH751 TO R2	R2	HUH751
1978	HUH751 TO R2	R2	HUH751
1984	HUH751 TO R2	R2	HUH751
1993	HUH751 TO R2	R2	HUH751
199704	HUH751 TO R2	R2	HUH751
1998	HUH751 TO R2	R2	HUH751
199953	HUH751 TO R2	R2	HUH751
2000	HUH751 TO R2	R2	HUH751
2002	HUH751 TO R2	R2	HUH751
200205	HUH751 TO R2	R2	HUH751
200765	HUH751 TO R2	R2	HUH751
200845	HUH751 TO R2	R2	HUH751
2009	HUH751 TO R2	R2	HUH751
200916	HUH751 TO R2	R2	HUH751
200933	HUH751 TO R2	R2	HUH751
2010	HUH751 TO R2	R2	HUH751
201134	HUH751 TO R2	R2	HUH751
201161	HUH751 TO R2	R2	HUH751
201164	HUH751 TO R2	R2	HUH751
201254	HUH751 TO R2	R2	HUH751
201283	HUH751 TO R2	R2	HUH751
201292	HUH751 TO R2	R2	HUH751
201299	HUH751 TO R2	R2	HUH751
2013	HUH751 TO R2	R2	HUH751
2014	HUH751 TO R2	R2	HUH751
201514	HUH751 TO R2	R2	HUH751
201626	HUH751 TO R2	R2	HUH751
201627	HUH751 TO R2	R2	HUH751
201780	HUH751 TO R2	R2	HUH751
2018	HUH751 TO R2	R2	HUH751
2019	HUH751 TO R2	R2	HUH751
2020	HUH751 TO R2	R2	HUH751
202052	HUH751 TO R2	R2	HUH751
2026	HUH751 TO R2	R2	HUH751
202781	HUH751 TO R2	R2	HUH751
203069	HUH751 TO R2	R2	HUH751
203111	HUH751 TO R2	R2	HUH751
203197	HUH751 TO R2	R2	HUH751
203228	HUH751 TO R2	R2	HUH751
203522	HUH751 TO R2	R2	HUH751
203547	HUH751 TO R2	R2	HUH751
2036	HUH751 TO R2	R2	HUH751
204	HUH751 TO R2	R2	HUH751
2043	HUH751 TO R2	R2	HUH751
2054	HUH751 TO R2	R2	HUH751
2070	HUH751 TO R2	R2	HUH751
2071	HUH751 TO R2	R2	HUH751
2073	HUH751 TO R2	R2	HUH751
2074	HUH751 TO R2	R2	HUH751
2091	HUH751 TO R2	R2	HUH751
2098	HUH751 TO R2	R2	HUH751
21	HUH751 TO R2	R2	HUH751
2107	HUH751 TO R2	R2	HUH751
2110	HUH751 TO R2	R2	HUH751
2122	HUH751 TO R2	R2	HUH751
2132	HUH751 TO R2	R2	HUH751
2138	HUH751 TO R2	R2	HUH751
2139	HUH751 TO R2	R2	HUH751
2176	HUH751 TO R2	R2	HUH751
2178	HUH751 TO R2	R2	HUH751
2187	HUH751 TO R2	R2	HUH751
219	HUH751 TO R2	R2	HUH751
2193	HUH751 TO R2	R2	HUH751
2195	HUH751 TO R2	R2	HUH751
219699	HUH751 TO R2	R2	HUH751
2197	HUH751 TO R2	R2	HUH751
219771	HUH751 TO R2	R2	HUH751
219790	HUH751 TO R2	R2	HUH751
219833	HUH751 TO R2	R2	HUH751
219854	HUH751 TO R2	R2	HUH751
219902	HUH751 TO R2	R2	HUH751
22	HUH751 TO R2	R2	HUH751
2201	HUH751 TO R2	R2	HUH751
220213	HUH751 TO R2	R2	HUH751
220992	HUH751 TO R2	R2	HUH751
221002	HUH751 TO R2	R2	HUH751
221061	HUH751 TO R2	R2	HUH751
221120	HUH751 TO R2	R2	HUH751
221143	HUH751 TO R2	R2	HUH751
221154	HUH751 TO R2	R2	HUH751
221302	HUH751 TO R2	R2	HUH751
221322	HUH751 TO R2	R2	HUH751
221496	HUH751 TO R2	R2	HUH751
221545	HUH751 TO R2	R2	HUH751
221656	HUH751 TO R2	R2	HUH751
221687	HUH751 TO R2	R2	HUH751
221710	HUH751 TO R2	R2	HUH751
221830	HUH751 TO R2	R2	HUH751
221883	HUH751 TO R2	R2	HUH751
221895	HUH751 TO R2	R2	HUH751
221935	HUH751 TO R2	R2	HUH751
221937	HUH751 TO R2	R2	HUH751
222166	HUH751 TO R2	R2	HUH751
222194	HUH751 TO R2	R2	HUH751
222229	HUH751 TO R2	R2	HUH751
222389	HUH751 TO R2	R2	HUH751
222553	HUH751 TO R2	R2	HUH751
222658	HUH751 TO R2	R2	HUH751
2230	HUH751 TO R2	R2	HUH751
2232	HUH751 TO R2	R2	HUH751
2239	HUH751 TO R2	R2	HUH751
2241	HUH751 TO R2	R2	HUH751
2245	HUH751 TO R2	R2	HUH751
2247	HUH751 TO R2	R2	HUH751
2254	HUH751 TO R2	R2	HUH751
2258	HUH751 TO R2	R2	HUH751
2260	HUH751 TO R2	R2	HUH751
2263	HUH751 TO R2	R2	HUH751
2272	HUH751 TO R2	R2	HUH751
2273	HUH751 TO R2	R2	HUH751
2274	HUH751 TO R2	R2	HUH751
22794	HUH751 TO R2	R2	HUH751
22795	HUH751 TO R2	R2	HUH751
2281	HUH751 TO R2	R2	HUH751
22823	HUH751 TO R2	R2	HUH751
22824	HUH751 TO R2	R2	HUH751
22826	HUH751 TO R2	R2	HUH751
22827	HUH751 TO R2	R2	HUH751
22835	HUH751 TO R2	R2	HUH751
22836	HUH751 TO R2	R2	HUH751
22841	HUH751 TO R2	R2	HUH751
22843	HUH751 TO R2	R2	HUH751
22846	HUH751 TO R2	R2	HUH751
22847	HUH751 TO R2	R2	HUH751
22852	HUH751 TO R2	R2	HUH751
22856	HUH751 TO R2	R2	HUH751
22859	HUH751 TO R2	R2	HUH751
2287	HUH751 TO R2	R2	HUH751
22871	HUH751 TO R2	R2	HUH751
22873	HUH751 TO R2	R2	HUH751
22875	HUH751 TO R2	R2	HUH751
22876	HUH751 TO R2	R2	HUH751
22878	HUH751 TO R2	R2	HUH751
2288	HUH751 TO R2	R2	HUH751
22881	HUH751 TO R2	R2	HUH751
2289	HUH751 TO R2	R2	HUH751
22891	HUH751 TO R2	R2	HUH751
22894	HUH751 TO R2	R2	HUH751
22897	HUH751 TO R2	R2	HUH751
2290	HUH751 TO R2	R2	HUH751
22902	HUH751 TO R2	R2	HUH751
22905	HUH751 TO R2	R2	HUH751
22911	HUH751 TO R2	R2	HUH751
22916	HUH751 TO R2	R2	HUH751
22920	HUH751 TO R2	R2	HUH751
22926	HUH751 TO R2	R2	HUH751
22934	HUH751 TO R2	R2	HUH751
22938	HUH751 TO R2	R2	HUH751
2294	HUH751 TO R2	R2	HUH751
2295	HUH751 TO R2	R2	HUH751
22950	HUH751 TO R2	R2	HUH751
2296	HUH751 TO R2	R2	HUH751
2297	HUH751 TO R2	R2	HUH751
22976	HUH751 TO R2	R2	HUH751
22994	HUH751 TO R2	R2	HUH751
22995	HUH751 TO R2	R2	HUH751
22996	HUH751 TO R2	R2	HUH751
22998	HUH751 TO R2	R2	HUH751
23013	HUH751 TO R2	R2	HUH751
23014	HUH751 TO R2	R2	HUH751
23024	HUH751 TO R2	R2	HUH751
23032	HUH751 TO R2	R2	HUH751
23033	HUH751 TO R2	R2	HUH751
23035	HUH751 TO R2	R2	HUH751
23052	HUH751 TO R2	R2	HUH751
23059	HUH751 TO R2	R2	HUH751
23062	HUH751 TO R2	R2	HUH751
23066	HUH751 TO R2	R2	HUH751
23067	HUH751 TO R2	R2	HUH751
23070	HUH751 TO R2	R2	HUH751
23075	HUH751 TO R2	R2	HUH751
23076	HUH751 TO R2	R2	HUH751
23077	HUH751 TO R2	R2	HUH751
2308	HUH751 TO R2	R2	HUH751
23086	HUH751 TO R2	R2	HUH751
23090	HUH751 TO R2	R2	HUH751
23093	HUH751 TO R2	R2	HUH751
231	HUH751 TO R2	R2	HUH751
23107	HUH751 TO R2	R2	HUH751
23108	HUH751 TO R2	R2	HUH751
23111	HUH751 TO R2	R2	HUH751
23116	HUH751 TO R2	R2	HUH751
23125	HUH751 TO R2	R2	HUH751
23127	HUH751 TO R2	R2	HUH751
23133	HUH751 TO R2	R2	HUH751
23136	HUH751 TO R2	R2	HUH751
23141	HUH751 TO R2	R2	HUH751
23154	HUH751 TO R2	R2	HUH751
23157	HUH751 TO R2	R2	HUH751
23160	HUH751 TO R2	R2	HUH751
23164	HUH751 TO R2	R2	HUH751
23165	HUH751 TO R2	R2	HUH751
23170	HUH751 TO R2	R2	HUH751
23171	HUH751 TO R2	R2	HUH751
23173	HUH751 TO R2	R2	HUH751
23176	HUH751 TO R2	R2	HUH751
23177	HUH751 TO R2	R2	HUH751
23178	HUH751 TO R2	R2	HUH751
2318	HUH751 TO R2	R2	HUH751
23180	HUH751 TO R2	R2	HUH751
23186	HUH751 TO R2	R2	HUH751
23213	HUH751 TO R2	R2	HUH751
23214	HUH751 TO R2	R2	HUH751
23228	HUH751 TO R2	R2	HUH751
23229	HUH751 TO R2	R2	HUH751
23239	HUH751 TO R2	R2	HUH751
23251	HUH751 TO R2	R2	HUH751
23254	HUH751 TO R2	R2	HUH751
23258	HUH751 TO R2	R2	HUH751
23261	HUH751 TO R2	R2	HUH751
23271	HUH751 TO R2	R2	HUH751
23272	HUH751 TO R2	R2	HUH751
23284	HUH751 TO R2	R2	HUH751
23287	HUH751 TO R2	R2	HUH751
23288	HUH751 TO R2	R2	HUH751
23294	HUH751 TO R2	R2	HUH751
23304	HUH751 TO R2	R2	HUH751
23310	HUH751 TO R2	R2	HUH751
23313	HUH751 TO R2	R2	HUH751
23314	HUH751 TO R2	R2	HUH751
23316	HUH751 TO R2	R2	HUH751
23318	HUH751 TO R2	R2	HUH751
2332	HUH751 TO R2	R2	HUH751
23322	HUH751 TO R2	R2	HUH751
23326	HUH751 TO R2	R2	HUH751
23328	HUH751 TO R2	R2	HUH751
23333	HUH751 TO R2	R2	HUH751
23335	HUH751 TO R2	R2	HUH751
23350	HUH751 TO R2	R2	HUH751
23354	HUH751 TO R2	R2	HUH751
23357	HUH751 TO R2	R2	HUH751
23361	HUH751 TO R2	R2	HUH751
23365	HUH751 TO R2	R2	HUH751
23366	HUH751 TO R2	R2	HUH751
23378	HUH751 TO R2	R2	HUH751
23379	HUH751 TO R2	R2	HUH751
23389	HUH751 TO R2	R2	HUH751
23395	HUH751 TO R2	R2	HUH751
23398	HUH751 TO R2	R2	HUH751
23404	HUH751 TO R2	R2	HUH751
23405	HUH751 TO R2	R2	HUH751
23406	HUH751 TO R2	R2	HUH751
23411	HUH751 TO R2	R2	HUH751
23413	HUH751 TO R2	R2	HUH751
23414	HUH751 TO R2	R2	HUH751
2342	HUH751 TO R2	R2	HUH751
23421	HUH751 TO R2	R2	HUH751
23429	HUH751 TO R2	R2	HUH751
23431	HUH751 TO R2	R2	HUH751
23433	HUH751 TO R2	R2	HUH751
23462	HUH751 TO R2	R2	HUH751
23466	HUH751 TO R2	R2	HUH751
23481	HUH751 TO R2	R2	HUH751
23483	HUH751 TO R2	R2	HUH751
23492	HUH751 TO R2	R2	HUH751
23493	HUH751 TO R2	R2	HUH751
23500	HUH751 TO R2	R2	HUH751
23513	HUH751 TO R2	R2	HUH751
23517	HUH751 TO R2	R2	HUH751
23532	HUH751 TO R2	R2	HUH751
23545	HUH751 TO R2	R2	HUH751
23552	HUH751 TO R2	R2	HUH751
23554	HUH751 TO R2	R2	HUH751
23555	HUH751 TO R2	R2	HUH751
23560	HUH751 TO R2	R2	HUH751
23567	HUH751 TO R2	R2	HUH751
23568	HUH751 TO R2	R2	HUH751
23587	HUH751 TO R2	R2	HUH751
23590	HUH751 TO R2	R2	HUH751
23594	HUH751 TO R2	R2	HUH751
23597	HUH751 TO R2	R2	HUH751
23612	HUH751 TO R2	R2	HUH751
23635	HUH751 TO R2	R2	HUH751
23649	HUH751 TO R2	R2	HUH751
23683	HUH751 TO R2	R2	HUH751
23705	HUH751 TO R2	R2	HUH751
23708	HUH751 TO R2	R2	HUH751
23760	HUH751 TO R2	R2	HUH751
23787	HUH751 TO R2	R2	HUH751
2395	HUH751 TO R2	R2	HUH751
24138	HUH751 TO R2	R2	HUH751
24144	HUH751 TO R2	R2	HUH751
24147	HUH751 TO R2	R2	HUH751
24149	HUH751 TO R2	R2	HUH751
245806	HUH751 TO R2	R2	HUH751
246175	HUH751 TO R2	R2	HUH751
246243	HUH751 TO R2	R2	HUH751
2517	HUH751 TO R2	R2	HUH751
2526	HUH751 TO R2	R2	HUH751
252969	HUH751 TO R2	R2	HUH751
2530	HUH751 TO R2	R2	HUH751
2531	HUH751 TO R2	R2	HUH751
2534	HUH751 TO R2	R2	HUH751
2535	HUH751 TO R2	R2	HUH751
253558	HUH751 TO R2	R2	HUH751
253738	HUH751 TO R2	R2	HUH751
253959	HUH751 TO R2	R2	HUH751
253970	HUH751 TO R2	R2	HUH751
254065	HUH751 TO R2	R2	HUH751
254170	HUH751 TO R2	R2	HUH751
254225	HUH751 TO R2	R2	HUH751
254295	HUH751 TO R2	R2	HUH751
254428	HUH751 TO R2	R2	HUH751
254531	HUH751 TO R2	R2	HUH751
2550	HUH751 TO R2	R2	HUH751
255231	HUH751 TO R2	R2	HUH751
255967	HUH751 TO R2	R2	HUH751
256281	HUH751 TO R2	R2	HUH751
256435	HUH751 TO R2	R2	HUH751
256471	HUH751 TO R2	R2	HUH751
256714	HUH751 TO R2	R2	HUH751
2571	HUH751 TO R2	R2	HUH751
257218	HUH751 TO R2	R2	HUH751
25764	HUH751 TO R2	R2	HUH751
25778	HUH751 TO R2	R2	HUH751
25788	HUH751 TO R2	R2	HUH751
25792	HUH751 TO R2	R2	HUH751
25797	HUH751 TO R2	R2	HUH751
25799	HUH751 TO R2	R2	HUH751
25800	HUH751 TO R2	R2	HUH751
258010	HUH751 TO R2	R2	HUH751
25813	HUH751 TO R2	R2	HUH751
25825	HUH751 TO R2	R2	HUH751
25827	HUH751 TO R2	R2	HUH751
25830	HUH751 TO R2	R2	HUH751
25850	HUH751 TO R2	R2	HUH751
25853	HUH751 TO R2	R2	HUH751
25879	HUH751 TO R2	R2	HUH751
25880	HUH751 TO R2	R2	HUH751
2589	HUH751 TO R2	R2	HUH751
25894	HUH751 TO R2	R2	HUH751
25896	HUH751 TO R2	R2	HUH751
25901	HUH751 TO R2	R2	HUH751
25902	HUH751 TO R2	R2	HUH751
25907	HUH751 TO R2	R2	HUH751
25911	HUH751 TO R2	R2	HUH751
25913	HUH751 TO R2	R2	HUH751
259217	HUH751 TO R2	R2	HUH751
25925	HUH751 TO R2	R2	HUH751
25926	HUH751 TO R2	R2	HUH751
25927	HUH751 TO R2	R2	HUH751
25929	HUH751 TO R2	R2	HUH751
25939	HUH751 TO R2	R2	HUH751
25940	HUH751 TO R2	R2	HUH751
25941	HUH751 TO R2	R2	HUH751
25960	HUH751 TO R2	R2	HUH751
25961	HUH751 TO R2	R2	HUH751
25962	HUH751 TO R2	R2	HUH751
25978	HUH751 TO R2	R2	HUH751
25979	HUH751 TO R2	R2	HUH751
25983	HUH751 TO R2	R2	HUH751
25989	HUH751 TO R2	R2	HUH751
25996	HUH751 TO R2	R2	HUH751
26000	HUH751 TO R2	R2	HUH751
26002	HUH751 TO R2	R2	HUH751
26009	HUH751 TO R2	R2	HUH751
26012	HUH751 TO R2	R2	HUH751
26018	HUH751 TO R2	R2	HUH751
26019	HUH751 TO R2	R2	HUH751
26032	HUH751 TO R2	R2	HUH751
26035	HUH751 TO R2	R2	HUH751
26043	HUH751 TO R2	R2	HUH751
26048	HUH751 TO R2	R2	HUH751
26049	HUH751 TO R2	R2	HUH751
26050	HUH751 TO R2	R2	HUH751
26053	HUH751 TO R2	R2	HUH751
26059	HUH751 TO R2	R2	HUH751
26060	HUH751 TO R2	R2	HUH751
26071	HUH751 TO R2	R2	HUH751
26084	HUH751 TO R2	R2	HUH751
26094	HUH751 TO R2	R2	HUH751
26098	HUH751 TO R2	R2	HUH751
26115	HUH751 TO R2	R2	HUH751
26128	HUH751 TO R2	R2	HUH751
26130	HUH751 TO R2	R2	HUH751
26135	HUH751 TO R2	R2	HUH751
26152	HUH751 TO R2	R2	HUH751
26153	HUH751 TO R2	R2	HUH751
26160	HUH751 TO R2	R2	HUH751
26168	HUH751 TO R2	R2	HUH751
261726	HUH751 TO R2	R2	HUH751
2618	HUH751 TO R2	R2	HUH751
2619	HUH751 TO R2	R2	HUH751
2621	HUH751 TO R2	R2	HUH751
26224	HUH751 TO R2	R2	HUH751
2625	HUH751 TO R2	R2	HUH751
26256	HUH751 TO R2	R2	HUH751
26262	HUH751 TO R2	R2	HUH751
26263	HUH751 TO R2	R2	HUH751
26268	HUH751 TO R2	R2	HUH751
26269	HUH751 TO R2	R2	HUH751
26271	HUH751 TO R2	R2	HUH751
26273	HUH751 TO R2	R2	HUH751
26278	HUH751 TO R2	R2	HUH751
26297	HUH751 TO R2	R2	HUH751
2632	HUH751 TO R2	R2	HUH751
26354	HUH751 TO R2	R2	HUH751
26468	HUH751 TO R2	R2	HUH751
26470	HUH751 TO R2	R2	HUH751
2648	HUH751 TO R2	R2	HUH751
26528	HUH751 TO R2	R2	HUH751
26574	HUH751 TO R2	R2	HUH751
26575	HUH751 TO R2	R2	HUH751
26586	HUH751 TO R2	R2	HUH751
2664	HUH751 TO R2	R2	HUH751
2669	HUH751 TO R2	R2	HUH751
267	HUH751 TO R2	R2	HUH751
267004	HUH751 TO R2	R2	HUH751
26747	HUH751 TO R2	R2	HUH751
26775	HUH751 TO R2	R2	HUH751
26784	HUH751 TO R2	R2	HUH751
268	HUH751 TO R2	R2	HUH751
2686	HUH751 TO R2	R2	HUH751
26953	HUH751 TO R2	R2	HUH751
26958	HUH751 TO R2	R2	HUH751
26960	HUH751 TO R2	R2	HUH751
26973	HUH751 TO R2	R2	HUH751
26984	HUH751 TO R2	R2	HUH751
26999	HUH751 TO R2	R2	HUH751
27	HUH751 TO R2	R2	HUH751
27031	HUH751 TO R2	R2	HUH751
27042	HUH751 TO R2	R2	HUH751
27065	HUH751 TO R2	R2	HUH751
27079	HUH751 TO R2	R2	HUH751
27090	HUH751 TO R2	R2	HUH751
27097	HUH751 TO R2	R2	HUH751
27101	HUH751 TO R2	R2	HUH751
27106	HUH751 TO R2	R2	HUH751
27109	HUH751 TO R2	R2	HUH751
27112	HUH751 TO R2	R2	HUH751
27143	HUH751 TO R2	R2	HUH751
27148	HUH751 TO R2	R2	HUH751
27152	HUH751 TO R2	R2	HUH751
27161	HUH751 TO R2	R2	HUH751
27164	HUH751 TO R2	R2	HUH751
2717	HUH751 TO R2	R2	HUH751
27183	HUH751 TO R2	R2	HUH751
27241	HUH751 TO R2	R2	HUH751
27244	HUH751 TO R2	R2	HUH751
27250	HUH751 TO R2	R2	HUH751
2729	HUH751 TO R2	R2	HUH751
27295	HUH751 TO R2	R2	HUH751
273	HUH751 TO R2	R2	HUH751
27309	HUH751 TO R2	R2	HUH751
27319	HUH751 TO R2	R2	HUH751
27327	HUH751 TO R2	R2	HUH751
27332	HUH751 TO R2	R2	HUH751
27333	HUH751 TO R2	R2	HUH751
27336	HUH751 TO R2	R2	HUH751
27341	HUH751 TO R2	R2	HUH751
27344	HUH751 TO R2	R2	HUH751
27345	HUH751 TO R2	R2	HUH751
27349	HUH751 TO R2	R2	HUH751
27350	HUH751 TO R2	R2	HUH751
2736	HUH751 TO R2	R2	HUH751
2737	HUH751 TO R2	R2	HUH751
2739	HUH751 TO R2	R2	HUH751
27429	HUH751 TO R2	R2	HUH751
27433	HUH751 TO R2	R2	HUH751
27440	HUH751 TO R2	R2	HUH751
2762	HUH751 TO R2	R2	HUH751
2770	HUH751 TO R2	R2	HUH751
2774	HUH751 TO R2	R2	HUH751
2791	HUH751 TO R2	R2	HUH751
280	HUH751 TO R2	R2	HUH751
2823	HUH751 TO R2	R2	HUH751
28231	HUH751 TO R2	R2	HUH751
2824	HUH751 TO R2	R2	HUH751
282996	HUH751 TO R2	R2	HUH751
283078	HUH751 TO R2	R2	HUH751
283537	HUH751 TO R2	R2	HUH751
283554	HUH751 TO R2	R2	HUH751
283588	HUH751 TO R2	R2	HUH751
283596	HUH751 TO R2	R2	HUH751
283742	HUH751 TO R2	R2	HUH751
283899	HUH751 TO R2	R2	HUH751
283951	HUH751 TO R2	R2	HUH751
283989	HUH751 TO R2	R2	HUH751
284018	HUH751 TO R2	R2	HUH751
284023	HUH751 TO R2	R2	HUH751
284098	HUH751 TO R2	R2	HUH751
284161	HUH751 TO R2	R2	HUH751
284184	HUH751 TO R2	R2	HUH751
284207	HUH751 TO R2	R2	HUH751
284217	HUH751 TO R2	R2	HUH751
284252	HUH751 TO R2	R2	HUH751
284273	HUH751 TO R2	R2	HUH751
284325	HUH751 TO R2	R2	HUH751
284361	HUH751 TO R2	R2	HUH751
284611	HUH751 TO R2	R2	HUH751
284612	HUH751 TO R2	R2	HUH751
284716	HUH751 TO R2	R2	HUH751
285172	HUH751 TO R2	R2	HUH751
285203	HUH751 TO R2	R2	HUH751
285237	HUH751 TO R2	R2	HUH751
285315	HUH751 TO R2	R2	HUH751
285331	HUH751 TO R2	R2	HUH751
285440	HUH751 TO R2	R2	HUH751
285590	HUH751 TO R2	R2	HUH751
285672	HUH751 TO R2	R2	HUH751
285704	HUH751 TO R2	R2	HUH751
285755	HUH751 TO R2	R2	HUH751
286053	HUH751 TO R2	R2	HUH751
286097	HUH751 TO R2	R2	HUH751
286128	HUH751 TO R2	R2	HUH751
286144	HUH751 TO R2	R2	HUH751
286205	HUH751 TO R2	R2	HUH751
286319	HUH751 TO R2	R2	HUH751
286336	HUH751 TO R2	R2	HUH751
286410	HUH751 TO R2	R2	HUH751
286527	HUH751 TO R2	R2	HUH751
286826	HUH751 TO R2	R2	HUH751
286827	HUH751 TO R2	R2	HUH751
2870	HUH751 TO R2	R2	HUH751
288	HUH751 TO R2	R2	HUH751
28955	HUH751 TO R2	R2	HUH751
28957	HUH751 TO R2	R2	HUH751
28960	HUH751 TO R2	R2	HUH751
28972	HUH751 TO R2	R2	HUH751
28973	HUH751 TO R2	R2	HUH751
28981	HUH751 TO R2	R2	HUH751
28984	HUH751 TO R2	R2	HUH751
28985	HUH751 TO R2	R2	HUH751
28986	HUH751 TO R2	R2	HUH751
28989	HUH751 TO R2	R2	HUH751
28990	HUH751 TO R2	R2	HUH751
29	HUH751 TO R2	R2	HUH751
29035	HUH751 TO R2	R2	HUH751
29062	HUH751 TO R2	R2	HUH751
29070	HUH751 TO R2	R2	HUH751
29071	HUH751 TO R2	R2	HUH751
29074	HUH751 TO R2	R2	HUH751
29078	HUH751 TO R2	R2	HUH751
29079	HUH751 TO R2	R2	HUH751
29080	HUH751 TO R2	R2	HUH751
29083	HUH751 TO R2	R2	HUH751
29088	HUH751 TO R2	R2	HUH751
29090	HUH751 TO R2	R2	HUH751
29097	HUH751 TO R2	R2	HUH751
29098	HUH751 TO R2	R2	HUH751
29099	HUH751 TO R2	R2	HUH751
291	HUH751 TO R2	R2	HUH751
29100	HUH751 TO R2	R2	HUH751
29102	HUH751 TO R2	R2	HUH751
29104	HUH751 TO R2	R2	HUH751
29105	HUH751 TO R2	R2	HUH751
29109	HUH751 TO R2	R2	HUH751
29116	HUH751 TO R2	R2	HUH751
29117	HUH751 TO R2	R2	HUH751
292	HUH751 TO R2	R2	HUH751
2926	HUH751 TO R2	R2	HUH751
2947	HUH751 TO R2	R2	HUH751
2954	HUH751 TO R2	R2	HUH751
2956	HUH751 TO R2	R2	HUH751
2959	HUH751 TO R2	R2	HUH751
2963	HUH751 TO R2	R2	HUH751
2975	HUH751 TO R2	R2	HUH751
29777	HUH751 TO R2	R2	HUH751
29780	HUH751 TO R2	R2	HUH751
2982	HUH751 TO R2	R2	HUH751
2983	HUH751 TO R2	R2	HUH751
29855	HUH751 TO R2	R2	HUH751
29880	HUH751 TO R2	R2	HUH751
29886	HUH751 TO R2	R2	HUH751
29893	HUH751 TO R2	R2	HUH751
29901	HUH751 TO R2	R2	HUH751
29902	HUH751 TO R2	R2	HUH751
29915	HUH751 TO R2	R2	HUH751
29919	HUH751 TO R2	R2	HUH751
29922	HUH751 TO R2	R2	HUH751
29929	HUH751 TO R2	R2	HUH751
29937	HUH751 TO R2	R2	HUH751
29940	HUH751 TO R2	R2	HUH751
2995	HUH751 TO R2	R2	HUH751
29954	HUH751 TO R2	R2	HUH751
29960	HUH751 TO R2	R2	HUH751
29964	HUH751 TO R2	R2	HUH751
29967	HUH751 TO R2	R2	HUH751
2997	HUH751 TO R2	R2	HUH751
29980	HUH751 TO R2	R2	HUH751
30001	HUH751 TO R2	R2	HUH751
301	HUH751 TO R2	R2	HUH751
3035	HUH751 TO R2	R2	HUH751
3052	HUH751 TO R2	R2	HUH751
3054	HUH751 TO R2	R2	HUH751
3070	HUH751 TO R2	R2	HUH751
30834	HUH751 TO R2	R2	HUH751
30845	HUH751 TO R2	R2	HUH751
30850	HUH751 TO R2	R2	HUH751
3092	HUH751 TO R2	R2	HUH751
30968	HUH751 TO R2	R2	HUH751
3097	HUH751 TO R2	R2	HUH751
3098	HUH751 TO R2	R2	HUH751
3105	HUH751 TO R2	R2	HUH751
3106	HUH751 TO R2	R2	HUH751
3107	HUH751 TO R2	R2	HUH751
3108	HUH751 TO R2	R2	HUH751
3109	HUH751 TO R2	R2	HUH751
3110	HUH751 TO R2	R2	HUH751
3113	HUH751 TO R2	R2	HUH751
3115	HUH751 TO R2	R2	HUH751
3119	HUH751 TO R2	R2	HUH751
3123	HUH751 TO R2	R2	HUH751
3133	HUH751 TO R2	R2	HUH751
3134	HUH751 TO R2	R2	HUH751
3142	HUH751 TO R2	R2	HUH751
3145	HUH751 TO R2	R2	HUH751
3149	HUH751 TO R2	R2	HUH751
3163	HUH751 TO R2	R2	HUH751
317649	HUH751 TO R2	R2	HUH751
317671	HUH751 TO R2	R2	HUH751
317781	HUH751 TO R2	R2	HUH751
3183	HUH751 TO R2	R2	HUH751
3185	HUH751 TO R2	R2	HUH751
3187	HUH751 TO R2	R2	HUH751
3188	HUH751 TO R2	R2	HUH751
3189	HUH751 TO R2	R2	HUH751
3198	HUH751 TO R2	R2	HUH751
3201	HUH751 TO R2	R2	HUH751
3202	HUH751 TO R2	R2	HUH751
3203	HUH751 TO R2	R2	HUH751
3204	HUH751 TO R2	R2	HUH751
3205	HUH751 TO R2	R2	HUH751
3206	HUH751 TO R2	R2	HUH751
3207	HUH751 TO R2	R2	HUH751
3209	HUH751 TO R2	R2	HUH751
321	HUH751 TO R2	R2	HUH751
3212	HUH751 TO R2	R2	HUH751
3213	HUH751 TO R2	R2	HUH751
3215	HUH751 TO R2	R2	HUH751
3216	HUH751 TO R2	R2	HUH751
3217	HUH751 TO R2	R2	HUH751
3218	HUH751 TO R2	R2	HUH751
3219	HUH751 TO R2	R2	HUH751
3221	HUH751 TO R2	R2	HUH751
3225	HUH751 TO R2	R2	HUH751
3236	HUH751 TO R2	R2	HUH751
3237	HUH751 TO R2	R2	HUH751
3239	HUH751 TO R2	R2	HUH751
324	HUH751 TO R2	R2	HUH751
3251	HUH751 TO R2	R2	HUH751
3265	HUH751 TO R2	R2	HUH751
3298	HUH751 TO R2	R2	HUH751
3304	HUH751 TO R2	R2	HUH751
3308	HUH751 TO R2	R2	HUH751
331	HUH751 TO R2	R2	HUH751
332	HUH751 TO R2	R2	HUH751
333926	HUH751 TO R2	R2	HUH751
3364	HUH751 TO R2	R2	HUH751
337867	HUH751 TO R2	R2	HUH751
338657	HUH751 TO R2	R2	HUH751
339229	HUH751 TO R2	R2	HUH751
339230	HUH751 TO R2	R2	HUH751
339231	HUH751 TO R2	R2	HUH751
339263	HUH751 TO R2	R2	HUH751
339287	HUH751 TO R2	R2	HUH751
3394	HUH751 TO R2	R2	HUH751
339559	HUH751 TO R2	R2	HUH751
3396	HUH751 TO R2	R2	HUH751
339665	HUH751 TO R2	R2	HUH751
339761	HUH751 TO R2	R2	HUH751
339983	HUH751 TO R2	R2	HUH751
3400	HUH751 TO R2	R2	HUH751
340542	HUH751 TO R2	R2	HUH751
341640	HUH751 TO R2	R2	HUH751
3419	HUH751 TO R2	R2	HUH751
3421	HUH751 TO R2	R2	HUH751
3423	HUH751 TO R2	R2	HUH751
342357	HUH751 TO R2	R2	HUH751
342892	HUH751 TO R2	R2	HUH751
342918	HUH751 TO R2	R2	HUH751
343099	HUH751 TO R2	R2	HUH751
344558	HUH751 TO R2	R2	HUH751
3454	HUH751 TO R2	R2	HUH751
345462	HUH751 TO R2	R2	HUH751
345757	HUH751 TO R2	R2	HUH751
345778	HUH751 TO R2	R2	HUH751
3460	HUH751 TO R2	R2	HUH751
347862	HUH751 TO R2	R2	HUH751
352909	HUH751 TO R2	R2	HUH751
353116	HUH751 TO R2	R2	HUH751
353376	HUH751 TO R2	R2	HUH751
355	HUH751 TO R2	R2	HUH751
3550	HUH751 TO R2	R2	HUH751
3551	HUH751 TO R2	R2	HUH751
3588	HUH751 TO R2	R2	HUH751
3592	HUH751 TO R2	R2	HUH751
359845	HUH751 TO R2	R2	HUH751
3612	HUH751 TO R2	R2	HUH751
3614	HUH751 TO R2	R2	HUH751
3622	HUH751 TO R2	R2	HUH751
3625	HUH751 TO R2	R2	HUH751
3633	HUH751 TO R2	R2	HUH751
3636	HUH751 TO R2	R2	HUH751
3642	HUH751 TO R2	R2	HUH751
3646	HUH751 TO R2	R2	HUH751
3654	HUH751 TO R2	R2	HUH751
3670	HUH751 TO R2	R2	HUH751
3676	HUH751 TO R2	R2	HUH751
369	HUH751 TO R2	R2	HUH751
3705	HUH751 TO R2	R2	HUH751
3714	HUH751 TO R2	R2	HUH751
373	HUH751 TO R2	R2	HUH751
374378	HUH751 TO R2	R2	HUH751
374618	HUH751 TO R2	R2	HUH751
3749	HUH751 TO R2	R2	HUH751
374969	HUH751 TO R2	R2	HUH751
375295	HUH751 TO R2	R2	HUH751
375346	HUH751 TO R2	R2	HUH751
375484	HUH751 TO R2	R2	HUH751
3768	HUH751 TO R2	R2	HUH751
3775	HUH751 TO R2	R2	HUH751
3797	HUH751 TO R2	R2	HUH751
3804	HUH751 TO R2	R2	HUH751
3815	HUH751 TO R2	R2	HUH751
384	HUH751 TO R2	R2	HUH751
3841	HUH751 TO R2	R2	HUH751
3842	HUH751 TO R2	R2	HUH751
387032	HUH751 TO R2	R2	HUH751
387103	HUH751 TO R2	R2	HUH751
387640	HUH751 TO R2	R2	HUH751
387763	HUH751 TO R2	R2	HUH751
387893	HUH751 TO R2	R2	HUH751
387914	HUH751 TO R2	R2	HUH751
388135	HUH751 TO R2	R2	HUH751
388272	HUH751 TO R2	R2	HUH751
388695	HUH751 TO R2	R2	HUH751
388753	HUH751 TO R2	R2	HUH751
389136	HUH751 TO R2	R2	HUH751
389206	HUH751 TO R2	R2	HUH751
389362	HUH751 TO R2	R2	HUH751
389432	HUH751 TO R2	R2	HUH751
389677	HUH751 TO R2	R2	HUH751
389895	HUH751 TO R2	R2	HUH751
389906	HUH751 TO R2	R2	HUH751
390916	HUH751 TO R2	R2	HUH751
3945	HUH751 TO R2	R2	HUH751
3948	HUH751 TO R2	R2	HUH751
3956	HUH751 TO R2	R2	HUH751
4001	HUH751 TO R2	R2	HUH751
400120	HUH751 TO R2	R2	HUH751
400506	HUH751 TO R2	R2	HUH751
400629	HUH751 TO R2	R2	HUH751
400745	HUH751 TO R2	R2	HUH751
401068	HUH751 TO R2	R2	HUH751
401093	HUH751 TO R2	R2	HUH751
4012	HUH751 TO R2	R2	HUH751
401466	HUH751 TO R2	R2	HUH751
4016	HUH751 TO R2	R2	HUH751
401612	HUH751 TO R2	R2	HUH751
401884	HUH751 TO R2	R2	HUH751
402	HUH751 TO R2	R2	HUH751
403323	HUH751 TO R2	R2	HUH751
4038	HUH751 TO R2	R2	HUH751
404266	HUH751 TO R2	R2	HUH751
4048	HUH751 TO R2	R2	HUH751
4052	HUH751 TO R2	R2	HUH751
4061	HUH751 TO R2	R2	HUH751
4067	HUH751 TO R2	R2	HUH751
4076	HUH751 TO R2	R2	HUH751
4081	HUH751 TO R2	R2	HUH751
4085	HUH751 TO R2	R2	HUH751
409	HUH751 TO R2	R2	HUH751
4093	HUH751 TO R2	R2	HUH751
4137	HUH751 TO R2	R2	HUH751
4139	HUH751 TO R2	R2	HUH751
4140	HUH751 TO R2	R2	HUH751
4145	HUH751 TO R2	R2	HUH751
4149	HUH751 TO R2	R2	HUH751
4150	HUH751 TO R2	R2	HUH751
4162	HUH751 TO R2	R2	HUH751
4172	HUH751 TO R2	R2	HUH751
4173	HUH751 TO R2	R2	HUH751
4174	HUH751 TO R2	R2	HUH751
4201	HUH751 TO R2	R2	HUH751
4204	HUH751 TO R2	R2	HUH751
4211	HUH751 TO R2	R2	HUH751
4212	HUH751 TO R2	R2	HUH751
4215	HUH751 TO R2	R2	HUH751
4217	HUH751 TO R2	R2	HUH751
4221	HUH751 TO R2	R2	HUH751
4277	HUH751 TO R2	R2	HUH751
4281	HUH751 TO R2	R2	HUH751
4282	HUH751 TO R2	R2	HUH751
4285	HUH751 TO R2	R2	HUH751
4286	HUH751 TO R2	R2	HUH751
4291	HUH751 TO R2	R2	HUH751
4302	HUH751 TO R2	R2	HUH751
4306	HUH751 TO R2	R2	HUH751
431707	HUH751 TO R2	R2	HUH751
4330	HUH751 TO R2	R2	HUH751
4331	HUH751 TO R2	R2	HUH751
4351	HUH751 TO R2	R2	HUH751
4354	HUH751 TO R2	R2	HUH751
4355	HUH751 TO R2	R2	HUH751
4361	HUH751 TO R2	R2	HUH751
4363	HUH751 TO R2	R2	HUH751
439921	HUH751 TO R2	R2	HUH751
439949	HUH751 TO R2	R2	HUH751
440122	HUH751 TO R2	R2	HUH751
440145	HUH751 TO R2	R2	HUH751
440275	HUH751 TO R2	R2	HUH751
440400	HUH751 TO R2	R2	HUH751
440957	HUH751 TO R2	R2	HUH751
441052	HUH751 TO R2	R2	HUH751
4435	HUH751 TO R2	R2	HUH751
4436	HUH751 TO R2	R2	HUH751
4437	HUH751 TO R2	R2	HUH751
4439	HUH751 TO R2	R2	HUH751
4478	HUH751 TO R2	R2	HUH751
4487	HUH751 TO R2	R2	HUH751
4488	HUH751 TO R2	R2	HUH751
4501	HUH751 TO R2	R2	HUH751
4507	HUH751 TO R2	R2	HUH751
4515	HUH751 TO R2	R2	HUH751
4522	HUH751 TO R2	R2	HUH751
4528	HUH751 TO R2	R2	HUH751
4548	HUH751 TO R2	R2	HUH751
4601	HUH751 TO R2	R2	HUH751
4603	HUH751 TO R2	R2	HUH751
4609	HUH751 TO R2	R2	HUH751
4644	HUH751 TO R2	R2	HUH751
4651	HUH751 TO R2	R2	HUH751
4668	HUH751 TO R2	R2	HUH751
4674	HUH751 TO R2	R2	HUH751
4675	HUH751 TO R2	R2	HUH751
4681	HUH751 TO R2	R2	HUH751
4682	HUH751 TO R2	R2	HUH751
4683	HUH751 TO R2	R2	HUH751
4686	HUH751 TO R2	R2	HUH751
4694	HUH751 TO R2	R2	HUH751
4702	HUH751 TO R2	R2	HUH751
4706	HUH751 TO R2	R2	HUH751
4712	HUH751 TO R2	R2	HUH751
4716	HUH751 TO R2	R2	HUH751
4722	HUH751 TO R2	R2	HUH751
4726	HUH751 TO R2	R2	HUH751
4733	HUH751 TO R2	R2	HUH751
4741	HUH751 TO R2	R2	HUH751
4747	HUH751 TO R2	R2	HUH751
4750	HUH751 TO R2	R2	HUH751
4752	HUH751 TO R2	R2	HUH751
4753	HUH751 TO R2	R2	HUH751
4772	HUH751 TO R2	R2	HUH751
4781	HUH751 TO R2	R2	HUH751
4798	HUH751 TO R2	R2	HUH751
4821	HUH751 TO R2	R2	HUH751
483	HUH751 TO R2	R2	HUH751
4841	HUH751 TO R2	R2	HUH751
4853	HUH751 TO R2	R2	HUH751
4863	HUH751 TO R2	R2	HUH751
4867	HUH751 TO R2	R2	HUH751
4884	HUH751 TO R2	R2	HUH751
4885	HUH751 TO R2	R2	HUH751
4886	HUH751 TO R2	R2	HUH751
4900	HUH751 TO R2	R2	HUH751
4913	HUH751 TO R2	R2	HUH751
4921	HUH751 TO R2	R2	HUH751
4927	HUH751 TO R2	R2	HUH751
4931	HUH751 TO R2	R2	HUH751
493869	HUH751 TO R2	R2	HUH751
494143	HUH751 TO R2	R2	HUH751
4948	HUH751 TO R2	R2	HUH751
4952	HUH751 TO R2	R2	HUH751
4957	HUH751 TO R2	R2	HUH751
4976	HUH751 TO R2	R2	HUH751
49854	HUH751 TO R2	R2	HUH751
5015	HUH751 TO R2	R2	HUH751
5018	HUH751 TO R2	R2	HUH751
5028	HUH751 TO R2	R2	HUH751
5036	HUH751 TO R2	R2	HUH751
50484	HUH751 TO R2	R2	HUH751
50486	HUH751 TO R2	R2	HUH751
50515	HUH751 TO R2	R2	HUH751
50628	HUH751 TO R2	R2	HUH751
5073	HUH751 TO R2	R2	HUH751
5074	HUH751 TO R2	R2	HUH751
5080	HUH751 TO R2	R2	HUH751
50804	HUH751 TO R2	R2	HUH751
50810	HUH751 TO R2	R2	HUH751
50859	HUH751 TO R2	R2	HUH751
50861	HUH751 TO R2	R2	HUH751
5099	HUH751 TO R2	R2	HUH751
51001	HUH751 TO R2	R2	HUH751
5101	HUH751 TO R2	R2	HUH751
51012	HUH751 TO R2	R2	HUH751
51016	HUH751 TO R2	R2	HUH751
51019	HUH751 TO R2	R2	HUH751
51020	HUH751 TO R2	R2	HUH751
51022	HUH751 TO R2	R2	HUH751
51025	HUH751 TO R2	R2	HUH751
51027	HUH751 TO R2	R2	HUH751
51028	HUH751 TO R2	R2	HUH751
51031	HUH751 TO R2	R2	HUH751
51053	HUH751 TO R2	R2	HUH751
51062	HUH751 TO R2	R2	HUH751
51067	HUH751 TO R2	R2	HUH751
51068	HUH751 TO R2	R2	HUH751
51069	HUH751 TO R2	R2	HUH751
51073	HUH751 TO R2	R2	HUH751
51076	HUH751 TO R2	R2	HUH751
51077	HUH751 TO R2	R2	HUH751
51083	HUH751 TO R2	R2	HUH751
51096	HUH751 TO R2	R2	HUH751
51098	HUH751 TO R2	R2	HUH751
5110	HUH751 TO R2	R2	HUH751
51102	HUH751 TO R2	R2	HUH751
51105	HUH751 TO R2	R2	HUH751
51106	HUH751 TO R2	R2	HUH751
51108	HUH751 TO R2	R2	HUH751
51116	HUH751 TO R2	R2	HUH751
51118	HUH751 TO R2	R2	HUH751
51130	HUH751 TO R2	R2	HUH751
51132	HUH751 TO R2	R2	HUH751
51134	HUH751 TO R2	R2	HUH751
51136	HUH751 TO R2	R2	HUH751
51138	HUH751 TO R2	R2	HUH751
51144	HUH751 TO R2	R2	HUH751
51164	HUH751 TO R2	R2	HUH751
51167	HUH751 TO R2	R2	HUH751
51175	HUH751 TO R2	R2	HUH751
51176	HUH751 TO R2	R2	HUH751
51182	HUH751 TO R2	R2	HUH751
51191	HUH751 TO R2	R2	HUH751
51193	HUH751 TO R2	R2	HUH751
51194	HUH751 TO R2	R2	HUH751
51199	HUH751 TO R2	R2	HUH751
51204	HUH751 TO R2	R2	HUH751
51227	HUH751 TO R2	R2	HUH751
51231	HUH751 TO R2	R2	HUH751
51241	HUH751 TO R2	R2	HUH751
5125	HUH751 TO R2	R2	HUH751
51253	HUH751 TO R2	R2	HUH751
51260	HUH751 TO R2	R2	HUH751
51264	HUH751 TO R2	R2	HUH751
5127	HUH751 TO R2	R2	HUH751
51276	HUH751 TO R2	R2	HUH751
51278	HUH751 TO R2	R2	HUH751
51290	HUH751 TO R2	R2	HUH751
51299	HUH751 TO R2	R2	HUH751
51300	HUH751 TO R2	R2	HUH751
51306	HUH751 TO R2	R2	HUH751
51312	HUH751 TO R2	R2	HUH751
51319	HUH751 TO R2	R2	HUH751
51321	HUH751 TO R2	R2	HUH751
51329	HUH751 TO R2	R2	HUH751
51334	HUH751 TO R2	R2	HUH751
51339	HUH751 TO R2	R2	HUH751
5134	HUH751 TO R2	R2	HUH751
51362	HUH751 TO R2	R2	HUH751
51363	HUH751 TO R2	R2	HUH751
51366	HUH751 TO R2	R2	HUH751
51367	HUH751 TO R2	R2	HUH751
51368	HUH751 TO R2	R2	HUH751
51373	HUH751 TO R2	R2	HUH751
51377	HUH751 TO R2	R2	HUH751
51382	HUH751 TO R2	R2	HUH751
51385	HUH751 TO R2	R2	HUH751
51389	HUH751 TO R2	R2	HUH751
51399	HUH751 TO R2	R2	HUH751
51406	HUH751 TO R2	R2	HUH751
51422	HUH751 TO R2	R2	HUH751
51426	HUH751 TO R2	R2	HUH751
51427	HUH751 TO R2	R2	HUH751
51433	HUH751 TO R2	R2	HUH751
51439	HUH751 TO R2	R2	HUH751
51440	HUH751 TO R2	R2	HUH751
51444	HUH751 TO R2	R2	HUH751
51451	HUH751 TO R2	R2	HUH751
51466	HUH751 TO R2	R2	HUH751
51477	HUH751 TO R2	R2	HUH751
51491	HUH751 TO R2	R2	HUH751
51499	HUH751 TO R2	R2	HUH751
51503	HUH751 TO R2	R2	HUH751
51510	HUH751 TO R2	R2	HUH751
51514	HUH751 TO R2	R2	HUH751
51520	HUH751 TO R2	R2	HUH751
51522	HUH751 TO R2	R2	HUH751
51537	HUH751 TO R2	R2	HUH751
51538	HUH751 TO R2	R2	HUH751
51550	HUH751 TO R2	R2	HUH751
51560	HUH751 TO R2	R2	HUH751
51562	HUH751 TO R2	R2	HUH751
51571	HUH751 TO R2	R2	HUH751
51573	HUH751 TO R2	R2	HUH751
51574	HUH751 TO R2	R2	HUH751
5160	HUH751 TO R2	R2	HUH751
51606	HUH751 TO R2	R2	HUH751
51611	HUH751 TO R2	R2	HUH751
51616	HUH751 TO R2	R2	HUH751
5162	HUH751 TO R2	R2	HUH751
51626	HUH751 TO R2	R2	HUH751
5163	HUH751 TO R2	R2	HUH751
51631	HUH751 TO R2	R2	HUH751
51633	HUH751 TO R2	R2	HUH751
51634	HUH751 TO R2	R2	HUH751
51637	HUH751 TO R2	R2	HUH751
51639	HUH751 TO R2	R2	HUH751
5164	HUH751 TO R2	R2	HUH751
51645	HUH751 TO R2	R2	HUH751
51647	HUH751 TO R2	R2	HUH751
51649	HUH751 TO R2	R2	HUH751
5165	HUH751 TO R2	R2	HUH751
51659	HUH751 TO R2	R2	HUH751
51667	HUH751 TO R2	R2	HUH751
51692	HUH751 TO R2	R2	HUH751
51696	HUH751 TO R2	R2	HUH751
51704	HUH751 TO R2	R2	HUH751
51715	HUH751 TO R2	R2	HUH751
51728	HUH751 TO R2	R2	HUH751
51735	HUH751 TO R2	R2	HUH751
51747	HUH751 TO R2	R2	HUH751
51759	HUH751 TO R2	R2	HUH751
51773	HUH751 TO R2	R2	HUH751
51804	HUH751 TO R2	R2	HUH751
51805	HUH751 TO R2	R2	HUH751
51808	HUH751 TO R2	R2	HUH751
51809	HUH751 TO R2	R2	HUH751
5189	HUH751 TO R2	R2	HUH751
5191	HUH751 TO R2	R2	HUH751
5198	HUH751 TO R2	R2	HUH751
5201	HUH751 TO R2	R2	HUH751
5214	HUH751 TO R2	R2	HUH751
5229	HUH751 TO R2	R2	HUH751
5230	HUH751 TO R2	R2	HUH751
5253	HUH751 TO R2	R2	HUH751
5255	HUH751 TO R2	R2	HUH751
5261	HUH751 TO R2	R2	HUH751
5277	HUH751 TO R2	R2	HUH751
528	HUH751 TO R2	R2	HUH751
5281	HUH751 TO R2	R2	HUH751
5283	HUH751 TO R2	R2	HUH751
5289	HUH751 TO R2	R2	HUH751
5306	HUH751 TO R2	R2	HUH751
5307	HUH751 TO R2	R2	HUH751
5308	HUH751 TO R2	R2	HUH751
5321	HUH751 TO R2	R2	HUH751
5324	HUH751 TO R2	R2	HUH751
5325	HUH751 TO R2	R2	HUH751
5327	HUH751 TO R2	R2	HUH751
5329	HUH751 TO R2	R2	HUH751
5332	HUH751 TO R2	R2	HUH751
53335	HUH751 TO R2	R2	HUH751
53339	HUH751 TO R2	R2	HUH751
5334	HUH751 TO R2	R2	HUH751
53340	HUH751 TO R2	R2	HUH751
53342	HUH751 TO R2	R2	HUH751
53343	HUH751 TO R2	R2	HUH751
5336	HUH751 TO R2	R2	HUH751
53371	HUH751 TO R2	R2	HUH751
5358	HUH751 TO R2	R2	HUH751
5359	HUH751 TO R2	R2	HUH751
5366	HUH751 TO R2	R2	HUH751
537	HUH751 TO R2	R2	HUH751
538	HUH751 TO R2	R2	HUH751
53826	HUH751 TO R2	R2	HUH751
53827	HUH751 TO R2	R2	HUH751
539	HUH751 TO R2	R2	HUH751
5393	HUH751 TO R2	R2	HUH751
53981	HUH751 TO R2	R2	HUH751
54033	HUH751 TO R2	R2	HUH751
54059	HUH751 TO R2	R2	HUH751
54069	HUH751 TO R2	R2	HUH751
54093	HUH751 TO R2	R2	HUH751
54107	HUH751 TO R2	R2	HUH751
54108	HUH751 TO R2	R2	HUH751
5411	HUH751 TO R2	R2	HUH751
5412	HUH751 TO R2	R2	HUH751
54148	HUH751 TO R2	R2	HUH751
54149	HUH751 TO R2	R2	HUH751
541565	HUH751 TO R2	R2	HUH751
5420	HUH751 TO R2	R2	HUH751
5422	HUH751 TO R2	R2	HUH751
5426	HUH751 TO R2	R2	HUH751
5427	HUH751 TO R2	R2	HUH751
5429	HUH751 TO R2	R2	HUH751
5431	HUH751 TO R2	R2	HUH751
5433	HUH751 TO R2	R2	HUH751
54332	HUH751 TO R2	R2	HUH751
5435	HUH751 TO R2	R2	HUH751
5437	HUH751 TO R2	R2	HUH751
5438	HUH751 TO R2	R2	HUH751
54386	HUH751 TO R2	R2	HUH751
54431	HUH751 TO R2	R2	HUH751
54433	HUH751 TO R2	R2	HUH751
54438	HUH751 TO R2	R2	HUH751
54464	HUH751 TO R2	R2	HUH751
54465	HUH751 TO R2	R2	HUH751
54482	HUH751 TO R2	R2	HUH751
54495	HUH751 TO R2	R2	HUH751
54497	HUH751 TO R2	R2	HUH751
54503	HUH751 TO R2	R2	HUH751
54510	HUH751 TO R2	R2	HUH751
54512	HUH751 TO R2	R2	HUH751
54521	HUH751 TO R2	R2	HUH751
54522	HUH751 TO R2	R2	HUH751
54529	HUH751 TO R2	R2	HUH751
54532	HUH751 TO R2	R2	HUH751
54535	HUH751 TO R2	R2	HUH751
5454	HUH751 TO R2	R2	HUH751
54541	HUH751 TO R2	R2	HUH751
54542	HUH751 TO R2	R2	HUH751
54556	HUH751 TO R2	R2	HUH751
54557	HUH751 TO R2	R2	HUH751
5457	HUH751 TO R2	R2	HUH751
54583	HUH751 TO R2	R2	HUH751
54602	HUH751 TO R2	R2	HUH751
54620	HUH751 TO R2	R2	HUH751
54680	HUH751 TO R2	R2	HUH751
54700	HUH751 TO R2	R2	HUH751
54704	HUH751 TO R2	R2	HUH751
5471	HUH751 TO R2	R2	HUH751
54733	HUH751 TO R2	R2	HUH751
54749	HUH751 TO R2	R2	HUH751
54756	HUH751 TO R2	R2	HUH751
54765	HUH751 TO R2	R2	HUH751
54784	HUH751 TO R2	R2	HUH751
54796	HUH751 TO R2	R2	HUH751
54801	HUH751 TO R2	R2	HUH751
54808	HUH751 TO R2	R2	HUH751
54819	HUH751 TO R2	R2	HUH751
54821	HUH751 TO R2	R2	HUH751
54830	HUH751 TO R2	R2	HUH751
54839	HUH751 TO R2	R2	HUH751
54840	HUH751 TO R2	R2	HUH751
54841	HUH751 TO R2	R2	HUH751
54851	HUH751 TO R2	R2	HUH751
54865	HUH751 TO R2	R2	HUH751
54880	HUH751 TO R2	R2	HUH751
54881	HUH751 TO R2	R2	HUH751
54888	HUH751 TO R2	R2	HUH751
54890	HUH751 TO R2	R2	HUH751
54892	HUH751 TO R2	R2	HUH751
54899	HUH751 TO R2	R2	HUH751
54902	HUH751 TO R2	R2	HUH751
54903	HUH751 TO R2	R2	HUH751
54906	HUH751 TO R2	R2	HUH751
54919	HUH751 TO R2	R2	HUH751
54927	HUH751 TO R2	R2	HUH751
54931	HUH751 TO R2	R2	HUH751
54940	HUH751 TO R2	R2	HUH751
54941	HUH751 TO R2	R2	HUH751
54946	HUH751 TO R2	R2	HUH751
54947	HUH751 TO R2	R2	HUH751
54952	HUH751 TO R2	R2	HUH751
54955	HUH751 TO R2	R2	HUH751
5496	HUH751 TO R2	R2	HUH751
54962	HUH751 TO R2	R2	HUH751
54965	HUH751 TO R2	R2	HUH751
54969	HUH751 TO R2	R2	HUH751
54970	HUH751 TO R2	R2	HUH751
54974	HUH751 TO R2	R2	HUH751
54984	HUH751 TO R2	R2	HUH751
54997	HUH751 TO R2	R2	HUH751
55006	HUH751 TO R2	R2	HUH751
55008	HUH751 TO R2	R2	HUH751
55010	HUH751 TO R2	R2	HUH751
55012	HUH751 TO R2	R2	HUH751
55013	HUH751 TO R2	R2	HUH751
55026	HUH751 TO R2	R2	HUH751
55027	HUH751 TO R2	R2	HUH751
55028	HUH751 TO R2	R2	HUH751
55031	HUH751 TO R2	R2	HUH751
55034	HUH751 TO R2	R2	HUH751
55035	HUH751 TO R2	R2	HUH751
55038	HUH751 TO R2	R2	HUH751
55039	HUH751 TO R2	R2	HUH751
5504	HUH751 TO R2	R2	HUH751
55051	HUH751 TO R2	R2	HUH751
550643	HUH751 TO R2	R2	HUH751
55068	HUH751 TO R2	R2	HUH751
55071	HUH751 TO R2	R2	HUH751
55074	HUH751 TO R2	R2	HUH751
55081	HUH751 TO R2	R2	HUH751
55086	HUH751 TO R2	R2	HUH751
55093	HUH751 TO R2	R2	HUH751
55112	HUH751 TO R2	R2	HUH751
55116	HUH751 TO R2	R2	HUH751
55117	HUH751 TO R2	R2	HUH751
55119	HUH751 TO R2	R2	HUH751
55127	HUH751 TO R2	R2	HUH751
55128	HUH751 TO R2	R2	HUH751
55130	HUH751 TO R2	R2	HUH751
55131	HUH751 TO R2	R2	HUH751
55132	HUH751 TO R2	R2	HUH751
55147	HUH751 TO R2	R2	HUH751
55148	HUH751 TO R2	R2	HUH751
55151	HUH751 TO R2	R2	HUH751
55153	HUH751 TO R2	R2	HUH751
55156	HUH751 TO R2	R2	HUH751
55157	HUH751 TO R2	R2	HUH751
55159	HUH751 TO R2	R2	HUH751
55161	HUH751 TO R2	R2	HUH751
55164	HUH751 TO R2	R2	HUH751
55166	HUH751 TO R2	R2	HUH751
55170	HUH751 TO R2	R2	HUH751
55172	HUH751 TO R2	R2	HUH751
55173	HUH751 TO R2	R2	HUH751
55174	HUH751 TO R2	R2	HUH751
55178	HUH751 TO R2	R2	HUH751
55179	HUH751 TO R2	R2	HUH751
55180	HUH751 TO R2	R2	HUH751
55181	HUH751 TO R2	R2	HUH751
55186	HUH751 TO R2	R2	HUH751
55190	HUH751 TO R2	R2	HUH751
55193	HUH751 TO R2	R2	HUH751
55197	HUH751 TO R2	R2	HUH751
55212	HUH751 TO R2	R2	HUH751
55213	HUH751 TO R2	R2	HUH751
55216	HUH751 TO R2	R2	HUH751
55218	HUH751 TO R2	R2	HUH751
55223	HUH751 TO R2	R2	HUH751
55225	HUH751 TO R2	R2	HUH751
55226	HUH751 TO R2	R2	HUH751
55228	HUH751 TO R2	R2	HUH751
55234	HUH751 TO R2	R2	HUH751
55240	HUH751 TO R2	R2	HUH751
55247	HUH751 TO R2	R2	HUH751
55248	HUH751 TO R2	R2	HUH751
55250	HUH751 TO R2	R2	HUH751
55255	HUH751 TO R2	R2	HUH751
5527	HUH751 TO R2	R2	HUH751
55270	HUH751 TO R2	R2	HUH751
55273	HUH751 TO R2	R2	HUH751
55274	HUH751 TO R2	R2	HUH751
55279	HUH751 TO R2	R2	HUH751
5528	HUH751 TO R2	R2	HUH751
55283	HUH751 TO R2	R2	HUH751
55285	HUH751 TO R2	R2	HUH751
55295	HUH751 TO R2	R2	HUH751
5530	HUH751 TO R2	R2	HUH751
5531	HUH751 TO R2	R2	HUH751
553115	HUH751 TO R2	R2	HUH751
55316	HUH751 TO R2	R2	HUH751
55319	HUH751 TO R2	R2	HUH751
55322	HUH751 TO R2	R2	HUH751
55323	HUH751 TO R2	R2	HUH751
55325	HUH751 TO R2	R2	HUH751
5533	HUH751 TO R2	R2	HUH751
55333	HUH751 TO R2	R2	HUH751
55346	HUH751 TO R2	R2	HUH751
55352	HUH751 TO R2	R2	HUH751
55364	HUH751 TO R2	R2	HUH751
55367	HUH751 TO R2	R2	HUH751
5538	HUH751 TO R2	R2	HUH751
55388	HUH751 TO R2	R2	HUH751
55421	HUH751 TO R2	R2	HUH751
55425	HUH751 TO R2	R2	HUH751
55471	HUH751 TO R2	R2	HUH751
55501	HUH751 TO R2	R2	HUH751
55509	HUH751 TO R2	R2	HUH751
55527	HUH751 TO R2	R2	HUH751
55529	HUH751 TO R2	R2	HUH751
55531	HUH751 TO R2	R2	HUH751
55544	HUH751 TO R2	R2	HUH751
55559	HUH751 TO R2	R2	HUH751
5557	HUH751 TO R2	R2	HUH751
55578	HUH751 TO R2	R2	HUH751
5558	HUH751 TO R2	R2	HUH751
55596	HUH751 TO R2	R2	HUH751
55599	HUH751 TO R2	R2	HUH751
55609	HUH751 TO R2	R2	HUH751
55621	HUH751 TO R2	R2	HUH751
55622	HUH751 TO R2	R2	HUH751
55623	HUH751 TO R2	R2	HUH751
5563	HUH751 TO R2	R2	HUH751
55630	HUH751 TO R2	R2	HUH751
55634	HUH751 TO R2	R2	HUH751
55635	HUH751 TO R2	R2	HUH751
55638	HUH751 TO R2	R2	HUH751
5564	HUH751 TO R2	R2	HUH751
55644	HUH751 TO R2	R2	HUH751
55651	HUH751 TO R2	R2	HUH751
55653	HUH751 TO R2	R2	HUH751
55656	HUH751 TO R2	R2	HUH751
55671	HUH751 TO R2	R2	HUH751
55684	HUH751 TO R2	R2	HUH751
55686	HUH751 TO R2	R2	HUH751
55687	HUH751 TO R2	R2	HUH751
55691	HUH751 TO R2	R2	HUH751
55692	HUH751 TO R2	R2	HUH751
55693	HUH751 TO R2	R2	HUH751
55696	HUH751 TO R2	R2	HUH751
55698	HUH751 TO R2	R2	HUH751
55700	HUH751 TO R2	R2	HUH751
55706	HUH751 TO R2	R2	HUH751
55711	HUH751 TO R2	R2	HUH751
55714	HUH751 TO R2	R2	HUH751
55718	HUH751 TO R2	R2	HUH751
55720	HUH751 TO R2	R2	HUH751
55722	HUH751 TO R2	R2	HUH751
55726	HUH751 TO R2	R2	HUH751
55732	HUH751 TO R2	R2	HUH751
55733	HUH751 TO R2	R2	HUH751
55734	HUH751 TO R2	R2	HUH751
55742	HUH751 TO R2	R2	HUH751
55744	HUH751 TO R2	R2	HUH751
55746	HUH751 TO R2	R2	HUH751
55749	HUH751 TO R2	R2	HUH751
55750	HUH751 TO R2	R2	HUH751
55753	HUH751 TO R2	R2	HUH751
55757	HUH751 TO R2	R2	HUH751
55760	HUH751 TO R2	R2	HUH751
55763	HUH751 TO R2	R2	HUH751
55770	HUH751 TO R2	R2	HUH751
55781	HUH751 TO R2	R2	HUH751
55787	HUH751 TO R2	R2	HUH751
5579	HUH751 TO R2	R2	HUH751
55799	HUH751 TO R2	R2	HUH751
5580	HUH751 TO R2	R2	HUH751
55802	HUH751 TO R2	R2	HUH751
55803	HUH751 TO R2	R2	HUH751
55810	HUH751 TO R2	R2	HUH751
55812	HUH751 TO R2	R2	HUH751
55813	HUH751 TO R2	R2	HUH751
55814	HUH751 TO R2	R2	HUH751
55819	HUH751 TO R2	R2	HUH751
55830	HUH751 TO R2	R2	HUH751
55837	HUH751 TO R2	R2	HUH751
55857	HUH751 TO R2	R2	HUH751
5586	HUH751 TO R2	R2	HUH751
55863	HUH751 TO R2	R2	HUH751
55869	HUH751 TO R2	R2	HUH751
5588	HUH751 TO R2	R2	HUH751
5590	HUH751 TO R2	R2	HUH751
55906	HUH751 TO R2	R2	HUH751
55916	HUH751 TO R2	R2	HUH751
55922	HUH751 TO R2	R2	HUH751
55958	HUH751 TO R2	R2	HUH751
55959	HUH751 TO R2	R2	HUH751
55964	HUH751 TO R2	R2	HUH751
55970	HUH751 TO R2	R2	HUH751
5606	HUH751 TO R2	R2	HUH751
5610	HUH751 TO R2	R2	HUH751
5613	HUH751 TO R2	R2	HUH751
56155	HUH751 TO R2	R2	HUH751
56160	HUH751 TO R2	R2	HUH751
56180	HUH751 TO R2	R2	HUH751
5621	HUH751 TO R2	R2	HUH751
56252	HUH751 TO R2	R2	HUH751
56256	HUH751 TO R2	R2	HUH751
56267	HUH751 TO R2	R2	HUH751
56271	HUH751 TO R2	R2	HUH751
5631	HUH751 TO R2	R2	HUH751
5634	HUH751 TO R2	R2	HUH751
5636	HUH751 TO R2	R2	HUH751
5638	HUH751 TO R2	R2	HUH751
5641	HUH751 TO R2	R2	HUH751
56474	HUH751 TO R2	R2	HUH751
56475	HUH751 TO R2	R2	HUH751
56521	HUH751 TO R2	R2	HUH751
5654	HUH751 TO R2	R2	HUH751
56548	HUH751 TO R2	R2	HUH751
56616	HUH751 TO R2	R2	HUH751
56623	HUH751 TO R2	R2	HUH751
5664	HUH751 TO R2	R2	HUH751
56654	HUH751 TO R2	R2	HUH751
56655	HUH751 TO R2	R2	HUH751
56658	HUH751 TO R2	R2	HUH751
56675	HUH751 TO R2	R2	HUH751
56683	HUH751 TO R2	R2	HUH751
56704	HUH751 TO R2	R2	HUH751
56776	HUH751 TO R2	R2	HUH751
56829	HUH751 TO R2	R2	HUH751
56851	HUH751 TO R2	R2	HUH751
56890	HUH751 TO R2	R2	HUH751
56895	HUH751 TO R2	R2	HUH751
56896	HUH751 TO R2	R2	HUH751
56897	HUH751 TO R2	R2	HUH751
56902	HUH751 TO R2	R2	HUH751
56906	HUH751 TO R2	R2	HUH751
56912	HUH751 TO R2	R2	HUH751
56915	HUH751 TO R2	R2	HUH751
56916	HUH751 TO R2	R2	HUH751
56917	HUH751 TO R2	R2	HUH751
56919	HUH751 TO R2	R2	HUH751
56920	HUH751 TO R2	R2	HUH751
56925	HUH751 TO R2	R2	HUH751
56931	HUH751 TO R2	R2	HUH751
56937	HUH751 TO R2	R2	HUH751
56940	HUH751 TO R2	R2	HUH751
56941	HUH751 TO R2	R2	HUH751
56943	HUH751 TO R2	R2	HUH751
56945	HUH751 TO R2	R2	HUH751
56948	HUH751 TO R2	R2	HUH751
56951	HUH751 TO R2	R2	HUH751
56952	HUH751 TO R2	R2	HUH751
56963	HUH751 TO R2	R2	HUH751
56983	HUH751 TO R2	R2	HUH751
56987	HUH751 TO R2	R2	HUH751
5699	HUH751 TO R2	R2	HUH751
56993	HUH751 TO R2	R2	HUH751
56997	HUH751 TO R2	R2	HUH751
57017	HUH751 TO R2	R2	HUH751
57020	HUH751 TO R2	R2	HUH751
57045	HUH751 TO R2	R2	HUH751
57050	HUH751 TO R2	R2	HUH751
57061	HUH751 TO R2	R2	HUH751
57062	HUH751 TO R2	R2	HUH751
57085	HUH751 TO R2	R2	HUH751
57097	HUH751 TO R2	R2	HUH751
57099	HUH751 TO R2	R2	HUH751
57103	HUH751 TO R2	R2	HUH751
57110	HUH751 TO R2	R2	HUH751
57117	HUH751 TO R2	R2	HUH751
57143	HUH751 TO R2	R2	HUH751
57146	HUH751 TO R2	R2	HUH751
5715	HUH751 TO R2	R2	HUH751
57157	HUH751 TO R2	R2	HUH751
5716	HUH751 TO R2	R2	HUH751
57161	HUH751 TO R2	R2	HUH751
57168	HUH751 TO R2	R2	HUH751
57176	HUH751 TO R2	R2	HUH751
57180	HUH751 TO R2	R2	HUH751
57181	HUH751 TO R2	R2	HUH751
57182	HUH751 TO R2	R2	HUH751
57187	HUH751 TO R2	R2	HUH751
57189	HUH751 TO R2	R2	HUH751
572	HUH751 TO R2	R2	HUH751
57213	HUH751 TO R2	R2	HUH751
5732	HUH751 TO R2	R2	HUH751
57338	HUH751 TO R2	R2	HUH751
57343	HUH751 TO R2	R2	HUH751
5738	HUH751 TO R2	R2	HUH751
574036	HUH751 TO R2	R2	HUH751
57406	HUH751 TO R2	R2	HUH751
57407	HUH751 TO R2	R2	HUH751
57409	HUH751 TO R2	R2	HUH751
57415	HUH751 TO R2	R2	HUH751
57461	HUH751 TO R2	R2	HUH751
57466	HUH751 TO R2	R2	HUH751
57473	HUH751 TO R2	R2	HUH751
57475	HUH751 TO R2	R2	HUH751
57484	HUH751 TO R2	R2	HUH751
57488	HUH751 TO R2	R2	HUH751
57491	HUH751 TO R2	R2	HUH751
57494	HUH751 TO R2	R2	HUH751
57498	HUH751 TO R2	R2	HUH751
57505	HUH751 TO R2	R2	HUH751
57508	HUH751 TO R2	R2	HUH751
57510	HUH751 TO R2	R2	HUH751
57511	HUH751 TO R2	R2	HUH751
57539	HUH751 TO R2	R2	HUH751
5754	HUH751 TO R2	R2	HUH751
57541	HUH751 TO R2	R2	HUH751
57542	HUH751 TO R2	R2	HUH751
57544	HUH751 TO R2	R2	HUH751
57552	HUH751 TO R2	R2	HUH751
57560	HUH751 TO R2	R2	HUH751
57563	HUH751 TO R2	R2	HUH751
57575	HUH751 TO R2	R2	HUH751
57585	HUH751 TO R2	R2	HUH751
57587	HUH751 TO R2	R2	HUH751
576	HUH751 TO R2	R2	HUH751
57613	HUH751 TO R2	R2	HUH751
57616	HUH751 TO R2	R2	HUH751
57621	HUH751 TO R2	R2	HUH751
57622	HUH751 TO R2	R2	HUH751
57631	HUH751 TO R2	R2	HUH751
57634	HUH751 TO R2	R2	HUH751
57646	HUH751 TO R2	R2	HUH751
57647	HUH751 TO R2	R2	HUH751
57665	HUH751 TO R2	R2	HUH751
57666	HUH751 TO R2	R2	HUH751
57670	HUH751 TO R2	R2	HUH751
57683	HUH751 TO R2	R2	HUH751
57685	HUH751 TO R2	R2	HUH751
57688	HUH751 TO R2	R2	HUH751
57691	HUH751 TO R2	R2	HUH751
57692	HUH751 TO R2	R2	HUH751
57696	HUH751 TO R2	R2	HUH751
57697	HUH751 TO R2	R2	HUH751
577	HUH751 TO R2	R2	HUH751
57707	HUH751 TO R2	R2	HUH751
57708	HUH751 TO R2	R2	HUH751
57711	HUH751 TO R2	R2	HUH751
57721	HUH751 TO R2	R2	HUH751
57722	HUH751 TO R2	R2	HUH751
5775	HUH751 TO R2	R2	HUH751
57798	HUH751 TO R2	R2	HUH751
57821	HUH751 TO R2	R2	HUH751
5783	HUH751 TO R2	R2	HUH751
57862	HUH751 TO R2	R2	HUH751
5789	HUH751 TO R2	R2	HUH751
579	HUH751 TO R2	R2	HUH751
5793	HUH751 TO R2	R2	HUH751
5805	HUH751 TO R2	R2	HUH751
5806	HUH751 TO R2	R2	HUH751
5813	HUH751 TO R2	R2	HUH751
58155	HUH751 TO R2	R2	HUH751
5822	HUH751 TO R2	R2	HUH751
5827	HUH751 TO R2	R2	HUH751
583	HUH751 TO R2	R2	HUH751
58478	HUH751 TO R2	R2	HUH751
58486	HUH751 TO R2	R2	HUH751
58487	HUH751 TO R2	R2	HUH751
58489	HUH751 TO R2	R2	HUH751
58494	HUH751 TO R2	R2	HUH751
58499	HUH751 TO R2	R2	HUH751
58500	HUH751 TO R2	R2	HUH751
58504	HUH751 TO R2	R2	HUH751
58508	HUH751 TO R2	R2	HUH751
58513	HUH751 TO R2	R2	HUH751
58515	HUH751 TO R2	R2	HUH751
58517	HUH751 TO R2	R2	HUH751
58527	HUH751 TO R2	R2	HUH751
58533	HUH751 TO R2	R2	HUH751
5875	HUH751 TO R2	R2	HUH751
5881	HUH751 TO R2	R2	HUH751
5884	HUH751 TO R2	R2	HUH751
5889	HUH751 TO R2	R2	HUH751
5890	HUH751 TO R2	R2	HUH751
5891	HUH751 TO R2	R2	HUH751
59	HUH751 TO R2	R2	HUH751
590	HUH751 TO R2	R2	HUH751
5900	HUH751 TO R2	R2	HUH751
5902	HUH751 TO R2	R2	HUH751
5905	HUH751 TO R2	R2	HUH751
59084	HUH751 TO R2	R2	HUH751
5910	HUH751 TO R2	R2	HUH751
5912	HUH751 TO R2	R2	HUH751
5917	HUH751 TO R2	R2	HUH751
5930	HUH751 TO R2	R2	HUH751
59307	HUH751 TO R2	R2	HUH751
5931	HUH751 TO R2	R2	HUH751
5932	HUH751 TO R2	R2	HUH751
59336	HUH751 TO R2	R2	HUH751
59342	HUH751 TO R2	R2	HUH751
59345	HUH751 TO R2	R2	HUH751
5977	HUH751 TO R2	R2	HUH751
5982	HUH751 TO R2	R2	HUH751
5983	HUH751 TO R2	R2	HUH751
5985	HUH751 TO R2	R2	HUH751
5986	HUH751 TO R2	R2	HUH751
5987	HUH751 TO R2	R2	HUH751
5993	HUH751 TO R2	R2	HUH751
5994	HUH751 TO R2	R2	HUH751
6001	HUH751 TO R2	R2	HUH751
6004	HUH751 TO R2	R2	HUH751
6015	HUH751 TO R2	R2	HUH751
6019	HUH751 TO R2	R2	HUH751
60312	HUH751 TO R2	R2	HUH751
60343	HUH751 TO R2	R2	HUH751
60386	HUH751 TO R2	R2	HUH751
6041	HUH751 TO R2	R2	HUH751
6045	HUH751 TO R2	R2	HUH751
6046	HUH751 TO R2	R2	HUH751
60468	HUH751 TO R2	R2	HUH751
60485	HUH751 TO R2	R2	HUH751
60487	HUH751 TO R2	R2	HUH751
60490	HUH751 TO R2	R2	HUH751
60496	HUH751 TO R2	R2	HUH751
605	HUH751 TO R2	R2	HUH751
60509	HUH751 TO R2	R2	HUH751
60528	HUH751 TO R2	R2	HUH751
60558	HUH751 TO R2	R2	HUH751
60561	HUH751 TO R2	R2	HUH751
60675	HUH751 TO R2	R2	HUH751
60680	HUH751 TO R2	R2	HUH751
60681	HUH751 TO R2	R2	HUH751
60684	HUH751 TO R2	R2	HUH751
6091	HUH751 TO R2	R2	HUH751
6095	HUH751 TO R2	R2	HUH751
6100	HUH751 TO R2	R2	HUH751
6102	HUH751 TO R2	R2	HUH751
6103	HUH751 TO R2	R2	HUH751
6118	HUH751 TO R2	R2	HUH751
6120	HUH751 TO R2	R2	HUH751
6150	HUH751 TO R2	R2	HUH751
6157	HUH751 TO R2	R2	HUH751
617	HUH751 TO R2	R2	HUH751
6182	HUH751 TO R2	R2	HUH751
6183	HUH751 TO R2	R2	HUH751
619208	HUH751 TO R2	R2	HUH751
6196	HUH751 TO R2	R2	HUH751
6208	HUH751 TO R2	R2	HUH751
6240	HUH751 TO R2	R2	HUH751
6253	HUH751 TO R2	R2	HUH751
6275	HUH751 TO R2	R2	HUH751
6297	HUH751 TO R2	R2	HUH751
6299	HUH751 TO R2	R2	HUH751
6301	HUH751 TO R2	R2	HUH751
6304	HUH751 TO R2	R2	HUH751
631	HUH751 TO R2	R2	HUH751
6320	HUH751 TO R2	R2	HUH751
6322	HUH751 TO R2	R2	HUH751
6341	HUH751 TO R2	R2	HUH751
63876	HUH751 TO R2	R2	HUH751
63892	HUH751 TO R2	R2	HUH751
63897	HUH751 TO R2	R2	HUH751
6392	HUH751 TO R2	R2	HUH751
63933	HUH751 TO R2	R2	HUH751
63943	HUH751 TO R2	R2	HUH751
63979	HUH751 TO R2	R2	HUH751
6399	HUH751 TO R2	R2	HUH751
64062	HUH751 TO R2	R2	HUH751
64089	HUH751 TO R2	R2	HUH751
64093	HUH751 TO R2	R2	HUH751
64116	HUH751 TO R2	R2	HUH751
64118	HUH751 TO R2	R2	HUH751
64121	HUH751 TO R2	R2	HUH751
64149	HUH751 TO R2	R2	HUH751
64207	HUH751 TO R2	R2	HUH751
64208	HUH751 TO R2	R2	HUH751
64215	HUH751 TO R2	R2	HUH751
64219	HUH751 TO R2	R2	HUH751
6422	HUH751 TO R2	R2	HUH751
64221	HUH751 TO R2	R2	HUH751
64222	HUH751 TO R2	R2	HUH751
6426	HUH751 TO R2	R2	HUH751
6429	HUH751 TO R2	R2	HUH751
6430	HUH751 TO R2	R2	HUH751
64318	HUH751 TO R2	R2	HUH751
6432	HUH751 TO R2	R2	HUH751
643224	HUH751 TO R2	R2	HUH751
64327	HUH751 TO R2	R2	HUH751
6433	HUH751 TO R2	R2	HUH751
64342	HUH751 TO R2	R2	HUH751
64359	HUH751 TO R2	R2	HUH751
643836	HUH751 TO R2	R2	HUH751
643911	HUH751 TO R2	R2	HUH751
64393	HUH751 TO R2	R2	HUH751
64398	HUH751 TO R2	R2	HUH751
64399	HUH751 TO R2	R2	HUH751
644	HUH751 TO R2	R2	HUH751
64400	HUH751 TO R2	R2	HUH751
644035	HUH751 TO R2	R2	HUH751
64426	HUH751 TO R2	R2	HUH751
6443	HUH751 TO R2	R2	HUH751
64434	HUH751 TO R2	R2	HUH751
644353	HUH751 TO R2	R2	HUH751
644456	HUH751 TO R2	R2	HUH751
644538	HUH751 TO R2	R2	HUH751
644589	HUH751 TO R2	R2	HUH751
6448	HUH751 TO R2	R2	HUH751
6450	HUH751 TO R2	R2	HUH751
6451	HUH751 TO R2	R2	HUH751
6456	HUH751 TO R2	R2	HUH751
645638	HUH751 TO R2	R2	HUH751
6457	HUH751 TO R2	R2	HUH751
6461	HUH751 TO R2	R2	HUH751
646808	HUH751 TO R2	R2	HUH751
6470	HUH751 TO R2	R2	HUH751
6474	HUH751 TO R2	R2	HUH751
64745	HUH751 TO R2	R2	HUH751
64747	HUH751 TO R2	R2	HUH751
64750	HUH751 TO R2	R2	HUH751
64753	HUH751 TO R2	R2	HUH751
64756	HUH751 TO R2	R2	HUH751
64762	HUH751 TO R2	R2	HUH751
64766	HUH751 TO R2	R2	HUH751
64769	HUH751 TO R2	R2	HUH751
64782	HUH751 TO R2	R2	HUH751
64785	HUH751 TO R2	R2	HUH751
64798	HUH751 TO R2	R2	HUH751
64801	HUH751 TO R2	R2	HUH751
6484	HUH751 TO R2	R2	HUH751
64843	HUH751 TO R2	R2	HUH751
64848	HUH751 TO R2	R2	HUH751
64858	HUH751 TO R2	R2	HUH751
64860	HUH751 TO R2	R2	HUH751
64864	HUH751 TO R2	R2	HUH751
64881	HUH751 TO R2	R2	HUH751
64897	HUH751 TO R2	R2	HUH751
64901	HUH751 TO R2	R2	HUH751
64924	HUH751 TO R2	R2	HUH751
64928	HUH751 TO R2	R2	HUH751
6493	HUH751 TO R2	R2	HUH751
64946	HUH751 TO R2	R2	HUH751
6495	HUH751 TO R2	R2	HUH751
64965	HUH751 TO R2	R2	HUH751
64979	HUH751 TO R2	R2	HUH751
65005	HUH751 TO R2	R2	HUH751
65008	HUH751 TO R2	R2	HUH751
65055	HUH751 TO R2	R2	HUH751
65056	HUH751 TO R2	R2	HUH751
6507	HUH751 TO R2	R2	HUH751
65082	HUH751 TO R2	R2	HUH751
6510	HUH751 TO R2	R2	HUH751
65109	HUH751 TO R2	R2	HUH751
65117	HUH751 TO R2	R2	HUH751
6515	HUH751 TO R2	R2	HUH751
65251	HUH751 TO R2	R2	HUH751
6526	HUH751 TO R2	R2	HUH751
65263	HUH751 TO R2	R2	HUH751
65265	HUH751 TO R2	R2	HUH751
653121	HUH751 TO R2	R2	HUH751
6535	HUH751 TO R2	R2	HUH751
653857	HUH751 TO R2	R2	HUH751
654	HUH751 TO R2	R2	HUH751
6541	HUH751 TO R2	R2	HUH751
654340	HUH751 TO R2	R2	HUH751
654434	HUH751 TO R2	R2	HUH751
655	HUH751 TO R2	R2	HUH751
6566	HUH751 TO R2	R2	HUH751
6567	HUH751 TO R2	R2	HUH751
6584	HUH751 TO R2	R2	HUH751
6591	HUH751 TO R2	R2	HUH751
6595	HUH751 TO R2	R2	HUH751
6596	HUH751 TO R2	R2	HUH751
65975	HUH751 TO R2	R2	HUH751
65977	HUH751 TO R2	R2	HUH751
65985	HUH751 TO R2	R2	HUH751
65986	HUH751 TO R2	R2	HUH751
65993	HUH751 TO R2	R2	HUH751
65997	HUH751 TO R2	R2	HUH751
66000	HUH751 TO R2	R2	HUH751
6603	HUH751 TO R2	R2	HUH751
6605	HUH751 TO R2	R2	HUH751
661	HUH751 TO R2	R2	HUH751
6617	HUH751 TO R2	R2	HUH751
6619	HUH751 TO R2	R2	HUH751
6622	HUH751 TO R2	R2	HUH751
6631	HUH751 TO R2	R2	HUH751
6634	HUH751 TO R2	R2	HUH751
6643	HUH751 TO R2	R2	HUH751
6647	HUH751 TO R2	R2	HUH751
665	HUH751 TO R2	R2	HUH751
6650	HUH751 TO R2	R2	HUH751
6651	HUH751 TO R2	R2	HUH751
6668	HUH751 TO R2	R2	HUH751
6674	HUH751 TO R2	R2	HUH751
6678	HUH751 TO R2	R2	HUH751
6683	HUH751 TO R2	R2	HUH751
669	HUH751 TO R2	R2	HUH751
6691	HUH751 TO R2	R2	HUH751
672	HUH751 TO R2	R2	HUH751
6738	HUH751 TO R2	R2	HUH751
6742	HUH751 TO R2	R2	HUH751
6749	HUH751 TO R2	R2	HUH751
675	HUH751 TO R2	R2	HUH751
6760	HUH751 TO R2	R2	HUH751
6778	HUH751 TO R2	R2	HUH751
6785	HUH751 TO R2	R2	HUH751
6786	HUH751 TO R2	R2	HUH751
6787	HUH751 TO R2	R2	HUH751
6793	HUH751 TO R2	R2	HUH751
6814	HUH751 TO R2	R2	HUH751
6832	HUH751 TO R2	R2	HUH751
6835	HUH751 TO R2	R2	HUH751
6850	HUH751 TO R2	R2	HUH751
6868	HUH751 TO R2	R2	HUH751
687	HUH751 TO R2	R2	HUH751
6871	HUH751 TO R2	R2	HUH751
6873	HUH751 TO R2	R2	HUH751
6875	HUH751 TO R2	R2	HUH751
6882	HUH751 TO R2	R2	HUH751
6884	HUH751 TO R2	R2	HUH751
689	HUH751 TO R2	R2	HUH751
6891	HUH751 TO R2	R2	HUH751
6897	HUH751 TO R2	R2	HUH751
6901	HUH751 TO R2	R2	HUH751
6908	HUH751 TO R2	R2	HUH751
6924	HUH751 TO R2	R2	HUH751
6936	HUH751 TO R2	R2	HUH751
6940	HUH751 TO R2	R2	HUH751
6941	HUH751 TO R2	R2	HUH751
6949	HUH751 TO R2	R2	HUH751
6950	HUH751 TO R2	R2	HUH751
699	HUH751 TO R2	R2	HUH751
6990	HUH751 TO R2	R2	HUH751
7004	HUH751 TO R2	R2	HUH751
7013	HUH751 TO R2	R2	HUH751
7019	HUH751 TO R2	R2	HUH751
7020	HUH751 TO R2	R2	HUH751
7027	HUH751 TO R2	R2	HUH751
7029	HUH751 TO R2	R2	HUH751
7041	HUH751 TO R2	R2	HUH751
705	HUH751 TO R2	R2	HUH751
706	HUH751 TO R2	R2	HUH751
7071	HUH751 TO R2	R2	HUH751
7074	HUH751 TO R2	R2	HUH751
7076	HUH751 TO R2	R2	HUH751
7077	HUH751 TO R2	R2	HUH751
708	HUH751 TO R2	R2	HUH751
7086	HUH751 TO R2	R2	HUH751
7091	HUH751 TO R2	R2	HUH751
7095	HUH751 TO R2	R2	HUH751
7107	HUH751 TO R2	R2	HUH751
7110	HUH751 TO R2	R2	HUH751
7111	HUH751 TO R2	R2	HUH751
7137	HUH751 TO R2	R2	HUH751
7138	HUH751 TO R2	R2	HUH751
7158	HUH751 TO R2	R2	HUH751
7162	HUH751 TO R2	R2	HUH751
7164	HUH751 TO R2	R2	HUH751
7188	HUH751 TO R2	R2	HUH751
7216	HUH751 TO R2	R2	HUH751
7227	HUH751 TO R2	R2	HUH751
7249	HUH751 TO R2	R2	HUH751
7257	HUH751 TO R2	R2	HUH751
7259	HUH751 TO R2	R2	HUH751
7262	HUH751 TO R2	R2	HUH751
7266	HUH751 TO R2	R2	HUH751
7268	HUH751 TO R2	R2	HUH751
7270	HUH751 TO R2	R2	HUH751
727726	HUH751 TO R2	R2	HUH751
727768	HUH751 TO R2	R2	HUH751
727936	HUH751 TO R2	R2	HUH751
728485	HUH751 TO R2	R2	HUH751
728568	HUH751 TO R2	R2	HUH751
728613	HUH751 TO R2	R2	HUH751
729013	HUH751 TO R2	R2	HUH751
7291	HUH751 TO R2	R2	HUH751
729967	HUH751 TO R2	R2	HUH751
730236	HUH751 TO R2	R2	HUH751
731139	HUH751 TO R2	R2	HUH751
7317	HUH751 TO R2	R2	HUH751
7319	HUH751 TO R2	R2	HUH751
7322	HUH751 TO R2	R2	HUH751
7325	HUH751 TO R2	R2	HUH751
7327	HUH751 TO R2	R2	HUH751
7343	HUH751 TO R2	R2	HUH751
7347	HUH751 TO R2	R2	HUH751
7349	HUH751 TO R2	R2	HUH751
7368	HUH751 TO R2	R2	HUH751
7371	HUH751 TO R2	R2	HUH751
7385	HUH751 TO R2	R2	HUH751
7398	HUH751 TO R2	R2	HUH751
740	HUH751 TO R2	R2	HUH751
7405	HUH751 TO R2	R2	HUH751
7411	HUH751 TO R2	R2	HUH751
7424	HUH751 TO R2	R2	HUH751
7443	HUH751 TO R2	R2	HUH751
7453	HUH751 TO R2	R2	HUH751
7456	HUH751 TO R2	R2	HUH751
7474	HUH751 TO R2	R2	HUH751
7485	HUH751 TO R2	R2	HUH751
7490	HUH751 TO R2	R2	HUH751
7503	HUH751 TO R2	R2	HUH751
7504	HUH751 TO R2	R2	HUH751
7516	HUH751 TO R2	R2	HUH751
7517	HUH751 TO R2	R2	HUH751
7546	HUH751 TO R2	R2	HUH751
7547	HUH751 TO R2	R2	HUH751
7552	HUH751 TO R2	R2	HUH751
7564	HUH751 TO R2	R2	HUH751
7566	HUH751 TO R2	R2	HUH751
7569	HUH751 TO R2	R2	HUH751
757	HUH751 TO R2	R2	HUH751
7571	HUH751 TO R2	R2	HUH751
7572	HUH751 TO R2	R2	HUH751
7574	HUH751 TO R2	R2	HUH751
7580	HUH751 TO R2	R2	HUH751
7582	HUH751 TO R2	R2	HUH751
7597	HUH751 TO R2	R2	HUH751
760	HUH751 TO R2	R2	HUH751
7625	HUH751 TO R2	R2	HUH751
7626	HUH751 TO R2	R2	HUH751
767	HUH751 TO R2	R2	HUH751
7697	HUH751 TO R2	R2	HUH751
7699	HUH751 TO R2	R2	HUH751
770	HUH751 TO R2	R2	HUH751
7705	HUH751 TO R2	R2	HUH751
7727	HUH751 TO R2	R2	HUH751
7728	HUH751 TO R2	R2	HUH751
7730	HUH751 TO R2	R2	HUH751
7737	HUH751 TO R2	R2	HUH751
7739	HUH751 TO R2	R2	HUH751
7741	HUH751 TO R2	R2	HUH751
7752	HUH751 TO R2	R2	HUH751
7754	HUH751 TO R2	R2	HUH751
780	HUH751 TO R2	R2	HUH751
7837	HUH751 TO R2	R2	HUH751
7840	HUH751 TO R2	R2	HUH751
7846	HUH751 TO R2	R2	HUH751
7852	HUH751 TO R2	R2	HUH751
7867	HUH751 TO R2	R2	HUH751
7871	HUH751 TO R2	R2	HUH751
78990	HUH751 TO R2	R2	HUH751
78991	HUH751 TO R2	R2	HUH751
78994	HUH751 TO R2	R2	HUH751
78999	HUH751 TO R2	R2	HUH751
790	HUH751 TO R2	R2	HUH751
79001	HUH751 TO R2	R2	HUH751
79003	HUH751 TO R2	R2	HUH751
79009	HUH751 TO R2	R2	HUH751
79018	HUH751 TO R2	R2	HUH751
79019	HUH751 TO R2	R2	HUH751
79035	HUH751 TO R2	R2	HUH751
79036	HUH751 TO R2	R2	HUH751
79039	HUH751 TO R2	R2	HUH751
7905	HUH751 TO R2	R2	HUH751
79050	HUH751 TO R2	R2	HUH751
79058	HUH751 TO R2	R2	HUH751
79066	HUH751 TO R2	R2	HUH751
79068	HUH751 TO R2	R2	HUH751
79072	HUH751 TO R2	R2	HUH751
79074	HUH751 TO R2	R2	HUH751
79075	HUH751 TO R2	R2	HUH751
79077	HUH751 TO R2	R2	HUH751
79084	HUH751 TO R2	R2	HUH751
7913	HUH751 TO R2	R2	HUH751
79135	HUH751 TO R2	R2	HUH751
79139	HUH751 TO R2	R2	HUH751
79140	HUH751 TO R2	R2	HUH751
79145	HUH751 TO R2	R2	HUH751
79147	HUH751 TO R2	R2	HUH751
79154	HUH751 TO R2	R2	HUH751
79159	HUH751 TO R2	R2	HUH751
79161	HUH751 TO R2	R2	HUH751
79169	HUH751 TO R2	R2	HUH751
79184	HUH751 TO R2	R2	HUH751
79187	HUH751 TO R2	R2	HUH751
79191	HUH751 TO R2	R2	HUH751
79366	HUH751 TO R2	R2	HUH751
79447	HUH751 TO R2	R2	HUH751
79576	HUH751 TO R2	R2	HUH751
79581	HUH751 TO R2	R2	HUH751
79582	HUH751 TO R2	R2	HUH751
79583	HUH751 TO R2	R2	HUH751
79596	HUH751 TO R2	R2	HUH751
79600	HUH751 TO R2	R2	HUH751
79605	HUH751 TO R2	R2	HUH751
79612	HUH751 TO R2	R2	HUH751
79613	HUH751 TO R2	R2	HUH751
79621	HUH751 TO R2	R2	HUH751
79625	HUH751 TO R2	R2	HUH751
79627	HUH751 TO R2	R2	HUH751
79630	HUH751 TO R2	R2	HUH751
79632	HUH751 TO R2	R2	HUH751
79644	HUH751 TO R2	R2	HUH751
79649	HUH751 TO R2	R2	HUH751
7965	HUH751 TO R2	R2	HUH751
79657	HUH751 TO R2	R2	HUH751
79658	HUH751 TO R2	R2	HUH751
79659	HUH751 TO R2	R2	HUH751
79664	HUH751 TO R2	R2	HUH751
79665	HUH751 TO R2	R2	HUH751
79669	HUH751 TO R2	R2	HUH751
79675	HUH751 TO R2	R2	HUH751
79677	HUH751 TO R2	R2	HUH751
79682	HUH751 TO R2	R2	HUH751
79685	HUH751 TO R2	R2	HUH751
79691	HUH751 TO R2	R2	HUH751
79693	HUH751 TO R2	R2	HUH751
79695	HUH751 TO R2	R2	HUH751
797	HUH751 TO R2	R2	HUH751
79701	HUH751 TO R2	R2	HUH751
79710	HUH751 TO R2	R2	HUH751
79711	HUH751 TO R2	R2	HUH751
79720	HUH751 TO R2	R2	HUH751
79723	HUH751 TO R2	R2	HUH751
79724	HUH751 TO R2	R2	HUH751
79731	HUH751 TO R2	R2	HUH751
79736	HUH751 TO R2	R2	HUH751
79745	HUH751 TO R2	R2	HUH751
79751	HUH751 TO R2	R2	HUH751
79752	HUH751 TO R2	R2	HUH751
79754	HUH751 TO R2	R2	HUH751
7976	HUH751 TO R2	R2	HUH751
79774	HUH751 TO R2	R2	HUH751
79776	HUH751 TO R2	R2	HUH751
79780	HUH751 TO R2	R2	HUH751
79786	HUH751 TO R2	R2	HUH751
79801	HUH751 TO R2	R2	HUH751
79810	HUH751 TO R2	R2	HUH751
79823	HUH751 TO R2	R2	HUH751
79829	HUH751 TO R2	R2	HUH751
79832	HUH751 TO R2	R2	HUH751
79833	HUH751 TO R2	R2	HUH751
79850	HUH751 TO R2	R2	HUH751
79866	HUH751 TO R2	R2	HUH751
79868	HUH751 TO R2	R2	HUH751
79871	HUH751 TO R2	R2	HUH751
79884	HUH751 TO R2	R2	HUH751
79886	HUH751 TO R2	R2	HUH751
79888	HUH751 TO R2	R2	HUH751
79892	HUH751 TO R2	R2	HUH751
79897	HUH751 TO R2	R2	HUH751
79901	HUH751 TO R2	R2	HUH751
7991	HUH751 TO R2	R2	HUH751
79913	HUH751 TO R2	R2	HUH751
79918	HUH751 TO R2	R2	HUH751
79921	HUH751 TO R2	R2	HUH751
79922	HUH751 TO R2	R2	HUH751
79929	HUH751 TO R2	R2	HUH751
7993	HUH751 TO R2	R2	HUH751
79943	HUH751 TO R2	R2	HUH751
79954	HUH751 TO R2	R2	HUH751
79960	HUH751 TO R2	R2	HUH751
79968	HUH751 TO R2	R2	HUH751
79970	HUH751 TO R2	R2	HUH751
79971	HUH751 TO R2	R2	HUH751
79989	HUH751 TO R2	R2	HUH751
80003	HUH751 TO R2	R2	HUH751
80006	HUH751 TO R2	R2	HUH751
80011	HUH751 TO R2	R2	HUH751
80013	HUH751 TO R2	R2	HUH751
80017	HUH751 TO R2	R2	HUH751
80055	HUH751 TO R2	R2	HUH751
80059	HUH751 TO R2	R2	HUH751
80071	HUH751 TO R2	R2	HUH751
80110	HUH751 TO R2	R2	HUH751
80135	HUH751 TO R2	R2	HUH751
80145	HUH751 TO R2	R2	HUH751
80155	HUH751 TO R2	R2	HUH751
80167	HUH751 TO R2	R2	HUH751
80173	HUH751 TO R2	R2	HUH751
80178	HUH751 TO R2	R2	HUH751
80184	HUH751 TO R2	R2	HUH751
80196	HUH751 TO R2	R2	HUH751
80199	HUH751 TO R2	R2	HUH751
80209	HUH751 TO R2	R2	HUH751
80210	HUH751 TO R2	R2	HUH751
80213	HUH751 TO R2	R2	HUH751
80222	HUH751 TO R2	R2	HUH751
80230	HUH751 TO R2	R2	HUH751
80237	HUH751 TO R2	R2	HUH751
80263	HUH751 TO R2	R2	HUH751
80298	HUH751 TO R2	R2	HUH751
8030	HUH751 TO R2	R2	HUH751
80304	HUH751 TO R2	R2	HUH751
80312	HUH751 TO R2	R2	HUH751
80318	HUH751 TO R2	R2	HUH751
80324	HUH751 TO R2	R2	HUH751
80328	HUH751 TO R2	R2	HUH751
8050	HUH751 TO R2	R2	HUH751
8065	HUH751 TO R2	R2	HUH751
80712	HUH751 TO R2	R2	HUH751
80714	HUH751 TO R2	R2	HUH751
80723	HUH751 TO R2	R2	HUH751
80742	HUH751 TO R2	R2	HUH751
80745	HUH751 TO R2	R2	HUH751
80762	HUH751 TO R2	R2	HUH751
80775	HUH751 TO R2	R2	HUH751
80816	HUH751 TO R2	R2	HUH751
80817	HUH751 TO R2	R2	HUH751
80821	HUH751 TO R2	R2	HUH751
80823	HUH751 TO R2	R2	HUH751
80829	HUH751 TO R2	R2	HUH751
80854	HUH751 TO R2	R2	HUH751
80895	HUH751 TO R2	R2	HUH751
80896	HUH751 TO R2	R2	HUH751
8092	HUH751 TO R2	R2	HUH751
8099	HUH751 TO R2	R2	HUH751
81031	HUH751 TO R2	R2	HUH751
81034	HUH751 TO R2	R2	HUH751
81035	HUH751 TO R2	R2	HUH751
81037	HUH751 TO R2	R2	HUH751
8139	HUH751 TO R2	R2	HUH751
8140	HUH751 TO R2	R2	HUH751
8148	HUH751 TO R2	R2	HUH751
81490	HUH751 TO R2	R2	HUH751
81491	HUH751 TO R2	R2	HUH751
81537	HUH751 TO R2	R2	HUH751
81542	HUH751 TO R2	R2	HUH751
81550	HUH751 TO R2	R2	HUH751
81563	HUH751 TO R2	R2	HUH751
81565	HUH751 TO R2	R2	HUH751
81573	HUH751 TO R2	R2	HUH751
81577	HUH751 TO R2	R2	HUH751
81579	HUH751 TO R2	R2	HUH751
81602	HUH751 TO R2	R2	HUH751
81606	HUH751 TO R2	R2	HUH751
8161	HUH751 TO R2	R2	HUH751
81627	HUH751 TO R2	R2	HUH751
81706	HUH751 TO R2	R2	HUH751
81831	HUH751 TO R2	R2	HUH751
81839	HUH751 TO R2	R2	HUH751
81853	HUH751 TO R2	R2	HUH751
81857	HUH751 TO R2	R2	HUH751
8187	HUH751 TO R2	R2	HUH751
81887	HUH751 TO R2	R2	HUH751
81892	HUH751 TO R2	R2	HUH751
819	HUH751 TO R2	R2	HUH751
8192	HUH751 TO R2	R2	HUH751
8208	HUH751 TO R2	R2	HUH751
8209	HUH751 TO R2	R2	HUH751
8220	HUH751 TO R2	R2	HUH751
8233	HUH751 TO R2	R2	HUH751
8237	HUH751 TO R2	R2	HUH751
8239	HUH751 TO R2	R2	HUH751
824	HUH751 TO R2	R2	HUH751
8260	HUH751 TO R2	R2	HUH751
8266	HUH751 TO R2	R2	HUH751
8270	HUH751 TO R2	R2	HUH751
8303	HUH751 TO R2	R2	HUH751
8314	HUH751 TO R2	R2	HUH751
8317	HUH751 TO R2	R2	HUH751
8318	HUH751 TO R2	R2	HUH751
8320	HUH751 TO R2	R2	HUH751
8321	HUH751 TO R2	R2	HUH751
8323	HUH751 TO R2	R2	HUH751
8325	HUH751 TO R2	R2	HUH751
83451	HUH751 TO R2	R2	HUH751
83468	HUH751 TO R2	R2	HUH751
83480	HUH751 TO R2	R2	HUH751
83540	HUH751 TO R2	R2	HUH751
83543	HUH751 TO R2	R2	HUH751
83594	HUH751 TO R2	R2	HUH751
83595	HUH751 TO R2	R2	HUH751
83604	HUH751 TO R2	R2	HUH751
83608	HUH751 TO R2	R2	HUH751
83667	HUH751 TO R2	R2	HUH751
83690	HUH751 TO R2	R2	HUH751
83692	HUH751 TO R2	R2	HUH751
83700	HUH751 TO R2	R2	HUH751
83732	HUH751 TO R2	R2	HUH751
83742	HUH751 TO R2	R2	HUH751
83752	HUH751 TO R2	R2	HUH751
8382	HUH751 TO R2	R2	HUH751
83857	HUH751 TO R2	R2	HUH751
83861	HUH751 TO R2	R2	HUH751
83891	HUH751 TO R2	R2	HUH751
83903	HUH751 TO R2	R2	HUH751
83930	HUH751 TO R2	R2	HUH751
83932	HUH751 TO R2	R2	HUH751
83941	HUH751 TO R2	R2	HUH751
8395	HUH751 TO R2	R2	HUH751
83987	HUH751 TO R2	R2	HUH751
83989	HUH751 TO R2	R2	HUH751
83990	HUH751 TO R2	R2	HUH751
83992	HUH751 TO R2	R2	HUH751
84002	HUH751 TO R2	R2	HUH751
8402	HUH751 TO R2	R2	HUH751
84056	HUH751 TO R2	R2	HUH751
84057	HUH751 TO R2	R2	HUH751
84058	HUH751 TO R2	R2	HUH751
8406	HUH751 TO R2	R2	HUH751
84060	HUH751 TO R2	R2	HUH751
84061	HUH751 TO R2	R2	HUH751
84062	HUH751 TO R2	R2	HUH751
84067	HUH751 TO R2	R2	HUH751
84080	HUH751 TO R2	R2	HUH751
8409	HUH751 TO R2	R2	HUH751
84100	HUH751 TO R2	R2	HUH751
84101	HUH751 TO R2	R2	HUH751
84128	HUH751 TO R2	R2	HUH751
84131	HUH751 TO R2	R2	HUH751
84135	HUH751 TO R2	R2	HUH751
84140	HUH751 TO R2	R2	HUH751
84153	HUH751 TO R2	R2	HUH751
84154	HUH751 TO R2	R2	HUH751
84168	HUH751 TO R2	R2	HUH751
84172	HUH751 TO R2	R2	HUH751
84182	HUH751 TO R2	R2	HUH751
84188	HUH751 TO R2	R2	HUH751
84190	HUH751 TO R2	R2	HUH751
84193	HUH751 TO R2	R2	HUH751
84206	HUH751 TO R2	R2	HUH751
84230	HUH751 TO R2	R2	HUH751
84245	HUH751 TO R2	R2	HUH751
84247	HUH751 TO R2	R2	HUH751
84248	HUH751 TO R2	R2	HUH751
84250	HUH751 TO R2	R2	HUH751
84255	HUH751 TO R2	R2	HUH751
84259	HUH751 TO R2	R2	HUH751
84262	HUH751 TO R2	R2	HUH751
84268	HUH751 TO R2	R2	HUH751
8427	HUH751 TO R2	R2	HUH751
84270	HUH751 TO R2	R2	HUH751
84272	HUH751 TO R2	R2	HUH751
84273	HUH751 TO R2	R2	HUH751
84282	HUH751 TO R2	R2	HUH751
84284	HUH751 TO R2	R2	HUH751
84285	HUH751 TO R2	R2	HUH751
84294	HUH751 TO R2	R2	HUH751
84295	HUH751 TO R2	R2	HUH751
84296	HUH751 TO R2	R2	HUH751
84298	HUH751 TO R2	R2	HUH751
84300	HUH751 TO R2	R2	HUH751
84302	HUH751 TO R2	R2	HUH751
84303	HUH751 TO R2	R2	HUH751
84306	HUH751 TO R2	R2	HUH751
84307	HUH751 TO R2	R2	HUH751
84312	HUH751 TO R2	R2	HUH751
84317	HUH751 TO R2	R2	HUH751
84319	HUH751 TO R2	R2	HUH751
84320	HUH751 TO R2	R2	HUH751
84326	HUH751 TO R2	R2	HUH751
84334	HUH751 TO R2	R2	HUH751
8438	HUH751 TO R2	R2	HUH751
8439	HUH751 TO R2	R2	HUH751
8440	HUH751 TO R2	R2	HUH751
84437	HUH751 TO R2	R2	HUH751
8445	HUH751 TO R2	R2	HUH751
84450	HUH751 TO R2	R2	HUH751
84451	HUH751 TO R2	R2	HUH751
84455	HUH751 TO R2	R2	HUH751
84456	HUH751 TO R2	R2	HUH751
8449	HUH751 TO R2	R2	HUH751
8450	HUH751 TO R2	R2	HUH751
84516	HUH751 TO R2	R2	HUH751
84524	HUH751 TO R2	R2	HUH751
84532	HUH751 TO R2	R2	HUH751
8454	HUH751 TO R2	R2	HUH751
84541	HUH751 TO R2	R2	HUH751
84547	HUH751 TO R2	R2	HUH751
84548	HUH751 TO R2	R2	HUH751
84553	HUH751 TO R2	R2	HUH751
8458	HUH751 TO R2	R2	HUH751
8459	HUH751 TO R2	R2	HUH751
8462	HUH751 TO R2	R2	HUH751
84622	HUH751 TO R2	R2	HUH751
8464	HUH751 TO R2	R2	HUH751
84640	HUH751 TO R2	R2	HUH751
8467	HUH751 TO R2	R2	HUH751
84677	HUH751 TO R2	R2	HUH751
84678	HUH751 TO R2	R2	HUH751
84695	HUH751 TO R2	R2	HUH751
84705	HUH751 TO R2	R2	HUH751
84707	HUH751 TO R2	R2	HUH751
84709	HUH751 TO R2	R2	HUH751
8471	HUH751 TO R2	R2	HUH751
8473	HUH751 TO R2	R2	HUH751
84747	HUH751 TO R2	R2	HUH751
84749	HUH751 TO R2	R2	HUH751
8479	HUH751 TO R2	R2	HUH751
8480	HUH751 TO R2	R2	HUH751
8481	HUH751 TO R2	R2	HUH751
84823	HUH751 TO R2	R2	HUH751
84848	HUH751 TO R2	R2	HUH751
84851	HUH751 TO R2	R2	HUH751
84866	HUH751 TO R2	R2	HUH751
8487	HUH751 TO R2	R2	HUH751
84874	HUH751 TO R2	R2	HUH751
84876	HUH751 TO R2	R2	HUH751
84879	HUH751 TO R2	R2	HUH751
84881	HUH751 TO R2	R2	HUH751
84889	HUH751 TO R2	R2	HUH751
84890	HUH751 TO R2	R2	HUH751
84892	HUH751 TO R2	R2	HUH751
84894	HUH751 TO R2	R2	HUH751
84898	HUH751 TO R2	R2	HUH751
84900	HUH751 TO R2	R2	HUH751
84901	HUH751 TO R2	R2	HUH751
84904	HUH751 TO R2	R2	HUH751
84911	HUH751 TO R2	R2	HUH751
84912	HUH751 TO R2	R2	HUH751
8493	HUH751 TO R2	R2	HUH751
84933	HUH751 TO R2	R2	HUH751
84942	HUH751 TO R2	R2	HUH751
84946	HUH751 TO R2	R2	HUH751
84947	HUH751 TO R2	R2	HUH751
84948	HUH751 TO R2	R2	HUH751
84950	HUH751 TO R2	R2	HUH751
84955	HUH751 TO R2	R2	HUH751
84961	HUH751 TO R2	R2	HUH751
84967	HUH751 TO R2	R2	HUH751
84968	HUH751 TO R2	R2	HUH751
84969	HUH751 TO R2	R2	HUH751
84971	HUH751 TO R2	R2	HUH751
84984	HUH751 TO R2	R2	HUH751
84992	HUH751 TO R2	R2	HUH751
84996	HUH751 TO R2	R2	HUH751
85012	HUH751 TO R2	R2	HUH751
85016	HUH751 TO R2	R2	HUH751
85021	HUH751 TO R2	R2	HUH751
85025	HUH751 TO R2	R2	HUH751
8504	HUH751 TO R2	R2	HUH751
8516	HUH751 TO R2	R2	HUH751
8519	HUH751 TO R2	R2	HUH751
8525	HUH751 TO R2	R2	HUH751
8531	HUH751 TO R2	R2	HUH751
85313	HUH751 TO R2	R2	HUH751
85315	HUH751 TO R2	R2	HUH751
8533	HUH751 TO R2	R2	HUH751
85352	HUH751 TO R2	R2	HUH751
85369	HUH751 TO R2	R2	HUH751
85377	HUH751 TO R2	R2	HUH751
8538	HUH751 TO R2	R2	HUH751
8539	HUH751 TO R2	R2	HUH751
85395	HUH751 TO R2	R2	HUH751
85409	HUH751 TO R2	R2	HUH751
85416	HUH751 TO R2	R2	HUH751
85444	HUH751 TO R2	R2	HUH751
8545	HUH751 TO R2	R2	HUH751
85457	HUH751 TO R2	R2	HUH751
85460	HUH751 TO R2	R2	HUH751
85463	HUH751 TO R2	R2	HUH751
85476	HUH751 TO R2	R2	HUH751
85480	HUH751 TO R2	R2	HUH751
8555	HUH751 TO R2	R2	HUH751
8559	HUH751 TO R2	R2	HUH751
8560	HUH751 TO R2	R2	HUH751
8562	HUH751 TO R2	R2	HUH751
8565	HUH751 TO R2	R2	HUH751
8568	HUH751 TO R2	R2	HUH751
8572	HUH751 TO R2	R2	HUH751
8577	HUH751 TO R2	R2	HUH751
85865	HUH751 TO R2	R2	HUH751
8601	HUH751 TO R2	R2	HUH751
8602	HUH751 TO R2	R2	HUH751
8604	HUH751 TO R2	R2	HUH751
8607	HUH751 TO R2	R2	HUH751
8614	HUH751 TO R2	R2	HUH751
862	HUH751 TO R2	R2	HUH751
8624	HUH751 TO R2	R2	HUH751
8629	HUH751 TO R2	R2	HUH751
8630	HUH751 TO R2	R2	HUH751
8634	HUH751 TO R2	R2	HUH751
8635	HUH751 TO R2	R2	HUH751
8648	HUH751 TO R2	R2	HUH751
8649	HUH751 TO R2	R2	HUH751
865	HUH751 TO R2	R2	HUH751
8660	HUH751 TO R2	R2	HUH751
8664	HUH751 TO R2	R2	HUH751
8667	HUH751 TO R2	R2	HUH751
8668	HUH751 TO R2	R2	HUH751
8674	HUH751 TO R2	R2	HUH751
8683	HUH751 TO R2	R2	HUH751
8690	HUH751 TO R2	R2	HUH751
8715	HUH751 TO R2	R2	HUH751
8726	HUH751 TO R2	R2	HUH751
873	HUH751 TO R2	R2	HUH751
8739	HUH751 TO R2	R2	HUH751
8745	HUH751 TO R2	R2	HUH751
8767	HUH751 TO R2	R2	HUH751
8776	HUH751 TO R2	R2	HUH751
8777	HUH751 TO R2	R2	HUH751
8780	HUH751 TO R2	R2	HUH751
8790	HUH751 TO R2	R2	HUH751
8793	HUH751 TO R2	R2	HUH751
8795	HUH751 TO R2	R2	HUH751
8798	HUH751 TO R2	R2	HUH751
8799	HUH751 TO R2	R2	HUH751
8803	HUH751 TO R2	R2	HUH751
8804	HUH751 TO R2	R2	HUH751
8809	HUH751 TO R2	R2	HUH751
8819	HUH751 TO R2	R2	HUH751
8824	HUH751 TO R2	R2	HUH751
8834	HUH751 TO R2	R2	HUH751
8835	HUH751 TO R2	R2	HUH751
8846	HUH751 TO R2	R2	HUH751
8850	HUH751 TO R2	R2	HUH751
8851	HUH751 TO R2	R2	HUH751
8854	HUH751 TO R2	R2	HUH751
8859	HUH751 TO R2	R2	HUH751
8867	HUH751 TO R2	R2	HUH751
8872	HUH751 TO R2	R2	HUH751
88745	HUH751 TO R2	R2	HUH751
8880	HUH751 TO R2	R2	HUH751
8882	HUH751 TO R2	R2	HUH751
8883	HUH751 TO R2	R2	HUH751
8886	HUH751 TO R2	R2	HUH751
8888	HUH751 TO R2	R2	HUH751
8890	HUH751 TO R2	R2	HUH751
8891	HUH751 TO R2	R2	HUH751
8892	HUH751 TO R2	R2	HUH751
8895	HUH751 TO R2	R2	HUH751
8898	HUH751 TO R2	R2	HUH751
8899	HUH751 TO R2	R2	HUH751
890	HUH751 TO R2	R2	HUH751
8905	HUH751 TO R2	R2	HUH751
89122	HUH751 TO R2	R2	HUH751
8934	HUH751 TO R2	R2	HUH751
8936	HUH751 TO R2	R2	HUH751
894	HUH751 TO R2	R2	HUH751
8945	HUH751 TO R2	R2	HUH751
896	HUH751 TO R2	R2	HUH751
8971	HUH751 TO R2	R2	HUH751
8975	HUH751 TO R2	R2	HUH751
89796	HUH751 TO R2	R2	HUH751
898	HUH751 TO R2	R2	HUH751
89874	HUH751 TO R2	R2	HUH751
89890	HUH751 TO R2	R2	HUH751
89944	HUH751 TO R2	R2	HUH751
89978	HUH751 TO R2	R2	HUH751
900	HUH751 TO R2	R2	HUH751
90025	HUH751 TO R2	R2	HUH751
90075	HUH751 TO R2	R2	HUH751
90120	HUH751 TO R2	R2	HUH751
90135	HUH751 TO R2	R2	HUH751
9014	HUH751 TO R2	R2	HUH751
9016	HUH751 TO R2	R2	HUH751
90187	HUH751 TO R2	R2	HUH751
902	HUH751 TO R2	R2	HUH751
9025	HUH751 TO R2	R2	HUH751
90293	HUH751 TO R2	R2	HUH751
9031	HUH751 TO R2	R2	HUH751
90362	HUH751 TO R2	R2	HUH751
9039	HUH751 TO R2	R2	HUH751
90390	HUH751 TO R2	R2	HUH751
90416	HUH751 TO R2	R2	HUH751
90462	HUH751 TO R2	R2	HUH751
9050	HUH751 TO R2	R2	HUH751
9053	HUH751 TO R2	R2	HUH751
90624	HUH751 TO R2	R2	HUH751
90736	HUH751 TO R2	R2	HUH751
90799	HUH751 TO R2	R2	HUH751
90835	HUH751 TO R2	R2	HUH751
90843	HUH751 TO R2	R2	HUH751
90871	HUH751 TO R2	R2	HUH751
9088	HUH751 TO R2	R2	HUH751
9092	HUH751 TO R2	R2	HUH751
90933	HUH751 TO R2	R2	HUH751
90956	HUH751 TO R2	R2	HUH751
90957	HUH751 TO R2	R2	HUH751
9096	HUH751 TO R2	R2	HUH751
91012	HUH751 TO R2	R2	HUH751
9107	HUH751 TO R2	R2	HUH751
9112	HUH751 TO R2	R2	HUH751
91137	HUH751 TO R2	R2	HUH751
91147	HUH751 TO R2	R2	HUH751
9117	HUH751 TO R2	R2	HUH751
9118	HUH751 TO R2	R2	HUH751
91298	HUH751 TO R2	R2	HUH751
9130	HUH751 TO R2	R2	HUH751
9131	HUH751 TO R2	R2	HUH751
9134	HUH751 TO R2	R2	HUH751
9135	HUH751 TO R2	R2	HUH751
91392	HUH751 TO R2	R2	HUH751
9141	HUH751 TO R2	R2	HUH751
91419	HUH751 TO R2	R2	HUH751
9144	HUH751 TO R2	R2	HUH751
9145	HUH751 TO R2	R2	HUH751
9147	HUH751 TO R2	R2	HUH751
9156	HUH751 TO R2	R2	HUH751
91574	HUH751 TO R2	R2	HUH751
91582	HUH751 TO R2	R2	HUH751
91612	HUH751 TO R2	R2	HUH751
91614	HUH751 TO R2	R2	HUH751
91624	HUH751 TO R2	R2	HUH751
91694	HUH751 TO R2	R2	HUH751
91752	HUH751 TO R2	R2	HUH751
91768	HUH751 TO R2	R2	HUH751
91775	HUH751 TO R2	R2	HUH751
91801	HUH751 TO R2	R2	HUH751
9183	HUH751 TO R2	R2	HUH751
91869	HUH751 TO R2	R2	HUH751
91875	HUH751 TO R2	R2	HUH751
9188	HUH751 TO R2	R2	HUH751
91947	HUH751 TO R2	R2	HUH751
91949	HUH751 TO R2	R2	HUH751
9200	HUH751 TO R2	R2	HUH751
92002	HUH751 TO R2	R2	HUH751
9201	HUH751 TO R2	R2	HUH751
9202	HUH751 TO R2	R2	HUH751
92105	HUH751 TO R2	R2	HUH751
92140	HUH751 TO R2	R2	HUH751
9219	HUH751 TO R2	R2	HUH751
9221	HUH751 TO R2	R2	HUH751
92259	HUH751 TO R2	R2	HUH751
92305	HUH751 TO R2	R2	HUH751
92345	HUH751 TO R2	R2	HUH751
92399	HUH751 TO R2	R2	HUH751
9240	HUH751 TO R2	R2	HUH751
9241	HUH751 TO R2	R2	HUH751
9252	HUH751 TO R2	R2	HUH751
9253	HUH751 TO R2	R2	HUH751
9254	HUH751 TO R2	R2	HUH751
92597	HUH751 TO R2	R2	HUH751
92609	HUH751 TO R2	R2	HUH751
9262	HUH751 TO R2	R2	HUH751
9265	HUH751 TO R2	R2	HUH751
9270	HUH751 TO R2	R2	HUH751
9274	HUH751 TO R2	R2	HUH751
9277	HUH751 TO R2	R2	HUH751
9282	HUH751 TO R2	R2	HUH751
92822	HUH751 TO R2	R2	HUH751
92856	HUH751 TO R2	R2	HUH751
92922	HUH751 TO R2	R2	HUH751
92979	HUH751 TO R2	R2	HUH751
93	HUH751 TO R2	R2	HUH751
930	HUH751 TO R2	R2	HUH751
93099	HUH751 TO R2	R2	HUH751
93166	HUH751 TO R2	R2	HUH751
9317	HUH751 TO R2	R2	HUH751
9319	HUH751 TO R2	R2	HUH751
9326	HUH751 TO R2	R2	HUH751
9330	HUH751 TO R2	R2	HUH751
9331	HUH751 TO R2	R2	HUH751
9338	HUH751 TO R2	R2	HUH751
93380	HUH751 TO R2	R2	HUH751
9343	HUH751 TO R2	R2	HUH751
9353	HUH751 TO R2	R2	HUH751
9355	HUH751 TO R2	R2	HUH751
93550	HUH751 TO R2	R2	HUH751
93587	HUH751 TO R2	R2	HUH751
93594	HUH751 TO R2	R2	HUH751
9367	HUH751 TO R2	R2	HUH751
9392	HUH751 TO R2	R2	HUH751
9397	HUH751 TO R2	R2	HUH751
93973	HUH751 TO R2	R2	HUH751
94005	HUH751 TO R2	R2	HUH751
94015	HUH751 TO R2	R2	HUH751
94056	HUH751 TO R2	R2	HUH751
9406	HUH751 TO R2	R2	HUH751
94081	HUH751 TO R2	R2	HUH751
9409	HUH751 TO R2	R2	HUH751
94104	HUH751 TO R2	R2	HUH751
9412	HUH751 TO R2	R2	HUH751
94121	HUH751 TO R2	R2	HUH751
9419	HUH751 TO R2	R2	HUH751
9421	HUH751 TO R2	R2	HUH751
9425	HUH751 TO R2	R2	HUH751
9435	HUH751 TO R2	R2	HUH751
9442	HUH751 TO R2	R2	HUH751
9452	HUH751 TO R2	R2	HUH751
9453	HUH751 TO R2	R2	HUH751
9455	HUH751 TO R2	R2	HUH751
9456	HUH751 TO R2	R2	HUH751
9459	HUH751 TO R2	R2	HUH751
9467	HUH751 TO R2	R2	HUH751
9482	HUH751 TO R2	R2	HUH751
9486	HUH751 TO R2	R2	HUH751
9487	HUH751 TO R2	R2	HUH751
9488	HUH751 TO R2	R2	HUH751
9489	HUH751 TO R2	R2	HUH751
9500	HUH751 TO R2	R2	HUH751
9508	HUH751 TO R2	R2	HUH751
9510	HUH751 TO R2	R2	HUH751
9516	HUH751 TO R2	R2	HUH751
9517	HUH751 TO R2	R2	HUH751
9519	HUH751 TO R2	R2	HUH751
9520	HUH751 TO R2	R2	HUH751
9521	HUH751 TO R2	R2	HUH751
9522	HUH751 TO R2	R2	HUH751
9529	HUH751 TO R2	R2	HUH751
9531	HUH751 TO R2	R2	HUH751
9533	HUH751 TO R2	R2	HUH751
9538	HUH751 TO R2	R2	HUH751
9555	HUH751 TO R2	R2	HUH751
9556	HUH751 TO R2	R2	HUH751
9559	HUH751 TO R2	R2	HUH751
9577	HUH751 TO R2	R2	HUH751
9581	HUH751 TO R2	R2	HUH751
9582	HUH751 TO R2	R2	HUH751
9585	HUH751 TO R2	R2	HUH751
9590	HUH751 TO R2	R2	HUH751
9603	HUH751 TO R2	R2	HUH751
9604	HUH751 TO R2	R2	HUH751
9609	HUH751 TO R2	R2	HUH751
961	HUH751 TO R2	R2	HUH751
9617	HUH751 TO R2	R2	HUH751
9631	HUH751 TO R2	R2	HUH751
9637	HUH751 TO R2	R2	HUH751
9638	HUH751 TO R2	R2	HUH751
9639	HUH751 TO R2	R2	HUH751
9643	HUH751 TO R2	R2	HUH751
9646	HUH751 TO R2	R2	HUH751
9647	HUH751 TO R2	R2	HUH751
965	HUH751 TO R2	R2	HUH751
9652	HUH751 TO R2	R2	HUH751
9656	HUH751 TO R2	R2	HUH751
9657	HUH751 TO R2	R2	HUH751
966	HUH751 TO R2	R2	HUH751
9662	HUH751 TO R2	R2	HUH751
96764	HUH751 TO R2	R2	HUH751
9684	HUH751 TO R2	R2	HUH751
9688	HUH751 TO R2	R2	HUH751
9690	HUH751 TO R2	R2	HUH751
9694	HUH751 TO R2	R2	HUH751
97	HUH751 TO R2	R2	HUH751
9706	HUH751 TO R2	R2	HUH751
9735	HUH751 TO R2	R2	HUH751
9737	HUH751 TO R2	R2	HUH751
9738	HUH751 TO R2	R2	HUH751
9739	HUH751 TO R2	R2	HUH751
9743	HUH751 TO R2	R2	HUH751
9745	HUH751 TO R2	R2	HUH751
9748	HUH751 TO R2	R2	HUH751
975	HUH751 TO R2	R2	HUH751
9751	HUH751 TO R2	R2	HUH751
9766	HUH751 TO R2	R2	HUH751
9770	HUH751 TO R2	R2	HUH751
9774	HUH751 TO R2	R2	HUH751
9775	HUH751 TO R2	R2	HUH751
9783	HUH751 TO R2	R2	HUH751
9790	HUH751 TO R2	R2	HUH751
9791	HUH751 TO R2	R2	HUH751
9793	HUH751 TO R2	R2	HUH751
9801	HUH751 TO R2	R2	HUH751
9804	HUH751 TO R2	R2	HUH751
9805	HUH751 TO R2	R2	HUH751
9810	HUH751 TO R2	R2	HUH751
9816	HUH751 TO R2	R2	HUH751
9818	HUH751 TO R2	R2	HUH751
9821	HUH751 TO R2	R2	HUH751
9823	HUH751 TO R2	R2	HUH751
9824	HUH751 TO R2	R2	HUH751
9832	HUH751 TO R2	R2	HUH751
9836	HUH751 TO R2	R2	HUH751
9839	HUH751 TO R2	R2	HUH751
9848	HUH751 TO R2	R2	HUH751
9851	HUH751 TO R2	R2	HUH751
9854	HUH751 TO R2	R2	HUH751
9858	HUH751 TO R2	R2	HUH751
9861	HUH751 TO R2	R2	HUH751
9862	HUH751 TO R2	R2	HUH751
987	HUH751 TO R2	R2	HUH751
9873	HUH751 TO R2	R2	HUH751
988	HUH751 TO R2	R2	HUH751
9882	HUH751 TO R2	R2	HUH751
9894	HUH751 TO R2	R2	HUH751
9897	HUH751 TO R2	R2	HUH751
9900	HUH751 TO R2	R2	HUH751
9910	HUH751 TO R2	R2	HUH751
9912	HUH751 TO R2	R2	HUH751
9915	HUH751 TO R2	R2	HUH751
9920	HUH751 TO R2	R2	HUH751
9921	HUH751 TO R2	R2	HUH751
9933	HUH751 TO R2	R2	HUH751
9935	HUH751 TO R2	R2	HUH751
9945	HUH751 TO R2	R2	HUH751
9946	HUH751 TO R2	R2	HUH751
9949	HUH751 TO R2	R2	HUH751
9955	HUH751 TO R2	R2	HUH751
9972	HUH751 TO R2	R2	HUH751
9978	HUH751 TO R2	R2	HUH751
9994	HUH751 TO R2	R2	HUH751
9997	HUH751 TO R2	R2	HUH751
6372	R1 TO R109	R1	R109
55388	R1 TO R109	R1	R109
51514	R1 TO R109	R1	R109
55540	R1 TO R109	R1	R109
990	R1 TO R109	R1	R109
9922	R1 TO R109	R1	R109
389421	R1 TO R109	R1	R109
79733	R1 TO R109	R1	R109
154796	R1 TO R109	R1	R109
142	R1 TO R109	R1	R109
5156	R1 TO R109	R1	R109
22943	R1 TO R109	R1	R109
4163	R1 TO R109	R1	R109
1036	R1 TO R109	R1	R109
6291	R1 TO R109	R1	R109
214	R1 TO R109	R1	R109
2752	R1 TO R109	R1	R109
4069	R1 TO R109	R1	R109
57198	R1 TO R109	R1	R109
64757	R1 TO R109	R1	R109
55732	R1 TO R109	R1	R109
9156	R1 TO R109	R1	R109
4173	R1 TO R109	R1	R109
220963	R1 TO R109	R1	R109
2639	R1 TO R109	R1	R109
4234	R1 TO R109	R1	R109
83879	R1 TO R109	R1	R109
51177	R1 TO R109	R1	R109
57412	R1 TO R109	R1	R109
4288	R1 TO R109	R1	R109
3251	R1 TO R109	R1	R109
83596	R1 TO R109	R1	R109
55621	R1 TO R109	R1	R109
360	R1 TO R109	R1	R109
10560	R1 TO R109	R1	R109
29922	R1 TO R109	R1	R109
3148	R1 TO R109	R1	R109
8536	R1 TO R109	R1	R109
4171	R1 TO R109	R1	R109
51537	R1 TO R109	R1	R109
255738	R1 TO R109	R1	R109
64976	R1 TO R109	R1	R109
113115	R1 TO R109	R1	R109
8318	R1 TO R109	R1	R109
57205	R1 TO R109	R1	R109
51116	R1 TO R109	R1	R109
8886	R1 TO R109	R1	R109
6581	R1 TO R109	R1	R109
10036	R1 TO R109	R1	R109
5202	R1 TO R109	R1	R109
9200	R1 TO R109	R1	R109
6431	R1 TO R109	R1	R109
11165	R1 TO R109	R1	R109
10056	R1 TO R109	R1	R109
51611	R1 TO R109	R1	R109
10440	R1 TO R109	R1	R109
116461	R1 TO R109	R1	R109
4998	R1 TO R109	R1	R109
10606	R1 TO R109	R1	R109
56652	R1 TO R109	R1	R109
56987	R1 TO R109	R1	R109
7064	R1 TO R109	R1	R109
80324	R1 TO R109	R1	R109
3627	R1 TO R109	R1	R109
1786	R1 TO R109	R1	R109
84986	R1 TO R109	R1	R109
84365	R1 TO R109	R1	R109
23277	R1 TO R109	R1	R109
2289	R1 TO R109	R1	R109
4830	R1 TO R109	R1	R109
5997	R1 TO R109	R1	R109
90381	R1 TO R109	R1	R109
7678	R1 TO R109	R1	R109
23462	R1 TO R109	R1	R109
641	R1 TO R109	R1	R109
1736	R1 TO R109	R1	R109
51602	R1 TO R109	R1	R109
4927	R1 TO R109	R1	R109
84798	R1 TO R109	R1	R109
10465	R1 TO R109	R1	R109
80742	R1 TO R109	R1	R109
51073	R1 TO R109	R1	R109
2146	R1 TO R109	R1	R109
1123	R1 TO R109	R1	R109
4931	R1 TO R109	R1	R109
5557	R1 TO R109	R1	R109
11339	R1 TO R109	R1	R109
9601	R1 TO R109	R1	R109
84134	R1 TO R109	R1	R109
2177	R1 TO R109	R1	R109
3930	R1 TO R109	R1	R109
11266	R1 TO R109	R1	R109
81571	R1 TO R109	R1	R109
79174	R1 TO R109	R1	R109
55559	R1 TO R109	R1	R109
9816	R1 TO R109	R1	R109
26271	R1 TO R109	R1	R109
11168	R1 TO R109	R1	R109
54865	R1 TO R109	R1	R109
81887	R1 TO R109	R1	R109
29969	R1 TO R109	R1	R109
56922	R1 TO R109	R1	R109
29107	R1 TO R109	R1	R109
84930	R1 TO R109	R1	R109
23212	R1 TO R109	R1	R109
23528	R1 TO R109	R1	R109
54517	R1 TO R109	R1	R109
84131	R1 TO R109	R1	R109
2534	R1 TO R109	R1	R109
9701	R1 TO R109	R1	R109
29920	R1 TO R109	R1	R109
4116	R1 TO R109	R1	R109
8436	R1 TO R109	R1	R109
3192	R1 TO R109	R1	R109
81890	R1 TO R109	R1	R109
64175	R1 TO R109	R1	R109
64858	R1 TO R109	R1	R109
51377	R1 TO R109	R1	R109
51491	R1 TO R109	R1	R109
2956	R1 TO R109	R1	R109
6240	R1 TO R109	R1	R109
5244	R1 TO R109	R1	R109
1050	R1 TO R109	R1	R109
54976	R1 TO R109	R1	R109
7941	R1 TO R109	R1	R109
6675	R1 TO R109	R1	R109
5471	R1 TO R109	R1	R109
148170	R1 TO R109	R1	R109
10038	R1 TO R109	R1	R109
9497	R1 TO R109	R1	R109
2271	R1 TO R109	R1	R109
7159	R1 TO R109	R1	R109
64710	R1 TO R109	R1	R109
1660	R1 TO R109	R1	R109
140462	R1 TO R109	R1	R109
3183	R1 TO R109	R1	R109
9882	R1 TO R109	R1	R109
22882	R1 TO R109	R1	R109
55857	R1 TO R109	R1	R109
11243	R1 TO R109	R1	R109
10293	R1 TO R109	R1	R109
2638	R1 TO R109	R1	R109
3161	R1 TO R109	R1	R109
4175	R1 TO R109	R1	R109
55215	R1 TO R109	R1	R109
84916	R1 TO R109	R1	R109
7104	R1 TO R109	R1	R109
57003	R1 TO R109	R1	R109
1434	R1 TO R109	R1	R109
3992	R1 TO R109	R1	R109
115024	R1 TO R109	R1	R109
57122	R1 TO R109	R1	R109
122769	R1 TO R109	R1	R109
92140	R1 TO R109	R1	R109
10856	R1 TO R109	R1	R109
8125	R1 TO R109	R1	R109
144455	R1 TO R109	R1	R109
23590	R1 TO R109	R1	R109
2290	R1 TO R109	R1	R109
4835	R1 TO R109	R1	R109
29089	R1 TO R109	R1	R109
11130	R1 TO R109	R1	R109
1153	R1 TO R109	R1	R109
28234	R1 TO R109	R1	R109
8438	R1 TO R109	R1	R109
8805	R1 TO R109	R1	R109
65009	R1 TO R109	R1	R109
2920	R1 TO R109	R1	R109
1854	R1 TO R109	R1	R109
55759	R1 TO R109	R1	R109
5108	R1 TO R109	R1	R109
90701	R1 TO R109	R1	R109
162681	R1 TO R109	R1	R109
84946	R1 TO R109	R1	R109
1119	R1 TO R109	R1	R109
339448	R1 TO R109	R1	R109
26155	R1 TO R109	R1	R109
23266	R1 TO R109	R1	R109
83636	R1 TO R109	R1	R109
65008	R1 TO R109	R1	R109
5569	R1 TO R109	R1	R109
55037	R1 TO R109	R1	R109
8907	R1 TO R109	R1	R109
65080	R1 TO R109	R1	R109
55609	R1 TO R109	R1	R109
6812	R1 TO R109	R1	R109
9328	R1 TO R109	R1	R109
23464	R1 TO R109	R1	R109
7298	R1 TO R109	R1	R109
378708	R1 TO R109	R1	R109
203069	R1 TO R109	R1	R109
2071	R1 TO R109	R1	R109
11142	R1 TO R109	R1	R109
80746	R1 TO R109	R1	R109
64412	R1 TO R109	R1	R109
5631	R1 TO R109	R1	R109
81704	R1 TO R109	R1	R109
4212	R1 TO R109	R1	R109
1663	R1 TO R109	R1	R109
50628	R1 TO R109	R1	R109
1385	R1 TO R109	R1	R109
22920	R1 TO R109	R1	R109
10615	R1 TO R109	R1	R109
81611	R1 TO R109	R1	R109
25800	R1 TO R109	R1	R109
4001	R1 TO R109	R1	R109
63931	R1 TO R109	R1	R109
9962	R1 TO R109	R1	R109
51690	R1 TO R109	R1	R109
83871	R1 TO R109	R1	R109
2786	R1 TO R109	R1	R109
64425	R1 TO R109	R1	R109
115098	R1 TO R109	R1	R109
10594	R1 TO R109	R1	R109
4839	R1 TO R109	R1	R109
7374	R1 TO R109	R1	R109
9700	R1 TO R109	R1	R109
56919	R1 TO R109	R1	R109
10403	R1 TO R109	R1	R109
93081	R1 TO R109	R1	R109
11221	R1 TO R109	R1	R109
10783	R1 TO R109	R1	R109
29893	R1 TO R109	R1	R109
23082	R1 TO R109	R1	R109
7343	R1 TO R109	R1	R109
60436	R1 TO R109	R1	R109
29781	R1 TO R109	R1	R109
11244	R1 TO R109	R1	R109
121441	R1 TO R109	R1	R109
5985	R1 TO R109	R1	R109
25900	R1 TO R109	R1	R109
54962	R1 TO R109	R1	R109
7205	R1 TO R109	R1	R109
117143	R1 TO R109	R1	R109
83695	R1 TO R109	R1	R109
2590	R1 TO R109	R1	R109
4723	R1 TO R109	R1	R109
24140	R1 TO R109	R1	R109
6364	R1 TO R109	R1	R109
10994	R1 TO R109	R1	R109
51629	R1 TO R109	R1	R109
3397	R1 TO R109	R1	R109
57647	R1 TO R109	R1	R109
93474	R1 TO R109	R1	R109
708	R1 TO R109	R1	R109
79033	R1 TO R109	R1	R109
80308	R1 TO R109	R1	R109
5300	R1 TO R109	R1	R109
6738	R1 TO R109	R1	R109
51728	R1 TO R109	R1	R109
2648	R1 TO R109	R1	R109
8975	R1 TO R109	R1	R109
4731	R1 TO R109	R1	R109
55131	R1 TO R109	R1	R109
51001	R1 TO R109	R1	R109
3608	R1 TO R109	R1	R109
23411	R1 TO R109	R1	R109
54898	R1 TO R109	R1	R109
51184	R1 TO R109	R1	R109
5707	R1 TO R109	R1	R109
3980	R1 TO R109	R1	R109
8086	R1 TO R109	R1	R109
7919	R1 TO R109	R1	R109
25936	R1 TO R109	R1	R109
90624	R1 TO R109	R1	R109
3033	R1 TO R109	R1	R109
9733	R1 TO R109	R1	R109
7036	R1 TO R109	R1	R109
642533	R1 TO R109	R1	R109
36	R1 TO R109	R1	R109
5118	R1 TO R109	R1	R109
5422	R1 TO R109	R1	R109
283871	R1 TO R109	R1	R109
55758	R1 TO R109	R1	R109
79682	R1 TO R109	R1	R109
8091	R1 TO R109	R1	R109
5984	R1 TO R109	R1	R109
64756	R1 TO R109	R1	R109
6604	R1 TO R109	R1	R109
5982	R1 TO R109	R1	R109
79612	R1 TO R109	R1	R109
51497	R1 TO R109	R1	R109
10067	R1 TO R109	R1	R109
8703	R1 TO R109	R1	R109
9898	R1 TO R109	R1	R109
517	R1 TO R109	R1	R109
10052	R1 TO R109	R1	R109
9675	R1 TO R109	R1	R109
2521	R1 TO R109	R1	R109
30968	R1 TO R109	R1	R109
10419	R1 TO R109	R1	R109
65095	R1 TO R109	R1	R109
130916	R1 TO R109	R1	R109
89890	R1 TO R109	R1	R109
25896	R1 TO R109	R1	R109
4128	R1 TO R109	R1	R109
8891	R1 TO R109	R1	R109
7873	R1 TO R109	R1	R109
64785	R1 TO R109	R1	R109
7268	R1 TO R109	R1	R109
6597	R1 TO R109	R1	R109
6241	R1 TO R109	R1	R109
1031	R1 TO R109	R1	R109
25974	R1 TO R109	R1	R109
10810	R1 TO R109	R1	R109
8914	R1 TO R109	R1	R109
55347	R1 TO R109	R1	R109
10963	R1 TO R109	R1	R109
3607	R1 TO R109	R1	R109
149603	R1 TO R109	R1	R109
84275	R1 TO R109	R1	R109
9125	R1 TO R109	R1	R109
1453	R1 TO R109	R1	R109
10113	R1 TO R109	R1	R109
200081	R1 TO R109	R1	R109
80025	R1 TO R109	R1	R109
10525	R1 TO R109	R1	R109
26064	R1 TO R109	R1	R109
9759	R1 TO R109	R1	R109
3837	R1 TO R109	R1	R109
5000	R1 TO R109	R1	R109
1173	R1 TO R109	R1	R109
1615	R1 TO R109	R1	R109
6427	R1 TO R109	R1	R109
51726	R1 TO R109	R1	R109
11332	R1 TO R109	R1	R109
91404	R1 TO R109	R1	R109
80010	R1 TO R109	R1	R109
375056	R1 TO R109	R1	R109
3189	R1 TO R109	R1	R109
56647	R1 TO R109	R1	R109
5983	R1 TO R109	R1	R109
55791	R1 TO R109	R1	R109
25842	R1 TO R109	R1	R109
501	R1 TO R109	R1	R109
8697	R1 TO R109	R1	R109
9837	R1 TO R109	R1	R109
145645	R1 TO R109	R1	R109
7520	R1 TO R109	R1	R109
84128	R1 TO R109	R1	R109
27440	R1 TO R109	R1	R109
51203	R1 TO R109	R1	R109
55374	R1 TO R109	R1	R109
10987	R1 TO R109	R1	R109
113174	R1 TO R109	R1	R109
116092	R1 TO R109	R1	R109
25929	R1 TO R109	R1	R109
3400	R1 TO R109	R1	R109
471	R1 TO R109	R1	R109
28987	R1 TO R109	R1	R109
11135	R1 TO R109	R1	R109
55571	R1 TO R109	R1	R109
9879	R1 TO R109	R1	R109
23077	R1 TO R109	R1	R109
54475	R1 TO R109	R1	R109
439	R1 TO R109	R1	R109
7465	R1 TO R109	R1	R109
23644	R1 TO R109	R1	R109
117145	R1 TO R109	R1	R109
6434	R1 TO R109	R1	R109
23028	R1 TO R109	R1	R109
8815	R1 TO R109	R1	R109
7753	R1 TO R109	R1	R109
402055	R1 TO R109	R1	R109
51379	R1 TO R109	R1	R109
22907	R1 TO R109	R1	R109
56892	R1 TO R109	R1	R109
55149	R1 TO R109	R1	R109
80304	R1 TO R109	R1	R109
9810	R1 TO R109	R1	R109
51530	R1 TO R109	R1	R109
29090	R1 TO R109	R1	R109
56257	R1 TO R109	R1	R109
10250	R1 TO R109	R1	R109
2800	R1 TO R109	R1	R109
23070	R1 TO R109	R1	R109
55508	R1 TO R109	R1	R109
580	R1 TO R109	R1	R109
146059	R1 TO R109	R1	R109
8106	R1 TO R109	R1	R109
4086	R1 TO R109	R1	R109
55033	R1 TO R109	R1	R109
1396	R1 TO R109	R1	R109
84864	R1 TO R109	R1	R109
10244	R1 TO R109	R1	R109
26589	R1 TO R109	R1	R109
54107	R1 TO R109	R1	R109
10980	R1 TO R109	R1	R109
7398	R1 TO R109	R1	R109
55304	R1 TO R109	R1	R109
388	R1 TO R109	R1	R109
29882	R1 TO R109	R1	R109
7443	R1 TO R109	R1	R109
23360	R1 TO R109	R1	R109
271	R1 TO R109	R1	R109
55249	R1 TO R109	R1	R109
64745	R1 TO R109	R1	R109
22929	R1 TO R109	R1	R109
9093	R1 TO R109	R1	R109
23621	R1 TO R109	R1	R109
148327	R1 TO R109	R1	R109
9015	R1 TO R109	R1	R109
93436	R1 TO R109	R1	R109
9414	R1 TO R109	R1	R109
4221	R1 TO R109	R1	R109
29028	R1 TO R109	R1	R109
23532	R1 TO R109	R1	R109
25904	R1 TO R109	R1	R109
29941	R1 TO R109	R1	R109
2218	R1 TO R109	R1	R109
64434	R1 TO R109	R1	R109
92667	R1 TO R109	R1	R109
79080	R1 TO R109	R1	R109
55239	R1 TO R109	R1	R109
252983	R1 TO R109	R1	R109
6628	R1 TO R109	R1	R109
23510	R1 TO R109	R1	R109
54892	R1 TO R109	R1	R109
23283	R1 TO R109	R1	R109
387103	R1 TO R109	R1	R109
79611	R1 TO R109	R1	R109
79004	R1 TO R109	R1	R109
7184	R1 TO R109	R1	R109
10799	R1 TO R109	R1	R109
4172	R1 TO R109	R1	R109
8208	R1 TO R109	R1	R109
2267	R1 TO R109	R1	R109
11340	R1 TO R109	R1	R109
9662	R1 TO R109	R1	R109
80755	R1 TO R109	R1	R109
10199	R1 TO R109	R1	R109
4085	R1 TO R109	R1	R109
23258	R1 TO R109	R1	R109
51312	R1 TO R109	R1	R109
55086	R1 TO R109	R1	R109
7770	R1 TO R109	R1	R109
146198	R1 TO R109	R1	R109
23566	R1 TO R109	R1	R109
10459	R1 TO R109	R1	R109
55339	R1 TO R109	R1	R109
6662	R1 TO R109	R1	R109
5930	R1 TO R109	R1	R109
93323	R1 TO R109	R1	R109
27005	R1 TO R109	R1	R109
25888	R1 TO R109	R1	R109
55660	R1 TO R109	R1	R109
79622	R1 TO R109	R1	R109
5036	R1 TO R109	R1	R109
84450	R1 TO R109	R1	R109
57531	R1 TO R109	R1	R109
55127	R1 TO R109	R1	R109
3171	R1 TO R109	R1	R109
63922	R1 TO R109	R1	R109
3678	R1 TO R109	R1	R109
79074	R1 TO R109	R1	R109
79665	R1 TO R109	R1	R109
79590	R1 TO R109	R1	R109
200916	R1 TO R109	R1	R109
899	R1 TO R109	R1	R109
7272	R1 TO R109	R1	R109
23271	R1 TO R109	R1	R109
9787	R1 TO R109	R1	R109
79587	R1 TO R109	R1	R109
54908	R1 TO R109	R1	R109
285367	R1 TO R109	R1	R109
11047	R1 TO R109	R1	R109
23160	R1 TO R109	R1	R109
84080	R1 TO R109	R1	R109
5827	R1 TO R109	R1	R109
80155	R1 TO R109	R1	R109
10534	R1 TO R109	R1	R109
23594	R1 TO R109	R1	R109
7384	R1 TO R109	R1	R109
6905	R1 TO R109	R1	R109
55616	R1 TO R109	R1	R109
142678	R1 TO R109	R1	R109
1209	R1 TO R109	R1	R109
1964	R1 TO R109	R1	R109
131118	R1 TO R109	R1	R109
10838	R1 TO R109	R1	R109
79832	R1 TO R109	R1	R109
79915	R1 TO R109	R1	R109
9688	R1 TO R109	R1	R109
10714	R1 TO R109	R1	R109
2852	R1 TO R109	R1	R109
9987	R1 TO R109	R1	R109
64801	R1 TO R109	R1	R109
28952	R1 TO R109	R1	R109
84129	R1 TO R109	R1	R109
65057	R1 TO R109	R1	R109
1802	R1 TO R109	R1	R109
55432	R1 TO R109	R1	R109
10910	R1 TO R109	R1	R109
84057	R1 TO R109	R1	R109
5981	R1 TO R109	R1	R109
26275	R1 TO R109	R1	R109
26058	R1 TO R109	R1	R109
55135	R1 TO R109	R1	R109
27148	R1 TO R109	R1	R109
56342	R1 TO R109	R1	R109
1894	R1 TO R109	R1	R109
22926	R1 TO R109	R1	R109
25792	R1 TO R109	R1	R109
4728	R1 TO R109	R1	R109
3028	R1 TO R109	R1	R109
64844	R1 TO R109	R1	R109
54504	R1 TO R109	R1	R109
55178	R1 TO R109	R1	R109
8148	R1 TO R109	R1	R109
2118	R1 TO R109	R1	R109
51735	R1 TO R109	R1	R109
84250	R1 TO R109	R1	R109
119559	R1 TO R109	R1	R109
5546	R1 TO R109	R1	R109
11091	R1 TO R109	R1	R109
5045	R1 TO R109	R1	R109
10717	R1 TO R109	R1	R109
64943	R1 TO R109	R1	R109
55635	R1 TO R109	R1	R109
92312	R1 TO R109	R1	R109
55278	R1 TO R109	R1	R109
84993	R1 TO R109	R1	R109
4833	R1 TO R109	R1	R109
8295	R1 TO R109	R1	R109
91875	R1 TO R109	R1	R109
4802	R1 TO R109	R1	R109
85364	R1 TO R109	R1	R109
10514	R1 TO R109	R1	R109
387640	R1 TO R109	R1	R109
3398	R1 TO R109	R1	R109
342979	R1 TO R109	R1	R109
114299	R1 TO R109	R1	R109
245812	R1 TO R109	R1	R109
78994	R1 TO R109	R1	R109
84126	R1 TO R109	R1	R109
57106	R1 TO R109	R1	R109
79072	R1 TO R109	R1	R109
79595	R1 TO R109	R1	R109
83732	R1 TO R109	R1	R109
3105	R1 TO R109	R1	R109
10926	R1 TO R109	R1	R109
283989	R1 TO R109	R1	R109
10637	R1 TO R109	R1	R109
23332	R1 TO R109	R1	R109
23252	R1 TO R109	R1	R109
5424	R1 TO R109	R1	R109
1138	R1 TO R109	R1	R109
9410	R1 TO R109	R1	R109
118788	R1 TO R109	R1	R109
4337	R1 TO R109	R1	R109
5019	R1 TO R109	R1	R109
79731	R1 TO R109	R1	R109
3683	R1 TO R109	R1	R109
8434	R1 TO R109	R1	R109
10726	R1 TO R109	R1	R109
5411	R1 TO R109	R1	R109
125113	R1 TO R109	R1	R109
23350	R1 TO R109	R1	R109
60386	R1 TO R109	R1	R109
677824	R1 TO R109	R1	R109
7701	R1 TO R109	R1	R109
55329	R1 TO R109	R1	R109
79075	R1 TO R109	R1	R109
23398	R1 TO R109	R1	R109
84318	R1 TO R109	R1	R109
23433	R1 TO R109	R1	R109
399818	R1 TO R109	R1	R109
80178	R1 TO R109	R1	R109
10695	R1 TO R109	R1	R109
55308	R1 TO R109	R1	R109
151648	R1 TO R109	R1	R109
3268	R1 TO R109	R1	R109
148266	R1 TO R109	R1	R109
10654	R1 TO R109	R1	R109
90480	R1 TO R109	R1	R109
79019	R1 TO R109	R1	R109
10482	R1 TO R109	R1	R109
1465	R1 TO R109	R1	R109
55110	R1 TO R109	R1	R109
79171	R1 TO R109	R1	R109
64093	R1 TO R109	R1	R109
157773	R1 TO R109	R1	R109
90025	R1 TO R109	R1	R109
2921	R1 TO R109	R1	R109
23649	R1 TO R109	R1	R109
5087	R1 TO R109	R1	R109
7112	R1 TO R109	R1	R109
83759	R1 TO R109	R1	R109
9909	R1 TO R109	R1	R109
4436	R1 TO R109	R1	R109
50861	R1 TO R109	R1	R109
8864	R1 TO R109	R1	R109
25840	R1 TO R109	R1	R109
10528	R1 TO R109	R1	R109
7090	R1 TO R109	R1	R109
875	R1 TO R109	R1	R109
705	R1 TO R109	R1	R109
85458	R1 TO R109	R1	R109
55251	R1 TO R109	R1	R109
55572	R1 TO R109	R1	R109
286826	R1 TO R109	R1	R109
55183	R1 TO R109	R1	R109
5216	R1 TO R109	R1	R109
6596	R1 TO R109	R1	R109
55631	R1 TO R109	R1	R109
79621	R1 TO R109	R1	R109
9315	R1 TO R109	R1	R109
79723	R1 TO R109	R1	R109
2968	R1 TO R109	R1	R109
64105	R1 TO R109	R1	R109
23640	R1 TO R109	R1	R109
128308	R1 TO R109	R1	R109
25885	R1 TO R109	R1	R109
55719	R1 TO R109	R1	R109
54948	R1 TO R109	R1	R109
6491	R1 TO R109	R1	R109
5606	R1 TO R109	R1	R109
3265	R1 TO R109	R1	R109
57691	R1 TO R109	R1	R109
79070	R1 TO R109	R1	R109
4719	R1 TO R109	R1	R109
10635	R1 TO R109	R1	R109
22936	R1 TO R109	R1	R109
55247	R1 TO R109	R1	R109
1639	R1 TO R109	R1	R109
2175	R1 TO R109	R1	R109
29117	R1 TO R109	R1	R109
9735	R1 TO R109	R1	R109
3070	R1 TO R109	R1	R109
81930	R1 TO R109	R1	R109
7553	R1 TO R109	R1	R109
5702	R1 TO R109	R1	R109
7531	R1 TO R109	R1	R109
83733	R1 TO R109	R1	R109
55248	R1 TO R109	R1	R109
6908	R1 TO R109	R1	R109
3833	R1 TO R109	R1	R109
115908	R1 TO R109	R1	R109
345	R1 TO R109	R1	R109
5451	R1 TO R109	R1	R109
8682	R1 TO R109	R1	R109
283489	R1 TO R109	R1	R109
23047	R1 TO R109	R1	R109
11316	R1 TO R109	R1	R109
130507	R1 TO R109	R1	R109
54830	R1 TO R109	R1	R109
84315	R1 TO R109	R1	R109
5236	R1 TO R109	R1	R109
11129	R1 TO R109	R1	R109
84221	R1 TO R109	R1	R109
26610	R1 TO R109	R1	R109
4678	R1 TO R109	R1	R109
147949	R1 TO R109	R1	R109
8884	R1 TO R109	R1	R109
84950	R1 TO R109	R1	R109
84171	R1 TO R109	R1	R109
388722	R1 TO R109	R1	R109
9486	R1 TO R109	R1	R109
84078	R1 TO R109	R1	R109
8439	R1 TO R109	R1	R109
112869	R1 TO R109	R1	R109
1124	R1 TO R109	R1	R109
65986	R1 TO R109	R1	R109
56912	R1 TO R109	R1	R109
23354	R1 TO R109	R1	R109
2582	R1 TO R109	R1	R109
3336	R1 TO R109	R1	R109
131076	R1 TO R109	R1	R109
91120	R1 TO R109	R1	R109
26257	R1 TO R109	R1	R109
65999	R1 TO R109	R1	R109
8504	R1 TO R109	R1	R109
375444	R1 TO R109	R1	R109
64149	R1 TO R109	R1	R109
56731	R1 TO R109	R1	R109
6625	R1 TO R109	R1	R109
54680	R1 TO R109	R1	R109
200894	R1 TO R109	R1	R109
8790	R1 TO R109	R1	R109
154467	R1 TO R109	R1	R109
23642	R1 TO R109	R1	R109
10592	R1 TO R109	R1	R109
54801	R1 TO R109	R1	R109
92691	R1 TO R109	R1	R109
29914	R1 TO R109	R1	R109
55723	R1 TO R109	R1	R109
26354	R1 TO R109	R1	R109
79596	R1 TO R109	R1	R109
126208	R1 TO R109	R1	R109
8836	R1 TO R109	R1	R109
26168	R1 TO R109	R1	R109
163786	R1 TO R109	R1	R109
10051	R1 TO R109	R1	R109
84988	R1 TO R109	R1	R109
348995	R1 TO R109	R1	R109
4528	R1 TO R109	R1	R109
51018	R1 TO R109	R1	R109
1763	R1 TO R109	R1	R109
5426	R1 TO R109	R1	R109
55835	R1 TO R109	R1	R109
9530	R1 TO R109	R1	R109
8479	R1 TO R109	R1	R109
744	R1 TO R109	R1	R109
7317	R1 TO R109	R1	R109
51309	R1 TO R109	R1	R109
55210	R1 TO R109	R1	R109
10902	R1 TO R109	R1	R109
8971	R1 TO R109	R1	R109
80205	R1 TO R109	R1	R109
57082	R1 TO R109	R1	R109
79003	R1 TO R109	R1	R109
8883	R1 TO R109	R1	R109
51133	R1 TO R109	R1	R109
55780	R1 TO R109	R1	R109
220001	R1 TO R109	R1	R109
440145	R1 TO R109	R1	R109
29974	R1 TO R109	R1	R109
23066	R1 TO R109	R1	R109
731	R1 TO R109	R1	R109
51182	R1 TO R109	R1	R109
54505	R1 TO R109	R1	R109
134466	R1 TO R109	R1	R109
5547	R1 TO R109	R1	R109
284004	R1 TO R109	R1	R109
6941	R1 TO R109	R1	R109
353274	R1 TO R109	R1	R109
80071	R1 TO R109	R1	R109
9129	R1 TO R109	R1	R109
57650	R1 TO R109	R1	R109
7486	R1 TO R109	R1	R109
672	R1 TO R109	R1	R109
57153	R1 TO R109	R1	R109
23178	R1 TO R109	R1	R109
5536	R1 TO R109	R1	R109
4041	R1 TO R109	R1	R109
84288	R1 TO R109	R1	R109
4801	R1 TO R109	R1	R109
11138	R1 TO R109	R1	R109
55074	R1 TO R109	R1	R109
65265	R1 TO R109	R1	R109
123169	R1 TO R109	R1	R109
116842	R1 TO R109	R1	R109
5378	R1 TO R109	R1	R109
23421	R1 TO R109	R1	R109
3978	R1 TO R109	R1	R109
2192	R1 TO R109	R1	R109
729810	R1 TO R109	R1	R109
4522	R1 TO R109	R1	R109
79862	R1 TO R109	R1	R109
26747	R1 TO R109	R1	R109
389906	R1 TO R109	R1	R109
8819	R1 TO R109	R1	R109
80142	R1 TO R109	R1	R109
26284	R1 TO R109	R1	R109
129804	R1 TO R109	R1	R109
9900	R1 TO R109	R1	R109
7175	R1 TO R109	R1	R109
9585	R1 TO R109	R1	R109
55937	R1 TO R109	R1	R109
6470	R1 TO R109	R1	R109
8352	R1 TO R109	R1	R109
10721	R1 TO R109	R1	R109
64216	R1 TO R109	R1	R109
90378	R1 TO R109	R1	R109
80063	R1 TO R109	R1	R109
80206	R1 TO R109	R1	R109
56648	R1 TO R109	R1	R109
79830	R1 TO R109	R1	R109
189	R1 TO R109	R1	R109
2624	R1 TO R109	R1	R109
6741	R1 TO R109	R1	R109
55003	R1 TO R109	R1	R109
152518	R1 TO R109	R1	R109
51025	R1 TO R109	R1	R109
25909	R1 TO R109	R1	R109
54963	R1 TO R109	R1	R109
7587	R1 TO R109	R1	R109
675	R1 TO R109	R1	R109
158135	R1 TO R109	R1	R109
80318	R1 TO R109	R1	R109
23481	R1 TO R109	R1	R109
1102	R1 TO R109	R1	R109
2395	R1 TO R109	R1	R109
9666	R1 TO R109	R1	R109
3712	R1 TO R109	R1	R109
84547	R1 TO R109	R1	R109
51078	R1 TO R109	R1	R109
2181	R1 TO R109	R1	R109
55657	R1 TO R109	R1	R109
261734	R1 TO R109	R1	R109
10791	R1 TO R109	R1	R109
55506	R1 TO R109	R1	R109
677838	R1 TO R109	R1	R109
10915	R1 TO R109	R1	R109
84705	R1 TO R109	R1	R109
57703	R1 TO R109	R1	R109
1506	R1 TO R109	R1	R109
7157	R1 TO R109	R1	R109
146760	R1 TO R109	R1	R109
23764	R1 TO R109	R1	R109
1723	R1 TO R109	R1	R109
7704	R1 TO R109	R1	R109
5902	R1 TO R109	R1	R109
1386	R1 TO R109	R1	R109
388507	R1 TO R109	R1	R109
79847	R1 TO R109	R1	R109
9580	R1 TO R109	R1	R109
55320	R1 TO R109	R1	R109
3233	R1 TO R109	R1	R109
126070	R1 TO R109	R1	R109
57060	R1 TO R109	R1	R109
3170	R1 TO R109	R1	R109
51427	R1 TO R109	R1	R109
6300	R1 TO R109	R1	R109
389792	R1 TO R109	R1	R109
84634	R1 TO R109	R1	R109
9924	R1 TO R109	R1	R109
5142	R1 TO R109	R1	R109
28959	R1 TO R109	R1	R109
57696	R1 TO R109	R1	R109
90233	R1 TO R109	R1	R109
201164	R1 TO R109	R1	R109
10891	R1 TO R109	R1	R109
10622	R1 TO R109	R1	R109
717	R1 TO R109	R1	R109
28996	R1 TO R109	R1	R109
79746	R1 TO R109	R1	R109
114571	R1 TO R109	R1	R109
51156	R1 TO R109	R1	R109
22995	R1 TO R109	R1	R109
25788	R1 TO R109	R1	R109
286257	R1 TO R109	R1	R109
93594	R1 TO R109	R1	R109
10161	R1 TO R109	R1	R109
9994	R1 TO R109	R1	R109
55269	R1 TO R109	R1	R109
56259	R1 TO R109	R1	R109
8367	R1 TO R109	R1	R109
3187	R1 TO R109	R1	R109
79768	R1 TO R109	R1	R109
9584	R1 TO R109	R1	R109
64062	R1 TO R109	R1	R109
4913	R1 TO R109	R1	R109
56623	R1 TO R109	R1	R109
1326	R1 TO R109	R1	R109
8899	R1 TO R109	R1	R109
55686	R1 TO R109	R1	R109
27000	R1 TO R109	R1	R109
5324	R1 TO R109	R1	R109
121457	R1 TO R109	R1	R109
55128	R1 TO R109	R1	R109
404093	R1 TO R109	R1	R109
90525	R1 TO R109	R1	R109
57697	R1 TO R109	R1	R109
8175	R1 TO R109	R1	R109
2027	R1 TO R109	R1	R109
8464	R1 TO R109	R1	R109
26160	R1 TO R109	R1	R109
54997	R1 TO R109	R1	R109
1105	R1 TO R109	R1	R109
5980	R1 TO R109	R1	R109
51134	R1 TO R109	R1	R109
55285	R1 TO R109	R1	R109
387082	R1 TO R109	R1	R109
11064	R1 TO R109	R1	R109
133584	R1 TO R109	R1	R109
152877	R1 TO R109	R1	R109
84952	R1 TO R109	R1	R109
1062	R1 TO R109	R1	R109
65110	R1 TO R109	R1	R109
100128191	R1 TO R109	R1	R109
9360	R1 TO R109	R1	R109
51710	R1 TO R109	R1	R109
285346	R1 TO R109	R1	R109
9849	R1 TO R109	R1	R109
201292	R1 TO R109	R1	R109
905	R1 TO R109	R1	R109
9984	R1 TO R109	R1	R109
93953	R1 TO R109	R1	R109
10129	R1 TO R109	R1	R109
1901	R1 TO R109	R1	R109
684959	R1 TO R109	R1	R109
283130	R1 TO R109	R1	R109
257218	R1 TO R109	R1	R109
6447	R1 TO R109	R1	R109
2165	R1 TO R109	R1	R109
114770	R1 TO R109	R1	R109
7639	R1 TO R109	R1	R109
91975	R1 TO R109	R1	R109
3181	R1 TO R109	R1	R109
90592	R1 TO R109	R1	R109
55332	R1 TO R109	R1	R109
155400	R1 TO R109	R1	R109
2194	R1 TO R109	R1	R109
84296	R1 TO R109	R1	R109
79677	R1 TO R109	R1	R109
58155	R1 TO R109	R1	R109
254428	R1 TO R109	R1	R109
145270	R1 TO R109	R1	R109
9824	R1 TO R109	R1	R109
7580	R1 TO R109	R1	R109
10172	R1 TO R109	R1	R109
65109	R1 TO R109	R1	R109
51166	R1 TO R109	R1	R109
201283	R1 TO R109	R1	R109
92344	R1 TO R109	R1	R109
4851	R1 TO R109	R1	R109
51575	R1 TO R109	R1	R109
280	R1 TO R109	R1	R109
130872	R1 TO R109	R1	R109
343099	R1 TO R109	R1	R109
462	R1 TO R109	R1	R109
383	R1 TO R109	R1	R109
2161	R1 TO R109	R1	R109
3087	R1 TO R109	R1	R109
5577	R1 TO R109	R1	R109
3240	R1 TO R109	R1	R109
6920	R1 TO R109	R1	R109
10468	R1 TO R109	R1	R109
7447	R1 TO R109	R1	R109
6299	R1 TO R109	R1	R109
5649	R1 TO R109	R1	R109
57669	R1 TO R109	R1	R109
1361	R1 TO R109	R1	R109
55084	R1 TO R109	R1	R109
26278	R1 TO R109	R1	R109
122060	R1 TO R109	R1	R109
343450	R1 TO R109	R1	R109
253827	R1 TO R109	R1	R109
718	R1 TO R109	R1	R109
79191	R1 TO R109	R1	R109
2153	R1 TO R109	R1	R109
3670	R1 TO R109	R1	R109
26577	R1 TO R109	R1	R109
64577	R1 TO R109	R1	R109
350	R1 TO R109	R1	R109
5004	R1 TO R109	R1	R109
2892	R1 TO R109	R1	R109
7060	R1 TO R109	R1	R109
7106	R1 TO R109	R1	R109
5168	R1 TO R109	R1	R109
9543	R1 TO R109	R1	R109
6935	R1 TO R109	R1	R109
7371	R1 TO R109	R1	R109
11254	R1 TO R109	R1	R109
5427	R1 TO R109	R1	R109
4811	R1 TO R109	R1	R109
9131	R1 TO R109	R1	R109
5005	R1 TO R109	R1	R109
1111	R1 TO R109	R1	R109
114991	R1 TO R109	R1	R109
3231	R1 TO R109	R1	R109
56992	R1 TO R109	R1	R109
1806	R1 TO R109	R1	R109
165055	R1 TO R109	R1	R109
255043	R1 TO R109	R1	R109
8645	R1 TO R109	R1	R109
55704	R1 TO R109	R1	R109
220042	R1 TO R109	R1	R109
51022	R1 TO R109	R1	R109
10417	R1 TO R109	R1	R109
1942	R1 TO R109	R1	R109
3250	R1 TO R109	R1	R109
4192	R1 TO R109	R1	R109
491	R1 TO R109	R1	R109
57608	R1 TO R109	R1	R109
79783	R1 TO R109	R1	R109
83988	R1 TO R109	R1	R109
59342	R1 TO R109	R1	R109
1063	R1 TO R109	R1	R109
5629	R1 TO R109	R1	R109
344838	R1 TO R109	R1	R109
3291	R1 TO R109	R1	R109
2919	R1 TO R109	R1	R109
54953	R1 TO R109	R1	R109
92342	R1 TO R109	R1	R109
259266	R1 TO R109	R1	R109
83540	R1 TO R109	R1	R109
9928	R1 TO R109	R1	R109
1602	R1 TO R109	R1	R109
5090	R1 TO R109	R1	R109
85865	R1 TO R109	R1	R109
221895	R1 TO R109	R1	R109
197	R1 TO R109	R1	R109
340252	R1 TO R109	R1	R109
163782	R1 TO R109	R1	R109
5926	R1 TO R109	R1	R109
3026	R1 TO R109	R1	R109
136895	R1 TO R109	R1	R109
84699	R1 TO R109	R1	R109
140828	R1 TO R109	R1	R109
57728	R1 TO R109	R1	R109
10464	R1 TO R109	R1	R109
1060	R1 TO R109	R1	R109
162417	R1 TO R109	R1	R109
23253	R1 TO R109	R1	R109
7077	R1 TO R109	R109	R1
4680	R1 TO R109	R109	R1
3866	R1 TO R109	R109	R1
25849	R1 TO R109	R109	R1
9388	R1 TO R109	R109	R1
9053	R1 TO R109	R109	R1
59084	R1 TO R109	R109	R1
64922	R1 TO R109	R109	R1
55083	R1 TO R109	R109	R1
51703	R1 TO R109	R109	R1
6284	R1 TO R109	R109	R1
26996	R1 TO R109	R109	R1
116496	R1 TO R109	R109	R1
51171	R1 TO R109	R109	R1
89765	R1 TO R109	R109	R1
26504	R1 TO R109	R109	R1
94240	R1 TO R109	R109	R1
1200	R1 TO R109	R109	R1
54704	R1 TO R109	R109	R1
29785	R1 TO R109	R109	R1
727916	R1 TO R109	R109	R1
401548	R1 TO R109	R109	R1
440	R1 TO R109	R109	R1
7436	R1 TO R109	R109	R1
66008	R1 TO R109	R109	R1
6948	R1 TO R109	R109	R1
25797	R1 TO R109	R109	R1
2745	R1 TO R109	R109	R1
4052	R1 TO R109	R109	R1
8537	R1 TO R109	R109	R1
81606	R1 TO R109	R109	R1
83999	R1 TO R109	R109	R1
54800	R1 TO R109	R109	R1
79817	R1 TO R109	R109	R1
283537	R1 TO R109	R109	R1
5865	R1 TO R109	R109	R1
6564	R1 TO R109	R109	R1
54836	R1 TO R109	R109	R1
57181	R1 TO R109	R109	R1
5476	R1 TO R109	R109	R1
175	R1 TO R109	R109	R1
6286	R1 TO R109	R109	R1
11226	R1 TO R109	R109	R1
23052	R1 TO R109	R109	R1
27345	R1 TO R109	R109	R1
221	R1 TO R109	R109	R1
2557	R1 TO R109	R109	R1
120227	R1 TO R109	R109	R1
11034	R1 TO R109	R109	R1
8804	R1 TO R109	R109	R1
10099	R1 TO R109	R109	R1
55829	R1 TO R109	R109	R1
9637	R1 TO R109	R109	R1
427	R1 TO R109	R109	R1
10567	R1 TO R109	R109	R1
255743	R1 TO R109	R109	R1
8349	R1 TO R109	R109	R1
11031	R1 TO R109	R109	R1
26959	R1 TO R109	R109	R1
8614	R1 TO R109	R109	R1
7164	R1 TO R109	R109	R1
665	R1 TO R109	R109	R1
7481	R1 TO R109	R109	R1
23673	R1 TO R109	R109	R1
51573	R1 TO R109	R109	R1
54884	R1 TO R109	R109	R1
5567	R1 TO R109	R109	R1
7430	R1 TO R109	R109	R1
91768	R1 TO R109	R109	R1
256281	R1 TO R109	R109	R1
376267	R1 TO R109	R109	R1
2581	R1 TO R109	R109	R1
9334	R1 TO R109	R109	R1
5270	R1 TO R109	R109	R1
27032	R1 TO R109	R109	R1
8507	R1 TO R109	R109	R1
8324	R1 TO R109	R109	R1
130399	R1 TO R109	R109	R1
5509	R1 TO R109	R109	R1
10404	R1 TO R109	R109	R1
51098	R1 TO R109	R109	R1
4036	R1 TO R109	R109	R1
10493	R1 TO R109	R109	R1
10231	R1 TO R109	R109	R1
55331	R1 TO R109	R109	R1
5025	R1 TO R109	R109	R1
2317	R1 TO R109	R109	R1
2306	R1 TO R109	R109	R1
5521	R1 TO R109	R109	R1
200728	R1 TO R109	R109	R1
5906	R1 TO R109	R109	R1
222484	R1 TO R109	R109	R1
2697	R1 TO R109	R109	R1
79919	R1 TO R109	R109	R1
122416	R1 TO R109	R109	R1
7429	R1 TO R109	R109	R1
199920	R1 TO R109	R109	R1
9353	R1 TO R109	R109	R1
6653	R1 TO R109	R109	R1
254531	R1 TO R109	R109	R1
55333	R1 TO R109	R109	R1
56944	R1 TO R109	R109	R1
5332	R1 TO R109	R109	R1
80704	R1 TO R109	R109	R1
7869	R1 TO R109	R109	R1
4084	R1 TO R109	R109	R1
3909	R1 TO R109	R109	R1
4942	R1 TO R109	R109	R1
51652	R1 TO R109	R109	R1
9528	R1 TO R109	R109	R1
51429	R1 TO R109	R109	R1
4758	R1 TO R109	R109	R1
6303	R1 TO R109	R109	R1
80315	R1 TO R109	R109	R1
1303	R1 TO R109	R109	R1
10079	R1 TO R109	R109	R1
11001	R1 TO R109	R109	R1
64359	R1 TO R109	R109	R1
388610	R1 TO R109	R109	R1
4214	R1 TO R109	R109	R1
27010	R1 TO R109	R109	R1
2617	R1 TO R109	R109	R1
58985	R1 TO R109	R109	R1
23471	R1 TO R109	R109	R1
84079	R1 TO R109	R109	R1
4645	R1 TO R109	R109	R1
9961	R1 TO R109	R109	R1
5663	R1 TO R109	R109	R1
79443	R1 TO R109	R109	R1
149840	R1 TO R109	R109	R1
65258	R1 TO R109	R109	R1
116372	R1 TO R109	R109	R1
83667	R1 TO R109	R109	R1
57688	R1 TO R109	R109	R1
283375	R1 TO R109	R109	R1
9886	R1 TO R109	R109	R1
55612	R1 TO R109	R109	R1
57132	R1 TO R109	R109	R1
57460	R1 TO R109	R109	R1
133	R1 TO R109	R109	R1
55741	R1 TO R109	R109	R1
8460	R1 TO R109	R109	R1
26002	R1 TO R109	R109	R1
3223	R1 TO R109	R109	R1
79799	R1 TO R109	R109	R1
57659	R1 TO R109	R109	R1
23097	R1 TO R109	R109	R1
8566	R1 TO R109	R109	R1
27072	R1 TO R109	R109	R1
327	R1 TO R109	R109	R1
5058	R1 TO R109	R109	R1
57185	R1 TO R109	R109	R1
130535	R1 TO R109	R109	R1
3628	R1 TO R109	R109	R1
334	R1 TO R109	R109	R1
54913	R1 TO R109	R109	R1
5523	R1 TO R109	R109	R1
643160	R1 TO R109	R109	R1
79932	R1 TO R109	R109	R1
1022	R1 TO R109	R109	R1
529	R1 TO R109	R109	R1
29923	R1 TO R109	R109	R1
30844	R1 TO R109	R109	R1
59338	R1 TO R109	R109	R1
2954	R1 TO R109	R109	R1
253152	R1 TO R109	R109	R1
8635	R1 TO R109	R109	R1
1075	R1 TO R109	R109	R1
2195	R1 TO R109	R109	R1
9289	R1 TO R109	R109	R1
3482	R1 TO R109	R109	R1
23171	R1 TO R109	R109	R1
81579	R1 TO R109	R109	R1
3693	R1 TO R109	R109	R1
29095	R1 TO R109	R109	R1
27293	R1 TO R109	R109	R1
55204	R1 TO R109	R109	R1
54896	R1 TO R109	R109	R1
627	R1 TO R109	R109	R1
1824	R1 TO R109	R109	R1
4130	R1 TO R109	R109	R1
51246	R1 TO R109	R109	R1
643224	R1 TO R109	R109	R1
961	R1 TO R109	R109	R1
347	R1 TO R109	R109	R1
3073	R1 TO R109	R109	R1
7718	R1 TO R109	R109	R1
10144	R1 TO R109	R109	R1
1318	R1 TO R109	R109	R1
79991	R1 TO R109	R109	R1
7071	R1 TO R109	R109	R1
5051	R1 TO R109	R109	R1
51390	R1 TO R109	R109	R1
25932	R1 TO R109	R109	R1
3990	R1 TO R109	R109	R1
7360	R1 TO R109	R109	R1
64065	R1 TO R109	R109	R1
11282	R1 TO R109	R109	R1
6554	R1 TO R109	R109	R1
7915	R1 TO R109	R109	R1
222068	R1 TO R109	R109	R1
81609	R1 TO R109	R109	R1
5495	R1 TO R109	R109	R1
64215	R1 TO R109	R109	R1
4734	R1 TO R109	R109	R1
4054	R1 TO R109	R109	R1
4094	R1 TO R109	R109	R1
10552	R1 TO R109	R109	R1
9249	R1 TO R109	R109	R1
10435	R1 TO R109	R109	R1
51071	R1 TO R109	R109	R1
10397	R1 TO R109	R109	R1
51382	R1 TO R109	R109	R1
89853	R1 TO R109	R109	R1
10170	R1 TO R109	R109	R1
23023	R1 TO R109	R109	R1
55856	R1 TO R109	R109	R1
28962	R1 TO R109	R109	R1
79634	R1 TO R109	R109	R1
3459	R1 TO R109	R109	R1
26056	R1 TO R109	R109	R1
57522	R1 TO R109	R109	R1
5319	R1 TO R109	R109	R1
402415	R1 TO R109	R109	R1
29953	R1 TO R109	R109	R1
2896	R1 TO R109	R109	R1
259173	R1 TO R109	R109	R1
727957	R1 TO R109	R109	R1
54873	R1 TO R109	R109	R1
9901	R1 TO R109	R109	R1
55286	R1 TO R109	R109	R1
23657	R1 TO R109	R109	R1
84457	R1 TO R109	R109	R1
79971	R1 TO R109	R109	R1
5550	R1 TO R109	R109	R1
26994	R1 TO R109	R109	R1
3790	R1 TO R109	R109	R1
5898	R1 TO R109	R109	R1
2262	R1 TO R109	R109	R1
27347	R1 TO R109	R109	R1
3636	R1 TO R109	R109	R1
79158	R1 TO R109	R109	R1
80854	R1 TO R109	R109	R1
285362	R1 TO R109	R109	R1
64759	R1 TO R109	R109	R1
57007	R1 TO R109	R109	R1
1428	R1 TO R109	R109	R1
8648	R1 TO R109	R109	R1
23475	R1 TO R109	R109	R1
55715	R1 TO R109	R109	R1
90550	R1 TO R109	R109	R1
10916	R1 TO R109	R109	R1
116236	R1 TO R109	R109	R1
10257	R1 TO R109	R109	R1
6414	R1 TO R109	R109	R1
643783	R1 TO R109	R109	R1
9554	R1 TO R109	R109	R1
57189	R1 TO R109	R109	R1
84216	R1 TO R109	R109	R1
50862	R1 TO R109	R109	R1
51655	R1 TO R109	R109	R1
200010	R1 TO R109	R109	R1
6892	R1 TO R109	R109	R1
285672	R1 TO R109	R109	R1
64859	R1 TO R109	R109	R1
285761	R1 TO R109	R109	R1
538	R1 TO R109	R109	R1
130940	R1 TO R109	R109	R1
79703	R1 TO R109	R109	R1
55625	R1 TO R109	R109	R1
2355	R1 TO R109	R109	R1
7280	R1 TO R109	R109	R1
686	R1 TO R109	R109	R1
57325	R1 TO R109	R109	R1
5915	R1 TO R109	R109	R1
11329	R1 TO R109	R109	R1
4241	R1 TO R109	R109	R1
2589	R1 TO R109	R109	R1
823	R1 TO R109	R109	R1
1389	R1 TO R109	R109	R1
84376	R1 TO R109	R109	R1
23705	R1 TO R109	R109	R1
9338	R1 TO R109	R109	R1
2744	R1 TO R109	R109	R1
113201	R1 TO R109	R109	R1
79370	R1 TO R109	R109	R1
64121	R1 TO R109	R109	R1
56924	R1 TO R109	R109	R1
90407	R1 TO R109	R109	R1
957	R1 TO R109	R109	R1
4756	R1 TO R109	R109	R1
51114	R1 TO R109	R109	R1
178	R1 TO R109	R109	R1
4126	R1 TO R109	R109	R1
79589	R1 TO R109	R109	R1
116985	R1 TO R109	R109	R1
254863	R1 TO R109	R109	R1
79717	R1 TO R109	R109	R1
54751	R1 TO R109	R109	R1
55281	R1 TO R109	R109	R1
35	R1 TO R109	R109	R1
51257	R1 TO R109	R109	R1
9258	R1 TO R109	R109	R1
55129	R1 TO R109	R109	R1
8933	R1 TO R109	R109	R1
7844	R1 TO R109	R109	R1
118738	R1 TO R109	R109	R1
23034	R1 TO R109	R109	R1
9215	R1 TO R109	R109	R1
161742	R1 TO R109	R109	R1
1029	R1 TO R109	R109	R1
9762	R1 TO R109	R109	R1
55788	R1 TO R109	R109	R1
7905	R1 TO R109	R109	R1
23120	R1 TO R109	R109	R1
54541	R1 TO R109	R109	R1
51449	R1 TO R109	R109	R1
57146	R1 TO R109	R109	R1
7769	R1 TO R109	R109	R1
284106	R1 TO R109	R109	R1
23242	R1 TO R109	R109	R1
90355	R1 TO R109	R109	R1
5360	R1 TO R109	R109	R1
81618	R1 TO R109	R109	R1
694	R1 TO R109	R109	R1
2560	R1 TO R109	R109	R1
78992	R1 TO R109	R109	R1
5228	R1 TO R109	R109	R1
80129	R1 TO R109	R109	R1
54863	R1 TO R109	R109	R1
497661	R1 TO R109	R109	R1
4601	R1 TO R109	R109	R1
153218	R1 TO R109	R109	R1
55088	R1 TO R109	R109	R1
92689	R1 TO R109	R109	R1
6751	R1 TO R109	R109	R1
8269	R1 TO R109	R109	R1
152404	R1 TO R109	R109	R1
3213	R1 TO R109	R109	R1
9114	R1 TO R109	R109	R1
8714	R1 TO R109	R109	R1
552	R1 TO R109	R109	R1
127544	R1 TO R109	R109	R1
5175	R1 TO R109	R109	R1
1486	R1 TO R109	R109	R1
6622	R1 TO R109	R109	R1
56063	R1 TO R109	R109	R1
6302	R1 TO R109	R109	R1
57419	R1 TO R109	R109	R1
26030	R1 TO R109	R109	R1
431707	R1 TO R109	R109	R1
114088	R1 TO R109	R109	R1
79663	R1 TO R109	R109	R1
196527	R1 TO R109	R109	R1
51365	R1 TO R109	R109	R1
54622	R1 TO R109	R109	R1
150590	R1 TO R109	R109	R1
26035	R1 TO R109	R109	R1
221322	R1 TO R109	R109	R1
134553	R1 TO R109	R109	R1
2519	R1 TO R109	R109	R1
203427	R1 TO R109	R109	R1
124220	R1 TO R109	R109	R1
8915	R1 TO R109	R109	R1
4627	R1 TO R109	R109	R1
89870	R1 TO R109	R109	R1
57228	R1 TO R109	R109	R1
337	R1 TO R109	R109	R1
337876	R1 TO R109	R109	R1
150290	R1 TO R109	R109	R1
85007	R1 TO R109	R109	R1
10671	R1 TO R109	R109	R1
410	R1 TO R109	R109	R1
23102	R1 TO R109	R109	R1
304	R1 TO R109	R109	R1
169792	R1 TO R109	R109	R1
726	R1 TO R109	R109	R1
284252	R1 TO R109	R109	R1
57559	R1 TO R109	R109	R1
10150	R1 TO R109	R109	R1
123264	R1 TO R109	R109	R1
7052	R1 TO R109	R109	R1
79624	R1 TO R109	R109	R1
222643	R1 TO R109	R109	R1
29904	R1 TO R109	R109	R1
2526	R1 TO R109	R109	R1
85450	R1 TO R109	R109	R1
7975	R1 TO R109	R109	R1
57619	R1 TO R109	R109	R1
9980	R1 TO R109	R109	R1
55435	R1 TO R109	R109	R1
9957	R1 TO R109	R109	R1
2530	R1 TO R109	R109	R1
126987	R1 TO R109	R109	R1
3684	R1 TO R109	R109	R1
408	R1 TO R109	R109	R1
158158	R1 TO R109	R109	R1
6388	R1 TO R109	R109	R1
51422	R1 TO R109	R109	R1
598	R1 TO R109	R109	R1
2549	R1 TO R109	R109	R1
83989	R1 TO R109	R109	R1
57403	R1 TO R109	R109	R1
50507	R1 TO R109	R109	R1
57161	R1 TO R109	R109	R1
29	R1 TO R109	R109	R1
145389	R1 TO R109	R109	R1
92259	R1 TO R109	R109	R1
81790	R1 TO R109	R109	R1
64787	R1 TO R109	R109	R1
144100	R1 TO R109	R109	R1
9194	R1 TO R109	R109	R1
55917	R1 TO R109	R109	R1
5899	R1 TO R109	R109	R1
9728	R1 TO R109	R109	R1
3216	R1 TO R109	R109	R1
7766	R1 TO R109	R109	R1
25979	R1 TO R109	R109	R1
89846	R1 TO R109	R109	R1
51012	R1 TO R109	R109	R1
54961	R1 TO R109	R109	R1
55630	R1 TO R109	R109	R1
5318	R1 TO R109	R109	R1
23228	R1 TO R109	R109	R1
6857	R1 TO R109	R109	R1
7132	R1 TO R109	R109	R1
138065	R1 TO R109	R109	R1
3912	R1 TO R109	R109	R1
5641	R1 TO R109	R109	R1
5791	R1 TO R109	R109	R1
56241	R1 TO R109	R109	R1
83992	R1 TO R109	R109	R1
3959	R1 TO R109	R109	R1
6676	R1 TO R109	R109	R1
23094	R1 TO R109	R109	R1
6275	R1 TO R109	R109	R1
3227	R1 TO R109	R109	R1
51170	R1 TO R109	R109	R1
124739	R1 TO R109	R109	R1
2669	R1 TO R109	R109	R1
401081	R1 TO R109	R109	R1
196951	R1 TO R109	R109	R1
7456	R1 TO R109	R109	R1
55107	R1 TO R109	R109	R1
5292	R1 TO R109	R109	R1
26751	R1 TO R109	R109	R1
154091	R1 TO R109	R109	R1
10045	R1 TO R109	R109	R1
1307	R1 TO R109	R109	R1
124872	R1 TO R109	R109	R1
23382	R1 TO R109	R109	R1
388228	R1 TO R109	R109	R1
4599	R1 TO R109	R109	R1
85463	R1 TO R109	R109	R1
165679	R1 TO R109	R109	R1
22858	R1 TO R109	R109	R1
1259	R1 TO R109	R109	R1
10599	R1 TO R109	R109	R1
5017	R1 TO R109	R109	R1
84947	R1 TO R109	R109	R1
10117	R1 TO R109	R109	R1
2213	R1 TO R109	R109	R1
8605	R1 TO R109	R109	R1
84270	R1 TO R109	R109	R1
9630	R1 TO R109	R109	R1
284716	R1 TO R109	R109	R1
90333	R1 TO R109	R109	R1
81932	R1 TO R109	R109	R1
79094	R1 TO R109	R109	R1
55357	R1 TO R109	R109	R1
55293	R1 TO R109	R109	R1
4217	R1 TO R109	R109	R1
80216	R1 TO R109	R109	R1
65078	R1 TO R109	R109	R1
79905	R1 TO R109	R109	R1
201176	R1 TO R109	R109	R1
56132	R1 TO R109	R109	R1
94121	R1 TO R109	R109	R1
284207	R1 TO R109	R109	R1
114928	R1 TO R109	R109	R1
639	R1 TO R109	R109	R1
1646	R1 TO R109	R109	R1
8365	R1 TO R109	R109	R1
6006	R1 TO R109	R109	R1
441453	R1 TO R109	R109	R1
4636	R1 TO R109	R109	R1
357	R1 TO R109	R109	R1
283310	R1 TO R109	R109	R1
11059	R1 TO R109	R109	R1
9582	R1 TO R109	R109	R1
7538	R1 TO R109	R109	R1
57139	R1 TO R109	R109	R1
23239	R1 TO R109	R109	R1
303	R1 TO R109	R109	R1
160418	R1 TO R109	R109	R1
54845	R1 TO R109	R109	R1
57402	R1 TO R109	R109	R1
55808	R1 TO R109	R109	R1
6277	R1 TO R109	R109	R1
91862	R1 TO R109	R109	R1
4753	R1 TO R109	R109	R1
339977	R1 TO R109	R109	R1
10628	R1 TO R109	R109	R1
149466	R1 TO R109	R109	R1
2635	R1 TO R109	R109	R1
2938	R1 TO R109	R109	R1
167681	R1 TO R109	R109	R1
6783	R1 TO R109	R109	R1
5603	R1 TO R109	R109	R1
3957	R1 TO R109	R109	R1
11197	R1 TO R109	R109	R1
7033	R1 TO R109	R109	R1
6507	R1 TO R109	R109	R1
1733	R1 TO R109	R109	R1
3217	R1 TO R109	R109	R1
729	R1 TO R109	R109	R1
6692	R1 TO R109	R109	R1
6674	R1 TO R109	R109	R1
9056	R1 TO R109	R109	R1
1836	R1 TO R109	R109	R1
2331	R1 TO R109	R109	R1
64073	R1 TO R109	R109	R1
27122	R1 TO R109	R109	R1
1809	R1 TO R109	R109	R1
84419	R1 TO R109	R109	R1
9467	R1 TO R109	R109	R1
9050	R1 TO R109	R109	R1
644844	R1 TO R109	R109	R1
8029	R1 TO R109	R109	R1
9843	R1 TO R109	R109	R1
85477	R1 TO R109	R109	R1
147798	R1 TO R109	R109	R1
401115	R1 TO R109	R109	R1
4642	R1 TO R109	R109	R1
824	R1 TO R109	R109	R1
23682	R1 TO R109	R109	R1
29116	R1 TO R109	R109	R1
8842	R1 TO R109	R109	R1
1950	R1 TO R109	R109	R1
10512	R1 TO R109	R109	R1
7373	R1 TO R109	R109	R1
113235	R1 TO R109	R109	R1
58495	R1 TO R109	R109	R1
59272	R1 TO R109	R109	R1
155465	R1 TO R109	R109	R1
65055	R1 TO R109	R109	R1
8395	R1 TO R109	R109	R1
55300	R1 TO R109	R109	R1
22797	R1 TO R109	R109	R1
3606	R1 TO R109	R109	R1
51316	R1 TO R109	R109	R1
10083	R1 TO R109	R109	R1
202	R1 TO R109	R109	R1
51474	R1 TO R109	R109	R1
146223	R1 TO R109	R109	R1
1601	R1 TO R109	R109	R1
5349	R1 TO R109	R109	R1
121506	R1 TO R109	R109	R1
2348	R1 TO R109	R109	R1
6519	R1 TO R109	R109	R1
4147	R1 TO R109	R109	R1
60485	R1 TO R109	R109	R1
3283	R1 TO R109	R109	R1
80763	R1 TO R109	R109	R1
2304	R1 TO R109	R109	R1
10227	R1 TO R109	R109	R1
7498	R1 TO R109	R109	R1
9052	R1 TO R109	R109	R1
1846	R1 TO R109	R109	R1
22996	R1 TO R109	R109	R1
7107	R1 TO R109	R109	R1
1808	R1 TO R109	R109	R1
10008	R1 TO R109	R109	R1
57733	R1 TO R109	R109	R1
54020	R1 TO R109	R109	R1
80255	R1 TO R109	R109	R1
253012	R1 TO R109	R109	R1
1803	R1 TO R109	R109	R1
11167	R1 TO R109	R109	R1
59277	R1 TO R109	R109	R1
1543	R1 TO R109	R109	R1
23231	R1 TO R109	R109	R1
79993	R1 TO R109	R109	R1
7357	R1 TO R109	R109	R1
23366	R1 TO R109	R109	R1
55970	R1 TO R109	R109	R1
6809	R1 TO R109	R109	R1
29109	R1 TO R109	R109	R1
1842	R1 TO R109	R109	R1
55314	R1 TO R109	R109	R1
51809	R1 TO R109	R109	R1
81855	R1 TO R109	R109	R1
10577	R1 TO R109	R109	R1
120224	R1 TO R109	R109	R1
55071	R1 TO R109	R109	R1
6505	R1 TO R109	R109	R1
3249	R1 TO R109	R109	R1
51110	R1 TO R109	R109	R1
200931	R1 TO R109	R109	R1
27035	R1 TO R109	R109	R1
54842	R1 TO R109	R109	R1
3491	R1 TO R109	R109	R1
166824	R1 TO R109	R109	R1
3209	R1 TO R109	R109	R1
10098	R1 TO R109	R109	R1
3764	R1 TO R109	R109	R1
2517	R1 TO R109	R109	R1
63924	R1 TO R109	R109	R1
54810	R1 TO R109	R109	R1
83690	R1 TO R109	R109	R1
26503	R1 TO R109	R109	R1
9314	R1 TO R109	R109	R1
54843	R1 TO R109	R109	R1
200879	R1 TO R109	R109	R1
8673	R1 TO R109	R109	R1
9603	R1 TO R109	R109	R1
1264	R1 TO R109	R109	R1
644	R1 TO R109	R109	R1
80013	R1 TO R109	R109	R1
6038	R1 TO R109	R109	R1
147463	R1 TO R109	R109	R1
4148	R1 TO R109	R109	R1
2650	R1 TO R109	R109	R1
222171	R1 TO R109	R109	R1
83742	R1 TO R109	R109	R1
58527	R1 TO R109	R109	R1
6578	R1 TO R109	R109	R1
5269	R1 TO R109	R109	R1
6351	R1 TO R109	R109	R1
79170	R1 TO R109	R109	R1
10903	R1 TO R109	R109	R1
10516	R1 TO R109	R109	R1
5493	R1 TO R109	R109	R1
3248	R1 TO R109	R109	R1
4879	R1 TO R109	R109	R1
123036	R1 TO R109	R109	R1
780	R1 TO R109	R109	R1
301	R1 TO R109	R109	R1
257019	R1 TO R109	R109	R1
114569	R1 TO R109	R109	R1
83543	R1 TO R109	R109	R1
1366	R1 TO R109	R109	R1
80235	R1 TO R109	R109	R1
4065	R1 TO R109	R109	R1
2571	R1 TO R109	R109	R1
10551	R1 TO R109	R109	R1
83439	R1 TO R109	R109	R1
397	R1 TO R109	R109	R1
256586	R1 TO R109	R109	R1
8424	R1 TO R109	R109	R1
9455	R1 TO R109	R109	R1
55283	R1 TO R109	R109	R1
51232	R1 TO R109	R109	R1
50853	R1 TO R109	R109	R1
80017	R1 TO R109	R109	R1
3306	R1 TO R109	R109	R1
79674	R1 TO R109	R109	R1
79154	R1 TO R109	R109	R1
126695	R1 TO R109	R109	R1
1811	R1 TO R109	R109	R1
57633	R1 TO R109	R109	R1
57552	R1 TO R109	R109	R1
3945	R1 TO R109	R109	R1
2152	R1 TO R109	R109	R1
91351	R1 TO R109	R109	R1
91523	R1 TO R109	R109	R1
58191	R1 TO R109	R109	R1
284612	R1 TO R109	R109	R1
27063	R1 TO R109	R109	R1
51062	R1 TO R109	R109	R1
10912	R1 TO R109	R109	R1
8435	R1 TO R109	R109	R1
7363	R1 TO R109	R109	R1
27134	R1 TO R109	R109	R1
79853	R1 TO R109	R109	R1
9649	R1 TO R109	R109	R1
3936	R1 TO R109	R109	R1
201651	R1 TO R109	R109	R1
9429	R1 TO R109	R109	R1
53342	R1 TO R109	R109	R1
999	R1 TO R109	R109	R1
27111	R1 TO R109	R109	R1
2149	R1 TO R109	R109	R1
4036	R1 TO R110	R1	R110
25801	R1 TO R110	R1	R110
10296	R1 TO R110	R1	R110
85013	R1 TO R110	R1	R110
29953	R1 TO R110	R1	R110
5860	R1 TO R110	R1	R110
7884	R1 TO R110	R1	R110
1487	R1 TO R110	R1	R110
64854	R1 TO R110	R1	R110
56271	R1 TO R110	R1	R110
4043	R1 TO R110	R1	R110
202018	R1 TO R110	R1	R110
118	R1 TO R110	R1	R110
93624	R1 TO R110	R1	R110
6047	R1 TO R110	R1	R110
9364	R1 TO R110	R1	R110
9320	R1 TO R110	R1	R110
93621	R1 TO R110	R1	R110
114801	R1 TO R110	R1	R110
84707	R1 TO R110	R1	R110
114932	R1 TO R110	R1	R110
152579	R1 TO R110	R1	R110
7474	R1 TO R110	R1	R110
3064	R1 TO R110	R1	R110
1528	R1 TO R110	R1	R110
92305	R1 TO R110	R1	R110
2261	R1 TO R110	R1	R110
26234	R1 TO R110	R1	R110
55330	R1 TO R110	R1	R110
23142	R1 TO R110	R1	R110
6514	R1 TO R110	R1	R110
3006	R1 TO R110	R1	R110
4217	R1 TO R110	R1	R110
57533	R1 TO R110	R1	R110
7461	R1 TO R110	R1	R110
92070	R1 TO R110	R1	R110
80306	R1 TO R110	R1	R110
7164	R1 TO R110	R1	R110
10123	R1 TO R110	R1	R110
55852	R1 TO R110	R1	R110
2580	R1 TO R110	R1	R110
521	R1 TO R110	R1	R110
79155	R1 TO R110	R1	R110
53407	R1 TO R110	R1	R110
84317	R1 TO R110	R1	R110
57654	R1 TO R110	R1	R110
55176	R1 TO R110	R1	R110
4487	R1 TO R110	R1	R110
10929	R1 TO R110	R1	R110
10157	R1 TO R110	R1	R110
2243	R1 TO R110	R1	R110
10336	R1 TO R110	R1	R110
54872	R1 TO R110	R1	R110
83729	R1 TO R110	R1	R110
9969	R1 TO R110	R1	R110
9778	R1 TO R110	R1	R110
8603	R1 TO R110	R1	R110
8660	R1 TO R110	R1	R110
388969	R1 TO R110	R1	R110
23516	R1 TO R110	R1	R110
84133	R1 TO R110	R1	R110
595	R1 TO R110	R1	R110
84333	R1 TO R110	R1	R110
10024	R1 TO R110	R1	R110
23576	R1 TO R110	R1	R110
84892	R1 TO R110	R1	R110
166793	R1 TO R110	R1	R110
65260	R1 TO R110	R1	R110
2548	R1 TO R110	R1	R110
51091	R1 TO R110	R1	R110
3516	R1 TO R110	R1	R110
1592	R1 TO R110	R1	R110
8722	R1 TO R110	R1	R110
6574	R1 TO R110	R1	R110
54529	R1 TO R110	R1	R110
29063	R1 TO R110	R1	R110
255758	R1 TO R110	R1	R110
7423	R1 TO R110	R1	R110
1373	R1 TO R110	R1	R110
6925	R1 TO R110	R1	R110
1459	R1 TO R110	R1	R110
8416	R1 TO R110	R1	R110
51205	R1 TO R110	R1	R110
5147	R1 TO R110	R1	R110
2053	R1 TO R110	R1	R110
8310	R1 TO R110	R1	R110
129807	R1 TO R110	R1	R110
89958	R1 TO R110	R1	R110
79441	R1 TO R110	R1	R110
3547	R1 TO R110	R1	R110
2620	R1 TO R110	R1	R110
23324	R1 TO R110	R1	R110
55022	R1 TO R110	R1	R110
22875	R1 TO R110	R1	R110
79095	R1 TO R110	R1	R110
90871	R1 TO R110	R1	R110
94101	R1 TO R110	R1	R110
285464	R1 TO R110	R1	R110
53938	R1 TO R110	R1	R110
133686	R1 TO R110	R1	R110
57216	R1 TO R110	R1	R110
50808	R1 TO R110	R1	R110
6001	R1 TO R110	R1	R110
133015	R1 TO R110	R1	R110
79971	R1 TO R110	R1	R110
118672	R1 TO R110	R1	R110
54876	R1 TO R110	R1	R110
23461	R1 TO R110	R1	R110
33	R1 TO R110	R1	R110
79065	R1 TO R110	R1	R110
9246	R1 TO R110	R1	R110
100128822	R1 TO R110	R1	R110
81563	R1 TO R110	R1	R110
80723	R1 TO R110	R1	R110
80310	R1 TO R110	R1	R110
201299	R1 TO R110	R1	R110
166647	R1 TO R110	R1	R110
55612	R1 TO R110	R1	R110
7466	R1 TO R110	R1	R110
1370	R1 TO R110	R1	R110
51011	R1 TO R110	R1	R110
29965	R1 TO R110	R1	R110
7341	R1 TO R110	R1	R110
5986	R1 TO R110	R1	R110
136227	R1 TO R110	R1	R110
259282	R1 TO R110	R1	R110
203328	R1 TO R110	R1	R110
3954	R1 TO R110	R1	R110
51466	R1 TO R110	R1	R110
347862	R1 TO R110	R1	R110
27067	R1 TO R110	R1	R110
80194	R1 TO R110	R1	R110
100131211	R1 TO R110	R1	R110
114818	R1 TO R110	R1	R110
83591	R1 TO R110	R1	R110
80233	R1 TO R110	R1	R110
374618	R1 TO R110	R1	R110
9855	R1 TO R110	R1	R110
79089	R1 TO R110	R1	R110
83860	R1 TO R110	R1	R110
130888	R1 TO R110	R1	R110
8351	R1 TO R110	R1	R110
866	R1 TO R110	R1	R110
64132	R1 TO R110	R1	R110
3049	R1 TO R110	R1	R110
51268	R1 TO R110	R1	R110
57687	R1 TO R110	R1	R110
645513	R1 TO R110	R1	R110
975	R1 TO R110	R1	R110
115701	R1 TO R110	R1	R110
9948	R1 TO R110	R1	R110
93622	R1 TO R110	R1	R110
80273	R1 TO R110	R1	R110
7469	R1 TO R110	R1	R110
10608	R1 TO R110	R1	R110
90843	R1 TO R110	R1	R110
221120	R1 TO R110	R1	R110
3162	R1 TO R110	R1	R110
285550	R1 TO R110	R1	R110
1363	R1 TO R110	R1	R110
3229	R1 TO R110	R1	R110
81706	R1 TO R110	R1	R110
1789	R1 TO R110	R1	R110
5723	R1 TO R110	R1	R110
51056	R1 TO R110	R1	R110
10815	R1 TO R110	R1	R110
91373	R1 TO R110	R1	R110
54097	R1 TO R110	R1	R110
10962	R1 TO R110	R110	R1
22998	R1 TO R110	R110	R1
25984	R1 TO R110	R110	R1
960	R1 TO R110	R110	R1
51762	R1 TO R110	R110	R1
5321	R1 TO R110	R110	R1
7546	R1 TO R110	R110	R1
5805	R1 TO R110	R110	R1
818	R1 TO R110	R110	R1
2014	R1 TO R110	R110	R1
10769	R1 TO R110	R110	R1
8407	R1 TO R110	R110	R1
3985	R1 TO R110	R110	R1
2037	R1 TO R110	R110	R1
55500	R1 TO R110	R110	R1
6648	R1 TO R110	R110	R1
9111	R1 TO R110	R110	R1
23654	R1 TO R110	R110	R1
729839	R1 TO R110	R110	R1
23200	R1 TO R110	R110	R1
9063	R1 TO R110	R110	R1
4200	R1 TO R110	R110	R1
6867	R1 TO R110	R110	R1
55106	R1 TO R110	R110	R1
10252	R1 TO R110	R110	R1
9641	R1 TO R110	R110	R1
377	R1 TO R110	R110	R1
24147	R1 TO R110	R110	R1
4837	R1 TO R110	R110	R1
55195	R1 TO R110	R110	R1
6718	R1 TO R110	R110	R1
51131	R1 TO R110	R110	R1
100130633	R1 TO R110	R110	R1
3915	R1 TO R110	R110	R1
56954	R1 TO R110	R110	R1
2717	R1 TO R110	R110	R1
135228	R1 TO R110	R110	R1
2168	R1 TO R110	R110	R1
51706	R1 TO R110	R110	R1
4060	R1 TO R110	R110	R1
760	R1 TO R110	R110	R1
23161	R1 TO R110	R110	R1
3109	R1 TO R110	R110	R1
84964	R1 TO R110	R110	R1
9518	R1 TO R110	R110	R1
55187	R1 TO R110	R110	R1
5033	R1 TO R110	R110	R1
55905	R1 TO R110	R110	R1
64208	R1 TO R110	R110	R1
3206	R1 TO R110	R110	R1
481	R1 TO R110	R110	R1
115908	R1 TO R110	R110	R1
51144	R1 TO R110	R110	R1
3614	R1 TO R110	R110	R1
9240	R1 TO R110	R110	R1
6035	R1 TO R110	R110	R1
5340	R1 TO R110	R110	R1
5016	R1 TO R110	R110	R1
4153	R1 TO R110	R110	R1
2048	R1 TO R110	R110	R1
7050	R1 TO R110	R110	R1
3157	R1 TO R110	R110	R1
2690	R1 TO R110	R110	R1
22800	R1 TO R110	R110	R1
9411	R1 TO R110	R110	R1
4124	R1 TO R110	R110	R1
1555	R1 TO R110	R110	R1
10745	R1 TO R110	R110	R1
55656	R1 TO R110	R110	R1
91283	R1 TO R110	R110	R1
118427	R1 TO R110	R110	R1
129293	R1 TO R110	R110	R1
3938	R1 TO R110	R110	R1
83464	R1 TO R110	R110	R1
722	R1 TO R110	R110	R1
11182	R1 TO R110	R110	R1
84230	R1 TO R110	R110	R1
148170	R1 TO R110	R110	R1
30850	R1 TO R110	R110	R1
5080	R1 TO R110	R110	R1
54205	R1 TO R110	R110	R1
7104	R1 TO R110	R110	R1
79739	R1 TO R110	R110	R1
9236	R1 TO R110	R110	R1
129025	R1 TO R110	R110	R1
23467	R1 TO R110	R110	R1
100130776	R1 TO R110	R110	R1
330	R1 TO R110	R110	R1
8320	R1 TO R110	R110	R1
23607	R1 TO R110	R110	R1
976	R1 TO R110	R110	R1
1298	R1 TO R110	R110	R1
9858	R1 TO R110	R110	R1
51363	R1 TO R110	R110	R1
162963	R1 TO R110	R110	R1
23645	R1 TO R110	R110	R1
148156	R1 TO R110	R110	R1
716	R1 TO R110	R110	R1
3627	R1 TO R110	R110	R1
10019	R1 TO R110	R110	R1
114769	R1 TO R110	R110	R1
24145	R1 TO R110	R110	R1
57489	R1 TO R110	R110	R1
65010	R1 TO R110	R110	R1
57037	R1 TO R110	R110	R1
93166	R1 TO R110	R110	R1
360023	R1 TO R110	R110	R1
56128	R1 TO R110	R110	R1
55034	R1 TO R110	R110	R1
9910	R1 TO R110	R110	R1
7993	R1 TO R110	R110	R1
23670	R1 TO R110	R110	R1
546	R1 TO R110	R110	R1
120376	R1 TO R110	R110	R1
55105	R1 TO R110	R110	R1
6374	R1 TO R110	R110	R1
9965	R1 TO R110	R110	R1
5794	R1 TO R110	R110	R1
56133	R1 TO R110	R110	R1
4897	R1 TO R110	R110	R1
51430	R1 TO R110	R110	R1
54621	R1 TO R110	R110	R1
55013	R1 TO R110	R110	R1
9317	R1 TO R110	R110	R1
114902	R1 TO R110	R110	R1
219902	R1 TO R110	R110	R1
51351	R1 TO R110	R110	R1
81848	R1 TO R110	R110	R1
23554	R1 TO R110	R110	R1
146722	R1 TO R110	R110	R1
3293	R1 TO R110	R110	R1
8774	R1 TO R110	R110	R1
51599	R1 TO R110	R110	R1
6866	R1 TO R110	R110	R1
5064	R1 TO R110	R110	R1
13	R1 TO R110	R110	R1
838	R1 TO R110	R110	R1
2861	R1 TO R110	R110	R1
23336	R1 TO R110	R110	R1
1999	R1 TO R110	R110	R1
125893	R1 TO R110	R110	R1
171177	R1 TO R110	R110	R1
54749	R1 TO R110	R110	R1
1462	R1 TO R110	R110	R1
4277	R1 TO R110	R110	R1
1510	R1 TO R110	R110	R1
7076	R1 TO R110	R110	R1
10260	R1 TO R110	R110	R1
117854	R1 TO R110	R110	R1
7162	R1 TO R110	R110	R1
91694	R1 TO R110	R110	R1
4973	R1 TO R110	R110	R1
84102	R1 TO R110	R110	R1
4982	R1 TO R110	R110	R1
9182	R1 TO R110	R110	R1
79071	R1 TO R110	R110	R1
5468	R1 TO R110	R110	R1
5315	R1 TO R110	R110	R1
7169	R1 TO R110	R110	R1
12	R1 TO R110	R110	R1
5366	R1 TO R110	R110	R1
115677	R1 TO R110	R110	R1
84674	R1 TO R110	R110	R1
312	R1 TO R110	R110	R1
2	R1 TO R110	R110	R1
5328	R1 TO R110	R110	R1
6590	R1 TO R110	R110	R1
5444	R1 TO R110	R110	R1
221303	R1 TO R110	R110	R1
3956	R1 TO R110	R110	R1
81553	R1 TO R110	R110	R1
