# Supplementary material for: An Integrated Transcriptomic and Meta-Analysis of Hepatoma Cells Reveals Factors That Influence Susceptibility to HCV Infection
Source: PLoS One. 2011 Oct 25;6(10):e25584. doi: 10.1371/journal.pone.0025584 (PMC3201949; doi:10.1371/journal.pone.0025584)
Supplement: Table S5 — List of HCV replication factors (HRFs). Shown is the Enrez gene ID, gene name and protein accession. (XLS) [file pone.0025584.s008.xls]

## Sheet: HRFs
Entrez gene ID	Protein name	Protein accession
7184	Endoplasmin precursor	IPI00027230
3309	Hypothetical protein	IPI00003362
10970	Isoform 1 of Cytoskeleton-associated protein 4	IPI00141318
821	Calnexin precursor	IPI00020984
6184	Dolichyl-diphosphooligosaccharide--protein glycosyltransferase 67 kDa subunit precursor	IPI00025874
5034	Protein disulfide-isomerase precursor	IPI00010796
811	Calreticulin precursor	IPI00020599
7416	Voltage-dependent anion-selective channel protein 1	IPI00216308
1650	dolichyl-diphosphooligosaccharide-protein glycosyltransferase precursor	IPI00297084
9601	Protein disulfide-isomerase A4 precursor	IPI00009904
3295	Peroxisomal multifunctional enzyme type 2	IPI00019912
292	ADP/ATP translocase 2	IPI00007188
3326	Heat shock protein HSP 90-beta	IPI00414676
10525	150 kDa oxygen-regulated protein precursor	IPI00000877
3312	Isoform 1 of Heat shock cognate 71 kDa protein	IPI00003865
10961	Endoplasmic reticulum protein ERp29 precursor	IPI00024911
3703	Dolichyl-diphosphooligosaccharide--protein glycosyltransferase subunit STT3A	IPI00297492
10452	Isoform 1 of Probable mitochondrial import receptor subunit TOM40 homolog	IPI00014053
6748	Hypothetical protein SSR4 (Fragment)	IPI00019385
5479	peptidylprolyl isomerase B precursor	IPI00646304
2597	Glyceraldehyde-3-phosphate dehydrogenase	IPI00219018
11160	Isoform 1 of SPFH domain-containing protein 2 precursor	IPI00026942
476	Isoform Long of Sodium/potassium-transporting ATPase alpha-1 chain precursor	IPI00006482
81876	Ras-related protein Rab-1B	IPI00008964
201595	Dolichyl-diphosphooligosaccharide--protein glycosyltransferase subunit STT3B	IPI00152377
338	Apolipoprotein B-100 precursor	IPI00022229
871	Serpin H1 precursor	IPI00032140
50999	Transmembrane emp24 domain-containing protein 5 precursor	IPI00294472
10551	AGR2	IPI00007427
11331	Prohibitin-2	IPI00027252
10165	Mitochondrial aspartate-glutamate carrier protein	IPI00007084
847	Catalase	IPI00465436
2040	Erythrocyte band 7 integral membrane protein	IPI00219682
10549	Peroxiredoxin-4	IPI00011937
5245	Prohibitin	IPI00017334
30968	Stomatin-like protein 2	IPI00334190
10972	Transmembrane emp24 domain-containing protein 10 precursor	IPI00028055
4257	Microsomal glutathione S-transferase 1	IPI00021805
1938	Elongation factor 2	IPI00186290
81	Alpha-actinin-4	IPI00013808
348	Apolipoprotein E precursor	IPI00021842
6188	40S ribosomal protein S3	IPI00011253
1509	Cathepsin D precursor	IPI00011229
6745	Isoform 1 of Translocon-associated protein subunit alpha precursor	IPI00301021
1718	24-dehydrocholesterol reductase precursor	IPI00016703
1603	Dolichyl-diphosphooligosaccharide--protein glycosyltransferase subunit DAD1	IPI00009407
4047	Lanosterol synthase	IPI00009747
51449	Prenylcysteine oxidase precursor	IPI00384280
54407	Putative 40-9-1 protein	IPI00410034
8443	Dihydroxyacetone phosphate acyltransferase	IPI00005677
7381	Ubiquinol-cytochrome c reductase complex 14 kDa protein	IPI00220416
51635	Isoform 1 of Dehydrogenase/reductase SDR family member 7 precursor	IPI00006957
9415	fatty acid desaturase 2	IPI00183786
308	Annexin A5	IPI00329801
2023	enolase 1	IPI00465248
645958	40S ribosomal protein S18	IPI00013296
6222	40S ribosomal protein S18	IPI00013296
7037	Transferrin receptor protein 1	IPI00022462
8508	Protein NipSnap1	IPI00304435
6307	C-4 methylsterol oxidase	IPI00019899
54732	transmembrane emp24 protein transport domain containing 9	IPI00023542
6181	60S acidic ribosomal protein P2	IPI00008529
11231	Translocation protein SEC63 homolog	IPI00218922
3320	Heat shock protein HSP 90-alpha 2	IPI00382470
10383	Tubulin beta-2C chain	IPI00007752
216	Retinal dehydrogenase 1	IPI00218914
51726	DnaJ homolog subfamily B member 11 precursor	IPI00008454
344	Apolipoprotein C-II precursor	IPI00021856
2244	Fibrinogen beta chain precursor	IPI00298497
1047	Calmegin precursor	IPI00024776
4082	Myristoylated alanine-rich C-kinase substrate	IPI00219301
7879	Ras-related protein Rab-7	IPI00016342
58477	Signal recognition particle receptor subunit beta	IPI00295098
4129	Amine oxidase [flavin-containing] B	IPI00328156
5478	Peptidyl-prolyl cis-trans isomerase A	IPI00419585
3912	Laminin beta-1 chain precursor	IPI00013976
7841	Mannosyl-oligosaccharide glucosidase	IPI00328170
117159	Dermcidin precursor	IPI00027547
94081	Sideroflexin-1	IPI00009368
174	Alpha-fetoprotein precursor	IPI00022443
5216	Profilin-1	IPI00216691
2950	Glutathione S-transferase P	IPI00219757
10162	Membrane bound O-acyltransferase domain-containing protein 5	IPI00306419
950	Lysosome membrane protein 2	IPI00217766
8360	Histone H4	IPI00453473
8359	Histone H4	IPI00453473
8362	Histone H4	IPI00453473
8363	Histone H4	IPI00453473
8368	Histone H4	IPI00453473
8361	Histone H4	IPI00453473
8365	Histone H4	IPI00453473
8370	Histone H4	IPI00453473
8294	Histone H4	IPI00453473
8364	Histone H4	IPI00453473
8367	Histone H4	IPI00453473
8366	Histone H4	IPI00453473
121504	Histone H4	IPI00453473
13	Arylacetamide deacetylase	IPI00383879
6141	60S ribosomal protein L18	IPI00215719
10960	Vesicular integral-membrane protein VIP36 precursor	IPI00009950
6208	40S ribosomal protein S14	IPI00026271
1717	7-dehydrocholesterol reductase	IPI00294501
4124	Alpha-mannosidase 2	IPI00003802
27346	Transmembrane protein 97	IPI00020004
160418	Hypothetical protein DKFZp686O22167	IPI00470924
92140	Protein LYRIC	IPI00328715
10330	Isoform 1 of MIR-interacting saposin-like protein precursor	IPI00443909
3939	lactate dehydrogenase A	IPI00217966
79568	Chromosome 2 open reading frame 47	IPI00291751
2052	Epoxide hydrolase 1	IPI00009896
1962	Peroxisomal bifunctional enzyme	IPI00216164
3915	Laminin gamma-1 chain precursor	IPI00298281
6223	40S ribosomal protein S19	IPI00215780
6133	60S ribosomal protein L9	IPI00031691
2677	Vitamin K-dependent gamma-carboxylase	IPI00305698
4716	NADH dehydrogenase [ubiquinone] 1 beta subcomplex subunit 10	IPI00479905
201562	Protein tyrosine phosphatase-like member b	IPI00384497
3685	Integrin alpha-V precursor	IPI00027505
5878	Ras-related protein Rab-5C	IPI00016339
30001	ERO1-like protein alpha precursor	IPI00386755
2495	Ferritin heavy chain	IPI00554521
6510	Neutral amino acid transporter B(0)	IPI00019472
23478	Microsomal signal peptidase 18 kDa subunit	IPI00104128
3009	Histone H1.5	IPI00217468
2181	Long-chain-fatty-acid--CoA ligase 3	IPI00031397
3998	ERGIC-53 protein precursor	IPI00026530
10952	Protein transport protein Sec61 subunit beta	IPI00220835
4627	Myosin-9	IPI00019502
23071	Thioredoxin domain-containing protein 4 precursor	IPI00401264
3417	Isocitrate dehydrogenase [NADP] cytoplasmic	IPI00027223
60559	Signal peptidase complex subunit 3	IPI00300299
427	Acid ceramidase precursor	IPI00013698
81542	Thioredoxin domain-containing protein 1 precursor	IPI00395887
6282	Protein S100-A11	IPI00013895
79073	Transmembrane protein 109 precursor	IPI00031697
7818	Mitochondrial 28S ribosomal protein S29	IPI00018120
7429	Villin-1	IPI00218852
4043	Alpha-2-macroglobulin receptor-associated protein precursor	IPI00026848
56993	Mitochondrial import receptor subunit TOM22 homolog	IPI00024976
30844	EH-domain-containing protein 4	IPI00005578
374887	cell death-regulatory protein GRIM19	IPI00219685
2697	Gap junction alpha-1 protein	IPI00218487
2783	28 kDa protein	IPI00790302
54664	Transmembrane protein 106B	IPI00395903
6175	60S acidic ribosomal protein P0	IPI00008530
8733	glycosylphosphatidylinositol anchor attachment protein 1	IPI00021594
2222	Squalene synthetase	IPI00020944
740	Mitochondrial 39S ribosomal protein L49	IPI00013195
6169	60S ribosomal protein L38	IPI00215790
6281	Protein S100-A10	IPI00183695
8402	34 kDa protein	IPI00796094
7105	Tetraspanin-6	IPI00013449
51762	Ras-related protein Rab-8B	IPI00024282
51056	leucine aminopeptidase 3	IPI00419237
10954	Protein disulfide-isomerase A5 precursor	IPI00031479
54205	Cytochrome c	IPI00465315
4059	Lutheran blood group glycoprotein precursor	IPI00002406
10576	T-complex protein 1 subunit beta	IPI00297779
2590	Polypeptide N-acetylgalactosaminyltransferase 2	IPI00004669
54460	Mitochondrial 28S ribosomal protein S21	IPI00014812
29920	Pyrroline-5-carboxylate reductase 2	IPI00470610
23155	Mid-1-related chloride channel 1 isoform 1	IPI00045511
7447	Visinin-like protein 1	IPI00216313
51642	mitochondrial ribosomal protein L48	IPI00295066
5862	Ras-related protein Rab-2A	IPI00031169
10269	CAAX prenyl protease 1 homolog	IPI00027180
1828	Desmoglein-1 precursor	IPI00025753
53	Lysosomal acid phosphatase precursor	IPI00003807
7466	Wolframin	IPI00008711
6194	40S ribosomal protein S6	IPI00021840
7448	Vitronectin precursor	IPI00298971
6158	60S ribosomal protein L28	IPI00182533
5869	Ras-related protein Rab-5B	IPI00017344
8337	Histone H2A type 2-A	IPI00216457
723790	Histone H2A type 2-A	IPI00216457
23753	Dihydropyrimidinase-like 2	IPI00106642
140707	BRI3-binding protein	IPI00103599
4864	Niemann-Pick C1 protein precursor	IPI00005107
79956	Probable peptidase KIAA1815	IPI00257903
4035	Low-density lipoprotein receptor-related protein 1 precursor	IPI00020557
2799	N-acetylglucosamine-6-sulfatase precursor	IPI00012102
8836	Gamma-glutamyl hydrolase precursor	IPI00023728
65008	Mitochondrial ribosoMal protein L1	IPI00549381
1495	Isoform 1 of Catenin alpha-1	IPI00215948
64975	mitochondrial ribosomal protein L41	IPI00217553
9777	Transmembrane 9 superfamily protein member 4	IPI00021985
116541	mitochondrial ribosomal protein L54	IPI00332157
64114	Transmembrane BAX inhibitor motif-containing protein 1	IPI00290452
6386	Syntenin iSoform 3	IPI00479018
10938	EH-domain-containing protein 1	IPI00017184
191	Adenosylhomocysteinase	IPI00012007
9403	15 kDa selenoprotein isoform 1 precursor	IPI00030877
9554	Vesicle-trafficking protein SEC22b	IPI00006865
2	Alpha-2-macroglobulin precursor	IPI00478003
56945	Mitochondrial 28S ribosomal protein S22	IPI00013146
8140	Large neutral amino acids transporter small subunit 1	IPI00008986
7095	Translocation protein SEC62	IPI00019004
10015	PDCD6IP protein	IPI00246058
10956	Isoform OS-9-1 of Protein OS-9 precursor	IPI00784387
6950	T-complex protein 1 subunit alpha	IPI00290566
311	Annexin A11	IPI00414320
57552	Arylacetamide deacetylase-like 1	IPI00002230
80142	Prostaglandin E synthase 2	IPI00303568
26355	E2-induced gene 5 protein	IPI00023001
23231	Hypothetical protein DKFZp781J1697	IPI00470809
347	Apolipoprotein D precursor	IPI00006662
10642	insulin-like growth factor 2 mRNA binding protein 1	IPI00008557
55967	13kDa differentiation-associated protein variant (Fragment)	IPI00005966
7060	Thrombospondin-4 precursor	IPI00328550
26284	Isoform HERA-A of GTP-binding protein era homolog	IPI00026512
25813	Sorting and assembly machinery component 50 homolog	IPI00412713
5265	Alpha-1-antitrypsin precursor	IPI00553177
3837	Importin beta-1 subunit	IPI00001639
10857	Membrane-associated progesterone receptor component 1	IPI00220739
55757	UDP-glucose:glycoprotein glucosyltransferase 2 precursor	IPI00024467
64928	mitochondrial ribosomal protein L14	IPI00418290
1362	Carboxypeptidase D precursor	IPI00027078
3925	Stathmin	IPI00479997
116540	mitochondrial ribosomal protein L53	IPI00061531
22800	Ras-related protein R-Ras2	IPI00012512
8407	24 kDa protein	IPI00647915
10574	T-complex protein 1 subunit eta	IPI00018465
6207	40S ribosomal protein S13	IPI00221089
4736	60S ribosomal protein L10a	IPI00412579
9341	Vesicle-associated membrane protein 3	IPI00549343
2767	Guanine nucleotide-binding protein subunit alpha-11	IPI00305551
56255	Thioredoxin domain-containing protein 13 precursor	IPI00100247
10890	Ras-related protein Rab-10	IPI00016513
63931	Mitochondrial 28S ribosomal protein S14	IPI00005050
471	Bifunctional purine biosynthesis protein PURH	IPI00289499
90480	Growth arrest and DNA-damage-inducible proteins-interacting protein 1	IPI00552587
335	Apolipoprotein A-I precursor	IPI00021841
57515	Serine incorporator 1	IPI00413817
26073	Polymerase delta-interacting protein 2	IPI00165506
57819	U6 snRNA-associated Sm-like protein LSm2	IPI00032460
9194	Monocarboxylate transporter 2	IPI00171614
