# Supplementary material for: An Integrated Transcriptomic and Meta-Analysis of Hepatoma Cells Reveals Factors That Influence Susceptibility to HCV Infection
Source: PLoS One. 2011 Oct 25;6(10):e25584. doi: 10.1371/journal.pone.0025584 (PMC3201949; doi:10.1371/journal.pone.0025584)
Supplement: Table S6 — Expression profile scores for genes that were differentially expressed (DE) and assigned to a tree branch (supplementary table S5.6). Shown are the Entrez gene ID, number of times the gene is found to be differentially expressed, the overall pattern of gene regulation, the score (s) and normalised score (s-norm). (TXT) [file pone.0025584.s009.txt]

Entrez gene ID	Total no. of times gene is DE	No. of times gene is DE due to HCV infection	No. of times gene is DE following subcloning	Proviral	Antiviral	Overall pattern	s-norm	s
5862	1	1	0	0	0	UNSPECIFIED	0	0
29082	0	0	0	0	0	UNSPECIFIED	0	0
140823	1	1	0	0	0	UNSPECIFIED	0	0
210	1	1	0	0	0	UNSPECIFIED	0	0
116988	2	1	1	1	0	ANTIVIRAL	-1	1
115111	0	0	0	0	0	UNSPECIFIED	0	0
6844	1	1	0	0	0	UNSPECIFIED	0	0
79792	3	2	1	0	1	PROVIRAL	1	1
10963	3	1	2	1	1	PROVIRAL_AND_ANTIVIRAL	0	0
84660	0	0	0	0	0	UNSPECIFIED	0	0
5587	5	3	2	0	2	PROVIRAL	1	2
91689	1	1	0	0	0	UNSPECIFIED	0	0
27122	4	0	4	3	1	PROVIRAL_AND_ANTIVIRAL	-0.5	2
253430	0	0	0	0	0	UNSPECIFIED	0	0
7320	3	2	1	0	1	PROVIRAL	1	1
10000	1	0	1	1	0	ANTIVIRAL	-1	1
54497	4	3	1	1	0	ANTIVIRAL	-1	1
80003	1	0	1	1	0	ANTIVIRAL	-1	1
10487	1	1	0	0	0	UNSPECIFIED	0	0
401491	2	2	0	0	0	UNSPECIFIED	0	0
129450	3	3	0	0	0	UNSPECIFIED	0	0
6584	3	0	3	2	1	PROVIRAL_AND_ANTIVIRAL	-0.333333333	1
23536	1	1	0	0	0	UNSPECIFIED	0	0
7536	0	0	0	0	0	UNSPECIFIED	0	0
3394	2	1	1	1	0	ANTIVIRAL	-1	1
23262	1	1	0	0	0	UNSPECIFIED	0	0
3684	1	0	1	1	0	ANTIVIRAL	-1	1
7015	1	1	0	0	0	UNSPECIFIED	0	0
114327	2	2	0	0	0	UNSPECIFIED	0	0
85409	4	2	2	1	1	PROVIRAL_AND_ANTIVIRAL	0	0
9771	4	2	2	1	1	PROVIRAL_AND_ANTIVIRAL	0	0
8777	3	2	1	1	0	ANTIVIRAL	-1	1
4209	0	0	0	0	0	UNSPECIFIED	0	0
5636	3	2	1	1	0	ANTIVIRAL	-1	1
57559	3	0	3	1	2	PROVIRAL_AND_ANTIVIRAL	0.333333333	1
8208	4	2	2	1	1	PROVIRAL_AND_ANTIVIRAL	0	0
51535	2	1	1	1	0	ANTIVIRAL	-1	1
57504	0	0	0	0	0	UNSPECIFIED	0	0
9529	3	2	1	1	0	ANTIVIRAL	-1	1
112616	2	2	0	0	0	UNSPECIFIED	0	0
83460	0	0	0	0	0	UNSPECIFIED	0	0
54758	1	1	0	0	0	UNSPECIFIED	0	0
50833	0	0	0	0	0	UNSPECIFIED	0	0
23015	3	3	0	0	0	UNSPECIFIED	0	0
221302	4	3	1	1	0	ANTIVIRAL	-1	1
79074	4	2	2	1	1	PROVIRAL_AND_ANTIVIRAL	0	0
203523	0	0	0	0	0	UNSPECIFIED	0	0
389332	2	1	1	0	1	PROVIRAL	1	1
285613	0	0	0	0	0	UNSPECIFIED	0	0
7551	0	0	0	0	0	UNSPECIFIED	0	0
4160	0	0	0	0	0	UNSPECIFIED	0	0
132321	2	1	1	1	0	ANTIVIRAL	-1	1
765	0	0	0	0	0	UNSPECIFIED	0	0
9741	1	1	0	0	0	UNSPECIFIED	0	0
79777	1	1	0	0	0	UNSPECIFIED	0	0
29950	2	1	1	0	1	PROVIRAL	1	1
80317	1	1	0	0	0	UNSPECIFIED	0	0
57410	1	1	0	0	0	UNSPECIFIED	0	0
139170	0	0	0	0	0	UNSPECIFIED	0	0
26286	1	1	0	0	0	UNSPECIFIED	0	0
27020	1	0	1	0	1	PROVIRAL	1	1
389114	6	3	3	1	2	PROVIRAL_AND_ANTIVIRAL	0.333333333	1
10536	2	0	2	2	0	ANTIVIRAL	-1	2
4609	3	2	1	1	0	ANTIVIRAL	-1	1
3148	3	1	2	1	1	PROVIRAL_AND_ANTIVIRAL	0	0
23612	2	1	1	1	0	ANTIVIRAL	-1	1
23506	2	2	0	0	0	UNSPECIFIED	0	0
4363	2	0	2	2	0	ANTIVIRAL	-1	2
4779	2	2	0	0	0	UNSPECIFIED	0	0
28981	2	1	1	1	0	ANTIVIRAL	-1	1
55830	2	0	2	2	0	ANTIVIRAL	-1	2
23642	3	1	2	0	2	PROVIRAL	1	2
1237	0	0	0	0	0	UNSPECIFIED	0	0
3163	4	2	2	2	0	ANTIVIRAL	-1	2
4258	2	1	1	0	1	PROVIRAL	1	1
26059	1	0	1	1	0	ANTIVIRAL	-1	1
5602	1	1	0	0	0	UNSPECIFIED	0	0
80204	0	0	0	0	0	UNSPECIFIED	0	0
9023	0	0	0	0	0	UNSPECIFIED	0	0
83648	0	0	0	0	0	UNSPECIFIED	0	0
9445	1	0	1	0	1	PROVIRAL	1	1
9985	0	0	0	0	0	UNSPECIFIED	0	0
114112	0	0	0	0	0	UNSPECIFIED	0	0
4054	3	1	2	1	1	PROVIRAL_AND_ANTIVIRAL	0	0
2023	0	0	0	0	0	UNSPECIFIED	0	0
84775	0	0	0	0	0	UNSPECIFIED	0	0
2888	4	2	2	0	2	PROVIRAL	1	2
79803	1	1	0	0	0	UNSPECIFIED	0	0
6599	1	1	0	0	0	UNSPECIFIED	0	0
148266	4	3	1	0	1	PROVIRAL	1	1
8369	0	0	0	0	0	UNSPECIFIED	0	0
55526	0	0	0	0	0	UNSPECIFIED	0	0
57606	2	2	0	0	0	UNSPECIFIED	0	0
3654	4	3	1	1	0	ANTIVIRAL	-1	1
51095	4	3	1	0	1	PROVIRAL	1	1
2181	3	1	2	0	2	PROVIRAL	1	2
7045	4	1	3	1	2	PROVIRAL_AND_ANTIVIRAL	0.333333333	1
79796	4	2	2	1	1	PROVIRAL_AND_ANTIVIRAL	0	0
645513	2	1	1	0	1	PROVIRAL	1	1
5066	3	2	1	1	0	ANTIVIRAL	-1	1
8875	3	0	3	2	1	PROVIRAL_AND_ANTIVIRAL	-0.333333333	1
55847	0	0	0	0	0	UNSPECIFIED	0	0
55228	1	0	1	1	0	ANTIVIRAL	-1	1
4666	0	0	0	0	0	UNSPECIFIED	0	0
51124	1	1	0	0	0	UNSPECIFIED	0	0
57176	3	1	2	1	1	PROVIRAL_AND_ANTIVIRAL	0	0
120114	2	2	0	0	0	UNSPECIFIED	0	0
943	1	1	0	0	0	UNSPECIFIED	0	0
1468	3	2	1	0	1	PROVIRAL	1	1
56922	2	0	2	0	2	PROVIRAL	1	2
54741	2	1	1	0	1	PROVIRAL	1	1
84271	0	0	0	0	0	UNSPECIFIED	0	0
3949	2	0	2	1	1	PROVIRAL_AND_ANTIVIRAL	0	0
5326	1	1	0	0	0	UNSPECIFIED	0	0
161	1	0	1	1	0	ANTIVIRAL	-1	1
10389	2	0	2	1	1	PROVIRAL_AND_ANTIVIRAL	0	0
80150	3	2	1	1	0	ANTIVIRAL	-1	1
5010	1	1	0	0	0	UNSPECIFIED	0	0
56931	3	1	2	1	1	PROVIRAL_AND_ANTIVIRAL	0	0
23353	0	0	0	0	0	UNSPECIFIED	0	0
64114	1	0	1	0	1	PROVIRAL	1	1
7060	6	2	4	1	3	PROVIRAL_AND_ANTIVIRAL	0.5	2
43849	1	1	0	0	0	UNSPECIFIED	0	0
7275	0	0	0	0	0	UNSPECIFIED	0	0
49855	5	3	2	0	2	PROVIRAL	1	2
55630	2	0	2	2	0	ANTIVIRAL	-1	2
83733	3	1	2	0	2	PROVIRAL	1	2
26256	2	0	2	1	1	PROVIRAL_AND_ANTIVIRAL	0	0
8452	3	2	1	0	1	PROVIRAL	1	1
3223	3	0	3	2	1	PROVIRAL_AND_ANTIVIRAL	-0.333333333	1
56672	0	0	0	0	0	UNSPECIFIED	0	0
309	5	3	2	0	2	PROVIRAL	1	2
55740	4	3	1	0	1	PROVIRAL	1	1
79818	2	0	2	0	2	PROVIRAL	1	2
54962	3	1	2	1	1	PROVIRAL_AND_ANTIVIRAL	0	0
146857	0	0	0	0	0	UNSPECIFIED	0	0
8061	0	0	0	0	0	UNSPECIFIED	0	0
85358	3	2	1	0	1	PROVIRAL	1	1
26012	2	1	1	1	0	ANTIVIRAL	-1	1
7474	4	2	2	1	1	PROVIRAL_AND_ANTIVIRAL	0	0
8939	0	0	0	0	0	UNSPECIFIED	0	0
59339	1	0	1	0	1	PROVIRAL	1	1
84299	3	2	1	0	1	PROVIRAL	1	1
1773	0	0	0	0	0	UNSPECIFIED	0	0
51439	2	1	1	1	0	ANTIVIRAL	-1	1
284801	0	0	0	0	0	UNSPECIFIED	0	0
1207	1	0	1	1	0	ANTIVIRAL	-1	1
4869	0	0	0	0	0	UNSPECIFIED	0	0
197335	0	0	0	0	0	UNSPECIFIED	0	0
100132767	1	1	0	0	0	UNSPECIFIED	0	0
4504	1	1	0	0	0	UNSPECIFIED	0	0
9415	2	1	1	0	1	PROVIRAL	1	1
11142	4	1	3	1	2	PROVIRAL_AND_ANTIVIRAL	0.333333333	1
29916	1	1	0	0	0	UNSPECIFIED	0	0
6938	5	3	2	1	1	PROVIRAL_AND_ANTIVIRAL	0	0
10591	4	3	1	1	0	ANTIVIRAL	-1	1
51057	2	2	0	0	0	UNSPECIFIED	0	0
9201	1	0	1	1	0	ANTIVIRAL	-1	1
3454	5	3	2	2	0	ANTIVIRAL	-1	2
23181	0	0	0	0	0	UNSPECIFIED	0	0
9545	1	1	0	0	0	UNSPECIFIED	0	0
81559	1	0	1	0	1	PROVIRAL	1	1
26046	2	2	0	0	0	UNSPECIFIED	0	0
10130	0	0	0	0	0	UNSPECIFIED	0	0
284018	1	0	1	1	0	ANTIVIRAL	-1	1
51061	1	0	1	0	1	PROVIRAL	1	1
5096	1	1	0	0	0	UNSPECIFIED	0	0
3669	1	0	1	0	1	PROVIRAL	1	1
5881	5	3	2	1	1	PROVIRAL_AND_ANTIVIRAL	0	0
90233	1	0	1	0	1	PROVIRAL	1	1
353116	1	0	1	1	0	ANTIVIRAL	-1	1
25778	1	0	1	1	0	ANTIVIRAL	-1	1
23062	1	0	1	1	0	ANTIVIRAL	-1	1
401152	1	0	1	1	0	ANTIVIRAL	-1	1
23583	1	1	0	0	0	UNSPECIFIED	0	0
84524	5	3	2	1	1	PROVIRAL_AND_ANTIVIRAL	0	0
7566	1	0	1	1	0	ANTIVIRAL	-1	1
23108	1	0	1	1	0	ANTIVIRAL	-1	1
53344	0	0	0	0	0	UNSPECIFIED	0	0
442194	0	0	0	0	0	UNSPECIFIED	0	0
358	0	0	0	0	0	UNSPECIFIED	0	0
1728	4	1	3	2	1	PROVIRAL_AND_ANTIVIRAL	-0.333333333	1
81491	1	0	1	1	0	ANTIVIRAL	-1	1
123775	1	0	1	1	0	ANTIVIRAL	-1	1
6387	0	0	0	0	0	UNSPECIFIED	0	0
92667	3	1	2	1	1	PROVIRAL_AND_ANTIVIRAL	0	0
94086	0	0	0	0	0	UNSPECIFIED	0	0
653857	1	0	1	1	0	ANTIVIRAL	-1	1
1974	5	3	2	1	1	PROVIRAL_AND_ANTIVIRAL	0	0
90865	0	0	0	0	0	UNSPECIFIED	0	0
48	0	0	0	0	0	UNSPECIFIED	0	0
56948	3	1	2	1	1	PROVIRAL_AND_ANTIVIRAL	0	0
283130	1	0	1	0	1	PROVIRAL	1	1
64208	3	0	3	2	1	PROVIRAL_AND_ANTIVIRAL	-0.333333333	1
55326	1	1	0	0	0	UNSPECIFIED	0	0
128408	0	0	0	0	0	UNSPECIFIED	0	0
3699	2	1	1	0	1	PROVIRAL	1	1
78988	1	1	0	0	0	UNSPECIFIED	0	0
148413	1	1	0	0	0	UNSPECIFIED	0	0
7290	1	0	1	1	0	ANTIVIRAL	-1	1
29903	3	2	1	0	1	PROVIRAL	1	1
57150	0	0	0	0	0	UNSPECIFIED	0	0
2627	3	1	2	0	2	PROVIRAL	1	2
64789	0	0	0	0	0	UNSPECIFIED	0	0
5926	5	3	2	0	2	PROVIRAL	1	2
1861	0	0	0	0	0	UNSPECIFIED	0	0
55770	3	2	1	1	0	ANTIVIRAL	-1	1
51384	0	0	0	0	0	UNSPECIFIED	0	0
401442	0	0	0	0	0	UNSPECIFIED	0	0
5081	1	1	0	0	0	UNSPECIFIED	0	0
30010	0	0	0	0	0	UNSPECIFIED	0	0
338758	2	0	2	1	1	PROVIRAL_AND_ANTIVIRAL	0	0
283481	0	0	0	0	0	UNSPECIFIED	0	0
7626	2	1	1	1	0	ANTIVIRAL	-1	1
84502	1	1	0	0	0	UNSPECIFIED	0	0
113251	2	2	0	0	0	UNSPECIFIED	0	0
1419	0	0	0	0	0	UNSPECIFIED	0	0
8826	2	1	1	1	0	ANTIVIRAL	-1	1
10910	4	1	3	2	1	PROVIRAL_AND_ANTIVIRAL	-0.333333333	1
51290	3	2	1	1	0	ANTIVIRAL	-1	1
51111	4	3	1	0	1	PROVIRAL	1	1
554207	0	0	0	0	0	UNSPECIFIED	0	0
7871	4	3	1	1	0	ANTIVIRAL	-1	1
3861	0	0	0	0	0	UNSPECIFIED	0	0
27439	0	0	0	0	0	UNSPECIFIED	0	0
9575	2	2	0	0	0	UNSPECIFIED	0	0
5988	0	0	0	0	0	UNSPECIFIED	0	0
10651	0	0	0	0	0	UNSPECIFIED	0	0
729220	0	0	0	0	0	UNSPECIFIED	0	0
65250	0	0	0	0	0	UNSPECIFIED	0	0
6904	2	1	1	0	1	PROVIRAL	1	1
121260	3	1	2	2	0	ANTIVIRAL	-1	2
7184	3	1	2	0	2	PROVIRAL	1	2
55603	3	1	2	1	1	PROVIRAL_AND_ANTIVIRAL	0	0
8729	1	0	1	0	1	PROVIRAL	1	1
197131	4	3	1	1	0	ANTIVIRAL	-1	1
3080	0	0	0	0	0	UNSPECIFIED	0	0
85464	0	0	0	0	0	UNSPECIFIED	0	0
716	2	0	2	1	1	PROVIRAL_AND_ANTIVIRAL	0	0
6398	0	0	0	0	0	UNSPECIFIED	0	0
2774	2	0	2	2	0	ANTIVIRAL	-1	2
79595	1	0	1	0	1	PROVIRAL	1	1
7030	1	0	1	0	1	PROVIRAL	1	1
3964	5	3	2	1	1	PROVIRAL_AND_ANTIVIRAL	0	0
7105	0	0	0	0	0	UNSPECIFIED	0	0
81698	2	1	1	0	1	PROVIRAL	1	1
55466	0	0	0	0	0	UNSPECIFIED	0	0
23322	2	1	1	1	0	ANTIVIRAL	-1	1
4835	4	3	1	0	1	PROVIRAL	1	1
4927	4	2	2	1	1	PROVIRAL_AND_ANTIVIRAL	0	0
55048	0	0	0	0	0	UNSPECIFIED	0	0
8502	3	2	1	0	1	PROVIRAL	1	1
9054	2	2	0	0	0	UNSPECIFIED	0	0
348793	0	0	0	0	0	UNSPECIFIED	0	0
11187	2	1	1	1	0	ANTIVIRAL	-1	1
340267	1	0	1	1	0	ANTIVIRAL	-1	1
282969	2	2	0	0	0	UNSPECIFIED	0	0
80854	5	2	3	3	0	ANTIVIRAL	-1	3
5255	1	0	1	1	0	ANTIVIRAL	-1	1
400618	2	0	2	0	2	PROVIRAL	1	2
284312	0	0	0	0	0	UNSPECIFIED	0	0
10050	2	1	1	1	0	ANTIVIRAL	-1	1
814	0	0	0	0	0	UNSPECIFIED	0	0
9804	2	1	1	1	0	ANTIVIRAL	-1	1
93166	4	1	3	2	1	PROVIRAL_AND_ANTIVIRAL	-0.333333333	1
8433	1	1	0	0	0	UNSPECIFIED	0	0
27349	2	1	1	1	0	ANTIVIRAL	-1	1
84959	2	2	0	0	0	UNSPECIFIED	0	0
10933	1	0	1	0	1	PROVIRAL	1	1
5557	2	0	2	1	1	PROVIRAL_AND_ANTIVIRAL	0	0
2978	0	0	0	0	0	UNSPECIFIED	0	0
64434	2	0	2	1	1	PROVIRAL_AND_ANTIVIRAL	0	0
57568	3	2	1	1	0	ANTIVIRAL	-1	1
119710	2	1	1	1	0	ANTIVIRAL	-1	1
80219	2	2	0	0	0	UNSPECIFIED	0	0
26512	4	3	1	1	0	ANTIVIRAL	-1	1
5432	0	0	0	0	0	UNSPECIFIED	0	0
11112	4	1	3	1	2	PROVIRAL_AND_ANTIVIRAL	0.333333333	1
667	3	3	0	0	0	UNSPECIFIED	0	0
9662	5	3	2	1	1	PROVIRAL_AND_ANTIVIRAL	0	0
898	4	2	2	1	1	PROVIRAL_AND_ANTIVIRAL	0	0
5546	2	1	1	0	1	PROVIRAL	1	1
11157	0	0	0	0	0	UNSPECIFIED	0	0
200523	1	1	0	0	0	UNSPECIFIED	0	0
7429	5	3	2	1	1	PROVIRAL_AND_ANTIVIRAL	0	0
51465	2	1	1	0	1	PROVIRAL	1	1
10427	3	3	0	0	0	UNSPECIFIED	0	0
152877	1	0	1	0	1	PROVIRAL	1	1
10344	4	1	3	2	1	PROVIRAL_AND_ANTIVIRAL	-0.333333333	1
51031	1	0	1	1	0	ANTIVIRAL	-1	1
9107	5	3	2	2	0	ANTIVIRAL	-1	2
54097	4	1	3	0	3	PROVIRAL	1	3
79166	0	0	0	0	0	UNSPECIFIED	0	0
4976	4	2	2	2	0	ANTIVIRAL	-1	2
8811	3	1	2	0	2	PROVIRAL	1	2
80823	4	3	1	1	0	ANTIVIRAL	-1	1
83872	1	1	0	0	0	UNSPECIFIED	0	0
121643	2	2	0	0	0	UNSPECIFIED	0	0
54822	3	3	0	0	0	UNSPECIFIED	0	0
79762	4	2	2	0	2	PROVIRAL	1	2
1434	3	1	2	1	1	PROVIRAL_AND_ANTIVIRAL	0	0
5681	2	1	1	0	1	PROVIRAL	1	1
11057	1	1	0	0	0	UNSPECIFIED	0	0
2872	1	1	0	0	0	UNSPECIFIED	0	0
4440	0	0	0	0	0	UNSPECIFIED	0	0
225	0	0	0	0	0	UNSPECIFIED	0	0
4175	1	0	1	0	1	PROVIRAL	1	1
54898	2	0	2	0	2	PROVIRAL	1	2
27332	4	3	1	1	0	ANTIVIRAL	-1	1
6919	2	2	0	0	0	UNSPECIFIED	0	0
9205	3	3	0	0	0	UNSPECIFIED	0	0
1577	3	2	1	1	0	ANTIVIRAL	-1	1
25799	1	0	1	1	0	ANTIVIRAL	-1	1
55082	1	1	0	0	0	UNSPECIFIED	0	0
151987	3	2	1	1	0	ANTIVIRAL	-1	1
10168	4	3	1	0	1	PROVIRAL	1	1
340419	0	0	0	0	0	UNSPECIFIED	0	0
5463	0	0	0	0	0	UNSPECIFIED	0	0
219654	1	1	0	0	0	UNSPECIFIED	0	0
339487	2	1	1	0	1	PROVIRAL	1	1
50859	1	0	1	1	0	ANTIVIRAL	-1	1
5172	0	0	0	0	0	UNSPECIFIED	0	0
27037	2	2	0	0	0	UNSPECIFIED	0	0
1203	4	3	1	1	0	ANTIVIRAL	-1	1
10243	2	0	2	2	0	ANTIVIRAL	-1	2
339768	2	2	0	0	0	UNSPECIFIED	0	0
10948	1	1	0	0	0	UNSPECIFIED	0	0
112	0	0	0	0	0	UNSPECIFIED	0	0
10621	1	1	0	0	0	UNSPECIFIED	0	0
9966	0	0	0	0	0	UNSPECIFIED	0	0
285412	0	0	0	0	0	UNSPECIFIED	0	0
23412	2	1	1	0	1	PROVIRAL	1	1
219539	0	0	0	0	0	UNSPECIFIED	0	0
116843	4	0	4	2	2	PROVIRAL_AND_ANTIVIRAL	0	0
8174	1	1	0	0	0	UNSPECIFIED	0	0
51316	2	0	2	2	0	ANTIVIRAL	-1	2
4069	3	0	3	0	3	PROVIRAL	1	3
8320	2	0	2	2	0	ANTIVIRAL	-1	2
26175	2	2	0	0	0	UNSPECIFIED	0	0
5531	3	2	1	1	0	ANTIVIRAL	-1	1
81544	1	1	0	0	0	UNSPECIFIED	0	0
1891	3	2	1	0	1	PROVIRAL	1	1
285440	1	0	1	1	0	ANTIVIRAL	-1	1
57089	0	0	0	0	0	UNSPECIFIED	0	0
29015	4	2	2	1	1	PROVIRAL_AND_ANTIVIRAL	0	0
51499	1	0	1	1	0	ANTIVIRAL	-1	1
3208	2	2	0	0	0	UNSPECIFIED	0	0
55152	1	1	0	0	0	UNSPECIFIED	0	0
154791	1	0	1	0	1	PROVIRAL	1	1
10738	1	1	0	0	0	UNSPECIFIED	0	0
2589	3	1	2	2	0	ANTIVIRAL	-1	2
26269	5	3	2	2	0	ANTIVIRAL	-1	2
256302	0	0	0	0	0	UNSPECIFIED	0	0
8518	3	0	3	0	3	PROVIRAL	1	3
5708	3	2	1	0	1	PROVIRAL	1	1
94103	3	2	1	0	1	PROVIRAL	1	1
9265	1	0	1	1	0	ANTIVIRAL	-1	1
23155	1	1	0	0	0	UNSPECIFIED	0	0
195827	3	2	1	1	0	ANTIVIRAL	-1	1
4700	1	0	1	0	1	PROVIRAL	1	1
55156	2	1	1	1	0	ANTIVIRAL	-1	1
57167	1	0	1	0	1	PROVIRAL	1	1
170850	1	0	1	1	0	ANTIVIRAL	-1	1
51768	1	1	0	0	0	UNSPECIFIED	0	0
5791	1	0	1	1	0	ANTIVIRAL	-1	1
79003	5	3	2	1	1	PROVIRAL_AND_ANTIVIRAL	0	0
83699	3	1	2	1	1	PROVIRAL_AND_ANTIVIRAL	0	0
7350	0	0	0	0	0	UNSPECIFIED	0	0
7965	1	0	1	1	0	ANTIVIRAL	-1	1
23075	5	3	2	2	0	ANTIVIRAL	-1	2
85480	1	0	1	1	0	ANTIVIRAL	-1	1
283373	2	2	0	0	0	UNSPECIFIED	0	0
6878	2	2	0	0	0	UNSPECIFIED	0	0
5160	2	0	2	2	0	ANTIVIRAL	-1	2
10277	1	0	1	0	1	PROVIRAL	1	1
84888	3	1	2	1	1	PROVIRAL_AND_ANTIVIRAL	0	0
128344	1	1	0	0	0	UNSPECIFIED	0	0
84186	3	2	1	0	1	PROVIRAL	1	1
55245	0	0	0	0	0	UNSPECIFIED	0	0
5617	0	0	0	0	0	UNSPECIFIED	0	0
4485	2	0	2	0	2	PROVIRAL	1	2
51141	3	2	1	0	1	PROVIRAL	1	1
25897	4	3	1	1	0	ANTIVIRAL	-1	1
731	2	0	2	0	2	PROVIRAL	1	2
81932	4	1	3	1	2	PROVIRAL_AND_ANTIVIRAL	0.333333333	1
342892	2	1	1	1	0	ANTIVIRAL	-1	1
6138	2	1	1	0	1	PROVIRAL	1	1
1513	3	1	2	0	2	PROVIRAL	1	2
259	1	0	1	0	1	PROVIRAL	1	1
164832	1	0	1	1	0	ANTIVIRAL	-1	1
8841	2	2	0	0	0	UNSPECIFIED	0	0
84707	5	3	2	1	1	PROVIRAL_AND_ANTIVIRAL	0	0
6432	3	2	1	1	0	ANTIVIRAL	-1	1
780	5	1	4	4	0	ANTIVIRAL	-1	4
9902	1	1	0	0	0	UNSPECIFIED	0	0
2672	0	0	0	0	0	UNSPECIFIED	0	0
8467	4	3	1	1	0	ANTIVIRAL	-1	1
22845	1	1	0	0	0	UNSPECIFIED	0	0
80298	4	3	1	1	0	ANTIVIRAL	-1	1
285382	3	0	3	0	3	PROVIRAL	1	3
164684	0	0	0	0	0	UNSPECIFIED	0	0
1743	2	0	2	2	0	ANTIVIRAL	-1	2
53942	0	0	0	0	0	UNSPECIFIED	0	0
27152	4	3	1	1	0	ANTIVIRAL	-1	1
79747	0	0	0	0	0	UNSPECIFIED	0	0
23366	5	2	3	3	0	ANTIVIRAL	-1	3
1124	3	0	3	1	2	PROVIRAL_AND_ANTIVIRAL	0.333333333	1
373	4	3	1	1	0	ANTIVIRAL	-1	1
9351	0	0	0	0	0	UNSPECIFIED	0	0
6659	3	2	1	0	1	PROVIRAL	1	1
389023	0	0	0	0	0	UNSPECIFIED	0	0
2555	2	1	1	0	1	PROVIRAL	1	1
84926	1	1	0	0	0	UNSPECIFIED	0	0
3998	0	0	0	0	0	UNSPECIFIED	0	0
64772	1	1	0	0	0	UNSPECIFIED	0	0
5621	4	3	1	1	0	ANTIVIRAL	-1	1
23002	4	3	1	0	1	PROVIRAL	1	1
10314	2	0	2	1	1	PROVIRAL_AND_ANTIVIRAL	0	0
118788	4	1	3	1	2	PROVIRAL_AND_ANTIVIRAL	0.333333333	1
221400	0	0	0	0	0	UNSPECIFIED	0	0
10457	4	1	3	1	2	PROVIRAL_AND_ANTIVIRAL	0.333333333	1
221545	1	0	1	1	0	ANTIVIRAL	-1	1
5693	2	2	0	0	0	UNSPECIFIED	0	0
93183	0	0	0	0	0	UNSPECIFIED	0	0
4850	0	0	0	0	0	UNSPECIFIED	0	0
54984	1	0	1	1	0	ANTIVIRAL	-1	1
90507	2	1	1	0	1	PROVIRAL	1	1
91464	5	1	4	2	2	PROVIRAL_AND_ANTIVIRAL	0	0
6633	2	2	0	0	0	UNSPECIFIED	0	0
9726	0	0	0	0	0	UNSPECIFIED	0	0
701	2	1	1	0	1	PROVIRAL	1	1
55283	6	3	3	3	0	ANTIVIRAL	-1	3
54463	5	2	3	1	2	PROVIRAL_AND_ANTIVIRAL	0.333333333	1
285598	1	1	0	0	0	UNSPECIFIED	0	0
51179	4	1	3	1	2	PROVIRAL_AND_ANTIVIRAL	0.333333333	1
55906	2	1	1	1	0	ANTIVIRAL	-1	1
2215	0	0	0	0	0	UNSPECIFIED	0	0
9887	0	0	0	0	0	UNSPECIFIED	0	0
8031	2	1	1	0	1	PROVIRAL	1	1
64755	0	0	0	0	0	UNSPECIFIED	0	0
55355	2	0	2	0	2	PROVIRAL	1	2
56547	0	0	0	0	0	UNSPECIFIED	0	0
84131	2	0	2	1	1	PROVIRAL_AND_ANTIVIRAL	0	0
81611	2	0	2	0	2	PROVIRAL	1	2
8890	2	0	2	1	1	PROVIRAL_AND_ANTIVIRAL	0	0
123036	5	3	2	2	0	ANTIVIRAL	-1	2
1355	0	0	0	0	0	UNSPECIFIED	0	0
93487	0	0	0	0	0	UNSPECIFIED	0	0
23659	1	1	0	0	0	UNSPECIFIED	0	0
23032	4	3	1	1	0	ANTIVIRAL	-1	1
55105	5	3	2	1	1	PROVIRAL_AND_ANTIVIRAL	0	0
89887	1	1	0	0	0	UNSPECIFIED	0	0
57585	3	2	1	1	0	ANTIVIRAL	-1	1
1615	3	1	2	1	1	PROVIRAL_AND_ANTIVIRAL	0	0
8537	1	0	1	1	0	ANTIVIRAL	-1	1
29766	2	2	0	0	0	UNSPECIFIED	0	0
2830	1	1	0	0	0	UNSPECIFIED	0	0
222223	2	2	0	0	0	UNSPECIFIED	0	0
168448	0	0	0	0	0	UNSPECIFIED	0	0
26140	0	0	0	0	0	UNSPECIFIED	0	0
9377	1	0	1	0	1	PROVIRAL	1	1
9043	3	3	0	0	0	UNSPECIFIED	0	0
89874	1	0	1	1	0	ANTIVIRAL	-1	1
23383	0	0	0	0	0	UNSPECIFIED	0	0
66037	0	0	0	0	0	UNSPECIFIED	0	0
3816	1	1	0	0	0	UNSPECIFIED	0	0
286053	4	3	1	1	0	ANTIVIRAL	-1	1
84233	0	0	0	0	0	UNSPECIFIED	0	0
50489	0	0	0	0	0	UNSPECIFIED	0	0
2155	1	0	1	0	1	PROVIRAL	1	1
6674	7	3	4	4	0	ANTIVIRAL	-1	4
27247	2	2	0	0	0	UNSPECIFIED	0	0
51248	2	2	0	0	0	UNSPECIFIED	0	0
84964	2	1	1	1	0	ANTIVIRAL	-1	1
10982	1	0	1	1	0	ANTIVIRAL	-1	1
2570	1	1	0	0	0	UNSPECIFIED	0	0
55664	5	3	2	0	2	PROVIRAL	1	2
1955	1	0	1	0	1	PROVIRAL	1	1
143188	0	0	0	0	0	UNSPECIFIED	0	0
8076	0	0	0	0	0	UNSPECIFIED	0	0
7705	4	3	1	1	0	ANTIVIRAL	-1	1
114781	0	0	0	0	0	UNSPECIFIED	0	0
29997	0	0	0	0	0	UNSPECIFIED	0	0
119559	2	0	2	1	1	PROVIRAL_AND_ANTIVIRAL	0	0
64776	1	0	1	0	1	PROVIRAL	1	1
26153	1	0	1	1	0	ANTIVIRAL	-1	1
283298	0	0	0	0	0	UNSPECIFIED	0	0
11322	0	0	0	0	0	UNSPECIFIED	0	0
284106	3	2	1	1	0	ANTIVIRAL	-1	1
4995	0	0	0	0	0	UNSPECIFIED	0	0
55249	4	2	2	0	2	PROVIRAL	1	2
3556	2	0	2	1	1	PROVIRAL_AND_ANTIVIRAL	0	0
55122	0	0	0	0	0	UNSPECIFIED	0	0
57538	2	2	0	0	0	UNSPECIFIED	0	0
221785	0	0	0	0	0	UNSPECIFIED	0	0
7690	3	3	0	0	0	UNSPECIFIED	0	0
641638	1	0	1	0	1	PROVIRAL	1	1
5501	0	0	0	0	0	UNSPECIFIED	0	0
2200	5	2	3	1	2	PROVIRAL_AND_ANTIVIRAL	0.333333333	1
151835	0	0	0	0	0	UNSPECIFIED	0	0
22875	4	2	2	1	1	PROVIRAL_AND_ANTIVIRAL	0	0
283337	0	0	0	0	0	UNSPECIFIED	0	0
129684	0	0	0	0	0	UNSPECIFIED	0	0
10723	1	1	0	0	0	UNSPECIFIED	0	0
1370	4	1	3	0	3	PROVIRAL	1	3
8552	1	1	0	0	0	UNSPECIFIED	0	0
79876	2	2	0	0	0	UNSPECIFIED	0	0
5164	3	1	2	2	0	ANTIVIRAL	-1	2
55509	3	1	2	1	1	PROVIRAL_AND_ANTIVIRAL	0	0
5191	1	0	1	1	0	ANTIVIRAL	-1	1
6618	0	0	0	0	0	UNSPECIFIED	0	0
1060	5	3	2	1	1	PROVIRAL_AND_ANTIVIRAL	0	0
9643	1	0	1	1	0	ANTIVIRAL	-1	1
486	0	0	0	0	0	UNSPECIFIED	0	0
6573	2	2	0	0	0	UNSPECIFIED	0	0
1845	1	0	1	0	1	PROVIRAL	1	1
3801	0	0	0	0	0	UNSPECIFIED	0	0
401093	1	0	1	1	0	ANTIVIRAL	-1	1
90835	1	0	1	1	0	ANTIVIRAL	-1	1
3295	1	0	1	0	1	PROVIRAL	1	1
84798	3	2	1	0	1	PROVIRAL	1	1
388	5	2	3	1	2	PROVIRAL_AND_ANTIVIRAL	0.333333333	1
503542	2	2	0	0	0	UNSPECIFIED	0	0
5467	1	1	0	0	0	UNSPECIFIED	0	0
7369	1	1	0	0	0	UNSPECIFIED	0	0
11077	0	0	0	0	0	UNSPECIFIED	0	0
126003	3	2	1	0	1	PROVIRAL	1	1
10993	0	0	0	0	0	UNSPECIFIED	0	0
80324	3	1	2	1	1	PROVIRAL_AND_ANTIVIRAL	0	0
229	2	2	0	0	0	UNSPECIFIED	0	0
55707	0	0	0	0	0	UNSPECIFIED	0	0
60625	0	0	0	0	0	UNSPECIFIED	0	0
80135	3	2	1	1	0	ANTIVIRAL	-1	1
59352	1	1	0	0	0	UNSPECIFIED	0	0
92070	3	1	2	0	2	PROVIRAL	1	2
57692	1	0	1	1	0	ANTIVIRAL	-1	1
282809	2	2	0	0	0	UNSPECIFIED	0	0
799	0	0	0	0	0	UNSPECIFIED	0	0
84294	3	2	1	1	0	ANTIVIRAL	-1	1
22891	1	0	1	1	0	ANTIVIRAL	-1	1
79676	1	1	0	0	0	UNSPECIFIED	0	0
5516	0	0	0	0	0	UNSPECIFIED	0	0
1267	2	2	0	0	0	UNSPECIFIED	0	0
2098	3	0	3	2	1	PROVIRAL_AND_ANTIVIRAL	-0.333333333	1
3831	1	1	0	0	0	UNSPECIFIED	0	0
3930	1	0	1	0	1	PROVIRAL	1	1
2657	2	1	1	0	1	PROVIRAL	1	1
23335	3	2	1	1	0	ANTIVIRAL	-1	1
5424	3	2	1	0	1	PROVIRAL	1	1
391356	3	2	1	0	1	PROVIRAL	1	1
6199	4	2	2	0	2	PROVIRAL	1	2
54877	2	1	1	0	1	PROVIRAL	1	1
59285	1	1	0	0	0	UNSPECIFIED	0	0
201651	2	0	2	2	0	ANTIVIRAL	-1	2
23399	1	1	0	0	0	UNSPECIFIED	0	0
22985	0	0	0	0	0	UNSPECIFIED	0	0
51645	1	0	1	1	0	ANTIVIRAL	-1	1
64802	1	0	1	0	1	PROVIRAL	1	1
8125	1	0	1	0	1	PROVIRAL	1	1
471	3	2	1	0	1	PROVIRAL	1	1
4190	0	0	0	0	0	UNSPECIFIED	0	0
55813	2	1	1	1	0	ANTIVIRAL	-1	1
58503	1	1	0	0	0	UNSPECIFIED	0	0
4137	3	2	1	1	0	ANTIVIRAL	-1	1
146057	0	0	0	0	0	UNSPECIFIED	0	0
84075	1	1	0	0	0	UNSPECIFIED	0	0
7414	0	0	0	0	0	UNSPECIFIED	0	0
5727	0	0	0	0	0	UNSPECIFIED	0	0
6558	5	3	2	1	1	PROVIRAL_AND_ANTIVIRAL	0	0
51010	0	0	0	0	0	UNSPECIFIED	0	0
55139	0	0	0	0	0	UNSPECIFIED	0	0
8714	2	0	2	1	1	PROVIRAL_AND_ANTIVIRAL	0	0
2294	1	0	1	1	0	ANTIVIRAL	-1	1
1645	3	1	2	1	1	PROVIRAL_AND_ANTIVIRAL	0	0
10213	3	1	2	0	2	PROVIRAL	1	2
83593	0	0	0	0	0	UNSPECIFIED	0	0
23232	3	3	0	0	0	UNSPECIFIED	0	0
26123	2	2	0	0	0	UNSPECIFIED	0	0
126299	1	1	0	0	0	UNSPECIFIED	0	0
10929	2	0	2	1	1	PROVIRAL_AND_ANTIVIRAL	0	0
51205	2	1	1	0	1	PROVIRAL	1	1
100131298	0	0	0	0	0	UNSPECIFIED	0	0
55723	3	2	1	0	1	PROVIRAL	1	1
25961	1	0	1	1	0	ANTIVIRAL	-1	1
33	3	2	1	0	1	PROVIRAL	1	1
3280	2	1	1	1	0	ANTIVIRAL	-1	1
285501	0	0	0	0	0	UNSPECIFIED	0	0
8242	0	0	0	0	0	UNSPECIFIED	0	0
9092	4	2	2	1	1	PROVIRAL_AND_ANTIVIRAL	0	0
64332	2	0	2	0	2	PROVIRAL	1	2
283219	2	1	1	0	1	PROVIRAL	1	1
152185	1	0	1	1	0	ANTIVIRAL	-1	1
10636	1	1	0	0	0	UNSPECIFIED	0	0
197135	0	0	0	0	0	UNSPECIFIED	0	0
9917	0	0	0	0	0	UNSPECIFIED	0	0
9673	1	1	0	0	0	UNSPECIFIED	0	0
155066	7	3	4	2	2	PROVIRAL_AND_ANTIVIRAL	0	0
633	1	1	0	0	0	UNSPECIFIED	0	0
57106	2	1	1	0	1	PROVIRAL	1	1
84532	1	0	1	1	0	ANTIVIRAL	-1	1
1007	0	0	0	0	0	UNSPECIFIED	0	0
55863	4	3	1	1	0	ANTIVIRAL	-1	1
3786	1	1	0	0	0	UNSPECIFIED	0	0
285733	3	2	1	0	1	PROVIRAL	1	1
5021	3	3	0	0	0	UNSPECIFIED	0	0
51611	2	0	2	1	1	PROVIRAL_AND_ANTIVIRAL	0	0
7905	2	0	2	2	0	ANTIVIRAL	-1	2
80018	3	3	0	0	0	UNSPECIFIED	0	0
28959	4	1	3	1	2	PROVIRAL_AND_ANTIVIRAL	0.333333333	1
54843	5	2	3	2	1	PROVIRAL_AND_ANTIVIRAL	-0.333333333	1
1154	1	1	0	0	0	UNSPECIFIED	0	0
8905	1	0	1	1	0	ANTIVIRAL	-1	1
55609	5	3	2	1	1	PROVIRAL_AND_ANTIVIRAL	0	0
90204	1	1	0	0	0	UNSPECIFIED	0	0
81831	4	1	3	3	0	ANTIVIRAL	-1	3
10202	2	1	1	1	0	ANTIVIRAL	-1	1
2309	3	3	0	0	0	UNSPECIFIED	0	0
2736	1	0	1	1	0	ANTIVIRAL	-1	1
7976	4	2	2	2	0	ANTIVIRAL	-1	2
374470	2	1	1	0	1	PROVIRAL	1	1
84905	1	1	0	0	0	UNSPECIFIED	0	0
283585	0	0	0	0	0	UNSPECIFIED	0	0
6720	1	0	1	0	1	PROVIRAL	1	1
23493	2	0	2	1	1	PROVIRAL_AND_ANTIVIRAL	0	0
23138	0	0	0	0	0	UNSPECIFIED	0	0
7169	4	0	4	3	1	PROVIRAL_AND_ANTIVIRAL	-0.5	2
440348	1	0	1	0	1	PROVIRAL	1	1
8992	1	0	1	1	0	ANTIVIRAL	-1	1
56287	0	0	0	0	0	UNSPECIFIED	0	0
3065	1	1	0	0	0	UNSPECIFIED	0	0
4224	3	1	2	1	1	PROVIRAL_AND_ANTIVIRAL	0	0
379025	3	2	1	0	1	PROVIRAL	1	1
100129476	1	1	0	0	0	UNSPECIFIED	0	0
56521	1	0	1	1	0	ANTIVIRAL	-1	1
55173	2	1	1	1	0	ANTIVIRAL	-1	1
3265	5	3	2	1	1	PROVIRAL_AND_ANTIVIRAL	0	0
25829	1	1	0	0	0	UNSPECIFIED	0	0
112869	2	1	1	0	1	PROVIRAL	1	1
6509	1	0	1	0	1	PROVIRAL	1	1
79029	0	0	0	0	0	UNSPECIFIED	0	0
28972	4	2	2	2	0	ANTIVIRAL	-1	2
18	1	0	1	0	1	PROVIRAL	1	1
403	0	0	0	0	0	UNSPECIFIED	0	0
55266	0	0	0	0	0	UNSPECIFIED	0	0
4122	1	0	1	1	0	ANTIVIRAL	-1	1
51162	3	2	1	0	1	PROVIRAL	1	1
5651	0	0	0	0	0	UNSPECIFIED	0	0
55190	1	0	1	1	0	ANTIVIRAL	-1	1
65992	1	1	0	0	0	UNSPECIFIED	0	0
2948	2	1	1	0	1	PROVIRAL	1	1
8091	4	2	2	0	2	PROVIRAL	1	2
1993	1	0	1	1	0	ANTIVIRAL	-1	1
91373	4	2	2	0	2	PROVIRAL	1	2
682	3	2	1	0	1	PROVIRAL	1	1
374882	4	2	2	1	1	PROVIRAL_AND_ANTIVIRAL	0	0
23600	4	2	2	1	1	PROVIRAL_AND_ANTIVIRAL	0	0
83746	2	2	0	0	0	UNSPECIFIED	0	0
55347	2	1	1	0	1	PROVIRAL	1	1
65985	2	1	1	1	0	ANTIVIRAL	-1	1
26205	0	0	0	0	0	UNSPECIFIED	0	0
84690	0	0	0	0	0	UNSPECIFIED	0	0
51422	3	1	2	2	0	ANTIVIRAL	-1	2
64418	1	1	0	0	0	UNSPECIFIED	0	0
404281	0	0	0	0	0	UNSPECIFIED	0	0
57623	0	0	0	0	0	UNSPECIFIED	0	0
3178	0	0	0	0	0	UNSPECIFIED	0	0
143384	1	1	0	0	0	UNSPECIFIED	0	0
23523	1	1	0	0	0	UNSPECIFIED	0	0
5130	0	0	0	0	0	UNSPECIFIED	0	0
10472	3	2	1	1	0	ANTIVIRAL	-1	1
57132	3	1	2	1	1	PROVIRAL_AND_ANTIVIRAL	0	0
6494	1	1	0	0	0	UNSPECIFIED	0	0
10556	0	0	0	0	0	UNSPECIFIED	0	0
5307	2	1	1	1	0	ANTIVIRAL	-1	1
9235	5	2	3	2	1	PROVIRAL_AND_ANTIVIRAL	-0.333333333	1
26974	3	2	1	0	1	PROVIRAL	1	1
2264	5	3	2	0	2	PROVIRAL	1	2
3714	1	0	1	1	0	ANTIVIRAL	-1	1
10295	3	2	1	1	0	ANTIVIRAL	-1	1
7305	5	2	3	0	3	PROVIRAL	1	3
10149	0	0	0	0	0	UNSPECIFIED	0	0
6018	3	3	0	0	0	UNSPECIFIED	0	0
51333	1	1	0	0	0	UNSPECIFIED	0	0
8973	0	0	0	0	0	UNSPECIFIED	0	0
4013	1	1	0	0	0	UNSPECIFIED	0	0
29117	2	0	2	1	1	PROVIRAL_AND_ANTIVIRAL	0	0
9688	3	1	2	1	1	PROVIRAL_AND_ANTIVIRAL	0	0
977	1	0	1	1	0	ANTIVIRAL	-1	1
338321	1	1	0	0	0	UNSPECIFIED	0	0
57115	0	0	0	0	0	UNSPECIFIED	0	0
83759	3	0	3	0	3	PROVIRAL	1	3
170960	4	3	1	0	1	PROVIRAL	1	1
117178	3	2	1	1	0	ANTIVIRAL	-1	1
5813	2	1	1	1	0	ANTIVIRAL	-1	1
4820	3	3	0	0	0	UNSPECIFIED	0	0
56905	1	1	0	0	0	UNSPECIFIED	0	0
57823	0	0	0	0	0	UNSPECIFIED	0	0
5911	1	1	0	0	0	UNSPECIFIED	0	0
4299	0	0	0	0	0	UNSPECIFIED	0	0
51552	0	0	0	0	0	UNSPECIFIED	0	0
3484	1	0	1	1	0	ANTIVIRAL	-1	1
6539	1	0	1	0	1	PROVIRAL	1	1
51188	0	0	0	0	0	UNSPECIFIED	0	0
7486	5	3	2	1	1	PROVIRAL_AND_ANTIVIRAL	0	0
54928	0	0	0	0	0	UNSPECIFIED	0	0
57862	1	0	1	1	0	ANTIVIRAL	-1	1
5802	0	0	0	0	0	UNSPECIFIED	0	0
83729	6	3	3	1	2	PROVIRAL_AND_ANTIVIRAL	0.333333333	1
9703	2	2	0	0	0	UNSPECIFIED	0	0
114904	0	0	0	0	0	UNSPECIFIED	0	0
79962	1	0	1	0	1	PROVIRAL	1	1
130074	0	0	0	0	0	UNSPECIFIED	0	0
375190	1	0	1	0	1	PROVIRAL	1	1
339983	3	1	2	2	0	ANTIVIRAL	-1	2
3035	1	0	1	1	0	ANTIVIRAL	-1	1
253039	1	0	1	0	1	PROVIRAL	1	1
81034	4	3	1	1	0	ANTIVIRAL	-1	1
403323	1	0	1	1	0	ANTIVIRAL	-1	1
1026	2	0	2	2	0	ANTIVIRAL	-1	2
3351	0	0	0	0	0	UNSPECIFIED	0	0
55787	2	1	1	1	0	ANTIVIRAL	-1	1
7841	1	1	0	0	0	UNSPECIFIED	0	0
6799	2	1	1	1	0	ANTIVIRAL	-1	1
400831	1	1	0	0	0	UNSPECIFIED	0	0
284297	2	2	0	0	0	UNSPECIFIED	0	0
10794	0	0	0	0	0	UNSPECIFIED	0	0
6342	1	0	1	0	1	PROVIRAL	1	1
100131112	0	0	0	0	0	UNSPECIFIED	0	0
80071	3	1	2	1	1	PROVIRAL_AND_ANTIVIRAL	0	0
93624	1	0	1	0	1	PROVIRAL	1	1
84981	4	3	1	0	1	PROVIRAL	1	1
154007	3	3	0	0	0	UNSPECIFIED	0	0
7596	2	2	0	0	0	UNSPECIFIED	0	0
22908	1	1	0	0	0	UNSPECIFIED	0	0
1184	4	2	2	1	1	PROVIRAL_AND_ANTIVIRAL	0	0
114044	1	0	1	1	0	ANTIVIRAL	-1	1
51726	3	1	2	1	1	PROVIRAL_AND_ANTIVIRAL	0	0
6297	3	1	2	2	0	ANTIVIRAL	-1	2
9392	1	0	1	1	0	ANTIVIRAL	-1	1
11337	1	0	1	0	1	PROVIRAL	1	1
197320	0	0	0	0	0	UNSPECIFIED	0	0
23215	1	1	0	0	0	UNSPECIFIED	0	0
284185	0	0	0	0	0	UNSPECIFIED	0	0
143187	0	0	0	0	0	UNSPECIFIED	0	0
29882	3	2	1	0	1	PROVIRAL	1	1
51747	5	3	2	1	1	PROVIRAL_AND_ANTIVIRAL	0	0
84545	2	2	0	0	0	UNSPECIFIED	0	0
221458	0	0	0	0	0	UNSPECIFIED	0	0
79145	1	0	1	1	0	ANTIVIRAL	-1	1
54101	0	0	0	0	0	UNSPECIFIED	0	0
55035	4	3	1	1	0	ANTIVIRAL	-1	1
573	0	0	0	0	0	UNSPECIFIED	0	0
25876	1	1	0	0	0	UNSPECIFIED	0	0
5281	1	0	1	1	0	ANTIVIRAL	-1	1
80097	4	3	1	0	1	PROVIRAL	1	1
328	2	2	0	0	0	UNSPECIFIED	0	0
4946	0	0	0	0	0	UNSPECIFIED	0	0
55749	4	3	1	1	0	ANTIVIRAL	-1	1
1075	4	1	3	1	2	PROVIRAL_AND_ANTIVIRAL	0.333333333	1
91433	1	1	0	0	0	UNSPECIFIED	0	0
53335	4	0	4	3	1	PROVIRAL_AND_ANTIVIRAL	-0.5	2
54386	3	2	1	1	0	ANTIVIRAL	-1	1
5266	3	0	3	2	1	PROVIRAL_AND_ANTIVIRAL	-0.333333333	1
91133	2	2	0	0	0	UNSPECIFIED	0	0
147798	3	1	2	2	0	ANTIVIRAL	-1	2
5828	0	0	0	0	0	UNSPECIFIED	0	0
151648	2	0	2	0	2	PROVIRAL	1	2
2785	3	3	0	0	0	UNSPECIFIED	0	0
63897	1	0	1	1	0	ANTIVIRAL	-1	1
92305	3	1	2	1	1	PROVIRAL_AND_ANTIVIRAL	0	0
10606	2	0	2	1	1	PROVIRAL_AND_ANTIVIRAL	0	0
142910	0	0	0	0	0	UNSPECIFIED	0	0
94081	1	0	1	1	0	ANTIVIRAL	-1	1
219970	0	0	0	0	0	UNSPECIFIED	0	0
7920	1	1	0	0	0	UNSPECIFIED	0	0
4088	0	0	0	0	0	UNSPECIFIED	0	0
440087	0	0	0	0	0	UNSPECIFIED	0	0
2019	1	0	1	1	0	ANTIVIRAL	-1	1
51078	2	1	1	0	1	PROVIRAL	1	1
29796	1	1	0	0	0	UNSPECIFIED	0	0
29967	4	3	1	1	0	ANTIVIRAL	-1	1
9479	0	0	0	0	0	UNSPECIFIED	0	0
3336	2	1	1	0	1	PROVIRAL	1	1
51371	0	0	0	0	0	UNSPECIFIED	0	0
5896	1	1	0	0	0	UNSPECIFIED	0	0
9317	3	1	2	2	0	ANTIVIRAL	-1	2
400446	0	0	0	0	0	UNSPECIFIED	0	0
149428	0	0	0	0	0	UNSPECIFIED	0	0
7226	1	1	0	0	0	UNSPECIFIED	0	0
5356	3	2	1	1	0	ANTIVIRAL	-1	1
79717	2	1	1	1	0	ANTIVIRAL	-1	1
26063	2	1	1	0	1	PROVIRAL	1	1
55552	4	3	1	0	1	PROVIRAL	1	1
23245	3	3	0	0	0	UNSPECIFIED	0	0
221416	1	1	0	0	0	UNSPECIFIED	0	0
140578	1	1	0	0	0	UNSPECIFIED	0	0
9411	5	3	2	1	1	PROVIRAL_AND_ANTIVIRAL	0	0
7581	2	2	0	0	0	UNSPECIFIED	0	0
10329	0	0	0	0	0	UNSPECIFIED	0	0
924	4	2	2	1	1	PROVIRAL_AND_ANTIVIRAL	0	0
127	0	0	0	0	0	UNSPECIFIED	0	0
9133	1	0	1	0	1	PROVIRAL	1	1
23168	0	0	0	0	0	UNSPECIFIED	0	0
121665	2	1	1	1	0	ANTIVIRAL	-1	1
11062	3	3	0	0	0	UNSPECIFIED	0	0
642587	0	0	0	0	0	UNSPECIFIED	0	0
10085	0	0	0	0	0	UNSPECIFIED	0	0
10865	1	1	0	0	0	UNSPECIFIED	0	0
80176	3	1	2	1	1	PROVIRAL_AND_ANTIVIRAL	0	0
22862	2	1	1	1	0	ANTIVIRAL	-1	1
6263	0	0	0	0	0	UNSPECIFIED	0	0
84277	1	1	0	0	0	UNSPECIFIED	0	0
126820	0	0	0	0	0	UNSPECIFIED	0	0
55690	2	1	1	0	1	PROVIRAL	1	1
8335	1	1	0	0	0	UNSPECIFIED	0	0
91801	1	0	1	1	0	ANTIVIRAL	-1	1
51307	1	1	0	0	0	UNSPECIFIED	0	0
54407	3	2	1	1	0	ANTIVIRAL	-1	1
83986	2	2	0	0	0	UNSPECIFIED	0	0
10015	0	0	0	0	0	UNSPECIFIED	0	0
22955	1	0	1	0	1	PROVIRAL	1	1
23753	4	2	2	0	2	PROVIRAL	1	2
8924	0	0	0	0	0	UNSPECIFIED	0	0
3106	2	1	1	1	0	ANTIVIRAL	-1	1
11315	0	0	0	0	0	UNSPECIFIED	0	0
56261	5	3	2	1	1	PROVIRAL_AND_ANTIVIRAL	0	0
94234	1	0	1	0	1	PROVIRAL	1	1
57508	4	2	2	1	1	PROVIRAL_AND_ANTIVIRAL	0	0
81578	0	0	0	0	0	UNSPECIFIED	0	0
5568	0	0	0	0	0	UNSPECIFIED	0	0
54584	2	2	0	0	0	UNSPECIFIED	0	0
4643	2	0	2	1	1	PROVIRAL_AND_ANTIVIRAL	0	0
80216	1	0	1	1	0	ANTIVIRAL	-1	1
25932	5	3	2	1	1	PROVIRAL_AND_ANTIVIRAL	0	0
57654	1	0	1	0	1	PROVIRAL	1	1
8301	4	3	1	0	1	PROVIRAL	1	1
539	1	0	1	1	0	ANTIVIRAL	-1	1
79625	1	0	1	1	0	ANTIVIRAL	-1	1
115708	1	1	0	0	0	UNSPECIFIED	0	0
113791	1	1	0	0	0	UNSPECIFIED	0	0
254394	0	0	0	0	0	UNSPECIFIED	0	0
376267	3	2	1	1	0	ANTIVIRAL	-1	1
266695	0	0	0	0	0	UNSPECIFIED	0	0
22921	1	0	1	0	1	PROVIRAL	1	1
9857	4	3	1	0	1	PROVIRAL	1	1
377677	1	0	1	1	0	ANTIVIRAL	-1	1
24137	1	0	1	0	1	PROVIRAL	1	1
55364	5	3	2	1	1	PROVIRAL_AND_ANTIVIRAL	0	0
8646	1	1	0	0	0	UNSPECIFIED	0	0
10572	4	3	1	1	0	ANTIVIRAL	-1	1
57478	4	3	1	1	0	ANTIVIRAL	-1	1
127943	2	1	1	0	1	PROVIRAL	1	1
221711	3	3	0	0	0	UNSPECIFIED	0	0
81555	1	1	0	0	0	UNSPECIFIED	0	0
93	1	0	1	1	0	ANTIVIRAL	-1	1
54148	4	1	3	3	0	ANTIVIRAL	-1	3
79018	1	0	1	1	0	ANTIVIRAL	-1	1
5742	2	2	0	0	0	UNSPECIFIED	0	0
11244	4	3	1	0	1	PROVIRAL	1	1
100128003	1	1	0	0	0	UNSPECIFIED	0	0
51514	2	0	2	1	1	PROVIRAL_AND_ANTIVIRAL	0	0
1385	3	2	1	0	1	PROVIRAL	1	1
23429	4	3	1	1	0	ANTIVIRAL	-1	1
25769	1	1	0	0	0	UNSPECIFIED	0	0
90678	0	0	0	0	0	UNSPECIFIED	0	0
29980	2	0	2	2	0	ANTIVIRAL	-1	2
283742	1	0	1	1	0	ANTIVIRAL	-1	1
25842	3	1	2	0	2	PROVIRAL	1	2
6447	4	3	1	0	1	PROVIRAL	1	1
4854	0	0	0	0	0	UNSPECIFIED	0	0
56888	2	2	0	0	0	UNSPECIFIED	0	0
79070	2	1	1	0	1	PROVIRAL	1	1
153020	0	0	0	0	0	UNSPECIFIED	0	0
7532	0	0	0	0	0	UNSPECIFIED	0	0
144165	1	0	1	1	0	ANTIVIRAL	-1	1
6949	3	2	1	1	0	ANTIVIRAL	-1	1
23362	2	2	0	0	0	UNSPECIFIED	0	0
467	3	3	0	0	0	UNSPECIFIED	0	0
29028	4	3	1	0	1	PROVIRAL	1	1
286336	2	1	1	1	0	ANTIVIRAL	-1	1
1192	1	0	1	0	1	PROVIRAL	1	1
958	1	1	0	0	0	UNSPECIFIED	0	0
55022	3	0	3	0	3	PROVIRAL	1	3
55432	4	3	1	0	1	PROVIRAL	1	1
84259	1	0	1	1	0	ANTIVIRAL	-1	1
5296	1	1	0	0	0	UNSPECIFIED	0	0
8773	1	1	0	0	0	UNSPECIFIED	0	0
10019	5	3	2	1	1	PROVIRAL_AND_ANTIVIRAL	0	0
5119	1	1	0	0	0	UNSPECIFIED	0	0
28511	0	0	0	0	0	UNSPECIFIED	0	0
10944	2	1	1	1	0	ANTIVIRAL	-1	1
9167	0	0	0	0	0	UNSPECIFIED	0	0
157378	5	3	2	2	0	ANTIVIRAL	-1	2
501	3	1	2	0	2	PROVIRAL	1	2
784	3	1	2	1	1	PROVIRAL_AND_ANTIVIRAL	0	0
285367	3	2	1	0	1	PROVIRAL	1	1
9533	1	0	1	1	0	ANTIVIRAL	-1	1
29099	3	2	1	1	0	ANTIVIRAL	-1	1
196996	3	1	2	0	2	PROVIRAL	1	2
339665	1	0	1	1	0	ANTIVIRAL	-1	1
4670	0	0	0	0	0	UNSPECIFIED	0	0
2683	0	0	0	0	0	UNSPECIFIED	0	0
3953	3	3	0	0	0	UNSPECIFIED	0	0
6580	0	0	0	0	0	UNSPECIFIED	0	0
10491	4	2	2	2	0	ANTIVIRAL	-1	2
56650	2	1	1	1	0	ANTIVIRAL	-1	1
645431	0	0	0	0	0	UNSPECIFIED	0	0
26503	2	0	2	1	1	PROVIRAL_AND_ANTIVIRAL	0	0
9737	1	0	1	1	0	ANTIVIRAL	-1	1
100131414	0	0	0	0	0	UNSPECIFIED	0	0
128710	1	0	1	0	1	PROVIRAL	1	1
123283	1	0	1	0	1	PROVIRAL	1	1
152195	1	0	1	0	1	PROVIRAL	1	1
3091	3	2	1	0	1	PROVIRAL	1	1
23266	2	0	2	1	1	PROVIRAL_AND_ANTIVIRAL	0	0
7041	2	0	2	2	0	ANTIVIRAL	-1	2
57610	2	2	0	0	0	UNSPECIFIED	0	0
10385	3	2	1	1	0	ANTIVIRAL	-1	1
84922	0	0	0	0	0	UNSPECIFIED	0	0
29078	1	0	1	1	0	ANTIVIRAL	-1	1
8204	4	3	1	0	1	PROVIRAL	1	1
22998	3	1	2	2	0	ANTIVIRAL	-1	2
3159	2	2	0	0	0	UNSPECIFIED	0	0
2177	1	0	1	0	1	PROVIRAL	1	1
6237	2	0	2	1	1	PROVIRAL_AND_ANTIVIRAL	0	0
100131014	0	0	0	0	0	UNSPECIFIED	0	0
4775	0	0	0	0	0	UNSPECIFIED	0	0
134548	2	0	2	2	0	ANTIVIRAL	-1	2
671	0	0	0	0	0	UNSPECIFIED	0	0
64951	2	2	0	0	0	UNSPECIFIED	0	0
57180	1	0	1	1	0	ANTIVIRAL	-1	1
196792	3	2	1	0	1	PROVIRAL	1	1
7562	4	3	1	0	1	PROVIRAL	1	1
2585	3	3	0	0	0	UNSPECIFIED	0	0
4107	1	1	0	0	0	UNSPECIFIED	0	0
7517	2	1	1	1	0	ANTIVIRAL	-1	1
6934	1	0	1	0	1	PROVIRAL	1	1
6282	5	2	3	1	2	PROVIRAL_AND_ANTIVIRAL	0.333333333	1
10846	0	0	0	0	0	UNSPECIFIED	0	0
57563	2	1	1	1	0	ANTIVIRAL	-1	1
55530	1	1	0	0	0	UNSPECIFIED	0	0
388228	3	2	1	1	0	ANTIVIRAL	-1	1
11176	0	0	0	0	0	UNSPECIFIED	0	0
23279	0	0	0	0	0	UNSPECIFIED	0	0
10134	3	2	1	1	0	ANTIVIRAL	-1	1
55005	1	1	0	0	0	UNSPECIFIED	0	0
56986	2	2	0	0	0	UNSPECIFIED	0	0
7249	1	0	1	1	0	ANTIVIRAL	-1	1
23379	5	3	2	2	0	ANTIVIRAL	-1	2
5176	3	1	2	0	2	PROVIRAL	1	2
146547	1	1	0	0	0	UNSPECIFIED	0	0
9246	3	1	2	0	2	PROVIRAL	1	2
8106	1	0	1	0	1	PROVIRAL	1	1
54971	1	0	1	0	1	PROVIRAL	1	1
140460	0	0	0	0	0	UNSPECIFIED	0	0
4254	1	1	0	0	0	UNSPECIFIED	0	0
79902	1	0	1	0	1	PROVIRAL	1	1
3189	5	3	2	1	1	PROVIRAL_AND_ANTIVIRAL	0	0
90332	3	3	0	0	0	UNSPECIFIED	0	0
9027	4	2	2	1	1	PROVIRAL_AND_ANTIVIRAL	0	0
286411	0	0	0	0	0	UNSPECIFIED	0	0
153443	2	2	0	0	0	UNSPECIFIED	0	0
79807	0	0	0	0	0	UNSPECIFIED	0	0
80774	1	1	0	0	0	UNSPECIFIED	0	0
25816	4	3	1	1	0	ANTIVIRAL	-1	1
727726	4	3	1	1	0	ANTIVIRAL	-1	1
8358	0	0	0	0	0	UNSPECIFIED	0	0
57406	4	2	2	2	0	ANTIVIRAL	-1	2
145864	1	1	0	0	0	UNSPECIFIED	0	0
84058	3	1	2	2	0	ANTIVIRAL	-1	2
1690	1	0	1	0	1	PROVIRAL	1	1
1241	0	0	0	0	0	UNSPECIFIED	0	0
2287	1	0	1	1	0	ANTIVIRAL	-1	1
56474	2	0	2	2	0	ANTIVIRAL	-1	2
369	2	1	1	1	0	ANTIVIRAL	-1	1
10325	1	0	1	1	0	ANTIVIRAL	-1	1
1762	1	1	0	0	0	UNSPECIFIED	0	0
23616	3	3	0	0	0	UNSPECIFIED	0	0
6863	0	0	0	0	0	UNSPECIFIED	0	0
883	2	0	2	0	2	PROVIRAL	1	2
1675	6	3	3	1	2	PROVIRAL_AND_ANTIVIRAL	0.333333333	1
686	4	2	2	1	1	PROVIRAL_AND_ANTIVIRAL	0	0
54707	1	1	0	0	0	UNSPECIFIED	0	0
1453	2	1	1	0	1	PROVIRAL	1	1
2117	0	0	0	0	0	UNSPECIFIED	0	0
59084	2	0	2	2	0	ANTIVIRAL	-1	2
64968	0	0	0	0	0	UNSPECIFIED	0	0
51128	1	1	0	0	0	UNSPECIFIED	0	0
80781	4	2	2	0	2	PROVIRAL	1	2
51367	3	2	1	1	0	ANTIVIRAL	-1	1
5606	4	2	2	1	1	PROVIRAL_AND_ANTIVIRAL	0	0
203245	0	0	0	0	0	UNSPECIFIED	0	0
79576	3	2	1	1	0	ANTIVIRAL	-1	1
10540	0	0	0	0	0	UNSPECIFIED	0	0
5149	0	0	0	0	0	UNSPECIFIED	0	0
22904	1	1	0	0	0	UNSPECIFIED	0	0
56851	1	0	1	1	0	ANTIVIRAL	-1	1
6648	1	0	1	1	0	ANTIVIRAL	-1	1
149830	0	0	0	0	0	UNSPECIFIED	0	0
29946	1	0	1	0	1	PROVIRAL	1	1
11259	5	3	2	1	1	PROVIRAL_AND_ANTIVIRAL	0	0
5100	0	0	0	0	0	UNSPECIFIED	0	0
55219	2	1	1	0	1	PROVIRAL	1	1
91523	4	0	4	2	2	PROVIRAL_AND_ANTIVIRAL	0	0
2332	4	2	2	2	0	ANTIVIRAL	-1	2
7071	5	3	2	2	0	ANTIVIRAL	-1	2
144100	4	2	2	2	0	ANTIVIRAL	-1	2
8943	0	0	0	0	0	UNSPECIFIED	0	0
170487	1	1	0	0	0	UNSPECIFIED	0	0
1777	0	0	0	0	0	UNSPECIFIED	0	0
114815	0	0	0	0	0	UNSPECIFIED	0	0
57722	3	2	1	1	0	ANTIVIRAL	-1	1
387640	2	0	2	1	1	PROVIRAL_AND_ANTIVIRAL	0	0
26235	4	3	1	1	0	ANTIVIRAL	-1	1
23219	3	2	1	0	1	PROVIRAL	1	1
8471	2	1	1	1	0	ANTIVIRAL	-1	1
166379	2	1	1	1	0	ANTIVIRAL	-1	1
51582	2	2	0	0	0	UNSPECIFIED	0	0
599	0	0	0	0	0	UNSPECIFIED	0	0
3084	0	0	0	0	0	UNSPECIFIED	0	0
23066	2	0	2	1	1	PROVIRAL_AND_ANTIVIRAL	0	0
79822	0	0	0	0	0	UNSPECIFIED	0	0
83443	2	2	0	0	0	UNSPECIFIED	0	0
55893	0	0	0	0	0	UNSPECIFIED	0	0
259173	1	0	1	1	0	ANTIVIRAL	-1	1
22797	3	1	2	2	0	ANTIVIRAL	-1	2
201516	0	0	0	0	0	UNSPECIFIED	0	0
2937	2	1	1	0	1	PROVIRAL	1	1
27430	1	0	1	1	0	ANTIVIRAL	-1	1
56901	0	0	0	0	0	UNSPECIFIED	0	0
255926	0	0	0	0	0	UNSPECIFIED	0	0
9785	0	0	0	0	0	UNSPECIFIED	0	0
26050	2	1	1	1	0	ANTIVIRAL	-1	1
51329	2	1	1	1	0	ANTIVIRAL	-1	1
5873	3	1	2	2	0	ANTIVIRAL	-1	2
1211	0	0	0	0	0	UNSPECIFIED	0	0
2132	2	0	2	2	0	ANTIVIRAL	-1	2
55322	1	0	1	1	0	ANTIVIRAL	-1	1
26085	0	0	0	0	0	UNSPECIFIED	0	0
221391	1	1	0	0	0	UNSPECIFIED	0	0
9419	1	0	1	1	0	ANTIVIRAL	-1	1
56927	1	0	1	0	1	PROVIRAL	1	1
57154	1	0	1	0	1	PROVIRAL	1	1
23112	2	2	0	0	0	UNSPECIFIED	0	0
23349	1	0	1	0	1	PROVIRAL	1	1
1978	1	0	1	1	0	ANTIVIRAL	-1	1
7384	4	2	2	0	2	PROVIRAL	1	2
11146	2	1	1	1	0	ANTIVIRAL	-1	1
256380	0	0	0	0	0	UNSPECIFIED	0	0
55626	0	0	0	0	0	UNSPECIFIED	0	0
6383	1	0	1	0	1	PROVIRAL	1	1
59343	3	3	0	0	0	UNSPECIFIED	0	0
84418	1	0	1	1	0	ANTIVIRAL	-1	1
10959	2	1	1	1	0	ANTIVIRAL	-1	1
10	1	0	1	1	0	ANTIVIRAL	-1	1
5877	0	0	0	0	0	UNSPECIFIED	0	0
441150	3	1	2	0	2	PROVIRAL	1	2
84939	1	1	0	0	0	UNSPECIFIED	0	0
2079	0	0	0	0	0	UNSPECIFIED	0	0
54809	0	0	0	0	0	UNSPECIFIED	0	0
516	3	2	1	0	1	PROVIRAL	1	1
22938	2	1	1	1	0	ANTIVIRAL	-1	1
11012	1	1	0	0	0	UNSPECIFIED	0	0
23562	1	1	0	0	0	UNSPECIFIED	0	0
5984	3	1	2	1	1	PROVIRAL_AND_ANTIVIRAL	0	0
8661	3	3	0	0	0	UNSPECIFIED	0	0
169200	1	0	1	0	1	PROVIRAL	1	1
9197	3	3	0	0	0	UNSPECIFIED	0	0
4205	3	3	0	0	0	UNSPECIFIED	0	0
988	4	3	1	1	0	ANTIVIRAL	-1	1
91663	2	0	2	1	1	PROVIRAL_AND_ANTIVIRAL	0	0
65220	0	0	0	0	0	UNSPECIFIED	0	0
6697	3	2	1	0	1	PROVIRAL	1	1
1479	0	0	0	0	0	UNSPECIFIED	0	0
54665	2	2	0	0	0	UNSPECIFIED	0	0
101	1	1	0	0	0	UNSPECIFIED	0	0
25850	1	0	1	1	0	ANTIVIRAL	-1	1
56181	1	1	0	0	0	UNSPECIFIED	0	0
9752	1	1	0	0	0	UNSPECIFIED	0	0
51435	3	1	2	1	1	PROVIRAL_AND_ANTIVIRAL	0	0
23185	2	2	0	0	0	UNSPECIFIED	0	0
283687	1	0	1	1	0	ANTIVIRAL	-1	1
59067	0	0	0	0	0	UNSPECIFIED	0	0
8309	3	1	2	1	1	PROVIRAL_AND_ANTIVIRAL	0	0
7101	2	1	1	1	0	ANTIVIRAL	-1	1
5428	0	0	0	0	0	UNSPECIFIED	0	0
81502	2	1	1	0	1	PROVIRAL	1	1
9058	0	0	0	0	0	UNSPECIFIED	0	0
8506	1	1	0	0	0	UNSPECIFIED	0	0
114134	0	0	0	0	0	UNSPECIFIED	0	0
84328	1	1	0	0	0	UNSPECIFIED	0	0
389376	0	0	0	0	0	UNSPECIFIED	0	0
79366	1	0	1	1	0	ANTIVIRAL	-1	1
1408	0	0	0	0	0	UNSPECIFIED	0	0
9564	0	0	0	0	0	UNSPECIFIED	0	0
3054	1	0	1	1	0	ANTIVIRAL	-1	1
112950	1	0	1	0	1	PROVIRAL	1	1
54915	1	0	1	1	0	ANTIVIRAL	-1	1
253980	0	0	0	0	0	UNSPECIFIED	0	0
11161	0	0	0	0	0	UNSPECIFIED	0	0
64793	0	0	0	0	0	UNSPECIFIED	0	0
2623	1	1	0	0	0	UNSPECIFIED	0	0
58478	3	1	2	2	0	ANTIVIRAL	-1	2
254013	0	0	0	0	0	UNSPECIFIED	0	0
85460	1	0	1	1	0	ANTIVIRAL	-1	1
130355	2	0	2	2	0	ANTIVIRAL	-1	2
6520	2	2	0	0	0	UNSPECIFIED	0	0
902	4	3	1	1	0	ANTIVIRAL	-1	1
145264	1	1	0	0	0	UNSPECIFIED	0	0
55643	2	2	0	0	0	UNSPECIFIED	0	0
80714	1	0	1	1	0	ANTIVIRAL	-1	1
27109	1	0	1	1	0	ANTIVIRAL	-1	1
256329	1	1	0	0	0	UNSPECIFIED	0	0
51115	1	1	0	0	0	UNSPECIFIED	0	0
84303	2	1	1	1	0	ANTIVIRAL	-1	1
285386	2	2	0	0	0	UNSPECIFIED	0	0
2638	4	2	2	0	2	PROVIRAL	1	2
91574	1	0	1	1	0	ANTIVIRAL	-1	1
214	3	1	2	1	1	PROVIRAL_AND_ANTIVIRAL	0	0
431707	2	0	2	2	0	ANTIVIRAL	-1	2
10172	4	3	1	0	1	PROVIRAL	1	1
220416	0	0	0	0	0	UNSPECIFIED	0	0
116	3	3	0	0	0	UNSPECIFIED	0	0
161779	0	0	0	0	0	UNSPECIFIED	0	0
10273	4	3	1	1	0	ANTIVIRAL	-1	1
84955	4	3	1	1	0	ANTIVIRAL	-1	1
55766	1	0	1	0	1	PROVIRAL	1	1
7264	1	1	0	0	0	UNSPECIFIED	0	0
10423	3	2	1	1	0	ANTIVIRAL	-1	1
51619	1	1	0	0	0	UNSPECIFIED	0	0
1660	4	1	3	2	1	PROVIRAL_AND_ANTIVIRAL	-0.333333333	1
80223	3	2	1	1	0	ANTIVIRAL	-1	1
9182	4	1	3	3	0	ANTIVIRAL	-1	3
8879	0	0	0	0	0	UNSPECIFIED	0	0
2064	2	1	1	0	1	PROVIRAL	1	1
84451	5	2	3	2	1	PROVIRAL_AND_ANTIVIRAL	-0.333333333	1
5922	0	0	0	0	0	UNSPECIFIED	0	0
3857	1	1	0	0	0	UNSPECIFIED	0	0
5444	4	1	3	1	2	PROVIRAL_AND_ANTIVIRAL	0.333333333	1
29899	1	1	0	0	0	UNSPECIFIED	0	0
11214	3	2	1	0	1	PROVIRAL	1	1
28595	1	1	0	0	0	UNSPECIFIED	0	0
3005	3	3	0	0	0	UNSPECIFIED	0	0
4043	3	2	1	0	1	PROVIRAL	1	1
57232	1	1	0	0	0	UNSPECIFIED	0	0
10670	0	0	0	0	0	UNSPECIFIED	0	0
7294	0	0	0	0	0	UNSPECIFIED	0	0
55599	2	1	1	1	0	ANTIVIRAL	-1	1
81608	3	3	0	0	0	UNSPECIFIED	0	0
2907	0	0	0	0	0	UNSPECIFIED	0	0
54502	2	0	2	1	1	PROVIRAL_AND_ANTIVIRAL	0	0
56270	0	0	0	0	0	UNSPECIFIED	0	0
79751	3	2	1	1	0	ANTIVIRAL	-1	1
79834	0	0	0	0	0	UNSPECIFIED	0	0
4149	1	0	1	1	0	ANTIVIRAL	-1	1
55573	2	2	0	0	0	UNSPECIFIED	0	0
26188	0	0	0	0	0	UNSPECIFIED	0	0
63926	2	0	2	1	1	PROVIRAL_AND_ANTIVIRAL	0	0
85476	1	0	1	1	0	ANTIVIRAL	-1	1
27075	4	0	4	2	2	PROVIRAL_AND_ANTIVIRAL	0	0
257144	0	0	0	0	0	UNSPECIFIED	0	0
4704	0	0	0	0	0	UNSPECIFIED	0	0
3306	4	0	4	3	1	PROVIRAL_AND_ANTIVIRAL	-0.5	2
3620	3	3	0	0	0	UNSPECIFIED	0	0
23041	2	2	0	0	0	UNSPECIFIED	0	0
9468	0	0	0	0	0	UNSPECIFIED	0	0
23395	2	1	1	1	0	ANTIVIRAL	-1	1
9815	0	0	0	0	0	UNSPECIFIED	0	0
4628	0	0	0	0	0	UNSPECIFIED	0	0
92002	3	2	1	1	0	ANTIVIRAL	-1	1
51380	3	0	3	0	3	PROVIRAL	1	3
54557	2	1	1	1	0	ANTIVIRAL	-1	1
4801	4	2	2	1	1	PROVIRAL_AND_ANTIVIRAL	0	0
11116	2	2	0	0	0	UNSPECIFIED	0	0
151258	2	0	2	0	2	PROVIRAL	1	2
10580	2	0	2	0	2	PROVIRAL	1	2
4594	2	2	0	0	0	UNSPECIFIED	0	0
94107	2	2	0	0	0	UNSPECIFIED	0	0
7150	0	0	0	0	0	UNSPECIFIED	0	0
818	1	0	1	1	0	ANTIVIRAL	-1	1
54093	1	0	1	1	0	ANTIVIRAL	-1	1
8140	1	0	1	1	0	ANTIVIRAL	-1	1
347	2	1	1	1	0	ANTIVIRAL	-1	1
28797	1	1	0	0	0	UNSPECIFIED	0	0
90806	2	2	0	0	0	UNSPECIFIED	0	0
5795	0	0	0	0	0	UNSPECIFIED	0	0
78999	2	1	1	1	0	ANTIVIRAL	-1	1
9366	0	0	0	0	0	UNSPECIFIED	0	0
54826	3	3	0	0	0	UNSPECIFIED	0	0
728353	1	1	0	0	0	UNSPECIFIED	0	0
9898	1	0	1	0	1	PROVIRAL	1	1
1105	5	3	2	1	1	PROVIRAL_AND_ANTIVIRAL	0	0
10054	1	1	0	0	0	UNSPECIFIED	0	0
5337	4	2	2	1	1	PROVIRAL_AND_ANTIVIRAL	0	0
1290	1	0	1	0	1	PROVIRAL	1	1
7716	4	3	1	0	1	PROVIRAL	1	1
3680	2	2	0	0	0	UNSPECIFIED	0	0
121053	1	0	1	1	0	ANTIVIRAL	-1	1
1509	2	1	1	0	1	PROVIRAL	1	1
23787	3	2	1	1	0	ANTIVIRAL	-1	1
8792	0	0	0	0	0	UNSPECIFIED	0	0
2147	5	2	3	1	2	PROVIRAL_AND_ANTIVIRAL	0.333333333	1
55669	2	2	0	0	0	UNSPECIFIED	0	0
57171	1	1	0	0	0	UNSPECIFIED	0	0
23549	2	2	0	0	0	UNSPECIFIED	0	0
135927	0	0	0	0	0	UNSPECIFIED	0	0
50855	1	1	0	0	0	UNSPECIFIED	0	0
51700	5	1	4	3	1	PROVIRAL_AND_ANTIVIRAL	-0.5	2
22841	4	3	1	1	0	ANTIVIRAL	-1	1
10461	2	0	2	0	2	PROVIRAL	1	2
10625	2	2	0	0	0	UNSPECIFIED	0	0
63943	2	1	1	1	0	ANTIVIRAL	-1	1
1841	4	3	1	0	1	PROVIRAL	1	1
338094	5	3	2	0	2	PROVIRAL	1	2
23318	3	2	1	1	0	ANTIVIRAL	-1	1
220042	2	0	2	0	2	PROVIRAL	1	2
6428	1	1	0	0	0	UNSPECIFIED	0	0
79230	2	2	0	0	0	UNSPECIFIED	0	0
23633	0	0	0	0	0	UNSPECIFIED	0	0
54467	2	2	0	0	0	UNSPECIFIED	0	0
54737	2	2	0	0	0	UNSPECIFIED	0	0
283638	2	1	1	1	0	ANTIVIRAL	-1	1
7637	3	3	0	0	0	UNSPECIFIED	0	0
8578	0	0	0	0	0	UNSPECIFIED	0	0
8522	0	0	0	0	0	UNSPECIFIED	0	0
10100	0	0	0	0	0	UNSPECIFIED	0	0
51503	1	0	1	1	0	ANTIVIRAL	-1	1
83716	4	2	2	1	1	PROVIRAL_AND_ANTIVIRAL	0	0
25915	2	2	0	0	0	UNSPECIFIED	0	0
9261	1	1	0	0	0	UNSPECIFIED	0	0
79939	0	0	0	0	0	UNSPECIFIED	0	0
1052	5	1	4	2	2	PROVIRAL_AND_ANTIVIRAL	0	0
4141	1	1	0	0	0	UNSPECIFIED	0	0
163131	0	0	0	0	0	UNSPECIFIED	0	0
6882	1	0	1	1	0	ANTIVIRAL	-1	1
10239	0	0	0	0	0	UNSPECIFIED	0	0
9989	3	2	1	0	1	PROVIRAL	1	1
55061	1	1	0	0	0	UNSPECIFIED	0	0
1305	0	0	0	0	0	UNSPECIFIED	0	0
55876	0	0	0	0	0	UNSPECIFIED	0	0
153396	4	3	1	1	0	ANTIVIRAL	-1	1
27443	0	0	0	0	0	UNSPECIFIED	0	0
9513	0	0	0	0	0	UNSPECIFIED	0	0
5697	1	1	0	0	0	UNSPECIFIED	0	0
23532	3	0	3	1	2	PROVIRAL_AND_ANTIVIRAL	0.333333333	1
340277	4	2	2	1	1	PROVIRAL_AND_ANTIVIRAL	0	0
2034	1	0	1	0	1	PROVIRAL	1	1
84190	2	1	1	1	0	ANTIVIRAL	-1	1
84677	1	0	1	1	0	ANTIVIRAL	-1	1
56995	2	2	0	0	0	UNSPECIFIED	0	0
85443	0	0	0	0	0	UNSPECIFIED	0	0
55148	3	0	3	2	1	PROVIRAL_AND_ANTIVIRAL	-0.333333333	1
55279	4	3	1	1	0	ANTIVIRAL	-1	1
129607	1	0	1	1	0	ANTIVIRAL	-1	1
64221	1	0	1	1	0	ANTIVIRAL	-1	1
705	3	1	2	1	1	PROVIRAL_AND_ANTIVIRAL	0	0
2892	2	0	2	0	2	PROVIRAL	1	2
26692	0	0	0	0	0	UNSPECIFIED	0	0
4171	3	2	1	0	1	PROVIRAL	1	1
8725	0	0	0	0	0	UNSPECIFIED	0	0
359948	1	1	0	0	0	UNSPECIFIED	0	0
145645	3	1	2	0	2	PROVIRAL	1	2
26354	4	1	3	2	1	PROVIRAL_AND_ANTIVIRAL	-0.333333333	1
91860	4	1	3	1	2	PROVIRAL_AND_ANTIVIRAL	0.333333333	1
2982	1	0	1	1	0	ANTIVIRAL	-1	1
158135	2	0	2	1	1	PROVIRAL_AND_ANTIVIRAL	0	0
10978	1	0	1	0	1	PROVIRAL	1	1
403314	0	0	0	0	0	UNSPECIFIED	0	0
79591	0	0	0	0	0	UNSPECIFIED	0	0
5858	2	1	1	1	0	ANTIVIRAL	-1	1
83884	0	0	0	0	0	UNSPECIFIED	0	0
7547	1	0	1	1	0	ANTIVIRAL	-1	1
2804	3	3	0	0	0	UNSPECIFIED	0	0
23646	3	2	1	0	1	PROVIRAL	1	1
6629	1	1	0	0	0	UNSPECIFIED	0	0
54838	3	2	1	0	1	PROVIRAL	1	1
116519	3	2	1	0	1	PROVIRAL	1	1
8392	0	0	0	0	0	UNSPECIFIED	0	0
3842	3	2	1	1	0	ANTIVIRAL	-1	1
3321	1	1	0	0	0	UNSPECIFIED	0	0
285888	0	0	0	0	0	UNSPECIFIED	0	0
136319	1	0	1	1	0	ANTIVIRAL	-1	1
6252	4	0	4	3	1	PROVIRAL_AND_ANTIVIRAL	-0.5	2
119392	2	2	0	0	0	UNSPECIFIED	0	0
79868	3	2	1	1	0	ANTIVIRAL	-1	1
55796	1	0	1	0	1	PROVIRAL	1	1
50624	1	0	1	0	1	PROVIRAL	1	1
1340	2	2	0	0	0	UNSPECIFIED	0	0
4726	3	2	1	1	0	ANTIVIRAL	-1	1
5937	3	3	0	0	0	UNSPECIFIED	0	0
2566	1	1	0	0	0	UNSPECIFIED	0	0
128061	3	2	1	0	1	PROVIRAL	1	1
22871	1	0	1	1	0	ANTIVIRAL	-1	1
788	5	2	3	0	3	PROVIRAL	1	3
203102	0	0	0	0	0	UNSPECIFIED	0	0
11278	1	0	1	1	0	ANTIVIRAL	-1	1
124923	1	0	1	0	1	PROVIRAL	1	1
154661	4	3	1	1	0	ANTIVIRAL	-1	1
652	2	0	2	1	1	PROVIRAL_AND_ANTIVIRAL	0	0
7403	3	3	0	0	0	UNSPECIFIED	0	0
8541	0	0	0	0	0	UNSPECIFIED	0	0
9617	3	2	1	1	0	ANTIVIRAL	-1	1
26994	3	2	1	1	0	ANTIVIRAL	-1	1
11318	0	0	0	0	0	UNSPECIFIED	0	0
2045	0	0	0	0	0	UNSPECIFIED	0	0
3797	1	0	1	1	0	ANTIVIRAL	-1	1
59272	3	1	2	2	0	ANTIVIRAL	-1	2
10576	2	1	1	1	0	ANTIVIRAL	-1	1
11097	2	1	1	1	0	ANTIVIRAL	-1	1
79977	0	0	0	0	0	UNSPECIFIED	0	0
6455	2	2	0	0	0	UNSPECIFIED	0	0
63910	1	0	1	0	1	PROVIRAL	1	1
94005	1	0	1	1	0	ANTIVIRAL	-1	1
55556	2	0	2	0	2	PROVIRAL	1	2
5746	0	0	0	0	0	UNSPECIFIED	0	0
3590	2	2	0	0	0	UNSPECIFIED	0	0
23142	5	3	2	0	2	PROVIRAL	1	2
84557	1	1	0	0	0	UNSPECIFIED	0	0
2151	0	0	0	0	0	UNSPECIFIED	0	0
51666	0	0	0	0	0	UNSPECIFIED	0	0
25901	3	2	1	1	0	ANTIVIRAL	-1	1
9868	0	0	0	0	0	UNSPECIFIED	0	0
163071	4	2	2	0	2	PROVIRAL	1	2
196374	1	1	0	0	0	UNSPECIFIED	0	0
54902	3	1	2	2	0	ANTIVIRAL	-1	2
55660	3	2	1	0	1	PROVIRAL	1	1
5195	2	1	1	0	1	PROVIRAL	1	1
2551	3	3	0	0	0	UNSPECIFIED	0	0
28955	4	3	1	1	0	ANTIVIRAL	-1	1
284252	2	0	2	2	0	ANTIVIRAL	-1	2
127703	2	1	1	1	0	ANTIVIRAL	-1	1
142678	2	1	1	0	1	PROVIRAL	1	1
4741	1	0	1	1	0	ANTIVIRAL	-1	1
92104	3	3	0	0	0	UNSPECIFIED	0	0
84901	1	0	1	1	0	ANTIVIRAL	-1	1
374393	1	0	1	0	1	PROVIRAL	1	1
637	4	2	2	1	1	PROVIRAL_AND_ANTIVIRAL	0	0
2000	2	0	2	2	0	ANTIVIRAL	-1	2
58986	1	1	0	0	0	UNSPECIFIED	0	0
27230	2	1	1	0	1	PROVIRAL	1	1
124936	0	0	0	0	0	UNSPECIFIED	0	0
54627	0	0	0	0	0	UNSPECIFIED	0	0
57110	1	0	1	1	0	ANTIVIRAL	-1	1
51244	4	3	1	0	1	PROVIRAL	1	1
8556	0	0	0	0	0	UNSPECIFIED	0	0
81853	1	0	1	1	0	ANTIVIRAL	-1	1
1374	1	0	1	0	1	PROVIRAL	1	1
115106	2	1	1	1	0	ANTIVIRAL	-1	1
81566	0	0	0	0	0	UNSPECIFIED	0	0
80328	1	0	1	1	0	ANTIVIRAL	-1	1
10419	3	1	2	1	1	PROVIRAL_AND_ANTIVIRAL	0	0
51444	3	2	1	1	0	ANTIVIRAL	-1	1
143662	4	2	2	0	2	PROVIRAL	1	2
7701	2	1	1	0	1	PROVIRAL	1	1
10209	2	2	0	0	0	UNSPECIFIED	0	0
65062	1	0	1	0	1	PROVIRAL	1	1
81623	1	0	1	1	0	ANTIVIRAL	-1	1
3291	6	2	4	0	4	PROVIRAL	1	4
64857	1	0	1	1	0	ANTIVIRAL	-1	1
90990	0	0	0	0	0	UNSPECIFIED	0	0
4991	2	2	0	0	0	UNSPECIFIED	0	0
4899	0	0	0	0	0	UNSPECIFIED	0	0
23331	0	0	0	0	0	UNSPECIFIED	0	0
9647	3	2	1	1	0	ANTIVIRAL	-1	1
285590	3	2	1	1	0	ANTIVIRAL	-1	1
131965	3	3	0	0	0	UNSPECIFIED	0	0
255043	6	2	4	0	4	PROVIRAL	1	4
56257	2	1	1	0	1	PROVIRAL	1	1
389203	2	1	1	0	1	PROVIRAL	1	1
7090	2	1	1	0	1	PROVIRAL	1	1
94039	0	0	0	0	0	UNSPECIFIED	0	0
25949	3	3	0	0	0	UNSPECIFIED	0	0
54847	0	0	0	0	0	UNSPECIFIED	0	0
6915	1	1	0	0	0	UNSPECIFIED	0	0
93979	0	0	0	0	0	UNSPECIFIED	0	0
4884	1	0	1	1	0	ANTIVIRAL	-1	1
53981	4	3	1	1	0	ANTIVIRAL	-1	1
3069	2	1	1	0	1	PROVIRAL	1	1
55719	3	2	1	0	1	PROVIRAL	1	1
55703	1	1	0	0	0	UNSPECIFIED	0	0
5780	0	0	0	0	0	UNSPECIFIED	0	0
1573	3	1	2	0	2	PROVIRAL	1	2
57696	4	2	2	1	1	PROVIRAL_AND_ANTIVIRAL	0	0
9400	0	0	0	0	0	UNSPECIFIED	0	0
22827	2	1	1	1	0	ANTIVIRAL	-1	1
157769	1	1	0	0	0	UNSPECIFIED	0	0
55359	0	0	0	0	0	UNSPECIFIED	0	0
53339	4	3	1	1	0	ANTIVIRAL	-1	1
838	1	0	1	1	0	ANTIVIRAL	-1	1
10254	2	2	0	0	0	UNSPECIFIED	0	0
115827	2	0	2	1	1	PROVIRAL_AND_ANTIVIRAL	0	0
6554	3	1	2	1	1	PROVIRAL_AND_ANTIVIRAL	0	0
55762	0	0	0	0	0	UNSPECIFIED	0	0
5527	3	2	1	1	0	ANTIVIRAL	-1	1
6364	5	2	3	1	2	PROVIRAL_AND_ANTIVIRAL	0.333333333	1
4436	4	2	2	1	1	PROVIRAL_AND_ANTIVIRAL	0	0
23189	2	0	2	0	2	PROVIRAL	1	2
26119	1	1	0	0	0	UNSPECIFIED	0	0
3204	1	0	1	1	0	ANTIVIRAL	-1	1
22981	3	2	1	0	1	PROVIRAL	1	1
6773	1	1	0	0	0	UNSPECIFIED	0	0
5168	3	0	3	0	3	PROVIRAL	1	3
51704	3	0	3	3	0	ANTIVIRAL	-1	3
26470	3	1	2	2	0	ANTIVIRAL	-1	2
55745	1	1	0	0	0	UNSPECIFIED	0	0
3276	1	1	0	0	0	UNSPECIFIED	0	0
10521	1	0	1	1	0	ANTIVIRAL	-1	1
29	3	1	2	2	0	ANTIVIRAL	-1	2
6614	1	1	0	0	0	UNSPECIFIED	0	0
79149	3	1	2	0	2	PROVIRAL	1	2
3560	0	0	0	0	0	UNSPECIFIED	0	0
144699	0	0	0	0	0	UNSPECIFIED	0	0
79667	0	0	0	0	0	UNSPECIFIED	0	0
10206	4	2	2	2	0	ANTIVIRAL	-1	2
55605	4	3	1	0	1	PROVIRAL	1	1
84656	0	0	0	0	0	UNSPECIFIED	0	0
147727	0	0	0	0	0	UNSPECIFIED	0	0
26136	4	3	1	0	1	PROVIRAL	1	1
2313	0	0	0	0	0	UNSPECIFIED	0	0
150483	2	0	2	2	0	ANTIVIRAL	-1	2
80131	1	1	0	0	0	UNSPECIFIED	0	0
9819	2	2	0	0	0	UNSPECIFIED	0	0
84080	2	0	2	1	1	PROVIRAL_AND_ANTIVIRAL	0	0
54881	3	2	1	1	0	ANTIVIRAL	-1	1
57491	2	0	2	2	0	ANTIVIRAL	-1	2
550	1	1	0	0	0	UNSPECIFIED	0	0
84455	4	3	1	1	0	ANTIVIRAL	-1	1
1558	1	0	1	0	1	PROVIRAL	1	1
1997	4	3	1	0	1	PROVIRAL	1	1
51247	1	1	0	0	0	UNSPECIFIED	0	0
256586	2	0	2	1	1	PROVIRAL_AND_ANTIVIRAL	0	0
8642	0	0	0	0	0	UNSPECIFIED	0	0
64285	0	0	0	0	0	UNSPECIFIED	0	0
60685	0	0	0	0	0	UNSPECIFIED	0	0
22887	3	3	0	0	0	UNSPECIFIED	0	0
129049	2	2	0	0	0	UNSPECIFIED	0	0
51014	1	1	0	0	0	UNSPECIFIED	0	0
58499	1	0	1	1	0	ANTIVIRAL	-1	1
26167	4	2	2	0	2	PROVIRAL	1	2
54566	2	0	2	0	2	PROVIRAL	1	2
3827	5	2	3	0	3	PROVIRAL	1	3
402055	2	0	2	0	2	PROVIRAL	1	2
92292	2	0	2	1	1	PROVIRAL_AND_ANTIVIRAL	0	0
3488	0	0	0	0	0	UNSPECIFIED	0	0
388789	0	0	0	0	0	UNSPECIFIED	0	0
4647	0	0	0	0	0	UNSPECIFIED	0	0
23028	2	1	1	0	1	PROVIRAL	1	1
255928	0	0	0	0	0	UNSPECIFIED	0	0
4329	5	2	3	0	3	PROVIRAL	1	3
1120	0	0	0	0	0	UNSPECIFIED	0	0
5244	4	0	4	0	4	PROVIRAL	1	4
7260	1	1	0	0	0	UNSPECIFIED	0	0
3915	1	0	1	1	0	ANTIVIRAL	-1	1
5478	2	1	1	0	1	PROVIRAL	1	1
55343	2	2	0	0	0	UNSPECIFIED	0	0
6822	4	1	3	0	3	PROVIRAL	1	3
54540	1	1	0	0	0	UNSPECIFIED	0	0
9328	1	0	1	0	1	PROVIRAL	1	1
29929	1	0	1	1	0	ANTIVIRAL	-1	1
10640	4	3	1	1	0	ANTIVIRAL	-1	1
5134	2	1	1	1	0	ANTIVIRAL	-1	1
8744	2	1	1	0	1	PROVIRAL	1	1
8324	4	1	3	2	1	PROVIRAL_AND_ANTIVIRAL	-0.333333333	1
55970	5	1	4	3	1	PROVIRAL_AND_ANTIVIRAL	-0.5	2
9632	3	2	1	0	1	PROVIRAL	1	1
84803	2	0	2	1	1	PROVIRAL_AND_ANTIVIRAL	0	0
80895	2	0	2	1	1	PROVIRAL_AND_ANTIVIRAL	0	0
79675	4	3	1	1	0	ANTIVIRAL	-1	1
868	2	1	1	0	1	PROVIRAL	1	1
8490	1	0	1	0	1	PROVIRAL	1	1
5420	1	0	1	1	0	ANTIVIRAL	-1	1
7165	1	0	1	1	0	ANTIVIRAL	-1	1
23236	3	2	1	0	1	PROVIRAL	1	1
23596	4	1	3	1	2	PROVIRAL_AND_ANTIVIRAL	0.333333333	1
27243	4	2	2	0	2	PROVIRAL	1	2
1811	5	1	4	3	1	PROVIRAL_AND_ANTIVIRAL	-0.5	2
11127	4	3	1	1	0	ANTIVIRAL	-1	1
51807	1	1	0	0	0	UNSPECIFIED	0	0
57572	1	1	0	0	0	UNSPECIFIED	0	0
9096	2	1	1	1	0	ANTIVIRAL	-1	1
10827	3	2	1	1	0	ANTIVIRAL	-1	1
89853	2	1	1	1	0	ANTIVIRAL	-1	1
51649	2	0	2	1	1	PROVIRAL_AND_ANTIVIRAL	0	0
9669	2	2	0	0	0	UNSPECIFIED	0	0
441024	3	3	0	0	0	UNSPECIFIED	0	0
136227	5	2	3	0	3	PROVIRAL	1	3
129787	1	0	1	1	0	ANTIVIRAL	-1	1
10693	4	3	1	0	1	PROVIRAL	1	1
5025	2	0	2	1	1	PROVIRAL_AND_ANTIVIRAL	0	0
1641	0	0	0	0	0	UNSPECIFIED	0	0
79932	1	0	1	1	0	ANTIVIRAL	-1	1
64840	2	2	0	0	0	UNSPECIFIED	0	0
84282	1	0	1	1	0	ANTIVIRAL	-1	1
1959	1	1	0	0	0	UNSPECIFIED	0	0
4598	2	1	1	0	1	PROVIRAL	1	1
90268	0	0	0	0	0	UNSPECIFIED	0	0
9332	0	0	0	0	0	UNSPECIFIED	0	0
83998	1	1	0	0	0	UNSPECIFIED	0	0
4017	0	0	0	0	0	UNSPECIFIED	0	0
1022	4	3	1	1	0	ANTIVIRAL	-1	1
144402	4	3	1	1	0	ANTIVIRAL	-1	1
729085	0	0	0	0	0	UNSPECIFIED	0	0
25880	1	0	1	1	0	ANTIVIRAL	-1	1
55262	0	0	0	0	0	UNSPECIFIED	0	0
60385	0	0	0	0	0	UNSPECIFIED	0	0
57521	2	2	0	0	0	UNSPECIFIED	0	0
57136	2	1	1	1	0	ANTIVIRAL	-1	1
51065	1	0	1	1	0	ANTIVIRAL	-1	1
5303	1	1	0	0	0	UNSPECIFIED	0	0
7482	0	0	0	0	0	UNSPECIFIED	0	0
79887	2	0	2	0	2	PROVIRAL	1	2
10560	4	2	2	0	2	PROVIRAL	1	2
152118	0	0	0	0	0	UNSPECIFIED	0	0
51166	1	0	1	0	1	PROVIRAL	1	1
87769	0	0	0	0	0	UNSPECIFIED	0	0
7026	1	1	0	0	0	UNSPECIFIED	0	0
8087	3	3	0	0	0	UNSPECIFIED	0	0
79966	2	1	1	0	1	PROVIRAL	1	1
128989	1	1	0	0	0	UNSPECIFIED	0	0
1528	4	2	2	0	2	PROVIRAL	1	2
65981	2	2	0	0	0	UNSPECIFIED	0	0
332	4	2	2	1	1	PROVIRAL_AND_ANTIVIRAL	0	0
9684	2	1	1	1	0	ANTIVIRAL	-1	1
10891	4	3	1	0	1	PROVIRAL	1	1
4092	2	2	0	0	0	UNSPECIFIED	0	0
3725	3	2	1	1	0	ANTIVIRAL	-1	1
64319	0	0	0	0	0	UNSPECIFIED	0	0
2770	2	1	1	1	0	ANTIVIRAL	-1	1
7592	0	0	0	0	0	UNSPECIFIED	0	0
165	1	1	0	0	0	UNSPECIFIED	0	0
54805	0	0	0	0	0	UNSPECIFIED	0	0
6505	3	0	3	2	1	PROVIRAL_AND_ANTIVIRAL	-0.333333333	1
653784	4	3	1	0	1	PROVIRAL	1	1
3458	0	0	0	0	0	UNSPECIFIED	0	0
84837	3	0	3	1	2	PROVIRAL_AND_ANTIVIRAL	0.333333333	1
9231	0	0	0	0	0	UNSPECIFIED	0	0
90378	3	1	2	1	1	PROVIRAL_AND_ANTIVIRAL	0	0
116225	3	2	1	1	0	ANTIVIRAL	-1	1
91894	1	0	1	1	0	ANTIVIRAL	-1	1
123207	1	1	0	0	0	UNSPECIFIED	0	0
97	1	0	1	1	0	ANTIVIRAL	-1	1
56034	3	2	1	0	1	PROVIRAL	1	1
55288	2	2	0	0	0	UNSPECIFIED	0	0
6788	2	2	0	0	0	UNSPECIFIED	0	0
11066	1	0	1	1	0	ANTIVIRAL	-1	1
653390	0	0	0	0	0	UNSPECIFIED	0	0
7988	0	0	0	0	0	UNSPECIFIED	0	0
57474	0	0	0	0	0	UNSPECIFIED	0	0
9148	1	1	0	0	0	UNSPECIFIED	0	0
9129	3	2	1	0	1	PROVIRAL	1	1
4168	0	0	0	0	0	UNSPECIFIED	0	0
116729	0	0	0	0	0	UNSPECIFIED	0	0
148281	0	0	0	0	0	UNSPECIFIED	0	0
973	2	2	0	0	0	UNSPECIFIED	0	0
100133205	0	0	0	0	0	UNSPECIFIED	0	0
10153	4	3	1	1	0	ANTIVIRAL	-1	1
6678	2	0	2	2	0	ANTIVIRAL	-1	2
7436	4	3	1	1	0	ANTIVIRAL	-1	1
1173	3	2	1	0	1	PROVIRAL	1	1
58533	3	2	1	1	0	ANTIVIRAL	-1	1
286205	1	0	1	1	0	ANTIVIRAL	-1	1
54682	3	1	2	2	0	ANTIVIRAL	-1	2
7766	5	3	2	1	1	PROVIRAL_AND_ANTIVIRAL	0	0
5277	4	2	2	2	0	ANTIVIRAL	-1	2
79637	2	2	0	0	0	UNSPECIFIED	0	0
79913	1	0	1	1	0	ANTIVIRAL	-1	1
9921	2	1	1	1	0	ANTIVIRAL	-1	1
11333	3	2	1	0	1	PROVIRAL	1	1
6490	1	1	0	0	0	UNSPECIFIED	0	0
80146	1	0	1	1	0	ANTIVIRAL	-1	1
54949	1	0	1	0	1	PROVIRAL	1	1
126669	1	0	1	0	1	PROVIRAL	1	1
57542	4	2	2	2	0	ANTIVIRAL	-1	2
384	1	0	1	1	0	ANTIVIRAL	-1	1
7373	5	0	5	3	2	PROVIRAL_AND_ANTIVIRAL	-0.2	1
51599	3	1	2	1	1	PROVIRAL_AND_ANTIVIRAL	0	0
64131	0	0	0	0	0	UNSPECIFIED	0	0
55783	3	2	1	0	1	PROVIRAL	1	1
9111	4	1	3	2	1	PROVIRAL_AND_ANTIVIRAL	-0.333333333	1
401546	0	0	0	0	0	UNSPECIFIED	0	0
282974	4	2	2	0	2	PROVIRAL	1	2
3355	0	0	0	0	0	UNSPECIFIED	0	0
146862	0	0	0	0	0	UNSPECIFIED	0	0
8575	1	0	1	0	1	PROVIRAL	1	1
65263	3	2	1	1	0	ANTIVIRAL	-1	1
14	3	2	1	1	0	ANTIVIRAL	-1	1
644035	1	0	1	1	0	ANTIVIRAL	-1	1
54505	4	3	1	0	1	PROVIRAL	1	1
6535	3	1	2	2	0	ANTIVIRAL	-1	2
201254	3	2	1	1	0	ANTIVIRAL	-1	1
23566	2	0	2	0	2	PROVIRAL	1	2
3710	2	0	2	1	1	PROVIRAL_AND_ANTIVIRAL	0	0
11081	0	0	0	0	0	UNSPECIFIED	0	0
1611	3	2	1	0	1	PROVIRAL	1	1
64431	0	0	0	0	0	UNSPECIFIED	0	0
84976	3	2	1	1	0	ANTIVIRAL	-1	1
26575	1	0	1	1	0	ANTIVIRAL	-1	1
25782	4	3	1	0	1	PROVIRAL	1	1
64759	3	1	2	1	1	PROVIRAL_AND_ANTIVIRAL	0	0
7498	2	0	2	2	0	ANTIVIRAL	-1	2
5670	1	1	0	0	0	UNSPECIFIED	0	0
159195	3	2	1	1	0	ANTIVIRAL	-1	1
51303	5	2	3	1	2	PROVIRAL_AND_ANTIVIRAL	0.333333333	1
23314	4	1	3	2	1	PROVIRAL_AND_ANTIVIRAL	-0.333333333	1
4957	2	0	2	1	1	PROVIRAL_AND_ANTIVIRAL	0	0
23408	0	0	0	0	0	UNSPECIFIED	0	0
115123	4	2	2	1	1	PROVIRAL_AND_ANTIVIRAL	0	0
400617	0	0	0	0	0	UNSPECIFIED	0	0
338692	1	0	1	0	1	PROVIRAL	1	1
84135	4	3	1	1	0	ANTIVIRAL	-1	1
3891	1	1	0	0	0	UNSPECIFIED	0	0
196913	0	0	0	0	0	UNSPECIFIED	0	0
27345	4	1	3	2	1	PROVIRAL_AND_ANTIVIRAL	-0.333333333	1
8894	1	0	1	0	1	PROVIRAL	1	1
22858	1	0	1	1	0	ANTIVIRAL	-1	1
25936	1	0	1	0	1	PROVIRAL	1	1
23125	1	0	1	1	0	ANTIVIRAL	-1	1
80212	2	1	1	0	1	PROVIRAL	1	1
51192	0	0	0	0	0	UNSPECIFIED	0	0
267002	0	0	0	0	0	UNSPECIFIED	0	0
1389	3	2	1	1	0	ANTIVIRAL	-1	1
2196	0	0	0	0	0	UNSPECIFIED	0	0
55039	1	0	1	1	0	ANTIVIRAL	-1	1
84316	3	2	1	0	1	PROVIRAL	1	1
2015	1	1	0	0	0	UNSPECIFIED	0	0
161291	0	0	0	0	0	UNSPECIFIED	0	0
5892	1	1	0	0	0	UNSPECIFIED	0	0
285989	4	2	2	0	2	PROVIRAL	1	2
1910	0	0	0	0	0	UNSPECIFIED	0	0
55686	4	2	2	1	1	PROVIRAL_AND_ANTIVIRAL	0	0
114785	1	0	1	0	1	PROVIRAL	1	1
84993	3	2	1	0	1	PROVIRAL	1	1
5051	2	0	2	1	1	PROVIRAL_AND_ANTIVIRAL	0	0
3340	0	0	0	0	0	UNSPECIFIED	0	0
6709	1	0	1	0	1	PROVIRAL	1	1
135228	1	0	1	1	0	ANTIVIRAL	-1	1
133022	0	0	0	0	0	UNSPECIFIED	0	0
55809	0	0	0	0	0	UNSPECIFIED	0	0
352909	2	1	1	1	0	ANTIVIRAL	-1	1
9767	2	2	0	0	0	UNSPECIFIED	0	0
151525	4	3	1	1	0	ANTIVIRAL	-1	1
89870	3	1	2	1	1	PROVIRAL_AND_ANTIVIRAL	0	0
10678	5	3	2	2	0	ANTIVIRAL	-1	2
56965	2	2	0	0	0	UNSPECIFIED	0	0
51265	1	1	0	0	0	UNSPECIFIED	0	0
123591	1	1	0	0	0	UNSPECIFIED	0	0
3024	0	0	0	0	0	UNSPECIFIED	0	0
55224	5	2	3	0	3	PROVIRAL	1	3
65109	5	3	2	1	1	PROVIRAL_AND_ANTIVIRAL	0	0
433	3	2	1	0	1	PROVIRAL	1	1
79169	1	0	1	1	0	ANTIVIRAL	-1	1
374654	2	0	2	0	2	PROVIRAL	1	2
64097	0	0	0	0	0	UNSPECIFIED	0	0
10404	2	0	2	1	1	PROVIRAL_AND_ANTIVIRAL	0	0
93010	0	0	0	0	0	UNSPECIFIED	0	0
55186	4	3	1	1	0	ANTIVIRAL	-1	1
150678	0	0	0	0	0	UNSPECIFIED	0	0
131	0	0	0	0	0	UNSPECIFIED	0	0
23172	3	3	0	0	0	UNSPECIFIED	0	0
51082	0	0	0	0	0	UNSPECIFIED	0	0
254428	3	1	2	1	1	PROVIRAL_AND_ANTIVIRAL	0	0
1796	1	1	0	0	0	UNSPECIFIED	0	0
5352	3	3	0	0	0	UNSPECIFIED	0	0
8339	2	0	2	0	2	PROVIRAL	1	2
6443	2	0	2	2	0	ANTIVIRAL	-1	2
9936	1	0	1	0	1	PROVIRAL	1	1
129804	5	3	2	0	2	PROVIRAL	1	2
1543	5	2	3	2	1	PROVIRAL_AND_ANTIVIRAL	-0.333333333	1
63893	3	2	1	0	1	PROVIRAL	1	1
2717	3	1	2	2	0	ANTIVIRAL	-1	2
79089	2	0	2	0	2	PROVIRAL	1	2
100129195	0	0	0	0	0	UNSPECIFIED	0	0
170394	0	0	0	0	0	UNSPECIFIED	0	0
8189	0	0	0	0	0	UNSPECIFIED	0	0
3983	3	2	1	0	1	PROVIRAL	1	1
10712	2	2	0	0	0	UNSPECIFIED	0	0
28998	1	1	0	0	0	UNSPECIFIED	0	0
535	0	0	0	0	0	UNSPECIFIED	0	0
57658	0	0	0	0	0	UNSPECIFIED	0	0
8407	1	0	1	1	0	ANTIVIRAL	-1	1
6157	1	0	1	1	0	ANTIVIRAL	-1	1
4126	4	3	1	1	0	ANTIVIRAL	-1	1
54788	1	1	0	0	0	UNSPECIFIED	0	0
10775	2	1	1	1	0	ANTIVIRAL	-1	1
7324	1	1	0	0	0	UNSPECIFIED	0	0
79652	0	0	0	0	0	UNSPECIFIED	0	0
9853	2	1	1	1	0	ANTIVIRAL	-1	1
55101	1	1	0	0	0	UNSPECIFIED	0	0
5371	1	1	0	0	0	UNSPECIFIED	0	0
1460	2	2	0	0	0	UNSPECIFIED	0	0
80067	4	3	1	0	1	PROVIRAL	1	1
3174	4	3	1	0	1	PROVIRAL	1	1
11082	0	0	0	0	0	UNSPECIFIED	0	0
154091	2	0	2	2	0	ANTIVIRAL	-1	2
29095	2	1	1	1	0	ANTIVIRAL	-1	1
163259	0	0	0	0	0	UNSPECIFIED	0	0
4942	2	0	2	1	1	PROVIRAL_AND_ANTIVIRAL	0	0
83657	1	0	1	0	1	PROVIRAL	1	1
84914	2	1	1	0	1	PROVIRAL	1	1
11311	1	1	0	0	0	UNSPECIFIED	0	0
10370	1	0	1	0	1	PROVIRAL	1	1
146956	1	0	1	0	1	PROVIRAL	1	1
155368	2	2	0	0	0	UNSPECIFIED	0	0
11248	2	2	0	0	0	UNSPECIFIED	0	0
23519	0	0	0	0	0	UNSPECIFIED	0	0
2189	3	2	1	0	1	PROVIRAL	1	1
54102	0	0	0	0	0	UNSPECIFIED	0	0
970	0	0	0	0	0	UNSPECIFIED	0	0
79026	1	0	1	0	1	PROVIRAL	1	1
83468	1	0	1	1	0	ANTIVIRAL	-1	1
84215	1	1	0	0	0	UNSPECIFIED	0	0
285955	0	0	0	0	0	UNSPECIFIED	0	0
5629	3	0	3	0	3	PROVIRAL	1	3
6502	1	1	0	0	0	UNSPECIFIED	0	0
22809	2	2	0	0	0	UNSPECIFIED	0	0
51112	1	1	0	0	0	UNSPECIFIED	0	0
9422	0	0	0	0	0	UNSPECIFIED	0	0
84859	0	0	0	0	0	UNSPECIFIED	0	0
4861	0	0	0	0	0	UNSPECIFIED	0	0
3646	3	2	1	1	0	ANTIVIRAL	-1	1
79959	4	3	1	0	1	PROVIRAL	1	1
84515	3	2	1	1	0	ANTIVIRAL	-1	1
55009	3	3	0	0	0	UNSPECIFIED	0	0
153770	0	0	0	0	0	UNSPECIFIED	0	0
55698	1	0	1	1	0	ANTIVIRAL	-1	1
905	3	2	1	0	1	PROVIRAL	1	1
55030	4	3	1	1	0	ANTIVIRAL	-1	1
140831	0	0	0	0	0	UNSPECIFIED	0	0
114818	4	1	3	2	1	PROVIRAL_AND_ANTIVIRAL	-0.333333333	1
23604	1	0	1	1	0	ANTIVIRAL	-1	1
8459	2	1	1	1	0	ANTIVIRAL	-1	1
10043	2	0	2	0	2	PROVIRAL	1	2
375484	1	0	1	1	0	ANTIVIRAL	-1	1
55638	4	2	2	1	1	PROVIRAL_AND_ANTIVIRAL	0	0
9782	1	1	0	0	0	UNSPECIFIED	0	0
154075	0	0	0	0	0	UNSPECIFIED	0	0
4722	2	1	1	1	0	ANTIVIRAL	-1	1
10023	2	1	1	0	1	PROVIRAL	1	1
6391	0	0	0	0	0	UNSPECIFIED	0	0
2488	1	1	0	0	0	UNSPECIFIED	0	0
118491	0	0	0	0	0	UNSPECIFIED	0	0
7297	1	1	0	0	0	UNSPECIFIED	0	0
7007	0	0	0	0	0	UNSPECIFIED	0	0
11001	5	2	3	1	2	PROVIRAL_AND_ANTIVIRAL	0.333333333	1
8673	3	1	2	2	0	ANTIVIRAL	-1	2
89797	1	0	1	0	1	PROVIRAL	1	1
3201	1	0	1	1	0	ANTIVIRAL	-1	1
55026	1	0	1	1	0	ANTIVIRAL	-1	1
56	0	0	0	0	0	UNSPECIFIED	0	0
200845	2	0	2	2	0	ANTIVIRAL	-1	2
93082	4	3	1	0	1	PROVIRAL	1	1
10381	3	0	3	2	1	PROVIRAL_AND_ANTIVIRAL	-0.333333333	1
23788	1	0	1	0	1	PROVIRAL	1	1
79101	3	3	0	0	0	UNSPECIFIED	0	0
353514	0	0	0	0	0	UNSPECIFIED	0	0
8785	1	1	0	0	0	UNSPECIFIED	0	0
5824	0	0	0	0	0	UNSPECIFIED	0	0
6487	1	1	0	0	0	UNSPECIFIED	0	0
1019	1	1	0	0	0	UNSPECIFIED	0	0
56956	0	0	0	0	0	UNSPECIFIED	0	0
3661	3	2	1	0	1	PROVIRAL	1	1
729013	2	1	1	1	0	ANTIVIRAL	-1	1
11180	0	0	0	0	0	UNSPECIFIED	0	0
80011	1	0	1	1	0	ANTIVIRAL	-1	1
51324	1	1	0	0	0	UNSPECIFIED	0	0
26507	0	0	0	0	0	UNSPECIFIED	0	0
6747	2	2	0	0	0	UNSPECIFIED	0	0
4152	0	0	0	0	0	UNSPECIFIED	0	0
51171	2	0	2	1	1	PROVIRAL_AND_ANTIVIRAL	0	0
27097	1	0	1	1	0	ANTIVIRAL	-1	1
154	1	0	1	1	0	ANTIVIRAL	-1	1
463	1	0	1	0	1	PROVIRAL	1	1
7267	2	2	0	0	0	UNSPECIFIED	0	0
25791	1	1	0	0	0	UNSPECIFIED	0	0
8932	0	0	0	0	0	UNSPECIFIED	0	0
64417	2	1	1	0	1	PROVIRAL	1	1
8509	2	2	0	0	0	UNSPECIFIED	0	0
2781	2	0	2	0	2	PROVIRAL	1	2
610	1	1	0	0	0	UNSPECIFIED	0	0
84262	2	1	1	1	0	ANTIVIRAL	-1	1
10434	2	0	2	2	0	ANTIVIRAL	-1	2
23270	0	0	0	0	0	UNSPECIFIED	0	0
124995	2	0	2	1	1	PROVIRAL_AND_ANTIVIRAL	0	0
55275	0	0	0	0	0	UNSPECIFIED	0	0
347862	4	2	2	1	1	PROVIRAL_AND_ANTIVIRAL	0	0
3141	0	0	0	0	0	UNSPECIFIED	0	0
23283	1	0	1	0	1	PROVIRAL	1	1
10903	3	0	3	2	1	PROVIRAL_AND_ANTIVIRAL	-0.333333333	1
10138	3	3	0	0	0	UNSPECIFIED	0	0
4756	2	0	2	1	1	PROVIRAL_AND_ANTIVIRAL	0	0
93099	4	1	3	2	1	PROVIRAL_AND_ANTIVIRAL	-0.333333333	1
146434	4	3	1	0	1	PROVIRAL	1	1
9047	2	2	0	0	0	UNSPECIFIED	0	0
2091	3	2	1	1	0	ANTIVIRAL	-1	1
6867	4	1	3	2	1	PROVIRAL_AND_ANTIVIRAL	-0.333333333	1
9797	2	2	0	0	0	UNSPECIFIED	0	0
23528	5	3	2	0	2	PROVIRAL	1	2
202051	0	0	0	0	0	UNSPECIFIED	0	0
10336	1	0	1	0	1	PROVIRAL	1	1
57449	1	1	0	0	0	UNSPECIFIED	0	0
10858	1	0	1	0	1	PROVIRAL	1	1
80778	1	1	0	0	0	UNSPECIFIED	0	0
152330	0	0	0	0	0	UNSPECIFIED	0	0
79811	3	3	0	0	0	UNSPECIFIED	0	0
9452	1	0	1	1	0	ANTIVIRAL	-1	1
10681	1	0	1	1	0	ANTIVIRAL	-1	1
151790	0	0	0	0	0	UNSPECIFIED	0	0
23116	4	3	1	1	0	ANTIVIRAL	-1	1
5965	3	3	0	0	0	UNSPECIFIED	0	0
124602	2	2	0	0	0	UNSPECIFIED	0	0
684959	1	0	1	0	1	PROVIRAL	1	1
83893	1	1	0	0	0	UNSPECIFIED	0	0
80173	4	3	1	1	0	ANTIVIRAL	-1	1
55215	2	1	1	0	1	PROVIRAL	1	1
51526	1	1	0	0	0	UNSPECIFIED	0	0
10483	1	0	1	0	1	PROVIRAL	1	1
54212	0	0	0	0	0	UNSPECIFIED	0	0
124842	1	1	0	0	0	UNSPECIFIED	0	0
100128988	0	0	0	0	0	UNSPECIFIED	0	0
4144	1	0	1	1	0	ANTIVIRAL	-1	1
400916	2	2	0	0	0	UNSPECIFIED	0	0
708	3	1	2	1	1	PROVIRAL_AND_ANTIVIRAL	0	0
5869	1	0	1	0	1	PROVIRAL	1	1
5686	0	0	0	0	0	UNSPECIFIED	0	0
90809	0	0	0	0	0	UNSPECIFIED	0	0
388963	1	1	0	0	0	UNSPECIFIED	0	0
79184	4	2	2	2	0	ANTIVIRAL	-1	2
10284	1	0	1	0	1	PROVIRAL	1	1
2634	2	0	2	2	0	ANTIVIRAL	-1	2
376693	0	0	0	0	0	UNSPECIFIED	0	0
50808	4	1	3	0	3	PROVIRAL	1	3
10093	3	2	1	0	1	PROVIRAL	1	1
23558	0	0	0	0	0	UNSPECIFIED	0	0
79572	4	3	1	1	0	ANTIVIRAL	-1	1
7327	1	0	1	1	0	ANTIVIRAL	-1	1
64922	1	0	1	1	0	ANTIVIRAL	-1	1
757	2	0	2	2	0	ANTIVIRAL	-1	2
56990	1	1	0	0	0	UNSPECIFIED	0	0
10235	2	2	0	0	0	UNSPECIFIED	0	0
1456	4	3	1	1	0	ANTIVIRAL	-1	1
55914	2	2	0	0	0	UNSPECIFIED	0	0
54732	0	0	0	0	0	UNSPECIFIED	0	0
29942	1	0	1	1	0	ANTIVIRAL	-1	1
50628	3	1	2	1	1	PROVIRAL_AND_ANTIVIRAL	0	0
390892	0	0	0	0	0	UNSPECIFIED	0	0
130872	4	3	1	0	1	PROVIRAL	1	1
8834	1	0	1	1	0	ANTIVIRAL	-1	1
388567	0	0	0	0	0	UNSPECIFIED	0	0
9812	0	0	0	0	0	UNSPECIFIED	0	0
1000	2	1	1	1	0	ANTIVIRAL	-1	1
9764	0	0	0	0	0	UNSPECIFIED	0	0
222236	2	0	2	0	2	PROVIRAL	1	2
83943	0	0	0	0	0	UNSPECIFIED	0	0
10598	2	1	1	1	0	ANTIVIRAL	-1	1
51586	1	0	1	1	0	ANTIVIRAL	-1	1
221395	0	0	0	0	0	UNSPECIFIED	0	0
55748	1	1	0	0	0	UNSPECIFIED	0	0
83451	2	1	1	1	0	ANTIVIRAL	-1	1
546	4	3	1	1	0	ANTIVIRAL	-1	1
22916	1	0	1	1	0	ANTIVIRAL	-1	1
25987	2	1	1	0	1	PROVIRAL	1	1
339324	1	1	0	0	0	UNSPECIFIED	0	0
55165	3	3	0	0	0	UNSPECIFIED	0	0
55855	1	1	0	0	0	UNSPECIFIED	0	0
57496	0	0	0	0	0	UNSPECIFIED	0	0
59347	0	0	0	0	0	UNSPECIFIED	0	0
57337	3	3	0	0	0	UNSPECIFIED	0	0
85417	2	0	2	0	2	PROVIRAL	1	2
221091	1	1	0	0	0	UNSPECIFIED	0	0
54433	1	0	1	1	0	ANTIVIRAL	-1	1
10078	1	1	0	0	0	UNSPECIFIED	0	0
23023	3	1	2	1	1	PROVIRAL_AND_ANTIVIRAL	0	0
57827	0	0	0	0	0	UNSPECIFIED	0	0
283209	4	3	1	1	0	ANTIVIRAL	-1	1
4674	1	0	1	1	0	ANTIVIRAL	-1	1
1230	3	0	3	2	1	PROVIRAL_AND_ANTIVIRAL	-0.333333333	1
26298	0	0	0	0	0	UNSPECIFIED	0	0
5058	2	1	1	1	0	ANTIVIRAL	-1	1
83439	5	1	4	3	1	PROVIRAL_AND_ANTIVIRAL	-0.5	2
9650	0	0	0	0	0	UNSPECIFIED	0	0
28990	1	0	1	1	0	ANTIVIRAL	-1	1
113277	0	0	0	0	0	UNSPECIFIED	0	0
7037	2	1	1	1	0	ANTIVIRAL	-1	1
9212	3	2	1	0	1	PROVIRAL	1	1
56913	5	3	2	1	1	PROVIRAL_AND_ANTIVIRAL	0	0
51281	0	0	0	0	0	UNSPECIFIED	0	0
23468	3	0	3	1	2	PROVIRAL_AND_ANTIVIRAL	0.333333333	1
3231	6	1	5	1	4	PROVIRAL_AND_ANTIVIRAL	0.6	3
5002	4	2	2	1	1	PROVIRAL_AND_ANTIVIRAL	0	0
54442	1	0	1	1	0	ANTIVIRAL	-1	1
246777	0	0	0	0	0	UNSPECIFIED	0	0
267	1	0	1	1	0	ANTIVIRAL	-1	1
8624	2	1	1	1	0	ANTIVIRAL	-1	1
10449	1	0	1	0	1	PROVIRAL	1	1
8525	2	1	1	1	0	ANTIVIRAL	-1	1
5349	3	1	2	2	0	ANTIVIRAL	-1	2
340527	2	2	0	0	0	UNSPECIFIED	0	0
90639	0	0	0	0	0	UNSPECIFIED	0	0
9501	3	1	2	1	1	PROVIRAL_AND_ANTIVIRAL	0	0
93145	0	0	0	0	0	UNSPECIFIED	0	0
80305	2	2	0	0	0	UNSPECIFIED	0	0
112609	1	0	1	1	0	ANTIVIRAL	-1	1
11016	0	0	0	0	0	UNSPECIFIED	0	0
317	0	0	0	0	0	UNSPECIFIED	0	0
7589	2	2	0	0	0	UNSPECIFIED	0	0
5610	2	1	1	1	0	ANTIVIRAL	-1	1
28964	1	1	0	0	0	UNSPECIFIED	0	0
283871	3	2	1	0	1	PROVIRAL	1	1
1196	1	0	1	1	0	ANTIVIRAL	-1	1
10008	4	1	3	2	1	PROVIRAL_AND_ANTIVIRAL	-0.333333333	1
3956	5	1	4	4	0	ANTIVIRAL	-1	4
7357	4	2	2	2	0	ANTIVIRAL	-1	2
11165	2	0	2	1	1	PROVIRAL_AND_ANTIVIRAL	0	0
54535	2	1	1	1	0	ANTIVIRAL	-1	1
93650	2	2	0	0	0	UNSPECIFIED	0	0
51023	0	0	0	0	0	UNSPECIFIED	0	0
163033	0	0	0	0	0	UNSPECIFIED	0	0
84307	1	0	1	1	0	ANTIVIRAL	-1	1
5716	3	1	2	2	0	ANTIVIRAL	-1	2
200232	0	0	0	0	0	UNSPECIFIED	0	0
116442	5	3	2	2	0	ANTIVIRAL	-1	2
54813	3	3	0	0	0	UNSPECIFIED	0	0
286077	3	1	2	1	1	PROVIRAL_AND_ANTIVIRAL	0	0
1215	1	1	0	0	0	UNSPECIFIED	0	0
11218	4	3	1	1	0	ANTIVIRAL	-1	1
9734	2	1	1	1	0	ANTIVIRAL	-1	1
5073	2	1	1	1	0	ANTIVIRAL	-1	1
389434	0	0	0	0	0	UNSPECIFIED	0	0
8996	2	1	1	0	1	PROVIRAL	1	1
92154	0	0	0	0	0	UNSPECIFIED	0	0
199713	0	0	0	0	0	UNSPECIFIED	0	0
93273	0	0	0	0	0	UNSPECIFIED	0	0
150684	1	1	0	0	0	UNSPECIFIED	0	0
283948	1	1	0	0	0	UNSPECIFIED	0	0
79770	0	0	0	0	0	UNSPECIFIED	0	0
7252	0	0	0	0	0	UNSPECIFIED	0	0
23545	1	0	1	1	0	ANTIVIRAL	-1	1
4478	1	0	1	1	0	ANTIVIRAL	-1	1
26277	1	1	0	0	0	UNSPECIFIED	0	0
1750	1	0	1	0	1	PROVIRAL	1	1
80264	3	3	0	0	0	UNSPECIFIED	0	0
203547	1	0	1	1	0	ANTIVIRAL	-1	1
3823	2	2	0	0	0	UNSPECIFIED	0	0
79755	0	0	0	0	0	UNSPECIFIED	0	0
27063	6	3	3	2	1	PROVIRAL_AND_ANTIVIRAL	-0.333333333	1
9016	2	0	2	2	0	ANTIVIRAL	-1	2
1427	0	0	0	0	0	UNSPECIFIED	0	0
84952	3	0	3	1	2	PROVIRAL_AND_ANTIVIRAL	0.333333333	1
284716	3	1	2	2	0	ANTIVIRAL	-1	2
10528	2	0	2	1	1	PROVIRAL_AND_ANTIVIRAL	0	0
2257	0	0	0	0	0	UNSPECIFIED	0	0
9358	0	0	0	0	0	UNSPECIFIED	0	0
9486	4	2	2	1	1	PROVIRAL_AND_ANTIVIRAL	0	0
1490	5	2	3	2	1	PROVIRAL_AND_ANTIVIRAL	-0.333333333	1
57016	1	0	1	1	0	ANTIVIRAL	-1	1
84324	2	2	0	0	0	UNSPECIFIED	0	0
55144	3	2	1	0	1	PROVIRAL	1	1
23070	2	0	2	1	1	PROVIRAL_AND_ANTIVIRAL	0	0
10809	5	3	2	1	1	PROVIRAL_AND_ANTIVIRAL	0	0
51507	0	0	0	0	0	UNSPECIFIED	0	0
80205	4	3	1	0	1	PROVIRAL	1	1
351	2	1	1	1	0	ANTIVIRAL	-1	1
7559	3	3	0	0	0	UNSPECIFIED	0	0
79587	3	2	1	0	1	PROVIRAL	1	1
51473	5	2	3	2	1	PROVIRAL_AND_ANTIVIRAL	-0.333333333	1
5441	2	2	0	0	0	UNSPECIFIED	0	0
7879	0	0	0	0	0	UNSPECIFIED	0	0
57794	0	0	0	0	0	UNSPECIFIED	0	0
57175	2	1	1	0	1	PROVIRAL	1	1
133015	4	3	1	0	1	PROVIRAL	1	1
10494	1	0	1	0	1	PROVIRAL	1	1
6059	3	3	0	0	0	UNSPECIFIED	0	0
340205	1	1	0	0	0	UNSPECIFIED	0	0
8883	4	2	2	1	1	PROVIRAL_AND_ANTIVIRAL	0	0
140801	1	1	0	0	0	UNSPECIFIED	0	0
4061	2	1	1	1	0	ANTIVIRAL	-1	1
6667	0	0	0	0	0	UNSPECIFIED	0	0
201798	0	0	0	0	0	UNSPECIFIED	0	0
301	6	3	3	3	0	ANTIVIRAL	-1	3
84033	0	0	0	0	0	UNSPECIFIED	0	0
4771	0	0	0	0	0	UNSPECIFIED	0	0
9536	1	1	0	0	0	UNSPECIFIED	0	0
8559	4	3	1	1	0	ANTIVIRAL	-1	1
7804	1	0	1	0	1	PROVIRAL	1	1
401024	0	0	0	0	0	UNSPECIFIED	0	0
26097	0	0	0	0	0	UNSPECIFIED	0	0
29925	3	2	1	0	1	PROVIRAL	1	1
10269	1	1	0	0	0	UNSPECIFIED	0	0
27340	1	1	0	0	0	UNSPECIFIED	0	0
55135	3	2	1	0	1	PROVIRAL	1	1
23392	2	1	1	0	1	PROVIRAL	1	1
115353	0	0	0	0	0	UNSPECIFIED	0	0
9978	2	1	1	1	0	ANTIVIRAL	-1	1
1475	1	1	0	0	0	UNSPECIFIED	0	0
29881	1	0	1	1	0	ANTIVIRAL	-1	1
26017	0	0	0	0	0	UNSPECIFIED	0	0
57560	3	2	1	1	0	ANTIVIRAL	-1	1
114882	2	2	0	0	0	UNSPECIFIED	0	0
6240	3	0	3	2	1	PROVIRAL_AND_ANTIVIRAL	-0.333333333	1
81858	1	1	0	0	0	UNSPECIFIED	0	0
10628	3	0	3	3	0	ANTIVIRAL	-1	3
5179	0	0	0	0	0	UNSPECIFIED	0	0
90135	4	3	1	1	0	ANTIVIRAL	-1	1
203562	1	0	1	1	0	ANTIVIRAL	-1	1
10567	4	2	2	2	0	ANTIVIRAL	-1	2
130132	0	0	0	0	0	UNSPECIFIED	0	0
80344	2	2	0	0	0	UNSPECIFIED	0	0
339448	2	0	2	0	2	PROVIRAL	1	2
400456	0	0	0	0	0	UNSPECIFIED	0	0
201626	2	0	2	2	0	ANTIVIRAL	-1	2
285299	0	0	0	0	0	UNSPECIFIED	0	0
29104	4	2	2	2	0	ANTIVIRAL	-1	2
527	2	2	0	0	0	UNSPECIFIED	0	0
3990	2	0	2	1	1	PROVIRAL_AND_ANTIVIRAL	0	0
2596	1	0	1	0	1	PROVIRAL	1	1
8737	0	0	0	0	0	UNSPECIFIED	0	0
56999	0	0	0	0	0	UNSPECIFIED	0	0
3216	2	0	2	2	0	ANTIVIRAL	-1	2
23438	0	0	0	0	0	UNSPECIFIED	0	0
5701	0	0	0	0	0	UNSPECIFIED	0	0
80124	0	0	0	0	0	UNSPECIFIED	0	0
71	0	0	0	0	0	UNSPECIFIED	0	0
25804	4	3	1	0	1	PROVIRAL	1	1
41	2	2	0	0	0	UNSPECIFIED	0	0
118490	0	0	0	0	0	UNSPECIFIED	0	0
51133	3	0	3	0	3	PROVIRAL	1	3
117531	1	1	0	0	0	UNSPECIFIED	0	0
84918	1	0	1	0	1	PROVIRAL	1	1
9275	0	0	0	0	0	UNSPECIFIED	0	0
23053	0	0	0	0	0	UNSPECIFIED	0	0
123688	2	1	1	1	0	ANTIVIRAL	-1	1
4217	6	2	4	2	2	PROVIRAL_AND_ANTIVIRAL	0	0
64780	1	0	1	1	0	ANTIVIRAL	-1	1
26520	0	0	0	0	0	UNSPECIFIED	0	0
7448	2	1	1	0	1	PROVIRAL	1	1
8493	5	3	2	1	1	PROVIRAL_AND_ANTIVIRAL	0	0
6641	1	0	1	0	1	PROVIRAL	1	1
3624	0	0	0	0	0	UNSPECIFIED	0	0
79695	1	0	1	1	0	ANTIVIRAL	-1	1
53353	1	1	0	0	0	UNSPECIFIED	0	0
2537	1	1	0	0	0	UNSPECIFIED	0	0
84337	2	2	0	0	0	UNSPECIFIED	0	0
57184	1	0	1	0	1	PROVIRAL	1	1
7728	2	1	1	1	0	ANTIVIRAL	-1	1
79411	0	0	0	0	0	UNSPECIFIED	0	0
201562	3	2	1	0	1	PROVIRAL	1	1
5319	2	1	1	1	0	ANTIVIRAL	-1	1
400027	2	2	0	0	0	UNSPECIFIED	0	0
55608	3	2	1	0	1	PROVIRAL	1	1
57419	1	0	1	1	0	ANTIVIRAL	-1	1
84699	2	0	2	0	2	PROVIRAL	1	2
1962	1	0	1	0	1	PROVIRAL	1	1
140688	1	0	1	0	1	PROVIRAL	1	1
23253	5	3	2	0	2	PROVIRAL	1	2
79872	0	0	0	0	0	UNSPECIFIED	0	0
81873	0	0	0	0	0	UNSPECIFIED	0	0
6837	2	1	1	0	1	PROVIRAL	1	1
90634	0	0	0	0	0	UNSPECIFIED	0	0
10613	1	0	1	0	1	PROVIRAL	1	1
8346	3	1	2	0	2	PROVIRAL	1	2
9993	1	1	0	0	0	UNSPECIFIED	0	0
9654	2	1	1	0	1	PROVIRAL	1	1
116173	1	1	0	0	0	UNSPECIFIED	0	0
2581	3	1	2	1	1	PROVIRAL_AND_ANTIVIRAL	0	0
6626	2	2	0	0	0	UNSPECIFIED	0	0
7574	4	3	1	1	0	ANTIVIRAL	-1	1
4356	0	0	0	0	0	UNSPECIFIED	0	0
3171	3	1	2	0	2	PROVIRAL	1	2
26118	3	2	1	0	1	PROVIRAL	1	1
218	1	1	0	0	0	UNSPECIFIED	0	0
10351	0	0	0	0	0	UNSPECIFIED	0	0
127933	2	2	0	0	0	UNSPECIFIED	0	0
57228	5	2	3	1	2	PROVIRAL_AND_ANTIVIRAL	0.333333333	1
79839	0	0	0	0	0	UNSPECIFIED	0	0
11120	3	1	2	2	0	ANTIVIRAL	-1	2
10730	2	2	0	0	0	UNSPECIFIED	0	0
64981	0	0	0	0	0	UNSPECIFIED	0	0
9749	2	2	0	0	0	UNSPECIFIED	0	0
5152	1	0	1	0	1	PROVIRAL	1	1
4708	1	1	0	0	0	UNSPECIFIED	0	0
51430	4	3	1	1	0	ANTIVIRAL	-1	1
261729	1	0	1	0	1	PROVIRAL	1	1
54455	1	0	1	0	1	PROVIRAL	1	1
83851	0	0	0	0	0	UNSPECIFIED	0	0
84498	0	0	0	0	0	UNSPECIFIED	0	0
51776	5	3	2	1	1	PROVIRAL_AND_ANTIVIRAL	0	0
7082	3	3	0	0	0	UNSPECIFIED	0	0
9032	4	2	2	1	1	PROVIRAL_AND_ANTIVIRAL	0	0
6945	0	0	0	0	0	UNSPECIFIED	0	0
54830	4	2	2	1	1	PROVIRAL_AND_ANTIVIRAL	0	0
6886	1	1	0	0	0	UNSPECIFIED	0	0
93663	3	1	2	0	2	PROVIRAL	1	2
163786	4	2	2	1	1	PROVIRAL_AND_ANTIVIRAL	0	0
55057	0	0	0	0	0	UNSPECIFIED	0	0
138240	0	0	0	0	0	UNSPECIFIED	0	0
400793	2	1	1	0	1	PROVIRAL	1	1
145748	0	0	0	0	0	UNSPECIFIED	0	0
54749	4	0	4	4	0	ANTIVIRAL	-1	4
79672	3	2	1	0	1	PROVIRAL	1	1
9552	0	0	0	0	0	UNSPECIFIED	0	0
6992	1	1	0	0	0	UNSPECIFIED	0	0
482	1	1	0	0	0	UNSPECIFIED	0	0
5228	3	1	2	1	1	PROVIRAL_AND_ANTIVIRAL	0	0
91949	1	0	1	1	0	ANTIVIRAL	-1	1
55681	4	3	1	0	1	PROVIRAL	1	1
339500	0	0	0	0	0	UNSPECIFIED	0	0
51103	0	0	0	0	0	UNSPECIFIED	0	0
25821	3	3	0	0	0	UNSPECIFIED	0	0
138199	0	0	0	0	0	UNSPECIFIED	0	0
57097	2	1	1	1	0	ANTIVIRAL	-1	1
1656	0	0	0	0	0	UNSPECIFIED	0	0
122509	3	2	1	1	0	ANTIVIRAL	-1	1
137492	3	2	1	1	0	ANTIVIRAL	-1	1
54552	0	0	0	0	0	UNSPECIFIED	0	0
10956	1	0	1	0	1	PROVIRAL	1	1
2619	1	0	1	1	0	ANTIVIRAL	-1	1
27285	0	0	0	0	0	UNSPECIFIED	0	0
90826	3	3	0	0	0	UNSPECIFIED	0	0
84750	0	0	0	0	0	UNSPECIFIED	0	0
5933	0	0	0	0	0	UNSPECIFIED	0	0
55888	3	2	1	0	1	PROVIRAL	1	1
8544	2	1	1	0	1	PROVIRAL	1	1
51734	2	2	0	0	0	UNSPECIFIED	0	0
124790	3	1	2	0	2	PROVIRAL	1	2
1735	1	1	0	0	0	UNSPECIFIED	0	0
23621	3	1	2	0	2	PROVIRAL	1	2
2042	0	0	0	0	0	UNSPECIFIED	0	0
1294	0	0	0	0	0	UNSPECIFIED	0	0
871	4	2	2	2	0	ANTIVIRAL	-1	2
3676	1	0	1	1	0	ANTIVIRAL	-1	1
54842	6	3	3	3	0	ANTIVIRAL	-1	3
6319	1	0	1	0	1	PROVIRAL	1	1
123263	1	1	0	0	0	UNSPECIFIED	0	0
54919	2	0	2	1	1	PROVIRAL_AND_ANTIVIRAL	0	0
5539	0	0	0	0	0	UNSPECIFIED	0	0
890	3	0	3	2	1	PROVIRAL_AND_ANTIVIRAL	-0.333333333	1
29074	1	0	1	1	0	ANTIVIRAL	-1	1
3838	0	0	0	0	0	UNSPECIFIED	0	0
23358	3	3	0	0	0	UNSPECIFIED	0	0
6871	1	0	1	1	0	ANTIVIRAL	-1	1
54578	0	0	0	0	0	UNSPECIFIED	0	0
595	3	0	3	1	2	PROVIRAL_AND_ANTIVIRAL	0.333333333	1
6926	1	1	0	0	0	UNSPECIFIED	0	0
10509	0	0	0	0	0	UNSPECIFIED	0	0
79632	1	0	1	1	0	ANTIVIRAL	-1	1
23344	2	1	1	0	1	PROVIRAL	1	1
23300	2	1	1	0	1	PROVIRAL	1	1
79710	2	1	1	1	0	ANTIVIRAL	-1	1
5274	0	0	0	0	0	UNSPECIFIED	0	0
9620	0	0	0	0	0	UNSPECIFIED	0	0
145389	3	1	2	1	1	PROVIRAL_AND_ANTIVIRAL	0	0
23451	2	2	0	0	0	UNSPECIFIED	0	0
222537	1	1	0	0	0	UNSPECIFIED	0	0
4693	2	0	2	1	1	PROVIRAL_AND_ANTIVIRAL	0	0
54677	0	0	0	0	0	UNSPECIFIED	0	0
729515	0	0	0	0	0	UNSPECIFIED	0	0
10302	1	0	1	0	1	PROVIRAL	1	1
6728	1	1	0	0	0	UNSPECIFIED	0	0
79647	0	0	0	0	0	UNSPECIFIED	0	0
2057	1	1	0	0	0	UNSPECIFIED	0	0
27289	4	2	2	0	2	PROVIRAL	1	2
81894	1	1	0	0	0	UNSPECIFIED	0	0
54906	4	3	1	1	0	ANTIVIRAL	-1	1
1102	4	3	1	0	1	PROVIRAL	1	1
55617	2	2	0	0	0	UNSPECIFIED	0	0
80143	2	2	0	0	0	UNSPECIFIED	0	0
55074	4	1	3	1	2	PROVIRAL_AND_ANTIVIRAL	0.333333333	1
402415	1	0	1	1	0	ANTIVIRAL	-1	1
283869	6	3	3	0	3	PROVIRAL	1	3
56133	4	2	2	1	1	PROVIRAL_AND_ANTIVIRAL	0	0
11101	0	0	0	0	0	UNSPECIFIED	0	0
84302	3	1	2	1	1	PROVIRAL_AND_ANTIVIRAL	0	0
1539	0	0	0	0	0	UNSPECIFIED	0	0
84553	2	1	1	1	0	ANTIVIRAL	-1	1
6911	0	0	0	0	0	UNSPECIFIED	0	0
3594	1	1	0	0	0	UNSPECIFIED	0	0
285755	2	1	1	1	0	ANTIVIRAL	-1	1
10869	0	0	0	0	0	UNSPECIFIED	0	0
6259	2	2	0	0	0	UNSPECIFIED	0	0
27306	0	0	0	0	0	UNSPECIFIED	0	0
10464	5	3	2	1	1	PROVIRAL_AND_ANTIVIRAL	0	0
51560	1	0	1	1	0	ANTIVIRAL	-1	1
79884	1	0	1	1	0	ANTIVIRAL	-1	1
494470	0	0	0	0	0	UNSPECIFIED	0	0
64080	2	1	1	0	1	PROVIRAL	1	1
64063	1	1	0	0	0	UNSPECIFIED	0	0
80816	1	0	1	1	0	ANTIVIRAL	-1	1
9910	4	2	2	2	0	ANTIVIRAL	-1	2
163782	5	2	3	0	3	PROVIRAL	1	3
10888	0	0	0	0	0	UNSPECIFIED	0	0
79725	3	3	0	0	0	UNSPECIFIED	0	0
28951	0	0	0	0	0	UNSPECIFIED	0	0
23327	4	3	1	0	1	PROVIRAL	1	1
9100	1	0	1	1	0	ANTIVIRAL	-1	1
200035	2	2	0	0	0	UNSPECIFIED	0	0
79158	1	0	1	1	0	ANTIVIRAL	-1	1
25885	2	1	1	0	1	PROVIRAL	1	1
284958	0	0	0	0	0	UNSPECIFIED	0	0
5300	3	2	1	0	1	PROVIRAL	1	1
90196	1	1	0	0	0	UNSPECIFIED	0	0
54885	2	1	1	0	1	PROVIRAL	1	1
63922	2	1	1	0	1	PROVIRAL	1	1
221241	0	0	0	0	0	UNSPECIFIED	0	0
84790	0	0	0	0	0	UNSPECIFIED	0	0
6304	5	2	3	2	1	PROVIRAL_AND_ANTIVIRAL	-0.333333333	1
10990	0	0	0	0	0	UNSPECIFIED	0	0
254531	4	1	3	3	0	ANTIVIRAL	-1	3
6361	1	1	0	0	0	UNSPECIFIED	0	0
7086	4	2	2	2	0	ANTIVIRAL	-1	2
148223	1	1	0	0	0	UNSPECIFIED	0	0
9294	0	0	0	0	0	UNSPECIFIED	0	0
23421	3	1	2	1	1	PROVIRAL_AND_ANTIVIRAL	0	0
917	0	0	0	0	0	UNSPECIFIED	0	0
79137	1	1	0	0	0	UNSPECIFIED	0	0
60558	4	3	1	1	0	ANTIVIRAL	-1	1
9906	0	0	0	0	0	UNSPECIFIED	0	0
3609	0	0	0	0	0	UNSPECIFIED	0	0
55714	1	0	1	1	0	ANTIVIRAL	-1	1
7376	2	2	0	0	0	UNSPECIFIED	0	0
5784	2	1	1	1	0	ANTIVIRAL	-1	1
135	0	0	0	0	0	UNSPECIFIED	0	0
2110	3	2	1	1	0	ANTIVIRAL	-1	1
114836	0	0	0	0	0	UNSPECIFIED	0	0
79668	3	3	0	0	0	UNSPECIFIED	0	0
157773	2	1	1	0	1	PROVIRAL	1	1
5949	1	1	0	0	0	UNSPECIFIED	0	0
7421	3	2	1	0	1	PROVIRAL	1	1
50940	0	0	0	0	0	UNSPECIFIED	0	0
5524	3	3	0	0	0	UNSPECIFIED	0	0
9540	2	1	1	0	1	PROVIRAL	1	1
60592	3	2	1	1	0	ANTIVIRAL	-1	1
56160	2	0	2	2	0	ANTIVIRAL	-1	2
2649	0	0	0	0	0	UNSPECIFIED	0	0
29774	0	0	0	0	0	UNSPECIFIED	0	0
1607	0	0	0	0	0	UNSPECIFIED	0	0
54851	2	1	1	1	0	ANTIVIRAL	-1	1
4292	2	1	1	0	1	PROVIRAL	1	1
5198	3	1	2	1	1	PROVIRAL_AND_ANTIVIRAL	0	0
81570	2	2	0	0	0	UNSPECIFIED	0	0
29959	1	0	1	0	1	PROVIRAL	1	1
11282	2	1	1	1	0	ANTIVIRAL	-1	1
374659	1	1	0	0	0	UNSPECIFIED	0	0
3099	2	1	1	1	0	ANTIVIRAL	-1	1
55974	1	0	1	0	1	PROVIRAL	1	1
8654	0	0	0	0	0	UNSPECIFIED	0	0
3303	3	2	1	0	1	PROVIRAL	1	1
1833	0	0	0	0	0	UNSPECIFIED	0	0
4288	2	0	2	0	2	PROVIRAL	1	2
22950	4	3	1	1	0	ANTIVIRAL	-1	1
22993	0	0	0	0	0	UNSPECIFIED	0	0
91272	1	1	0	0	0	UNSPECIFIED	0	0
4636	1	0	1	1	0	ANTIVIRAL	-1	1
9369	2	0	2	0	2	PROVIRAL	1	2
122945	0	0	0	0	0	UNSPECIFIED	0	0
10975	2	2	0	0	0	UNSPECIFIED	0	0
3250	6	2	4	0	4	PROVIRAL	1	4
55821	0	0	0	0	0	UNSPECIFIED	0	0
4953	0	0	0	0	0	UNSPECIFIED	0	0
58495	2	0	2	2	0	ANTIVIRAL	-1	2
55668	0	0	0	0	0	UNSPECIFIED	0	0
7052	4	2	2	1	1	PROVIRAL_AND_ANTIVIRAL	0	0
170692	1	1	0	0	0	UNSPECIFIED	0	0
10548	1	1	0	0	0	UNSPECIFIED	0	0
9590	5	3	2	1	1	PROVIRAL_AND_ANTIVIRAL	0	0
64746	3	2	1	0	1	PROVIRAL	1	1
728114	0	0	0	0	0	UNSPECIFIED	0	0
6777	0	0	0	0	0	UNSPECIFIED	0	0
11131	1	1	0	0	0	UNSPECIFIED	0	0
440279	1	1	0	0	0	UNSPECIFIED	0	0
8804	2	0	2	2	0	ANTIVIRAL	-1	2
51315	4	3	1	0	1	PROVIRAL	1	1
55731	2	1	1	0	1	PROVIRAL	1	1
84733	1	1	0	0	0	UNSPECIFIED	0	0
91289	2	2	0	0	0	UNSPECIFIED	0	0
57530	1	0	1	0	1	PROVIRAL	1	1
22899	3	3	0	0	0	UNSPECIFIED	0	0
55114	0	0	0	0	0	UNSPECIFIED	0	0
86	0	0	0	0	0	UNSPECIFIED	0	0
6483	2	1	1	0	1	PROVIRAL	1	1
131566	0	0	0	0	0	UNSPECIFIED	0	0
9520	2	1	1	1	0	ANTIVIRAL	-1	1
54936	1	1	0	0	0	UNSPECIFIED	0	0
81532	1	1	0	0	0	UNSPECIFIED	0	0
124935	2	1	1	1	0	ANTIVIRAL	-1	1
100128414	1	0	1	1	0	ANTIVIRAL	-1	1
84986	1	0	1	0	1	PROVIRAL	1	1
55501	3	2	1	1	0	ANTIVIRAL	-1	1
9895	0	0	0	0	0	UNSPECIFIED	0	0
129642	2	1	1	1	0	ANTIVIRAL	-1	1
54626	2	2	0	0	0	UNSPECIFIED	0	0
138255	0	0	0	0	0	UNSPECIFIED	0	0
9880	0	0	0	0	0	UNSPECIFIED	0	0
51569	3	3	0	0	0	UNSPECIFIED	0	0
100131561	0	0	0	0	0	UNSPECIFIED	0	0
2317	2	0	2	2	0	ANTIVIRAL	-1	2
1592	4	0	4	1	3	PROVIRAL_AND_ANTIVIRAL	0.5	2
353376	4	2	2	2	0	ANTIVIRAL	-1	2
9666	5	3	2	0	2	PROVIRAL	1	2
84897	0	0	0	0	0	UNSPECIFIED	0	0
84067	2	1	1	1	0	ANTIVIRAL	-1	1
64149	3	1	2	1	1	PROVIRAL_AND_ANTIVIRAL	0	0
10772	2	2	0	0	0	UNSPECIFIED	0	0
414	0	0	0	0	0	UNSPECIFIED	0	0
4651	1	0	1	1	0	ANTIVIRAL	-1	1
4968	2	1	1	0	1	PROVIRAL	1	1
23240	2	2	0	0	0	UNSPECIFIED	0	0
79736	2	1	1	1	0	ANTIVIRAL	-1	1
5475	0	0	0	0	0	UNSPECIFIED	0	0
4129	3	2	1	0	1	PROVIRAL	1	1
112858	2	0	2	2	0	ANTIVIRAL	-1	2
201931	4	3	1	1	0	ANTIVIRAL	-1	1
60488	2	1	1	0	1	PROVIRAL	1	1
826	3	2	1	0	1	PROVIRAL	1	1
85455	3	1	2	1	1	PROVIRAL_AND_ANTIVIRAL	0	0
22836	3	1	2	1	1	PROVIRAL_AND_ANTIVIRAL	0	0
100128062	2	2	0	0	0	UNSPECIFIED	0	0
8707	0	0	0	0	0	UNSPECIFIED	0	0
3549	4	1	3	1	2	PROVIRAL_AND_ANTIVIRAL	0.333333333	1
10059	2	1	1	1	0	ANTIVIRAL	-1	1
64324	0	0	0	0	0	UNSPECIFIED	0	0
30833	2	1	1	0	1	PROVIRAL	1	1
10250	1	0	1	0	1	PROVIRAL	1	1
27127	0	0	0	0	0	UNSPECIFIED	0	0
92745	0	0	0	0	0	UNSPECIFIED	0	0
90843	4	1	3	2	1	PROVIRAL_AND_ANTIVIRAL	-0.333333333	1
220136	0	0	0	0	0	UNSPECIFIED	0	0
3778	0	0	0	0	0	UNSPECIFIED	0	0
55284	2	2	0	0	0	UNSPECIFIED	0	0
64844	5	3	2	0	2	PROVIRAL	1	2
1363	2	0	2	0	2	PROVIRAL	1	2
92689	3	1	2	1	1	PROVIRAL_AND_ANTIVIRAL	0	0
284098	1	0	1	1	0	ANTIVIRAL	-1	1
4602	0	0	0	0	0	UNSPECIFIED	0	0
56262	1	0	1	0	1	PROVIRAL	1	1
5494	2	2	0	0	0	UNSPECIFIED	0	0
23193	2	1	1	0	1	PROVIRAL	1	1
132430	4	2	2	1	1	PROVIRAL_AND_ANTIVIRAL	0	0
9925	3	2	1	0	1	PROVIRAL	1	1
29855	1	0	1	1	0	ANTIVIRAL	-1	1
375056	4	2	2	0	2	PROVIRAL	1	2
144811	0	0	0	0	0	UNSPECIFIED	0	0
9343	4	2	2	1	1	PROVIRAL_AND_ANTIVIRAL	0	0
9324	0	0	0	0	0	UNSPECIFIED	0	0
120	2	1	1	0	1	PROVIRAL	1	1
221687	1	0	1	1	0	ANTIVIRAL	-1	1
221074	0	0	0	0	0	UNSPECIFIED	0	0
55258	2	1	1	0	1	PROVIRAL	1	1
6376	1	0	1	0	1	PROVIRAL	1	1
23095	2	1	1	0	1	PROVIRAL	1	1
10265	1	0	1	1	0	ANTIVIRAL	-1	1
9403	1	1	0	0	0	UNSPECIFIED	0	0
25902	1	0	1	1	0	ANTIVIRAL	-1	1
254158	0	0	0	0	0	UNSPECIFIED	0	0
51002	0	0	0	0	0	UNSPECIFIED	0	0
8034	2	2	0	0	0	UNSPECIFIED	0	0
84435	1	1	0	0	0	UNSPECIFIED	0	0
79992	1	1	0	0	0	UNSPECIFIED	0	0
1524	0	0	0	0	0	UNSPECIFIED	0	0
11329	4	2	2	2	0	ANTIVIRAL	-1	2
51341	0	0	0	0	0	UNSPECIFIED	0	0
29109	5	3	2	2	0	ANTIVIRAL	-1	2
81603	1	1	0	0	0	UNSPECIFIED	0	0
11070	1	1	0	0	0	UNSPECIFIED	0	0
170506	4	3	1	1	0	ANTIVIRAL	-1	1
7755	0	0	0	0	0	UNSPECIFIED	0	0
60681	4	2	2	2	0	ANTIVIRAL	-1	2
336	1	0	1	0	1	PROVIRAL	1	1
51154	2	2	0	0	0	UNSPECIFIED	0	0
6160	1	0	1	0	1	PROVIRAL	1	1
841	0	0	0	0	0	UNSPECIFIED	0	0
29091	2	0	2	0	2	PROVIRAL	1	2
9696	1	1	0	0	0	UNSPECIFIED	0	0
83538	0	0	0	0	0	UNSPECIFIED	0	0
124872	1	0	1	1	0	ANTIVIRAL	-1	1
200895	0	0	0	0	0	UNSPECIFIED	0	0
5888	0	0	0	0	0	UNSPECIFIED	0	0
258010	2	0	2	2	0	ANTIVIRAL	-1	2
63906	1	0	1	0	1	PROVIRAL	1	1
57645	0	0	0	0	0	UNSPECIFIED	0	0
56603	3	0	3	2	1	PROVIRAL_AND_ANTIVIRAL	-0.333333333	1
60314	1	1	0	0	0	UNSPECIFIED	0	0
92369	0	0	0	0	0	UNSPECIFIED	0	0
66000	1	0	1	1	0	ANTIVIRAL	-1	1
115294	5	3	2	2	0	ANTIVIRAL	-1	2
22870	1	1	0	0	0	UNSPECIFIED	0	0
6452	0	0	0	0	0	UNSPECIFIED	0	0
8395	3	0	3	3	0	ANTIVIRAL	-1	3
152926	4	3	1	1	0	ANTIVIRAL	-1	1
54953	4	3	1	0	1	PROVIRAL	1	1
374491	0	0	0	0	0	UNSPECIFIED	0	0
79970	2	1	1	1	0	ANTIVIRAL	-1	1
9955	3	1	2	1	1	PROVIRAL_AND_ANTIVIRAL	0	0
10787	4	2	2	1	1	PROVIRAL_AND_ANTIVIRAL	0	0
8864	4	0	4	1	3	PROVIRAL_AND_ANTIVIRAL	0.5	2
128439	1	1	0	0	0	UNSPECIFIED	0	0
55778	0	0	0	0	0	UNSPECIFIED	0	0
90525	3	2	1	0	1	PROVIRAL	1	1
3344	2	2	0	0	0	UNSPECIFIED	0	0
79804	0	0	0	0	0	UNSPECIFIED	0	0
201164	2	0	2	1	1	PROVIRAL_AND_ANTIVIRAL	0	0
5591	0	0	0	0	0	UNSPECIFIED	0	0
151246	3	1	2	0	2	PROVIRAL	1	2
8444	0	0	0	0	0	UNSPECIFIED	0	0
162989	0	0	0	0	0	UNSPECIFIED	0	0
5980	4	3	1	0	1	PROVIRAL	1	1
7770	4	3	1	0	1	PROVIRAL	1	1
5315	3	2	1	1	0	ANTIVIRAL	-1	1
388695	1	0	1	1	0	ANTIVIRAL	-1	1
8361	0	0	0	0	0	UNSPECIFIED	0	0
3382	3	1	2	1	1	PROVIRAL_AND_ANTIVIRAL	0	0
130752	0	0	0	0	0	UNSPECIFIED	0	0
8722	5	2	3	1	2	PROVIRAL_AND_ANTIVIRAL	0.333333333	1
53336	0	0	0	0	0	UNSPECIFIED	0	0
23210	0	0	0	0	0	UNSPECIFIED	0	0
2562	0	0	0	0	0	UNSPECIFIED	0	0
580	3	2	1	0	1	PROVIRAL	1	1
64426	1	0	1	1	0	ANTIVIRAL	-1	1
11046	1	0	1	0	1	PROVIRAL	1	1
54800	4	3	1	1	0	ANTIVIRAL	-1	1
4005	0	0	0	0	0	UNSPECIFIED	0	0
80169	0	0	0	0	0	UNSPECIFIED	0	0
51260	1	0	1	1	0	ANTIVIRAL	-1	1
5576	0	0	0	0	0	UNSPECIFIED	0	0
11188	2	1	1	1	0	ANTIVIRAL	-1	1
51447	1	0	1	0	1	PROVIRAL	1	1
5903	4	3	1	0	1	PROVIRAL	1	1
3911	3	0	3	2	1	PROVIRAL_AND_ANTIVIRAL	-0.333333333	1
84657	0	0	0	0	0	UNSPECIFIED	0	0
146771	0	0	0	0	0	UNSPECIFIED	0	0
10157	4	3	1	0	1	PROVIRAL	1	1
56896	4	3	1	1	0	ANTIVIRAL	-1	1
9125	1	0	1	0	1	PROVIRAL	1	1
254863	3	2	1	1	0	ANTIVIRAL	-1	1
5289	4	3	1	1	0	ANTIVIRAL	-1	1
81889	0	0	0	0	0	UNSPECIFIED	0	0
203074	0	0	0	0	0	UNSPECIFIED	0	0
6194	0	0	0	0	0	UNSPECIFIED	0	0
57693	2	2	0	0	0	UNSPECIFIED	0	0
84285	1	0	1	1	0	ANTIVIRAL	-1	1
6468	0	0	0	0	0	UNSPECIFIED	0	0
55356	5	3	2	1	1	PROVIRAL_AND_ANTIVIRAL	0	0
4922	4	1	3	2	1	PROVIRAL_AND_ANTIVIRAL	-0.333333333	1
25974	3	2	1	0	1	PROVIRAL	1	1
9681	0	0	0	0	0	UNSPECIFIED	0	0
53826	2	1	1	1	0	ANTIVIRAL	-1	1
23592	2	2	0	0	0	UNSPECIFIED	0	0
655	3	2	1	1	0	ANTIVIRAL	-1	1
7022	1	1	0	0	0	UNSPECIFIED	0	0
114049	1	0	1	1	0	ANTIVIRAL	-1	1
84824	0	0	0	0	0	UNSPECIFIED	0	0
10400	3	2	1	1	0	ANTIVIRAL	-1	1
51184	2	1	1	0	1	PROVIRAL	1	1
1902	1	0	1	1	0	ANTIVIRAL	-1	1
51603	0	0	0	0	0	UNSPECIFIED	0	0
9144	1	0	1	1	0	ANTIVIRAL	-1	1
81626	0	0	0	0	0	UNSPECIFIED	0	0
64763	1	1	0	0	0	UNSPECIFIED	0	0
3398	1	0	1	0	1	PROVIRAL	1	1
51379	2	1	1	0	1	PROVIRAL	1	1
55339	2	1	1	0	1	PROVIRAL	1	1
54868	1	1	0	0	0	UNSPECIFIED	0	0
22929	3	2	1	0	1	PROVIRAL	1	1
1520	1	0	1	1	0	ANTIVIRAL	-1	1
23404	2	0	2	1	1	PROVIRAL_AND_ANTIVIRAL	0	0
2822	0	0	0	0	0	UNSPECIFIED	0	0
22822	3	2	1	0	1	PROVIRAL	1	1
55957	0	0	0	0	0	UNSPECIFIED	0	0
2272	2	0	2	2	0	ANTIVIRAL	-1	2
339524	0	0	0	0	0	UNSPECIFIED	0	0
64093	4	2	2	1	1	PROVIRAL_AND_ANTIVIRAL	0	0
7067	1	1	0	0	0	UNSPECIFIED	0	0
27161	2	1	1	1	0	ANTIVIRAL	-1	1
8639	0	0	0	0	0	UNSPECIFIED	0	0
55182	1	1	0	0	0	UNSPECIFIED	0	0
57470	0	0	0	0	0	UNSPECIFIED	0	0
5213	2	2	0	0	0	UNSPECIFIED	0	0
57684	0	0	0	0	0	UNSPECIFIED	0	0
3937	0	0	0	0	0	UNSPECIFIED	0	0
4534	1	1	0	0	0	UNSPECIFIED	0	0
79152	0	0	0	0	0	UNSPECIFIED	0	0
6713	1	0	1	1	0	ANTIVIRAL	-1	1
1622	1	0	1	0	1	PROVIRAL	1	1
91408	0	0	0	0	0	UNSPECIFIED	0	0
222962	6	3	3	0	3	PROVIRAL	1	3
10123	2	0	2	0	2	PROVIRAL	1	2
55083	2	1	1	1	0	ANTIVIRAL	-1	1
55757	3	2	1	1	0	ANTIVIRAL	-1	1
54476	0	0	0	0	0	UNSPECIFIED	0	0
114034	0	0	0	0	0	UNSPECIFIED	0	0
65268	1	1	0	0	0	UNSPECIFIED	0	0
23498	1	1	0	0	0	UNSPECIFIED	0	0
8898	2	1	1	1	0	ANTIVIRAL	-1	1
9605	1	0	1	0	1	PROVIRAL	1	1
57050	4	2	2	2	0	ANTIVIRAL	-1	2
23129	2	1	1	1	0	ANTIVIRAL	-1	1
120863	0	0	0	0	0	UNSPECIFIED	0	0
1378	0	0	0	0	0	UNSPECIFIED	0	0
26234	3	2	1	0	1	PROVIRAL	1	1
126917	1	0	1	0	1	PROVIRAL	1	1
4752	5	3	2	2	0	ANTIVIRAL	-1	2
5509	2	0	2	2	0	ANTIVIRAL	-1	2
24145	1	0	1	1	0	ANTIVIRAL	-1	1
689	1	0	1	1	0	ANTIVIRAL	-1	1
55544	2	1	1	1	0	ANTIVIRAL	-1	1
92906	1	1	0	0	0	UNSPECIFIED	0	0
10745	3	2	1	1	0	ANTIVIRAL	-1	1
9586	4	3	1	1	0	ANTIVIRAL	-1	1
11267	3	2	1	0	1	PROVIRAL	1	1
80279	1	0	1	0	1	PROVIRAL	1	1
56977	2	1	1	0	1	PROVIRAL	1	1
5754	2	1	1	1	0	ANTIVIRAL	-1	1
100113407	4	2	2	1	1	PROVIRAL_AND_ANTIVIRAL	0	0
9779	1	0	1	0	1	PROVIRAL	1	1
10643	2	2	0	0	0	UNSPECIFIED	0	0
79188	1	0	1	0	1	PROVIRAL	1	1
23515	3	3	0	0	0	UNSPECIFIED	0	0
7849	1	1	0	0	0	UNSPECIFIED	0	0
79891	2	0	2	0	2	PROVIRAL	1	2
54331	0	0	0	0	0	UNSPECIFIED	0	0
3706	4	2	2	0	2	PROVIRAL	1	2
3273	4	2	2	1	1	PROVIRAL_AND_ANTIVIRAL	0	0
26	0	0	0	0	0	UNSPECIFIED	0	0
25970	1	1	0	0	0	UNSPECIFIED	0	0
23176	1	0	1	1	0	ANTIVIRAL	-1	1
114789	2	2	0	0	0	UNSPECIFIED	0	0
10220	5	3	2	0	2	PROVIRAL	1	2
51522	1	0	1	1	0	ANTIVIRAL	-1	1
3579	0	0	0	0	0	UNSPECIFIED	0	0
221477	0	0	0	0	0	UNSPECIFIED	0	0
58529	1	1	0	0	0	UNSPECIFIED	0	0
25834	0	0	0	0	0	UNSPECIFIED	0	0
23310	1	0	1	1	0	ANTIVIRAL	-1	1
149175	3	1	2	2	0	ANTIVIRAL	-1	2
11031	5	2	3	1	2	PROVIRAL_AND_ANTIVIRAL	0.333333333	1
4718	0	0	0	0	0	UNSPECIFIED	0	0
150962	1	0	1	1	0	ANTIVIRAL	-1	1
4232	2	0	2	1	1	PROVIRAL_AND_ANTIVIRAL	0	0
57402	2	0	2	2	0	ANTIVIRAL	-1	2
10438	2	1	1	1	0	ANTIVIRAL	-1	1
53635	3	3	0	0	0	UNSPECIFIED	0	0
8605	3	2	1	1	0	ANTIVIRAL	-1	1
9865	0	0	0	0	0	UNSPECIFIED	0	0
27242	3	0	3	2	1	PROVIRAL_AND_ANTIVIRAL	-0.333333333	1
169981	1	0	1	1	0	ANTIVIRAL	-1	1
9242	1	1	0	0	0	UNSPECIFIED	0	0
3012	2	0	2	0	2	PROVIRAL	1	2
203	4	3	1	0	1	PROVIRAL	1	1
220388	0	0	0	0	0	UNSPECIFIED	0	0
8688	0	0	0	0	0	UNSPECIFIED	0	0
51691	0	0	0	0	0	UNSPECIFIED	0	0
51070	1	1	0	0	0	UNSPECIFIED	0	0
130557	1	0	1	1	0	ANTIVIRAL	-1	1
7525	4	3	1	0	1	PROVIRAL	1	1
25855	3	2	1	0	1	PROVIRAL	1	1
285943	3	1	2	0	2	PROVIRAL	1	2
55795	1	1	0	0	0	UNSPECIFIED	0	0
65251	1	0	1	1	0	ANTIVIRAL	-1	1
84940	0	0	0	0	0	UNSPECIFIED	0	0
7316	0	0	0	0	0	UNSPECIFIED	0	0
51116	3	1	2	1	1	PROVIRAL_AND_ANTIVIRAL	0	0
128387	4	3	1	1	0	ANTIVIRAL	-1	1
10195	3	2	1	0	1	PROVIRAL	1	1
79048	0	0	0	0	0	UNSPECIFIED	0	0
23019	1	1	0	0	0	UNSPECIFIED	0	0
6588	3	3	0	0	0	UNSPECIFIED	0	0
11020	5	3	2	1	1	PROVIRAL_AND_ANTIVIRAL	0	0
90324	1	1	0	0	0	UNSPECIFIED	0	0
57714	0	0	0	0	0	UNSPECIFIED	0	0
52	0	0	0	0	0	UNSPECIFIED	0	0
9745	1	0	1	1	0	ANTIVIRAL	-1	1
89801	0	0	0	0	0	UNSPECIFIED	0	0
6603	3	1	2	1	1	PROVIRAL_AND_ANTIVIRAL	0	0
51277	0	0	0	0	0	UNSPECIFIED	0	0
7187	0	0	0	0	0	UNSPECIFIED	0	0
55034	3	1	2	2	0	ANTIVIRAL	-1	2
1015	6	2	4	2	2	PROVIRAL_AND_ANTIVIRAL	0	0
4857	1	1	0	0	0	UNSPECIFIED	0	0
79097	0	0	0	0	0	UNSPECIFIED	0	0
79022	3	2	1	1	0	ANTIVIRAL	-1	1
5062	1	0	1	1	0	ANTIVIRAL	-1	1
7033	5	1	4	2	2	PROVIRAL_AND_ANTIVIRAL	0	0
91749	0	0	0	0	0	UNSPECIFIED	0	0
5036	4	2	2	1	1	PROVIRAL_AND_ANTIVIRAL	0	0
23608	1	1	0	0	0	UNSPECIFIED	0	0
90861	0	0	0	0	0	UNSPECIFIED	0	0
51755	0	0	0	0	0	UNSPECIFIED	0	0
54762	1	1	0	0	0	UNSPECIFIED	0	0
50649	0	0	0	0	0	UNSPECIFIED	0	0
387082	2	1	1	0	1	PROVIRAL	1	1
10332	0	0	0	0	0	UNSPECIFIED	0	0
652968	2	2	0	0	0	UNSPECIFIED	0	0
23180	3	1	2	2	0	ANTIVIRAL	-1	2
27101	1	0	1	1	0	ANTIVIRAL	-1	1
6751	3	1	2	1	1	PROVIRAL_AND_ANTIVIRAL	0	0
56969	1	1	0	0	0	UNSPECIFIED	0	0
80759	1	1	0	0	0	UNSPECIFIED	0	0
123228	2	2	0	0	0	UNSPECIFIED	0	0
116092	3	1	2	1	1	PROVIRAL_AND_ANTIVIRAL	0	0
10142	3	3	0	0	0	UNSPECIFIED	0	0
26290	0	0	0	0	0	UNSPECIFIED	0	0
57761	5	3	2	2	0	ANTIVIRAL	-1	2
283663	0	0	0	0	0	UNSPECIFIED	0	0
222389	3	1	2	2	0	ANTIVIRAL	-1	2
11154	1	0	1	0	1	PROVIRAL	1	1
65993	4	2	2	1	1	PROVIRAL_AND_ANTIVIRAL	0	0
10587	1	1	0	0	0	UNSPECIFIED	0	0
57222	0	0	0	0	0	UNSPECIFIED	0	0
8838	0	0	0	0	0	UNSPECIFIED	0	0
8463	2	2	0	0	0	UNSPECIFIED	0	0
11344	1	1	0	0	0	UNSPECIFIED	0	0
9159	1	1	0	0	0	UNSPECIFIED	0	0
10280	5	2	3	1	2	PROVIRAL_AND_ANTIVIRAL	0.333333333	1
3945	4	1	3	3	0	ANTIVIRAL	-1	3
5690	2	2	0	0	0	UNSPECIFIED	0	0
23554	3	0	3	2	1	PROVIRAL_AND_ANTIVIRAL	-0.333333333	1
26511	3	2	1	1	0	ANTIVIRAL	-1	1
22866	0	0	0	0	0	UNSPECIFIED	0	0
80347	1	1	0	0	0	UNSPECIFIED	0	0
8669	1	1	0	0	0	UNSPECIFIED	0	0
2800	3	1	2	0	2	PROVIRAL	1	2
112937	1	0	1	1	0	ANTIVIRAL	-1	1
161424	1	1	0	0	0	UNSPECIFIED	0	0
3895	2	2	0	0	0	UNSPECIFIED	0	0
761	0	0	0	0	0	UNSPECIFIED	0	0
9456	3	1	2	2	0	ANTIVIRAL	-1	2
7003	3	3	0	0	0	UNSPECIFIED	0	0
8365	2	0	2	1	1	PROVIRAL_AND_ANTIVIRAL	0	0
11252	0	0	0	0	0	UNSPECIFIED	0	0
64927	0	0	0	0	0	UNSPECIFIED	0	0
8936	2	0	2	2	0	ANTIVIRAL	-1	2
55195	5	3	2	1	1	PROVIRAL_AND_ANTIVIRAL	0	0
100130998	0	0	0	0	0	UNSPECIFIED	0	0
51091	5	3	2	0	2	PROVIRAL	1	2
7555	1	1	0	0	0	UNSPECIFIED	0	0
56935	1	0	1	0	1	PROVIRAL	1	1
6229	1	1	0	0	0	UNSPECIFIED	0	0
9760	0	0	0	0	0	UNSPECIFIED	0	0
143888	4	2	2	2	0	ANTIVIRAL	-1	2
23524	0	0	0	0	0	UNSPECIFIED	0	0
114569	4	1	3	2	1	PROVIRAL_AND_ANTIVIRAL	-0.333333333	1
8513	1	1	0	0	0	UNSPECIFIED	0	0
26999	2	0	2	2	0	ANTIVIRAL	-1	2
50838	0	0	0	0	0	UNSPECIFIED	0	0
2027	4	1	3	0	3	PROVIRAL	1	3
9475	0	0	0	0	0	UNSPECIFIED	0	0
84105	0	0	0	0	0	UNSPECIFIED	0	0
113179	1	1	0	0	0	UNSPECIFIED	0	0
58508	4	3	1	1	0	ANTIVIRAL	-1	1
132612	0	0	0	0	0	UNSPECIFIED	0	0
113655	2	2	0	0	0	UNSPECIFIED	0	0
729991	1	1	0	0	0	UNSPECIFIED	0	0
401884	2	1	1	1	0	ANTIVIRAL	-1	1
644096	1	1	0	0	0	UNSPECIFIED	0	0
317671	1	0	1	1	0	ANTIVIRAL	-1	1
9208	3	3	0	0	0	UNSPECIFIED	0	0
3642	1	0	1	1	0	ANTIVIRAL	-1	1
444	1	0	1	1	0	ANTIVIRAL	-1	1
5141	0	0	0	0	0	UNSPECIFIED	0	0
4678	1	0	1	0	1	PROVIRAL	1	1
55851	1	1	0	0	0	UNSPECIFIED	0	0
23163	1	1	0	0	0	UNSPECIFIED	0	0
83464	4	2	2	1	1	PROVIRAL_AND_ANTIVIRAL	0	0
10602	1	0	1	1	0	ANTIVIRAL	-1	1
57555	2	2	0	0	0	UNSPECIFIED	0	0
84876	2	1	1	1	0	ANTIVIRAL	-1	1
55539	0	0	0	0	0	UNSPECIFIED	0	0
79861	0	0	0	0	0	UNSPECIFIED	0	0
10097	1	1	0	0	0	UNSPECIFIED	0	0
11237	1	0	1	1	0	ANTIVIRAL	-1	1
91010	0	0	0	0	0	UNSPECIFIED	0	0
203328	5	2	3	0	3	PROVIRAL	1	3
79947	1	0	1	0	1	PROVIRAL	1	1
23274	0	0	0	0	0	UNSPECIFIED	0	0
83447	0	0	0	0	0	UNSPECIFIED	0	0
121506	5	1	4	2	2	PROVIRAL_AND_ANTIVIRAL	0	0
51053	1	0	1	1	0	ANTIVIRAL	-1	1
109	1	0	1	1	0	ANTIVIRAL	-1	1
10231	6	3	3	1	2	PROVIRAL_AND_ANTIVIRAL	0.333333333	1
1045	3	1	2	0	2	PROVIRAL	1	2
90187	2	1	1	1	0	ANTIVIRAL	-1	1
51388	0	0	0	0	0	UNSPECIFIED	0	0
84720	1	1	0	0	0	UNSPECIFIED	0	0
3849	1	1	0	0	0	UNSPECIFIED	0	0
117143	2	0	2	1	1	PROVIRAL_AND_ANTIVIRAL	0	0
197003	0	0	0	0	0	UNSPECIFIED	0	0
2140	0	0	0	0	0	UNSPECIFIED	0	0
6183	3	2	1	1	0	ANTIVIRAL	-1	1
996	3	2	1	0	1	PROVIRAL	1	1
440145	4	1	3	2	1	PROVIRAL_AND_ANTIVIRAL	-0.333333333	1
78992	3	2	1	1	0	ANTIVIRAL	-1	1
4318	0	0	0	0	0	UNSPECIFIED	0	0
342918	1	0	1	1	0	ANTIVIRAL	-1	1
120329	0	0	0	0	0	UNSPECIFIED	0	0
7286	5	2	3	1	2	PROVIRAL_AND_ANTIVIRAL	0.333333333	1
54531	1	1	0	0	0	UNSPECIFIED	0	0
1200	1	0	1	1	0	ANTIVIRAL	-1	1
5599	0	0	0	0	0	UNSPECIFIED	0	0
3227	4	1	3	2	1	PROVIRAL_AND_ANTIVIRAL	-0.333333333	1
23371	0	0	0	0	0	UNSPECIFIED	0	0
84311	0	0	0	0	0	UNSPECIFIED	0	0
23541	0	0	0	0	0	UNSPECIFIED	0	0
196463	1	1	0	0	0	UNSPECIFIED	0	0
56994	0	0	0	0	0	UNSPECIFIED	0	0
23464	4	1	3	0	3	PROVIRAL	1	3
4998	3	2	1	0	1	PROVIRAL	1	1
63935	2	2	0	0	0	UNSPECIFIED	0	0
23120	2	0	2	1	1	PROVIRAL_AND_ANTIVIRAL	0	0
51530	1	0	1	0	1	PROVIRAL	1	1
51218	2	2	0	0	0	UNSPECIFIED	0	0
55161	1	0	1	1	0	ANTIVIRAL	-1	1
124535	0	0	0	0	0	UNSPECIFIED	0	0
55634	5	3	2	2	0	ANTIVIRAL	-1	2
10082	1	0	1	0	1	PROVIRAL	1	1
9354	0	0	0	0	0	UNSPECIFIED	0	0
50804	4	2	2	1	1	PROVIRAL_AND_ANTIVIRAL	0	0
91703	3	2	1	1	0	ANTIVIRAL	-1	1
1633	3	2	1	1	0	ANTIVIRAL	-1	1
11222	2	1	1	1	0	ANTIVIRAL	-1	1
10430	1	1	0	0	0	UNSPECIFIED	0	0
321	3	2	1	1	0	ANTIVIRAL	-1	1
8563	2	1	1	0	1	PROVIRAL	1	1
23762	1	1	0	0	0	UNSPECIFIED	0	0
219738	1	1	0	0	0	UNSPECIFIED	0	0
1917	1	0	1	1	0	ANTIVIRAL	-1	1
116447	1	0	1	1	0	ANTIVIRAL	-1	1
355	1	0	1	1	0	ANTIVIRAL	-1	1
84250	5	3	2	1	1	PROVIRAL_AND_ANTIVIRAL	0	0
2306	2	1	1	1	0	ANTIVIRAL	-1	1
23074	4	3	1	0	1	PROVIRAL	1	1
200879	2	0	2	2	0	ANTIVIRAL	-1	2
5865	2	0	2	1	1	PROVIRAL_AND_ANTIVIRAL	0	0
57333	2	2	0	0	0	UNSPECIFIED	0	0
64110	1	0	1	1	0	ANTIVIRAL	-1	1
79078	0	0	0	0	0	UNSPECIFIED	0	0
60436	4	2	2	1	1	PROVIRAL_AND_ANTIVIRAL	0	0
9793	1	0	1	1	0	ANTIVIRAL	-1	1
5364	2	1	1	0	1	PROVIRAL	1	1
57205	3	0	3	0	3	PROVIRAL	1	3
84267	0	0	0	0	0	UNSPECIFIED	0	0
168002	3	1	2	0	2	PROVIRAL	1	2
4114	0	0	0	0	0	UNSPECIFIED	0	0
64901	2	1	1	1	0	ANTIVIRAL	-1	1
256714	1	0	1	1	0	ANTIVIRAL	-1	1
51426	4	3	1	1	0	ANTIVIRAL	-1	1
7570	3	1	2	1	1	PROVIRAL_AND_ANTIVIRAL	0	0
7913	2	1	1	1	0	ANTIVIRAL	-1	1
84336	1	0	1	0	1	PROVIRAL	1	1
79842	1	1	0	0	0	UNSPECIFIED	0	0
53340	2	0	2	1	1	PROVIRAL_AND_ANTIVIRAL	0	0
11169	4	3	1	1	0	ANTIVIRAL	-1	1
84164	1	1	0	0	0	UNSPECIFIED	0	0
9711	0	0	0	0	0	UNSPECIFIED	0	0
5648	1	0	1	1	0	ANTIVIRAL	-1	1
220004	1	1	0	0	0	UNSPECIFIED	0	0
26953	3	2	1	1	0	ANTIVIRAL	-1	1
400120	1	0	1	1	0	ANTIVIRAL	-1	1
271	3	2	1	0	1	PROVIRAL	1	1
10802	2	2	0	0	0	UNSPECIFIED	0	0
84795	0	0	0	0	0	UNSPECIFIED	0	0
6956	0	0	0	0	0	UNSPECIFIED	0	0
144108	2	2	0	0	0	UNSPECIFIED	0	0
440574	1	0	1	0	1	PROVIRAL	1	1
149111	0	0	0	0	0	UNSPECIFIED	0	0
5111	1	0	1	1	0	ANTIVIRAL	-1	1
5092	3	2	1	0	1	PROVIRAL	1	1
56952	3	1	2	2	0	ANTIVIRAL	-1	2
57492	0	0	0	0	0	UNSPECIFIED	0	0
152789	0	0	0	0	0	UNSPECIFIED	0	0
129303	1	0	1	0	1	PROVIRAL	1	1
60492	3	3	0	0	0	UNSPECIFIED	0	0
84948	2	1	1	1	0	ANTIVIRAL	-1	1
9823	1	0	1	1	0	ANTIVIRAL	-1	1
2997	3	2	1	1	0	ANTIVIRAL	-1	1
9441	0	0	0	0	0	UNSPECIFIED	0	0
4247	0	0	0	0	0	UNSPECIFIED	0	0
5394	0	0	0	0	0	UNSPECIFIED	0	0
10180	1	1	0	0	0	UNSPECIFIED	0	0
83876	1	0	1	1	0	ANTIVIRAL	-1	1
22849	2	2	0	0	0	UNSPECIFIED	0	0
284004	3	1	2	0	2	PROVIRAL	1	2
26093	1	1	0	0	0	UNSPECIFIED	0	0
79774	2	1	1	1	0	ANTIVIRAL	-1	1
144347	3	1	2	1	1	PROVIRAL_AND_ANTIVIRAL	0	0
146378	1	1	0	0	0	UNSPECIFIED	0	0
27336	1	0	1	1	0	ANTIVIRAL	-1	1
57380	0	0	0	0	0	UNSPECIFIED	0	0
139596	1	0	1	1	0	ANTIVIRAL	-1	1
3960	1	1	0	0	0	UNSPECIFIED	0	0
286343	3	1	2	1	1	PROVIRAL_AND_ANTIVIRAL	0	0
810	1	1	0	0	0	UNSPECIFIED	0	0
642852	1	1	0	0	0	UNSPECIFIED	0	0
128869	2	1	1	1	0	ANTIVIRAL	-1	1
6671	1	1	0	0	0	UNSPECIFIED	0	0
342908	1	1	0	0	0	UNSPECIFIED	0	0
54834	0	0	0	0	0	UNSPECIFIED	0	0
1471	3	2	1	0	1	PROVIRAL	1	1
9020	0	0	0	0	0	UNSPECIFIED	0	0
83666	2	0	2	1	1	PROVIRAL_AND_ANTIVIRAL	0	0
4065	2	0	2	2	0	ANTIVIRAL	-1	2
5720	3	1	2	1	1	PROVIRAL_AND_ANTIVIRAL	0	0
152098	0	0	0	0	0	UNSPECIFIED	0	0
730098	1	1	0	0	0	UNSPECIFIED	0	0
127435	1	1	0	0	0	UNSPECIFIED	0	0
221322	4	2	2	2	0	ANTIVIRAL	-1	2
57003	1	0	1	0	1	PROVIRAL	1	1
9556	3	2	1	1	0	ANTIVIRAL	-1	1
126755	0	0	0	0	0	UNSPECIFIED	0	0
130574	3	0	3	1	2	PROVIRAL_AND_ANTIVIRAL	0.333333333	1
2219	1	1	0	0	0	UNSPECIFIED	0	0
5705	2	1	1	0	1	PROVIRAL	1	1
3212	1	0	1	1	0	ANTIVIRAL	-1	1
55140	1	0	1	0	1	PROVIRAL	1	1
6168	0	0	0	0	0	UNSPECIFIED	0	0
79583	2	0	2	2	0	ANTIVIRAL	-1	2
51107	1	1	0	0	0	UNSPECIFIED	0	0
54510	1	0	1	1	0	ANTIVIRAL	-1	1
5077	0	0	0	0	0	UNSPECIFIED	0	0
9997	2	1	1	1	0	ANTIVIRAL	-1	1
85413	0	0	0	0	0	UNSPECIFIED	0	0
80023	2	1	1	1	0	ANTIVIRAL	-1	1
199990	3	3	0	0	0	UNSPECIFIED	0	0
1857	2	1	1	1	0	ANTIVIRAL	-1	1
122416	3	2	1	1	0	ANTIVIRAL	-1	1
84126	1	0	1	0	1	PROVIRAL	1	1
158	0	0	0	0	0	UNSPECIFIED	0	0
60626	1	1	0	0	0	UNSPECIFIED	0	0
728344	0	0	0	0	0	UNSPECIFIED	0	0
92579	2	2	0	0	0	UNSPECIFIED	0	0
2868	0	0	0	0	0	UNSPECIFIED	0	0
56850	1	0	1	0	1	PROVIRAL	1	1
2690	4	1	3	1	2	PROVIRAL_AND_ANTIVIRAL	0.333333333	1
83939	2	2	0	0	0	UNSPECIFIED	0	0
124	3	1	2	0	2	PROVIRAL	1	2
1486	3	1	2	1	1	PROVIRAL_AND_ANTIVIRAL	0	0
84816	0	0	0	0	0	UNSPECIFIED	0	0
83696	2	2	0	0	0	UNSPECIFIED	0	0
10768	1	1	0	0	0	UNSPECIFIED	0	0
148932	0	0	0	0	0	UNSPECIFIED	0	0
57037	5	3	2	1	1	PROVIRAL_AND_ANTIVIRAL	0	0
388799	0	0	0	0	0	UNSPECIFIED	0	0
410	4	2	2	1	1	PROVIRAL_AND_ANTIVIRAL	0	0
84669	2	2	0	0	0	UNSPECIFIED	0	0
4808	0	0	0	0	0	UNSPECIFIED	0	0
6421	0	0	0	0	0	UNSPECIFIED	0	0
284353	1	1	0	0	0	UNSPECIFIED	0	0
305	0	0	0	0	0	UNSPECIFIED	0	0
79568	1	0	1	0	1	PROVIRAL	1	1
157695	1	0	1	0	1	PROVIRAL	1	1
29842	1	1	0	0	0	UNSPECIFIED	0	0
5436	0	0	0	0	0	UNSPECIFIED	0	0
663	3	3	0	0	0	UNSPECIFIED	0	0
22818	1	1	0	0	0	UNSPECIFIED	0	0
729822	0	0	0	0	0	UNSPECIFIED	0	0
84216	3	0	3	1	2	PROVIRAL_AND_ANTIVIRAL	0.333333333	1
8733	3	3	0	0	0	UNSPECIFIED	0	0
56339	0	0	0	0	0	UNSPECIFIED	0	0
5550	1	0	1	1	0	ANTIVIRAL	-1	1
7172	0	0	0	0	0	UNSPECIFIED	0	0
4482	3	1	2	0	2	PROVIRAL	1	2
6811	1	0	1	0	1	PROVIRAL	1	1
79759	1	1	0	0	0	UNSPECIFIED	0	0
6402	0	0	0	0	0	UNSPECIFIED	0	0
404093	2	1	1	0	1	PROVIRAL	1	1
51547	0	0	0	0	0	UNSPECIFIED	0	0
55131	3	1	2	1	1	PROVIRAL_AND_ANTIVIRAL	0	0
55651	3	2	1	1	0	ANTIVIRAL	-1	1
51027	1	0	1	1	0	ANTIVIRAL	-1	1
8350	2	1	1	0	1	PROVIRAL	1	1
57179	0	0	0	0	0	UNSPECIFIED	0	0
2705	4	2	2	0	2	PROVIRAL	1	2
54996	3	2	1	0	1	PROVIRAL	1	1
10914	3	3	0	0	0	UNSPECIFIED	0	0
83863	2	1	1	0	1	PROVIRAL	1	1
90139	5	2	3	0	3	PROVIRAL	1	3
1739	3	3	0	0	0	UNSPECIFIED	0	0
55013	3	0	3	3	0	ANTIVIRAL	-1	3
23481	3	1	2	1	1	PROVIRAL_AND_ANTIVIRAL	0	0
3613	4	2	2	0	2	PROVIRAL	1	2
126695	4	1	3	2	1	PROVIRAL_AND_ANTIVIRAL	-0.333333333	1
27148	2	0	2	1	1	PROVIRAL_AND_ANTIVIRAL	0	0
26524	4	2	2	1	1	PROVIRAL_AND_ANTIVIRAL	0	0
80331	2	1	1	1	0	ANTIVIRAL	-1	1
113802	0	0	0	0	0	UNSPECIFIED	0	0
170685	1	0	1	1	0	ANTIVIRAL	-1	1
6856	0	0	0	0	0	UNSPECIFIED	0	0
202243	2	2	0	0	0	UNSPECIFIED	0	0
55233	0	0	0	0	0	UNSPECIFIED	0	0
8985	3	2	1	0	1	PROVIRAL	1	1
55314	6	2	4	2	2	PROVIRAL_AND_ANTIVIRAL	0	0
64960	1	1	0	0	0	UNSPECIFIED	0	0
64784	0	0	0	0	0	UNSPECIFIED	0	0
55884	1	0	1	1	0	ANTIVIRAL	-1	1
150051	2	1	1	1	0	ANTIVIRAL	-1	1
9253	1	0	1	1	0	ANTIVIRAL	-1	1
57188	0	0	0	0	0	UNSPECIFIED	0	0
120400	0	0	0	0	0	UNSPECIFIED	0	0
6100	3	2	1	1	0	ANTIVIRAL	-1	1
4035	2	1	1	0	1	PROVIRAL	1	1
875	1	0	1	0	1	PROVIRAL	1	1
155435	1	1	0	0	0	UNSPECIFIED	0	0
4179	3	2	1	0	1	PROVIRAL	1	1
6622	3	0	3	2	1	PROVIRAL_AND_ANTIVIRAL	-0.333333333	1
79666	3	3	0	0	0	UNSPECIFIED	0	0
57224	1	0	1	0	1	PROVIRAL	1	1
7709	0	0	0	0	0	UNSPECIFIED	0	0
27319	1	0	1	1	0	ANTIVIRAL	-1	1
37	3	2	1	0	1	PROVIRAL	1	1
4712	2	1	1	1	0	ANTIVIRAL	-1	1
25825	1	0	1	1	0	ANTIVIRAL	-1	1
29904	3	2	1	1	0	ANTIVIRAL	-1	1
6941	5	2	3	2	1	PROVIRAL_AND_ANTIVIRAL	-0.333333333	1
126308	1	1	0	0	0	UNSPECIFIED	0	0
55565	0	0	0	0	0	UNSPECIFIED	0	0
64801	3	0	3	1	2	PROVIRAL_AND_ANTIVIRAL	0.333333333	1
116984	1	0	1	1	0	ANTIVIRAL	-1	1
10498	2	1	1	1	0	ANTIVIRAL	-1	1
115572	2	1	1	0	1	PROVIRAL	1	1
10952	0	0	0	0	0	UNSPECIFIED	0	0
165055	4	1	3	1	2	PROVIRAL_AND_ANTIVIRAL	0.333333333	1
9525	2	2	0	0	0	UNSPECIFIED	0	0
124245	0	0	0	0	0	UNSPECIFIED	0	0
81846	2	2	0	0	0	UNSPECIFIED	0	0
9271	0	0	0	0	0	UNSPECIFIED	0	0
5156	4	1	3	1	2	PROVIRAL_AND_ANTIVIRAL	0.333333333	1
2526	2	0	2	2	0	ANTIVIRAL	-1	2
23625	2	2	0	0	0	UNSPECIFIED	0	0
1147	3	3	0	0	0	UNSPECIFIED	0	0
7444	4	3	1	1	0	ANTIVIRAL	-1	1
118426	1	1	0	0	0	UNSPECIFIED	0	0
9730	0	0	0	0	0	UNSPECIFIED	0	0
5251	0	0	0	0	0	UNSPECIFIED	0	0
57602	1	0	1	0	1	PROVIRAL	1	1
1652	0	0	0	0	0	UNSPECIFIED	0	0
894	1	0	1	1	0	ANTIVIRAL	-1	1
6134	1	1	0	0	0	UNSPECIFIED	0	0
10734	1	1	0	0	0	UNSPECIFIED	0	0
29070	2	1	1	1	0	ANTIVIRAL	-1	1
51175	5	3	2	2	0	ANTIVIRAL	-1	2
729678	1	0	1	0	1	PROVIRAL	1	1
23223	0	0	0	0	0	UNSPECIFIED	0	0
284406	2	1	1	0	1	PROVIRAL	1	1
4793	0	0	0	0	0	UNSPECIFIED	0	0
8766	1	0	1	1	0	ANTIVIRAL	-1	1
145438	0	0	0	0	0	UNSPECIFIED	0	0
5929	2	2	0	0	0	UNSPECIFIED	0	0
23049	3	3	0	0	0	UNSPECIFIED	0	0
51738	0	0	0	0	0	UNSPECIFIED	0	0
222659	0	0	0	0	0	UNSPECIFIED	0	0
28977	1	1	0	0	0	UNSPECIFIED	0	0
283377	2	2	0	0	0	UNSPECIFIED	0	0
8815	3	2	1	0	1	PROVIRAL	1	1
523	1	1	0	0	0	UNSPECIFIED	0	0
56926	2	2	0	0	0	UNSPECIFIED	0	0
7410	0	0	0	0	0	UNSPECIFIED	0	0
400360	0	0	0	0	0	UNSPECIFIED	0	0
1298	2	0	2	1	1	PROVIRAL_AND_ANTIVIRAL	0	0
51320	3	2	1	0	1	PROVIRAL	1	1
3167	0	0	0	0	0	UNSPECIFIED	0	0
23354	2	0	2	1	1	PROVIRAL_AND_ANTIVIRAL	0	0
55604	1	0	1	1	0	ANTIVIRAL	-1	1
6988	2	1	1	0	1	PROVIRAL	1	1
90024	0	0	0	0	0	UNSPECIFIED	0	0
1446	0	0	0	0	0	UNSPECIFIED	0	0
26273	3	2	1	1	0	ANTIVIRAL	-1	1
57415	1	0	1	1	0	ANTIVIRAL	-1	1
5232	0	0	0	0	0	UNSPECIFIED	0	0
57020	2	0	2	2	0	ANTIVIRAL	-1	2
51573	2	0	2	2	0	ANTIVIRAL	-1	2
2739	1	0	1	1	0	ANTIVIRAL	-1	1
375757	0	0	0	0	0	UNSPECIFIED	0	0
2963	1	0	1	1	0	ANTIVIRAL	-1	1
63876	1	0	1	1	0	ANTIVIRAL	-1	1
80755	1	0	1	0	1	PROVIRAL	1	1
7078	3	2	1	0	1	PROVIRAL	1	1
23087	0	0	0	0	0	UNSPECIFIED	0	0
55677	2	2	0	0	0	UNSPECIFIED	0	0
966	4	1	3	3	0	ANTIVIRAL	-1	3
27067	3	1	2	1	1	PROVIRAL_AND_ANTIVIRAL	0	0
100128361	0	0	0	0	0	UNSPECIFIED	0	0
140850	0	0	0	0	0	UNSPECIFIED	0	0
5345	4	2	2	0	2	PROVIRAL	1	2
10617	2	1	1	1	0	ANTIVIRAL	-1	1
2959	4	3	1	1	0	ANTIVIRAL	-1	1
123872	0	0	0	0	0	UNSPECIFIED	0	0
9104	1	0	1	0	1	PROVIRAL	1	1
283554	4	3	1	1	0	ANTIVIRAL	-1	1
9891	4	3	1	0	1	PROVIRAL	1	1
84691	1	1	0	0	0	UNSPECIFIED	0	0
81573	4	3	1	1	0	ANTIVIRAL	-1	1
342371	0	0	0	0	0	UNSPECIFIED	0	0
22835	3	2	1	1	0	ANTIVIRAL	-1	1
27131	2	1	1	1	0	ANTIVIRAL	-1	1
51780	0	0	0	0	0	UNSPECIFIED	0	0
5270	3	0	3	1	2	PROVIRAL_AND_ANTIVIRAL	0.333333333	1
7694	0	0	0	0	0	UNSPECIFIED	0	0
8548	0	0	0	0	0	UNSPECIFIED	0	0
728537	1	0	1	0	1	PROVIRAL	1	1
730184	1	1	0	0	0	UNSPECIFIED	0	0
78996	2	2	0	0	0	UNSPECIFIED	0	0
23197	1	1	0	0	0	UNSPECIFIED	0	0
10246	1	0	1	0	1	PROVIRAL	1	1
51409	1	1	0	0	0	UNSPECIFIED	0	0
124944	2	2	0	0	0	UNSPECIFIED	0	0
727	3	1	2	0	2	PROVIRAL	1	2
57118	0	0	0	0	0	UNSPECIFIED	0	0
65003	4	2	2	0	2	PROVIRAL	1	2
85015	3	2	1	0	1	PROVIRAL	1	1
146760	2	1	1	0	1	PROVIRAL	1	1
29934	1	1	0	0	0	UNSPECIFIED	0	0
114899	2	1	1	0	1	PROVIRAL	1	1
2664	2	1	1	1	0	ANTIVIRAL	-1	1
79659	1	0	1	1	0	ANTIVIRAL	-1	1
9639	3	2	1	1	0	ANTIVIRAL	-1	1
84842	0	0	0	0	0	UNSPECIFIED	0	0
255798	1	1	0	0	0	UNSPECIFIED	0	0
64375	0	0	0	0	0	UNSPECIFIED	0	0
27302	0	0	0	0	0	UNSPECIFIED	0	0
3975	2	2	0	0	0	UNSPECIFIED	0	0
1535	4	1	3	1	2	PROVIRAL_AND_ANTIVIRAL	0.333333333	1
6907	3	1	2	1	1	PROVIRAL_AND_ANTIVIRAL	0	0
2261	3	1	2	0	2	PROVIRAL	1	2
25911	1	0	1	1	0	ANTIVIRAL	-1	1
54910	2	1	1	0	1	PROVIRAL	1	1
127396	2	2	0	0	0	UNSPECIFIED	0	0
576	2	1	1	1	0	ANTIVIRAL	-1	1
79989	1	0	1	1	0	ANTIVIRAL	-1	1
25941	3	2	1	1	0	ANTIVIRAL	-1	1
7157	4	1	3	1	2	PROVIRAL_AND_ANTIVIRAL	0.333333333	1
83787	0	0	0	0	0	UNSPECIFIED	0	0
4284	0	0	0	0	0	UNSPECIFIED	0	0
222865	1	0	1	1	0	ANTIVIRAL	-1	1
57688	6	3	3	2	1	PROVIRAL_AND_ANTIVIRAL	-0.333333333	1
5788	0	0	0	0	0	UNSPECIFIED	0	0
8819	4	1	3	2	1	PROVIRAL_AND_ANTIVIRAL	-0.333333333	1
23287	3	2	1	1	0	ANTIVIRAL	-1	1
80267	3	3	0	0	0	UNSPECIFIED	0	0
1837	3	2	1	1	0	ANTIVIRAL	-1	1
84631	1	1	0	0	0	UNSPECIFIED	0	0
58491	0	0	0	0	0	UNSPECIFIED	0	0
80789	1	1	0	0	0	UNSPECIFIED	0	0
6875	1	0	1	1	0	ANTIVIRAL	-1	1
84079	1	0	1	1	0	ANTIVIRAL	-1	1
84893	0	0	0	0	0	UNSPECIFIED	0	0
23214	1	0	1	1	0	ANTIVIRAL	-1	1
55297	3	3	0	0	0	UNSPECIFIED	0	0
246213	0	0	0	0	0	UNSPECIFIED	0	0
57628	0	0	0	0	0	UNSPECIFIED	0	0
89891	3	3	0	0	0	UNSPECIFIED	0	0
121391	1	1	0	0	0	UNSPECIFIED	0	0
79831	2	2	0	0	0	UNSPECIFIED	0	0
54622	2	1	1	1	0	ANTIVIRAL	-1	1
23417	0	0	0	0	0	UNSPECIFIED	0	0
22879	2	1	1	0	1	PROVIRAL	1	1
23036	3	3	0	0	0	UNSPECIFIED	0	0
1951	3	2	1	1	0	ANTIVIRAL	-1	1
30850	2	0	2	2	0	ANTIVIRAL	-1	2
55070	0	0	0	0	0	UNSPECIFIED	0	0
10884	0	0	0	0	0	UNSPECIFIED	0	0
644	3	0	3	3	0	ANTIVIRAL	-1	3
8533	2	1	1	1	0	ANTIVIRAL	-1	1
1588	0	0	0	0	0	UNSPECIFIED	0	0
57798	3	2	1	1	0	ANTIVIRAL	-1	1
860	0	0	0	0	0	UNSPECIFIED	0	0
116966	1	0	1	1	0	ANTIVIRAL	-1	1
57534	3	3	0	0	0	UNSPECIFIED	0	0
746	1	0	1	0	1	PROVIRAL	1	1
9373	4	3	1	0	1	PROVIRAL	1	1
26528	1	0	1	1	0	ANTIVIRAL	-1	1
22882	2	0	2	0	2	PROVIRAL	1	2
4697	2	0	2	0	2	PROVIRAL	1	2
148156	5	3	2	1	1	PROVIRAL_AND_ANTIVIRAL	0	0
23150	2	2	0	0	0	UNSPECIFIED	0	0
7112	1	0	1	0	1	PROVIRAL	1	1
56156	1	1	0	0	0	UNSPECIFIED	0	0
344558	2	0	2	2	0	ANTIVIRAL	-1	2
1803	4	1	3	2	1	PROVIRAL_AND_ANTIVIRAL	-0.333333333	1
241	1	1	0	0	0	UNSPECIFIED	0	0
56829	1	0	1	1	0	ANTIVIRAL	-1	1
8635	4	2	2	2	0	ANTIVIRAL	-1	2
159013	1	0	1	1	0	ANTIVIRAL	-1	1
285172	4	3	1	1	0	ANTIVIRAL	-1	1
51256	1	1	0	0	0	UNSPECIFIED	0	0
5202	1	0	1	0	1	PROVIRAL	1	1
54957	1	0	1	0	1	PROVIRAL	1	1
96459	3	3	0	0	0	UNSPECIFIED	0	0
55711	1	0	1	1	0	ANTIVIRAL	-1	1
55808	4	0	4	3	1	PROVIRAL_AND_ANTIVIRAL	-0.5	2
11135	2	0	2	0	2	PROVIRAL	1	2
55727	2	2	0	0	0	UNSPECIFIED	0	0
29985	3	3	0	0	0	UNSPECIFIED	0	0
5914	0	0	0	0	0	UNSPECIFIED	0	0
4133	3	2	1	1	0	ANTIVIRAL	-1	1
2762	5	2	3	3	0	ANTIVIRAL	-1	3
64328	2	2	0	0	0	UNSPECIFIED	0	0
85451	0	0	0	0	0	UNSPECIFIED	0	0
7127	3	1	2	1	1	PROVIRAL_AND_ANTIVIRAL	0	0
5899	1	0	1	1	0	ANTIVIRAL	-1	1
79740	0	0	0	0	0	UNSPECIFIED	0	0
26127	3	3	0	0	0	UNSPECIFIED	0	0
91775	1	0	1	1	0	ANTIVIRAL	-1	1
28395	0	0	0	0	0	UNSPECIFIED	0	0
9140	3	3	0	0	0	UNSPECIFIED	0	0
5017	3	1	2	1	1	PROVIRAL_AND_ANTIVIRAL	0	0
9320	3	2	1	0	1	PROVIRAL	1	1
79602	1	1	0	0	0	UNSPECIFIED	0	0
151194	0	0	0	0	0	UNSPECIFIED	0	0
493	0	0	0	0	0	UNSPECIFIED	0	0
22989	0	0	0	0	0	UNSPECIFIED	0	0
5471	3	1	2	1	1	PROVIRAL_AND_ANTIVIRAL	0	0
389136	1	0	1	1	0	ANTIVIRAL	-1	1
29968	3	2	1	0	1	PROVIRAL	1	1
290	4	2	2	1	1	PROVIRAL_AND_ANTIVIRAL	0	0
84181	0	0	0	0	0	UNSPECIFIED	0	0
22976	2	1	1	1	0	ANTIVIRAL	-1	1
5520	2	1	1	1	0	ANTIVIRAL	-1	1
79683	3	1	2	1	1	PROVIRAL_AND_ANTIVIRAL	0	0
10298	2	2	0	0	0	UNSPECIFIED	0	0
9842	1	1	0	0	0	UNSPECIFIED	0	0
131920	0	0	0	0	0	UNSPECIFIED	0	0
10552	3	1	2	1	1	PROVIRAL_AND_ANTIVIRAL	0	0
10632	0	0	0	0	0	UNSPECIFIED	0	0
7048	3	1	2	1	1	PROVIRAL_AND_ANTIVIRAL	0	0
81615	0	0	0	0	0	UNSPECIFIED	0	0
148709	0	0	0	0	0	UNSPECIFIED	0	0
5187	0	0	0	0	0	UNSPECIFIED	0	0
55505	0	0	0	0	0	UNSPECIFIED	0	0
830	1	1	0	0	0	UNSPECIFIED	0	0
284402	2	2	0	0	0	UNSPECIFIED	0	0
1181	1	1	0	0	0	UNSPECIFIED	0	0
51239	3	2	1	1	0	ANTIVIRAL	-1	1
9929	1	0	1	1	0	ANTIVIRAL	-1	1
1030	3	2	1	1	0	ANTIVIRAL	-1	1
55110	1	0	1	0	1	PROVIRAL	1	1
54940	2	1	1	1	0	ANTIVIRAL	-1	1
25906	2	2	0	0	0	UNSPECIFIED	0	0
4733	1	0	1	1	0	ANTIVIRAL	-1	1
4640	4	1	3	1	2	PROVIRAL_AND_ANTIVIRAL	0.333333333	1
51006	1	1	0	0	0	UNSPECIFIED	0	0
92714	1	1	0	0	0	UNSPECIFIED	0	0
54855	1	0	1	0	1	PROVIRAL	1	1
629	3	1	2	0	2	PROVIRAL	1	2
79007	2	1	1	0	1	PROVIRAL	1	1
348235	2	1	1	0	1	PROVIRAL	1	1
133688	0	0	0	0	0	UNSPECIFIED	0	0
80230	1	0	1	1	0	ANTIVIRAL	-1	1
64848	4	3	1	1	0	ANTIVIRAL	-1	1
5236	3	2	1	0	1	PROVIRAL	1	1
60509	4	2	2	1	1	PROVIRAL_AND_ANTIVIRAL	0	0
4337	2	1	1	0	1	PROVIRAL	1	1
2811	0	0	0	0	0	UNSPECIFIED	0	0
2592	4	1	3	0	3	PROVIRAL	1	3
285097	0	0	0	0	0	UNSPECIFIED	0	0
100129960	0	0	0	0	0	UNSPECIFIED	0	0
1382	2	1	1	1	0	ANTIVIRAL	-1	1
91442	0	0	0	0	0	UNSPECIFIED	0	0
5565	4	3	1	0	1	PROVIRAL	1	1
8703	2	1	1	0	1	PROVIRAL	1	1
127495	0	0	0	0	0	UNSPECIFIED	0	0
1501	2	0	2	1	1	PROVIRAL_AND_ANTIVIRAL	0	0
57513	1	0	1	0	1	PROVIRAL	1	1
55613	0	0	0	0	0	UNSPECIFIED	0	0
84648	2	2	0	0	0	UNSPECIFIED	0	0
3553	0	0	0	0	0	UNSPECIFIED	0	0
51201	2	2	0	0	0	UNSPECIFIED	0	0
2159	2	1	1	0	1	PROVIRAL	1	1
136263	0	0	0	0	0	UNSPECIFIED	0	0
1936	0	0	0	0	0	UNSPECIFIED	0	0
3284	1	1	0	0	0	UNSPECIFIED	0	0
10396	0	0	0	0	0	UNSPECIFIED	0	0
79629	3	1	2	0	2	PROVIRAL	1	2
26260	0	0	0	0	0	UNSPECIFIED	0	0
23588	4	2	2	1	1	PROVIRAL_AND_ANTIVIRAL	0	0
659	2	2	0	0	0	UNSPECIFIED	0	0
25928	0	0	0	0	0	UNSPECIFIED	0	0
60677	0	0	0	0	0	UNSPECIFIED	0	0
64750	5	3	2	1	1	PROVIRAL_AND_ANTIVIRAL	0	0
7018	1	0	1	0	1	PROVIRAL	1	1
6006	3	1	2	1	1	PROVIRAL_AND_ANTIVIRAL	0	0
83990	5	3	2	1	1	PROVIRAL_AND_ANTIVIRAL	0	0
29087	2	2	0	0	0	UNSPECIFIED	0	0
3133	3	1	2	2	0	ANTIVIRAL	-1	2
5884	5	3	2	2	0	ANTIVIRAL	-1	2
58525	1	1	0	0	0	UNSPECIFIED	0	0
92979	1	0	1	1	0	ANTIVIRAL	-1	1
6513	1	1	0	0	0	UNSPECIFIED	0	0
137872	0	0	0	0	0	UNSPECIFIED	0	0
57649	0	0	0	0	0	UNSPECIFIED	0	0
118427	5	3	2	1	1	PROVIRAL_AND_ANTIVIRAL	0	0
9846	3	2	1	0	1	PROVIRAL	1	1
118813	0	0	0	0	0	UNSPECIFIED	0	0
254773	1	1	0	0	0	UNSPECIFIED	0	0
221301	0	0	0	0	0	UNSPECIFIED	0	0
7932	0	0	0	0	0	UNSPECIFIED	0	0
283899	3	2	1	1	0	ANTIVIRAL	-1	1
8399	0	0	0	0	0	UNSPECIFIED	0	0
7789	0	0	0	0	0	UNSPECIFIED	0	0
6293	1	1	0	0	0	UNSPECIFIED	0	0
64422	2	2	0	0	0	UNSPECIFIED	0	0
50484	3	2	1	1	0	ANTIVIRAL	-1	1
63982	4	3	1	0	1	PROVIRAL	1	1
8601	2	1	1	1	0	ANTIVIRAL	-1	1
9223	0	0	0	0	0	UNSPECIFIED	0	0
10362	2	2	0	0	0	UNSPECIFIED	0	0
4782	0	0	0	0	0	UNSPECIFIED	0	0
115560	1	1	0	0	0	UNSPECIFIED	0	0
11325	2	1	1	0	1	PROVIRAL	1	1
9121	3	1	2	0	2	PROVIRAL	1	2
57466	1	0	1	1	0	ANTIVIRAL	-1	1
5580	1	0	1	1	0	ANTIVIRAL	-1	1
678	3	1	2	0	2	PROVIRAL	1	2
83742	5	2	3	3	0	ANTIVIRAL	-1	3
57162	3	2	1	0	1	PROVIRAL	1	1
65084	4	3	1	0	1	PROVIRAL	1	1
79728	3	3	0	0	0	UNSPECIFIED	0	0
93974	1	1	0	0	0	UNSPECIFIED	0	0
1603	0	0	0	0	0	UNSPECIFIED	0	0
51375	1	0	1	0	1	PROVIRAL	1	1
6528	1	1	0	0	0	UNSPECIFIED	0	0
54970	1	0	1	1	0	ANTIVIRAL	-1	1
5595	2	2	0	0	0	UNSPECIFIED	0	0
8887	5	3	2	1	1	PROVIRAL_AND_ANTIVIRAL	0	0
57718	0	0	0	0	0	UNSPECIFIED	0	0
2170	3	2	1	1	0	ANTIVIRAL	-1	1
55254	1	0	1	0	1	PROVIRAL	1	1
5311	3	2	1	1	0	ANTIVIRAL	-1	1
1788	1	0	1	0	1	PROVIRAL	1	1
9861	1	0	1	1	0	ANTIVIRAL	-1	1
165918	0	0	0	0	0	UNSPECIFIED	0	0
284023	1	0	1	1	0	ANTIVIRAL	-1	1
8028	3	3	0	0	0	UNSPECIFIED	0	0
79895	0	0	0	0	0	UNSPECIFIED	0	0
25978	6	3	3	3	0	ANTIVIRAL	-1	3
10468	4	0	4	1	3	PROVIRAL_AND_ANTIVIRAL	0.5	2
10783	3	1	2	0	2	PROVIRAL	1	2
3702	0	0	0	0	0	UNSPECIFIED	0	0
196446	0	0	0	0	0	UNSPECIFIED	0	0
54796	1	0	1	1	0	ANTIVIRAL	-1	1
9070	0	0	0	0	0	UNSPECIFIED	0	0
1906	5	2	3	2	1	PROVIRAL_AND_ANTIVIRAL	-0.333333333	1
283933	2	2	0	0	0	UNSPECIFIED	0	0
64170	0	0	0	0	0	UNSPECIFIED	0	0
29761	3	3	0	0	0	UNSPECIFIED	0	0
10749	3	3	0	0	0	UNSPECIFIED	0	0
10899	1	1	0	0	0	UNSPECIFIED	0	0
136991	0	0	0	0	0	UNSPECIFIED	0	0
22925	0	0	0	0	0	UNSPECIFIED	0	0
54872	2	0	2	0	2	PROVIRAL	1	2
391	2	2	0	0	0	UNSPECIFIED	0	0
27238	1	0	1	0	1	PROVIRAL	1	1
51657	1	0	1	0	1	PROVIRAL	1	1
138046	0	0	0	0	0	UNSPECIFIED	0	0
202781	1	0	1	1	0	ANTIVIRAL	-1	1
79033	3	2	1	0	1	PROVIRAL	1	1
23511	0	0	0	0	0	UNSPECIFIED	0	0
92086	3	1	2	1	1	PROVIRAL_AND_ANTIVIRAL	0	0
3417	1	0	1	0	1	PROVIRAL	1	1
28676	0	0	0	0	0	UNSPECIFIED	0	0
114823	0	0	0	0	0	UNSPECIFIED	0	0
131034	0	0	0	0	0	UNSPECIFIED	0	0
7301	1	0	1	1	0	ANTIVIRAL	-1	1
81031	2	0	2	2	0	ANTIVIRAL	-1	2
11074	5	2	3	1	2	PROVIRAL_AND_ANTIVIRAL	0.333333333	1
79925	0	0	0	0	0	UNSPECIFIED	0	0
56892	5	2	3	1	2	PROVIRAL_AND_ANTIVIRAL	0.333333333	1
80320	1	1	0	0	0	UNSPECIFIED	0	0
90550	4	2	2	2	0	ANTIVIRAL	-1	2
26230	1	0	1	0	1	PROVIRAL	1	1
55744	1	0	1	1	0	ANTIVIRAL	-1	1
5678	0	0	0	0	0	UNSPECIFIED	0	0
389677	3	2	1	1	0	ANTIVIRAL	-1	1
55335	1	1	0	0	0	UNSPECIFIED	0	0
440982	1	0	1	0	1	PROVIRAL	1	1
51678	3	2	1	1	0	ANTIVIRAL	-1	1
4194	1	1	0	0	0	UNSPECIFIED	0	0
5976	0	0	0	0	0	UNSPECIFIED	0	0
57819	2	2	0	0	0	UNSPECIFIED	0	0
90	3	1	2	1	1	PROVIRAL_AND_ANTIVIRAL	0	0
57697	5	3	2	1	1	PROVIRAL_AND_ANTIVIRAL	0	0
3804	4	3	1	1	0	ANTIVIRAL	-1	1
134510	3	2	1	1	0	ANTIVIRAL	-1	1
4303	0	0	0	0	0	UNSPECIFIED	0	0
3386	1	0	1	1	0	ANTIVIRAL	-1	1
4118	0	0	0	0	0	UNSPECIFIED	0	0
4891	1	0	1	0	1	PROVIRAL	1	1
9677	0	0	0	0	0	UNSPECIFIED	0	0
28642	0	0	0	0	0	UNSPECIFIED	0	0
7490	1	0	1	1	0	ANTIVIRAL	-1	1
1618	0	0	0	0	0	UNSPECIFIED	0	0
84062	2	0	2	2	0	ANTIVIRAL	-1	2
127002	1	1	0	0	0	UNSPECIFIED	0	0
28960	4	2	2	1	1	PROVIRAL_AND_ANTIVIRAL	0	0
126295	4	2	2	2	0	ANTIVIRAL	-1	2
114793	5	3	2	0	2	PROVIRAL	1	2
6732	0	0	0	0	0	UNSPECIFIED	0	0
139324	1	0	1	1	0	ANTIVIRAL	-1	1
3717	2	2	0	0	0	UNSPECIFIED	0	0
8853	2	1	1	1	0	ANTIVIRAL	-1	1
2355	2	1	1	1	0	ANTIVIRAL	-1	1
147685	2	1	1	0	1	PROVIRAL	1	1
57551	3	2	1	0	1	PROVIRAL	1	1
55093	2	0	2	2	0	ANTIVIRAL	-1	2
1264	4	1	3	3	0	ANTIVIRAL	-1	3
60686	1	1	0	0	0	UNSPECIFIED	0	0
93587	3	2	1	1	0	ANTIVIRAL	-1	1
9775	2	0	2	1	1	PROVIRAL_AND_ANTIVIRAL	0	0
8567	0	0	0	0	0	UNSPECIFIED	0	0
3110	2	1	1	1	0	ANTIVIRAL	-1	1
80004	3	1	2	1	1	PROVIRAL_AND_ANTIVIRAL	0	0
91137	4	3	1	1	0	ANTIVIRAL	-1	1
255403	0	0	0	0	0	UNSPECIFIED	0	0
56655	4	2	2	1	1	PROVIRAL_AND_ANTIVIRAL	0	0
57619	3	1	2	1	1	PROVIRAL_AND_ANTIVIRAL	0	0
79109	0	0	0	0	0	UNSPECIFIED	0	0
222584	0	0	0	0	0	UNSPECIFIED	0	0
81558	3	1	2	0	2	PROVIRAL	1	2
84968	3	0	3	2	1	PROVIRAL_AND_ANTIVIRAL	-0.333333333	1
122809	2	2	0	0	0	UNSPECIFIED	0	0
127579	0	0	0	0	0	UNSPECIFIED	0	0
2747	2	0	2	0	2	PROVIRAL	1	2
51337	3	2	1	0	1	PROVIRAL	1	1
30820	0	0	0	0	0	UNSPECIFIED	0	0
10161	5	2	3	1	2	PROVIRAL_AND_ANTIVIRAL	0.333333333	1
5663	2	1	1	1	0	ANTIVIRAL	-1	1
5360	5	2	3	1	2	PROVIRAL_AND_ANTIVIRAL	0.333333333	1
150864	1	0	1	1	0	ANTIVIRAL	-1	1
7222	0	0	0	0	0	UNSPECIFIED	0	0
23400	3	2	1	1	0	ANTIVIRAL	-1	1
92335	2	1	1	0	1	PROVIRAL	1	1
84245	2	1	1	1	0	ANTIVIRAL	-1	1
2826	0	0	0	0	0	UNSPECIFIED	0	0
494513	2	1	1	0	1	PROVIRAL	1	1
10165	0	0	0	0	0	UNSPECIFIED	0	0
1113	0	0	0	0	0	UNSPECIFIED	0	0
79644	3	1	2	2	0	ANTIVIRAL	-1	2
79921	3	2	1	1	0	ANTIVIRAL	-1	1
6119	1	1	0	0	0	UNSPECIFIED	0	0
9388	5	2	3	2	1	PROVIRAL_AND_ANTIVIRAL	-0.333333333	1
8079	2	2	0	0	0	UNSPECIFIED	0	0
148641	0	0	0	0	0	UNSPECIFIED	0	0
400798	0	0	0	0	0	UNSPECIFIED	0	0
5217	1	1	0	0	0	UNSPECIFIED	0	0
81472	0	0	0	0	0	UNSPECIFIED	0	0
27315	2	2	0	0	0	UNSPECIFIED	0	0
124808	4	2	2	1	1	PROVIRAL_AND_ANTIVIRAL	0	0
91353	0	0	0	0	0	UNSPECIFIED	0	0
4084	4	3	1	1	0	ANTIVIRAL	-1	1
23133	1	0	1	1	0	ANTIVIRAL	-1	1
51564	0	0	0	0	0	UNSPECIFIED	0	0
5379	1	1	0	0	0	UNSPECIFIED	0	0
84527	3	3	0	0	0	UNSPECIFIED	0	0
6717	1	0	1	0	1	PROVIRAL	1	1
85315	2	1	1	1	0	ANTIVIRAL	-1	1
25859	1	1	0	0	0	UNSPECIFIED	0	0
9692	0	0	0	0	0	UNSPECIFIED	0	0
55791	4	3	1	0	1	PROVIRAL	1	1
100129858	2	1	1	1	0	ANTIVIRAL	-1	1
100129827	2	2	0	0	0	UNSPECIFIED	0	0
100130624	1	1	0	0	0	UNSPECIFIED	0	0
4621	0	0	0	0	0	UNSPECIFIED	0	0
7979	0	0	0	0	0	UNSPECIFIED	0	0
196527	5	2	3	2	1	PROVIRAL_AND_ANTIVIRAL	-0.333333333	1
79369	1	1	0	0	0	UNSPECIFIED	0	0
253959	5	3	2	1	1	PROVIRAL_AND_ANTIVIRAL	0	0
6372	3	0	3	1	2	PROVIRAL_AND_ANTIVIRAL	0.333333333	1
83540	5	2	3	1	2	PROVIRAL_AND_ANTIVIRAL	0.333333333	1
203259	0	0	0	0	0	UNSPECIFIED	0	0
3182	2	2	0	0	0	UNSPECIFIED	0	0
207	3	2	1	1	0	ANTIVIRAL	-1	1
64089	4	3	1	1	0	ANTIVIRAL	-1	1
64897	1	0	1	1	0	ANTIVIRAL	-1	1
6543	2	2	0	0	0	UNSPECIFIED	0	0
54480	2	2	0	0	0	UNSPECIFIED	0	0
79161	1	0	1	1	0	ANTIVIRAL	-1	1
23099	3	3	0	0	0	UNSPECIFIED	0	0
399664	2	0	2	1	1	PROVIRAL_AND_ANTIVIRAL	0	0
81551	0	0	0	0	0	UNSPECIFIED	0	0
22	4	2	2	1	1	PROVIRAL_AND_ANTIVIRAL	0	0
132864	2	2	0	0	0	UNSPECIFIED	0	0
928	4	2	2	1	1	PROVIRAL_AND_ANTIVIRAL	0	0
2053	5	2	3	0	3	PROVIRAL	1	3
79713	4	2	2	0	2	PROVIRAL	1	2
55178	2	0	2	1	1	PROVIRAL_AND_ANTIVIRAL	0	0
4050	1	0	1	1	0	ANTIVIRAL	-1	1
729970	1	0	1	0	1	PROVIRAL	1	1
23306	4	3	1	1	0	ANTIVIRAL	-1	1
9609	2	1	1	1	0	ANTIVIRAL	-1	1
6451	1	0	1	1	0	ANTIVIRAL	-1	1
10199	3	2	1	0	1	PROVIRAL	1	1
5805	4	1	3	3	0	ANTIVIRAL	-1	3
51490	3	2	1	0	1	PROVIRAL	1	1
8650	0	0	0	0	0	UNSPECIFIED	0	0
55753	1	0	1	1	0	ANTIVIRAL	-1	1
10513	4	3	1	1	0	ANTIVIRAL	-1	1
221883	1	0	1	1	0	ANTIVIRAL	-1	1
6498	3	3	0	0	0	UNSPECIFIED	0	0
2242	4	1	3	1	2	PROVIRAL_AND_ANTIVIRAL	0.333333333	1
10127	1	0	1	1	0	ANTIVIRAL	-1	1
285555	0	0	0	0	0	UNSPECIFIED	0	0
6892	1	0	1	1	0	ANTIVIRAL	-1	1
9238	1	1	0	0	0	UNSPECIFIED	0	0
4836	2	0	2	0	2	PROVIRAL	1	2
7029	1	0	1	1	0	ANTIVIRAL	-1	1
53834	1	1	0	0	0	UNSPECIFIED	0	0
81575	1	1	0	0	0	UNSPECIFIED	0	0
154743	4	3	1	1	0	ANTIVIRAL	-1	1
9185	0	0	0	0	0	UNSPECIFIED	0	0
80709	3	2	1	0	1	PROVIRAL	1	1
28973	1	0	1	1	0	ANTIVIRAL	-1	1
9055	2	1	1	0	1	PROVIRAL	1	1
8972	2	1	1	1	0	ANTIVIRAL	-1	1
100128191	3	1	2	1	1	PROVIRAL_AND_ANTIVIRAL	0	0
1678	1	0	1	1	0	ANTIVIRAL	-1	1
11340	6	3	3	2	1	PROVIRAL_AND_ANTIVIRAL	-0.333333333	1
79176	2	1	1	0	1	PROVIRAL	1	1
275	4	2	2	0	2	PROVIRAL	1	2
9820	1	1	0	0	0	UNSPECIFIED	0	0
93343	2	2	0	0	0	UNSPECIFIED	0	0
7443	4	1	3	2	1	PROVIRAL_AND_ANTIVIRAL	-0.333333333	1
8600	0	0	0	0	0	UNSPECIFIED	0	0
9790	3	2	1	1	0	ANTIVIRAL	-1	1
7627	5	3	2	0	2	PROVIRAL	1	2
10557	0	0	0	0	0	UNSPECIFIED	0	0
57393	4	3	1	1	0	ANTIVIRAL	-1	1
8615	3	3	0	0	0	UNSPECIFIED	0	0
5080	4	2	2	2	0	ANTIVIRAL	-1	2
6905	5	3	2	0	2	PROVIRAL	1	2
122773	0	0	0	0	0	UNSPECIFIED	0	0
3508	0	0	0	0	0	UNSPECIFIED	0	0
5989	0	0	0	0	0	UNSPECIFIED	0	0
51466	5	3	2	1	1	PROVIRAL_AND_ANTIVIRAL	0	0
728853	0	0	0	0	0	UNSPECIFIED	0	0
11041	3	2	1	0	1	PROVIRAL	1	1
25979	3	0	3	3	0	ANTIVIRAL	-1	3
122553	4	3	1	1	0	ANTIVIRAL	-1	1
6783	2	0	2	2	0	ANTIVIRAL	-1	2
85463	5	3	2	2	0	ANTIVIRAL	-1	2
30009	2	2	0	0	0	UNSPECIFIED	0	0
5310	1	1	0	0	0	UNSPECIFIED	0	0
3309	2	0	2	0	2	PROVIRAL	1	2
201266	1	0	1	0	1	PROVIRAL	1	1
51163	0	0	0	0	0	UNSPECIFIED	0	0
6294	0	0	0	0	0	UNSPECIFIED	0	0
90379	0	0	0	0	0	UNSPECIFIED	0	0
84255	2	1	1	1	0	ANTIVIRAL	-1	1
84958	1	1	0	0	0	UNSPECIFIED	0	0
1663	2	1	1	0	1	PROVIRAL	1	1
283876	0	0	0	0	0	UNSPECIFIED	0	0
10296	1	0	1	0	1	PROVIRAL	1	1
9204	3	3	0	0	0	UNSPECIFIED	0	0
3638	0	0	0	0	0	UNSPECIFIED	0	0
3485	5	3	2	0	2	PROVIRAL	1	2
118424	0	0	0	0	0	UNSPECIFIED	0	0
84708	4	2	2	1	1	PROVIRAL_AND_ANTIVIRAL	0	0
137362	0	0	0	0	0	UNSPECIFIED	0	0
4821	1	0	1	1	0	ANTIVIRAL	-1	1
26240	0	0	0	0	0	UNSPECIFIED	0	0
10051	4	3	1	0	1	PROVIRAL	1	1
54929	2	2	0	0	0	UNSPECIFIED	0	0
7259	1	0	1	1	0	ANTIVIRAL	-1	1
128272	1	1	0	0	0	UNSPECIFIED	0	0
116372	4	2	2	2	0	ANTIVIRAL	-1	2
84872	1	1	0	0	0	UNSPECIFIED	0	0
10782	5	3	2	1	1	PROVIRAL_AND_ANTIVIRAL	0	0
6920	5	2	3	0	3	PROVIRAL	1	3
3965	0	0	0	0	0	UNSPECIFIED	0	0
2137	2	1	1	1	0	ANTIVIRAL	-1	1
6538	2	1	1	0	1	PROVIRAL	1	1
338322	0	0	0	0	0	UNSPECIFIED	0	0
226	2	2	0	0	0	UNSPECIFIED	0	0
64593	1	1	0	0	0	UNSPECIFIED	0	0
257044	0	0	0	0	0	UNSPECIFIED	0	0
26189	1	1	0	0	0	UNSPECIFIED	0	0
6399	4	2	2	2	0	ANTIVIRAL	-1	2
9380	3	2	1	0	1	PROVIRAL	1	1
339745	4	2	2	0	2	PROVIRAL	1	2
728568	1	0	1	1	0	ANTIVIRAL	-1	1
7597	2	1	1	1	0	ANTIVIRAL	-1	1
60313	3	3	0	0	0	UNSPECIFIED	0	0
253832	0	0	0	0	0	UNSPECIFIED	0	0
6999	0	0	0	0	0	UNSPECIFIED	0	0
221756	0	0	0	0	0	UNSPECIFIED	0	0
9463	0	0	0	0	0	UNSPECIFIED	0	0
89958	4	2	2	0	2	PROVIRAL	1	2
472	2	2	0	0	0	UNSPECIFIED	0	0
139231	3	1	2	2	0	ANTIVIRAL	-1	2
8434	3	2	1	0	1	PROVIRAL	1	1
64425	1	0	1	0	1	PROVIRAL	1	1
56731	5	3	2	0	2	PROVIRAL	1	2
57116	2	2	0	0	0	UNSPECIFIED	0	0
585	1	1	0	0	0	UNSPECIFIED	0	0
203286	2	2	0	0	0	UNSPECIFIED	0	0
89953	2	1	1	0	1	PROVIRAL	1	1
344148	4	3	1	0	1	PROVIRAL	1	1
4176	2	1	1	0	1	PROVIRAL	1	1
11056	1	1	0	0	0	UNSPECIFIED	0	0
51742	3	3	0	0	0	UNSPECIFIED	0	0
3354	0	0	0	0	0	UNSPECIFIED	0	0
6354	0	0	0	0	0	UNSPECIFIED	0	0
84140	2	0	2	1	1	PROVIRAL_AND_ANTIVIRAL	0	0
79630	2	1	1	1	0	ANTIVIRAL	-1	1
57552	6	2	4	4	0	ANTIVIRAL	-1	4
84300	2	1	1	1	0	ANTIVIRAL	-1	1
440275	4	2	2	2	0	ANTIVIRAL	-1	2
6188	0	0	0	0	0	UNSPECIFIED	0	0
25879	2	1	1	1	0	ANTIVIRAL	-1	1
3440	0	0	0	0	0	UNSPECIFIED	0	0
25798	1	0	1	0	1	PROVIRAL	1	1
55081	2	1	1	1	0	ANTIVIRAL	-1	1
57488	4	2	2	2	0	ANTIVIRAL	-1	2
10069	1	0	1	0	1	PROVIRAL	1	1
5682	0	0	0	0	0	UNSPECIFIED	0	0
100128922	0	0	0	0	0	UNSPECIFIED	0	0
60481	0	0	0	0	0	UNSPECIFIED	0	0
9805	6	3	3	3	0	ANTIVIRAL	-1	3
57818	0	0	0	0	0	UNSPECIFIED	0	0
22907	2	1	1	0	1	PROVIRAL	1	1
23078	3	3	0	0	0	UNSPECIFIED	0	0
10114	0	0	0	0	0	UNSPECIFIED	0	0
8175	2	1	1	0	1	PROVIRAL	1	1
2590	4	2	2	0	2	PROVIRAL	1	2
646405	0	0	0	0	0	UNSPECIFIED	0	0
54583	1	0	1	1	0	ANTIVIRAL	-1	1
6448	2	1	1	1	0	ANTIVIRAL	-1	1
113	0	0	0	0	0	UNSPECIFIED	0	0
50943	1	1	0	0	0	UNSPECIFIED	0	0
79090	2	1	1	0	1	PROVIRAL	1	1
6249	3	3	0	0	0	UNSPECIFIED	0	0
6632	0	0	0	0	0	UNSPECIFIED	0	0
137682	1	1	0	0	0	UNSPECIFIED	0	0
493911	2	2	0	0	0	UNSPECIFIED	0	0
732	3	0	3	0	3	PROVIRAL	1	3
8321	2	0	2	2	0	ANTIVIRAL	-1	2
4070	0	0	0	0	0	UNSPECIFIED	0	0
84759	0	0	0	0	0	UNSPECIFIED	0	0
7582	3	2	1	1	0	ANTIVIRAL	-1	1
387032	1	0	1	1	0	ANTIVIRAL	-1	1
84619	1	1	0	0	0	UNSPECIFIED	0	0
6738	5	3	2	1	1	PROVIRAL_AND_ANTIVIRAL	0	0
3339	1	0	1	1	0	ANTIVIRAL	-1	1
29966	3	2	1	0	1	PROVIRAL	1	1
7827	0	0	0	0	0	UNSPECIFIED	0	0
246329	0	0	0	0	0	UNSPECIFIED	0	0
140597	0	0	0	0	0	UNSPECIFIED	0	0
5618	1	0	1	0	1	PROVIRAL	1	1
114794	0	0	0	0	0	UNSPECIFIED	0	0
5709	2	2	0	0	0	UNSPECIFIED	0	0
171558	1	1	0	0	0	UNSPECIFIED	0	0
5464	1	1	0	0	0	UNSPECIFIED	0	0
27074	3	3	0	0	0	UNSPECIFIED	0	0
4731	2	1	1	0	1	PROVIRAL	1	1
56477	0	0	0	0	0	UNSPECIFIED	0	0
347853	2	2	0	0	0	UNSPECIFIED	0	0
10443	4	3	1	1	0	ANTIVIRAL	-1	1
121227	3	2	1	0	1	PROVIRAL	1	1
100130776	3	1	2	2	0	ANTIVIRAL	-1	2
79596	5	3	2	1	1	PROVIRAL_AND_ANTIVIRAL	0	0
131408	0	0	0	0	0	UNSPECIFIED	0	0
161436	0	0	0	0	0	UNSPECIFIED	0	0
2235	0	0	0	0	0	UNSPECIFIED	0	0
128866	1	0	1	1	0	ANTIVIRAL	-1	1
9772	2	1	1	0	1	PROVIRAL	1	1
51759	2	0	2	1	1	PROVIRAL_AND_ANTIVIRAL	0	0
23167	1	1	0	0	0	UNSPECIFIED	0	0
668	0	0	0	0	0	UNSPECIFIED	0	0
81545	2	2	0	0	0	UNSPECIFIED	0	0
8761	2	2	0	0	0	UNSPECIFIED	0	0
84153	3	2	1	1	0	ANTIVIRAL	-1	1
6877	1	0	1	0	1	PROVIRAL	1	1
26515	0	0	0	0	0	UNSPECIFIED	0	0
64863	4	3	1	0	1	PROVIRAL	1	1
80351	3	3	0	0	0	UNSPECIFIED	0	0
64946	2	0	2	2	0	ANTIVIRAL	-1	2
55510	5	3	2	1	1	PROVIRAL_AND_ANTIVIRAL	0	0
2197	1	0	1	1	0	ANTIVIRAL	-1	1
91147	1	0	1	1	0	ANTIVIRAL	-1	1
285672	3	1	2	2	0	ANTIVIRAL	-1	2
1877	2	1	1	1	0	ANTIVIRAL	-1	1
8795	3	1	2	2	0	ANTIVIRAL	-1	2
54708	1	1	0	0	0	UNSPECIFIED	0	0
79882	3	3	0	0	0	UNSPECIFIED	0	0
255783	2	2	0	0	0	UNSPECIFIED	0	0
9610	0	0	0	0	0	UNSPECIFIED	0	0
23367	0	0	0	0	0	UNSPECIFIED	0	0
23244	3	3	0	0	0	UNSPECIFIED	0	0
56260	0	0	0	0	0	UNSPECIFIED	0	0
84915	2	1	1	0	1	PROVIRAL	1	1
5340	6	2	4	2	2	PROVIRAL_AND_ANTIVIRAL	0	0
3845	2	2	0	0	0	UNSPECIFIED	0	0
29098	3	1	2	2	0	ANTIVIRAL	-1	2
51104	0	0	0	0	0	UNSPECIFIED	0	0
83987	2	1	1	1	0	ANTIVIRAL	-1	1
5050	4	3	1	0	1	PROVIRAL	1	1
570	0	0	0	0	0	UNSPECIFIED	0	0
6049	2	2	0	0	0	UNSPECIFIED	0	0
2475	0	0	0	0	0	UNSPECIFIED	0	0
9493	1	1	0	0	0	UNSPECIFIED	0	0
55756	1	1	0	0	0	UNSPECIFIED	0	0
51652	2	1	1	1	0	ANTIVIRAL	-1	1
4642	2	0	2	2	0	ANTIVIRAL	-1	2
10016	1	0	1	1	0	ANTIVIRAL	-1	1
7917	0	0	0	0	0	UNSPECIFIED	0	0
150677	0	0	0	0	0	UNSPECIFIED	0	0
128	2	0	2	0	2	PROVIRAL	1	2
26270	2	0	2	0	2	PROVIRAL	1	2
55905	2	1	1	1	0	ANTIVIRAL	-1	1
60490	1	0	1	1	0	ANTIVIRAL	-1	1
25914	0	0	0	0	0	UNSPECIFIED	0	0
54946	2	1	1	1	0	ANTIVIRAL	-1	1
22846	2	0	2	2	0	ANTIVIRAL	-1	2
10458	2	2	0	0	0	UNSPECIFIED	0	0
10244	4	2	2	1	1	PROVIRAL_AND_ANTIVIRAL	0	0
55064	0	0	0	0	0	UNSPECIFIED	0	0
339263	2	1	1	1	0	ANTIVIRAL	-1	1
9136	2	2	0	0	0	UNSPECIFIED	0	0
54865	2	0	2	1	1	PROVIRAL_AND_ANTIVIRAL	0	0
5861	1	0	1	0	1	PROVIRAL	1	1
4851	2	1	1	0	1	PROVIRAL	1	1
56889	1	1	0	0	0	UNSPECIFIED	0	0
64173	0	0	0	0	0	UNSPECIFIED	0	0
51317	2	2	0	0	0	UNSPECIFIED	0	0
5694	2	2	0	0	0	UNSPECIFIED	0	0
1629	1	1	0	0	0	UNSPECIFIED	0	0
9854	2	0	2	2	0	ANTIVIRAL	-1	2
2673	3	1	2	1	1	PROVIRAL_AND_ANTIVIRAL	0	0
55799	1	0	1	1	0	ANTIVIRAL	-1	1
10737	1	0	1	1	0	ANTIVIRAL	-1	1
1892	2	1	1	0	1	PROVIRAL	1	1
8483	1	1	0	0	0	UNSPECIFIED	0	0
23645	4	2	2	1	1	PROVIRAL_AND_ANTIVIRAL	0	0
23428	1	1	0	0	0	UNSPECIFIED	0	0
23658	1	0	1	0	1	PROVIRAL	1	1
23261	1	0	1	1	0	ANTIVIRAL	-1	1
23384	2	1	1	1	0	ANTIVIRAL	-1	1
4780	3	2	1	0	1	PROVIRAL	1	1
22832	3	3	0	0	0	UNSPECIFIED	0	0
55661	0	0	0	0	0	UNSPECIFIED	0	0
6832	2	1	1	1	0	ANTIVIRAL	-1	1
10001	2	1	1	1	0	ANTIVIRAL	-1	1
11094	2	1	1	0	1	PROVIRAL	1	1
54985	3	2	1	0	1	PROVIRAL	1	1
57458	2	0	2	0	2	PROVIRAL	1	2
64854	1	0	1	0	1	PROVIRAL	1	1
92935	1	0	1	0	1	PROVIRAL	1	1
8536	4	2	2	0	2	PROVIRAL	1	2
9742	0	0	0	0	0	UNSPECIFIED	0	0
389	2	0	2	1	1	PROVIRAL_AND_ANTIVIRAL	0	0
1727	2	2	0	0	0	UNSPECIFIED	0	0
1482	2	1	1	1	0	ANTIVIRAL	-1	1
79897	2	1	1	1	0	ANTIVIRAL	-1	1
5144	4	3	1	0	1	PROVIRAL	1	1
130612	0	0	0	0	0	UNSPECIFIED	0	0
30811	0	0	0	0	0	UNSPECIFIED	0	0
29081	1	1	0	0	0	UNSPECIFIED	0	0
8030	1	0	1	1	0	ANTIVIRAL	-1	1
161176	0	0	0	0	0	UNSPECIFIED	0	0
10575	1	0	1	1	0	ANTIVIRAL	-1	1
23582	0	0	0	0	0	UNSPECIFIED	0	0
219902	3	1	2	2	0	ANTIVIRAL	-1	2
2152	6	2	4	2	2	PROVIRAL_AND_ANTIVIRAL	0	0
283284	1	1	0	0	0	UNSPECIFIED	0	0
84552	1	1	0	0	0	UNSPECIFIED	0	0
9040	4	3	1	0	1	PROVIRAL	1	1
92092	0	0	0	0	0	UNSPECIFIED	0	0
1142	0	0	0	0	0	UNSPECIFIED	0	0
57655	1	1	0	0	0	UNSPECIFIED	0	0
2571	5	2	3	3	0	ANTIVIRAL	-1	3
27006	0	0	0	0	0	UNSPECIFIED	0	0
25764	2	1	1	1	0	ANTIVIRAL	-1	1
80777	1	0	1	0	1	PROVIRAL	1	1
54968	2	1	1	1	0	ANTIVIRAL	-1	1
91355	1	1	0	0	0	UNSPECIFIED	0	0
9528	3	2	1	1	0	ANTIVIRAL	-1	1
10129	6	3	3	1	2	PROVIRAL_AND_ANTIVIRAL	0.333333333	1
51274	1	1	0	0	0	UNSPECIFIED	0	0
1123	5	3	2	1	1	PROVIRAL_AND_ANTIVIRAL	0	0
345611	0	0	0	0	0	UNSPECIFIED	0	0
84440	1	0	1	1	0	ANTIVIRAL	-1	1
7319	1	0	1	1	0	ANTIVIRAL	-1	1
196528	2	2	0	0	0	UNSPECIFIED	0	0
203522	1	0	1	1	0	ANTIVIRAL	-1	1
221303	6	2	4	2	2	PROVIRAL_AND_ANTIVIRAL	0	0
10981	3	1	2	1	1	PROVIRAL_AND_ANTIVIRAL	0	0
9331	1	0	1	1	0	ANTIVIRAL	-1	1
55922	1	0	1	1	0	ANTIVIRAL	-1	1
79830	3	2	1	0	1	PROVIRAL	1	1
147040	3	2	1	1	0	ANTIVIRAL	-1	1
6617	4	3	1	1	0	ANTIVIRAL	-1	1
3815	1	0	1	1	0	ANTIVIRAL	-1	1
9986	2	1	1	0	1	PROVIRAL	1	1
148103	0	0	0	0	0	UNSPECIFIED	0	0
374887	0	0	0	0	0	UNSPECIFIED	0	0
6583	2	0	2	1	1	PROVIRAL_AND_ANTIVIRAL	0	0
153241	3	3	0	0	0	UNSPECIFIED	0	0
7552	1	0	1	1	0	ANTIVIRAL	-1	1
10537	5	2	3	2	1	PROVIRAL_AND_ANTIVIRAL	-0.333333333	1
80318	5	3	2	1	1	PROVIRAL_AND_ANTIVIRAL	0	0
79075	2	0	2	1	1	PROVIRAL_AND_ANTIVIRAL	0	0
51304	1	1	0	0	0	UNSPECIFIED	0	0
2329	1	0	1	1	0	ANTIVIRAL	-1	1
2050	3	2	1	0	1	PROVIRAL	1	1
10390	4	3	1	1	0	ANTIVIRAL	-1	1
256223	0	0	0	0	0	UNSPECIFIED	0	0
79191	5	1	4	2	2	PROVIRAL_AND_ANTIVIRAL	0	0
8874	0	0	0	0	0	UNSPECIFIED	0	0
3294	5	3	2	0	2	PROVIRAL	1	2
23765	1	1	0	0	0	UNSPECIFIED	0	0
201176	3	1	2	1	1	PROVIRAL_AND_ANTIVIRAL	0	0
51449	2	0	2	1	1	PROVIRAL_AND_ANTIVIRAL	0	0
653808	3	1	2	1	1	PROVIRAL_AND_ANTIVIRAL	0	0
83935	5	3	2	1	1	PROVIRAL_AND_ANTIVIRAL	0	0
286101	3	3	0	0	0	UNSPECIFIED	0	0
9757	0	0	0	0	0	UNSPECIFIED	0	0
2887	1	1	0	0	0	UNSPECIFIED	0	0
1497	1	0	1	1	0	ANTIVIRAL	-1	1
9249	3	1	2	1	1	PROVIRAL_AND_ANTIVIRAL	0	0
22880	1	0	1	0	1	PROVIRAL	1	1
83444	1	1	0	0	0	UNSPECIFIED	0	0
4885	6	3	3	2	1	PROVIRAL_AND_ANTIVIRAL	-0.333333333	1
50717	0	0	0	0	0	UNSPECIFIED	0	0
120939	1	0	1	1	0	ANTIVIRAL	-1	1
55207	4	3	1	0	1	PROVIRAL	1	1
3109	3	1	2	2	0	ANTIVIRAL	-1	2
747	0	0	0	0	0	UNSPECIFIED	0	0
54496	2	2	0	0	0	UNSPECIFIED	0	0
55527	2	1	1	1	0	ANTIVIRAL	-1	1
863	0	0	0	0	0	UNSPECIFIED	0	0
29953	5	1	4	1	3	PROVIRAL_AND_ANTIVIRAL	0.5	2
4259	4	2	2	1	1	PROVIRAL_AND_ANTIVIRAL	0	0
5652	1	1	0	0	0	UNSPECIFIED	0	0
92344	5	3	2	0	2	PROVIRAL	1	2
51125	2	1	1	1	0	ANTIVIRAL	-1	1
961	3	0	3	2	1	PROVIRAL_AND_ANTIVIRAL	-0.333333333	1
3898	3	0	3	1	2	PROVIRAL_AND_ANTIVIRAL	0.333333333	1
2850	1	1	0	0	0	UNSPECIFIED	0	0
1352	0	0	0	0	0	UNSPECIFIED	0	0
162	1	1	0	0	0	UNSPECIFIED	0	0
55846	1	1	0	0	0	UNSPECIFIED	0	0
55229	0	0	0	0	0	UNSPECIFIED	0	0
7812	1	1	0	0	0	UNSPECIFIED	0	0
254065	1	0	1	1	0	ANTIVIRAL	-1	1
401612	1	0	1	1	0	ANTIVIRAL	-1	1
942	0	0	0	0	0	UNSPECIFIED	0	0
11080	3	3	0	0	0	UNSPECIFIED	0	0
84221	4	3	1	0	1	PROVIRAL	1	1
80235	4	1	3	2	1	PROVIRAL_AND_ANTIVIRAL	-0.333333333	1
55631	2	1	1	0	1	PROVIRAL	1	1
142684	0	0	0	0	0	UNSPECIFIED	0	0
6478	0	0	0	0	0	UNSPECIFIED	0	0
3222	1	1	0	0	0	UNSPECIFIED	0	0
27293	3	1	2	1	1	PROVIRAL_AND_ANTIVIRAL	0	0
644660	0	0	0	0	0	UNSPECIFIED	0	0
55739	1	0	1	1	0	ANTIVIRAL	-1	1
10797	4	3	1	1	0	ANTIVIRAL	-1	1
26009	4	3	1	1	0	ANTIVIRAL	-1	1
4439	3	2	1	1	0	ANTIVIRAL	-1	1
727916	1	0	1	1	0	ANTIVIRAL	-1	1
51206	0	0	0	0	0	UNSPECIFIED	0	0
1010	0	0	0	0	0	UNSPECIFIED	0	0
64087	1	1	0	0	0	UNSPECIFIED	0	0
79763	2	2	0	0	0	UNSPECIFIED	0	0
9429	3	0	3	2	1	PROVIRAL_AND_ANTIVIRAL	-0.333333333	1
5831	2	2	0	0	0	UNSPECIFIED	0	0
3931	1	0	1	0	1	PROVIRAL	1	1
23398	4	2	2	1	1	PROVIRAL_AND_ANTIVIRAL	0	0
3049	3	2	1	0	1	PROVIRAL	1	1
63035	1	1	0	0	0	UNSPECIFIED	0	0
6692	3	1	2	2	0	ANTIVIRAL	-1	2
23350	4	2	2	1	1	PROVIRAL_AND_ANTIVIRAL	0	0
8859	2	0	2	2	0	ANTIVIRAL	-1	2
25996	2	1	1	1	0	ANTIVIRAL	-1	1
84804	1	1	0	0	0	UNSPECIFIED	0	0
7153	2	1	1	0	1	PROVIRAL	1	1
54891	2	2	0	0	0	UNSPECIFIED	0	0
79703	2	0	2	1	1	PROVIRAL_AND_ANTIVIRAL	0	0
54882	3	3	0	0	0	UNSPECIFIED	0	0
60684	4	3	1	1	0	ANTIVIRAL	-1	1
221468	0	0	0	0	0	UNSPECIFIED	0	0
129790	1	0	1	0	1	PROVIRAL	1	1
56906	4	2	2	2	0	ANTIVIRAL	-1	2
6324	0	0	0	0	0	UNSPECIFIED	0	0
9595	0	0	0	0	0	UNSPECIFIED	0	0
64743	2	1	1	0	1	PROVIRAL	1	1
7074	2	1	1	1	0	ANTIVIRAL	-1	1
51566	3	3	0	0	0	UNSPECIFIED	0	0
1644	3	2	1	0	1	PROVIRAL	1	1
9414	3	0	3	0	3	PROVIRAL	1	3
79680	1	1	0	0	0	UNSPECIFIED	0	0
57590	3	2	1	0	1	PROVIRAL	1	1
7733	3	3	0	0	0	UNSPECIFIED	0	0
642741	0	0	0	0	0	UNSPECIFIED	0	0
400569	2	2	0	0	0	UNSPECIFIED	0	0
4191	1	1	0	0	0	UNSPECIFIED	0	0
79778	1	0	1	1	0	ANTIVIRAL	-1	1
65123	1	1	0	0	0	UNSPECIFIED	0	0
2005	0	0	0	0	0	UNSPECIFIED	0	0
51060	0	0	0	0	0	UNSPECIFIED	0	0
8111	1	1	0	0	0	UNSPECIFIED	0	0
4225	0	0	0	0	0	UNSPECIFIED	0	0
646808	2	1	1	1	0	ANTIVIRAL	-1	1
3455	0	0	0	0	0	UNSPECIFIED	0	0
199704	3	2	1	1	0	ANTIVIRAL	-1	1
1029	4	1	3	2	1	PROVIRAL_AND_ANTIVIRAL	-0.333333333	1
3064	2	0	2	0	2	PROVIRAL	1	2
401505	1	0	1	0	1	PROVIRAL	1	1
10163	1	0	1	0	1	PROVIRAL	1	1
604	1	0	1	0	1	PROVIRAL	1	1
7168	3	1	2	2	0	ANTIVIRAL	-1	2
26253	0	0	0	0	0	UNSPECIFIED	0	0
2295	2	0	2	2	0	ANTIVIRAL	-1	2
155061	1	0	1	1	0	ANTIVIRAL	-1	1
9918	4	2	2	0	2	PROVIRAL	1	2
90427	3	2	1	0	1	PROVIRAL	1	1
7398	5	3	2	1	1	PROVIRAL_AND_ANTIVIRAL	0	0
22984	0	0	0	0	0	UNSPECIFIED	0	0
144406	0	0	0	0	0	UNSPECIFIED	0	0
4330	1	0	1	1	0	ANTIVIRAL	-1	1
8468	0	0	0	0	0	UNSPECIFIED	0	0
29844	1	1	0	0	0	UNSPECIFIED	0	0
53919	0	0	0	0	0	UNSPECIFIED	0	0
252839	1	0	1	0	1	PROVIRAL	1	1
283254	0	0	0	0	0	UNSPECIFIED	0	0
23091	0	0	0	0	0	UNSPECIFIED	0	0
7567	0	0	0	0	0	UNSPECIFIED	0	0
22798	0	0	0	0	0	UNSPECIFIED	0	0
6723	4	3	1	0	1	PROVIRAL	1	1
54543	0	0	0	0	0	UNSPECIFIED	0	0
54329	0	0	0	0	0	UNSPECIFIED	0	0
54955	3	2	1	1	0	ANTIVIRAL	-1	1
85450	3	1	2	2	0	ANTIVIRAL	-1	2
55095	1	1	0	0	0	UNSPECIFIED	0	0
10201	1	1	0	0	0	UNSPECIFIED	0	0
10763	1	0	1	0	1	PROVIRAL	1	1
80818	2	2	0	0	0	UNSPECIFIED	0	0
25849	4	1	3	1	2	PROVIRAL_AND_ANTIVIRAL	0.333333333	1
8908	4	2	2	1	1	PROVIRAL_AND_ANTIVIRAL	0	0
644844	5	1	4	3	1	PROVIRAL_AND_ANTIVIRAL	-0.5	2
79607	2	1	1	1	0	ANTIVIRAL	-1	1
5724	0	0	0	0	0	UNSPECIFIED	0	0
10966	2	1	1	1	0	ANTIVIRAL	-1	1
55816	0	0	0	0	0	UNSPECIFIED	0	0
220965	1	0	1	0	1	PROVIRAL	1	1
26090	1	0	1	0	1	PROVIRAL	1	1
634	4	2	2	1	1	PROVIRAL_AND_ANTIVIRAL	0	0
25828	2	2	0	0	0	UNSPECIFIED	0	0
135293	0	0	0	0	0	UNSPECIFIED	0	0
158158	4	2	2	2	0	ANTIVIRAL	-1	2
57151	0	0	0	0	0	UNSPECIFIED	0	0
5479	1	0	1	1	0	ANTIVIRAL	-1	1
399694	0	0	0	0	0	UNSPECIFIED	0	0
60412	0	0	0	0	0	UNSPECIFIED	0	0
145553	2	1	1	0	1	PROVIRAL	1	1
84283	0	0	0	0	0	UNSPECIFIED	0	0
285521	1	0	1	0	1	PROVIRAL	1	1
78989	0	0	0	0	0	UNSPECIFIED	0	0
352954	2	0	2	1	1	PROVIRAL_AND_ANTIVIRAL	0	0
115426	4	3	1	0	1	PROVIRAL	1	1
64207	3	1	2	2	0	ANTIVIRAL	-1	2
51056	2	0	2	0	2	PROVIRAL	1	2
53345	2	0	2	1	1	PROVIRAL_AND_ANTIVIRAL	0	0
80381	2	2	0	0	0	UNSPECIFIED	0	0
10274	4	3	1	1	0	ANTIVIRAL	-1	1
80119	3	1	2	0	2	PROVIRAL	1	2
8351	3	0	3	0	3	PROVIRAL	1	3
83879	1	0	1	0	1	PROVIRAL	1	1
65260	1	0	1	0	1	PROVIRAL	1	1
51596	2	2	0	0	0	UNSPECIFIED	0	0
84561	3	1	2	1	1	PROVIRAL_AND_ANTIVIRAL	0	0
2624	2	1	1	0	1	PROVIRAL	1	1
10654	4	2	2	0	2	PROVIRAL	1	2
51043	1	1	0	0	0	UNSPECIFIED	0	0
147007	1	0	1	0	1	PROVIRAL	1	1
90933	2	1	1	1	0	ANTIVIRAL	-1	1
4300	5	2	3	2	1	PROVIRAL_AND_ANTIVIRAL	-0.333333333	1
5393	3	1	2	2	0	ANTIVIRAL	-1	2
283078	1	0	1	1	0	ANTIVIRAL	-1	1
83638	1	1	0	0	0	UNSPECIFIED	0	0
130916	1	0	1	0	1	PROVIRAL	1	1
3177	2	1	1	0	1	PROVIRAL	1	1
22941	1	0	1	0	1	PROVIRAL	1	1
124583	1	1	0	0	0	UNSPECIFIED	0	0
374454	0	0	0	0	0	UNSPECIFIED	0	0
4817	1	1	0	0	0	UNSPECIFIED	0	0
63925	0	0	0	0	0	UNSPECIFIED	0	0
8503	0	0	0	0	0	UNSPECIFIED	0	0
6019	3	1	2	2	0	ANTIVIRAL	-1	2
8747	0	0	0	0	0	UNSPECIFIED	0	0
10473	2	1	1	1	0	ANTIVIRAL	-1	1
10428	2	2	0	0	0	UNSPECIFIED	0	0
6169	0	0	0	0	0	UNSPECIFIED	0	0
100127891	0	0	0	0	0	UNSPECIFIED	0	0
3713	2	2	0	0	0	UNSPECIFIED	0	0
2065	1	0	1	0	1	PROVIRAL	1	1
127262	3	1	2	0	2	PROVIRAL	1	2
1025	0	0	0	0	0	UNSPECIFIED	0	0
976	3	1	2	1	1	PROVIRAL_AND_ANTIVIRAL	0	0
6493	2	1	1	1	0	ANTIVIRAL	-1	1
8825	2	0	2	1	1	PROVIRAL_AND_ANTIVIRAL	0	0
5205	5	3	2	1	1	PROVIRAL_AND_ANTIVIRAL	0	0
100131512	1	0	1	1	0	ANTIVIRAL	-1	1
84725	0	0	0	0	0	UNSPECIFIED	0	0
5129	0	0	0	0	0	UNSPECIFIED	0	0
24147	3	0	3	2	1	PROVIRAL_AND_ANTIVIRAL	-0.333333333	1
2947	2	1	1	1	0	ANTIVIRAL	-1	1
30837	0	0	0	0	0	UNSPECIFIED	0	0
117584	1	0	1	0	1	PROVIRAL	1	1
5910	1	0	1	1	0	ANTIVIRAL	-1	1
144110	0	0	0	0	0	UNSPECIFIED	0	0
10669	0	0	0	0	0	UNSPECIFIED	0	0
5547	3	2	1	0	1	PROVIRAL	1	1
2869	1	0	1	1	0	ANTIVIRAL	-1	1
7108	3	1	2	1	1	PROVIRAL_AND_ANTIVIRAL	0	0
11007	4	3	1	1	0	ANTIVIRAL	-1	1
51334	1	0	1	1	0	ANTIVIRAL	-1	1
9948	3	0	3	1	2	PROVIRAL_AND_ANTIVIRAL	0.333333333	1
27314	0	0	0	0	0	UNSPECIFIED	0	0
5558	1	0	1	1	0	ANTIVIRAL	-1	1
4802	1	0	1	0	1	PROVIRAL	1	1
56169	1	1	0	0	0	UNSPECIFIED	0	0
84674	3	0	3	2	1	PROVIRAL_AND_ANTIVIRAL	-0.333333333	1
81627	4	3	1	1	0	ANTIVIRAL	-1	1
80829	3	2	1	1	0	ANTIVIRAL	-1	1
9663	2	1	1	0	1	PROVIRAL	1	1
2639	4	2	2	0	2	PROVIRAL	1	2
154467	3	2	1	0	1	PROVIRAL	1	1
3728	4	1	3	1	2	PROVIRAL_AND_ANTIVIRAL	0.333333333	1
199221	0	0	0	0	0	UNSPECIFIED	0	0
163747	1	1	0	0	0	UNSPECIFIED	0	0
10913	1	1	0	0	0	UNSPECIFIED	0	0
55596	4	3	1	1	0	ANTIVIRAL	-1	1
23336	2	0	2	1	1	PROVIRAL_AND_ANTIVIRAL	0	0
8732	1	1	0	0	0	UNSPECIFIED	0	0
51026	1	1	0	0	0	UNSPECIFIED	0	0
55786	1	0	1	0	1	PROVIRAL	1	1
27352	1	1	0	0	0	UNSPECIFIED	0	0
79165	0	0	0	0	0	UNSPECIFIED	0	0
153733	3	2	1	1	0	ANTIVIRAL	-1	1
55591	3	3	0	0	0	UNSPECIFIED	0	0
5435	3	2	1	1	0	ANTIVIRAL	-1	1
23218	0	0	0	0	0	UNSPECIFIED	0	0
85027	1	0	1	1	0	ANTIVIRAL	-1	1
327	4	3	1	1	0	ANTIVIRAL	-1	1
51291	2	2	0	0	0	UNSPECIFIED	0	0
83862	3	2	1	0	1	PROVIRAL	1	1
4036	5	0	5	2	3	PROVIRAL_AND_ANTIVIRAL	0.2	1
55293	4	3	1	1	0	ANTIVIRAL	-1	1
5792	1	0	1	0	1	PROVIRAL	1	1
7748	2	2	0	0	0	UNSPECIFIED	0	0
23552	1	0	1	1	0	ANTIVIRAL	-1	1
91057	1	0	1	0	1	PROVIRAL	1	1
1435	0	0	0	0	0	UNSPECIFIED	0	0
56243	1	0	1	0	1	PROVIRAL	1	1
116840	1	1	0	0	0	UNSPECIFIED	0	0
55036	0	0	0	0	0	UNSPECIFIED	0	0
649	0	0	0	0	0	UNSPECIFIED	0	0
63898	1	0	1	0	1	PROVIRAL	1	1
3683	4	2	2	0	2	PROVIRAL	1	2
8570	2	2	0	0	0	UNSPECIFIED	0	0
84975	1	1	0	0	0	UNSPECIFIED	0	0
10864	1	1	0	0	0	UNSPECIFIED	0	0
1108	1	0	1	1	0	ANTIVIRAL	-1	1
4089	3	2	1	0	1	PROVIRAL	1	1
79718	3	3	0	0	0	UNSPECIFIED	0	0
196	4	2	2	1	1	PROVIRAL_AND_ANTIVIRAL	0	0
3980	3	2	1	0	1	PROVIRAL	1	1
51545	1	1	0	0	0	UNSPECIFIED	0	0
56992	5	2	3	0	3	PROVIRAL	1	3
7353	0	0	0	0	0	UNSPECIFIED	0	0
2786	4	2	2	0	2	PROVIRAL	1	2
8404	2	2	0	0	0	UNSPECIFIED	0	0
100131354	0	0	0	0	0	UNSPECIFIED	0	0
51077	1	0	1	1	0	ANTIVIRAL	-1	1
85291	1	1	0	0	0	UNSPECIFIED	0	0
22859	1	0	1	1	0	ANTIVIRAL	-1	1
1289	1	1	0	0	0	UNSPECIFIED	0	0
4255	3	2	1	0	1	PROVIRAL	1	1
1386	5	3	2	0	2	PROVIRAL	1	2
10330	0	0	0	0	0	UNSPECIFIED	0	0
1512	2	1	1	1	0	ANTIVIRAL	-1	1
1825	1	0	1	1	0	ANTIVIRAL	-1	1
79767	0	0	0	0	0	UNSPECIFIED	0	0
55879	1	1	0	0	0	UNSPECIFIED	0	0
100130992	0	0	0	0	0	UNSPECIFIED	0	0
540	1	0	1	1	0	ANTIVIRAL	-1	1
23769	0	0	0	0	0	UNSPECIFIED	0	0
55159	1	0	1	1	0	ANTIVIRAL	-1	1
2122	4	2	2	2	0	ANTIVIRAL	-1	2
9644	1	0	1	0	1	PROVIRAL	1	1
3034	5	2	3	2	1	PROVIRAL_AND_ANTIVIRAL	-0.333333333	1
26532	0	0	0	0	0	UNSPECIFIED	0	0
7138	1	0	1	1	0	ANTIVIRAL	-1	1
23154	1	0	1	1	0	ANTIVIRAL	-1	1
5777	3	2	1	0	1	PROVIRAL	1	1
57569	0	0	0	0	0	UNSPECIFIED	0	0
57616	2	1	1	1	0	ANTIVIRAL	-1	1
3995	2	0	2	0	2	PROVIRAL	1	2
3770	0	0	0	0	0	UNSPECIFIED	0	0
55691	1	0	1	1	0	ANTIVIRAL	-1	1
64756	2	0	2	1	1	PROVIRAL_AND_ANTIVIRAL	0	0
79744	2	2	0	0	0	UNSPECIFIED	0	0
2801	1	0	1	0	1	PROVIRAL	1	1
135114	4	2	2	2	0	ANTIVIRAL	-1	2
118924	3	3	0	0	0	UNSPECIFIED	0	0
506	2	2	0	0	0	UNSPECIFIED	0	0
10084	2	1	1	0	1	PROVIRAL	1	1
494514	1	1	0	0	0	UNSPECIFIED	0	0
23291	0	0	0	0	0	UNSPECIFIED	0	0
84889	2	1	1	1	0	ANTIVIRAL	-1	1
6429	1	0	1	1	0	ANTIVIRAL	-1	1
5569	1	0	1	0	1	PROVIRAL	1	1
128229	1	1	0	0	0	UNSPECIFIED	0	0
5163	2	1	1	1	0	ANTIVIRAL	-1	1
389541	2	2	0	0	0	UNSPECIFIED	0	0
9738	2	1	1	1	0	ANTIVIRAL	-1	1
121256	0	0	0	0	0	UNSPECIFIED	0	0
57509	4	3	1	0	1	PROVIRAL	1	1
387521	0	0	0	0	0	UNSPECIFIED	0	0
5532	0	0	0	0	0	UNSPECIFIED	0	0
285548	1	1	0	0	0	UNSPECIFIED	0	0
137886	3	2	1	1	0	ANTIVIRAL	-1	1
60528	3	2	1	1	0	ANTIVIRAL	-1	1
162979	1	1	0	0	0	UNSPECIFIED	0	0
9512	0	0	0	0	0	UNSPECIFIED	0	0
3192	2	0	2	0	2	PROVIRAL	1	2
8302	0	0	0	0	0	UNSPECIFIED	0	0
24138	2	1	1	1	0	ANTIVIRAL	-1	1
51176	1	0	1	1	0	ANTIVIRAL	-1	1
121441	4	3	1	0	1	PROVIRAL	1	1
57215	3	2	1	0	1	PROVIRAL	1	1
8645	4	1	3	0	3	PROVIRAL	1	3
54149	4	2	2	2	0	ANTIVIRAL	-1	2
55280	0	0	0	0	0	UNSPECIFIED	0	0
23048	0	0	0	0	0	UNSPECIFIED	0	0
9903	0	0	0	0	0	UNSPECIFIED	0	0
80303	2	0	2	0	2	PROVIRAL	1	2
23522	0	0	0	0	0	UNSPECIFIED	0	0
29780	3	2	1	1	0	ANTIVIRAL	-1	1
28999	1	0	1	0	1	PROVIRAL	1	1
1059	1	1	0	0	0	UNSPECIFIED	0	0
7503	3	1	2	1	1	PROVIRAL_AND_ANTIVIRAL	0	0
1420	1	1	0	0	0	UNSPECIFIED	0	0
11022	0	0	0	0	0	UNSPECIFIED	0	0
79019	5	3	2	1	1	PROVIRAL_AND_ANTIVIRAL	0	0
54462	4	3	1	0	1	PROVIRAL	1	1
140706	0	0	0	0	0	UNSPECIFIED	0	0
129807	5	2	3	0	3	PROVIRAL	1	3
57479	1	1	0	0	0	UNSPECIFIED	0	0
2981	1	1	0	0	0	UNSPECIFIED	0	0
284365	2	2	0	0	0	UNSPECIFIED	0	0
26064	3	1	2	0	2	PROVIRAL	1	2
4855	1	1	0	0	0	UNSPECIFIED	0	0
83478	0	0	0	0	0	UNSPECIFIED	0	0
85352	1	0	1	1	0	ANTIVIRAL	-1	1
169714	0	0	0	0	0	UNSPECIFIED	0	0
79867	1	1	0	0	0	UNSPECIFIED	0	0
28714	0	0	0	0	0	UNSPECIFIED	0	0
151649	0	0	0	0	0	UNSPECIFIED	0	0
285368	1	1	0	0	0	UNSPECIFIED	0	0
23001	3	3	0	0	0	UNSPECIFIED	0	0
145508	1	0	1	1	0	ANTIVIRAL	-1	1
27151	0	0	0	0	0	UNSPECIFIED	0	0
9933	3	2	1	1	0	ANTIVIRAL	-1	1
91603	2	1	1	0	1	PROVIRAL	1	1
80055	3	2	1	1	0	ANTIVIRAL	-1	1
84128	6	3	3	2	1	PROVIRAL_AND_ANTIVIRAL	-0.333333333	1
7706	1	1	0	0	0	UNSPECIFIED	0	0
521	1	0	1	0	1	PROVIRAL	1	1
57325	3	1	2	2	0	ANTIVIRAL	-1	2
115286	2	1	1	1	0	ANTIVIRAL	-1	1
211	2	0	2	0	2	PROVIRAL	1	2
9873	2	1	1	1	0	ANTIVIRAL	-1	1
27250	5	3	2	2	0	ANTIVIRAL	-1	2
50488	1	1	0	0	0	UNSPECIFIED	0	0
8664	1	0	1	1	0	ANTIVIRAL	-1	1
29767	0	0	0	0	0	UNSPECIFIED	0	0
57198	1	0	1	0	1	PROVIRAL	1	1
7014	0	0	0	0	0	UNSPECIFIED	0	0
64224	3	2	1	1	0	ANTIVIRAL	-1	1
259249	0	0	0	0	0	UNSPECIFIED	0	0
100130219	0	0	0	0	0	UNSPECIFIED	0	0
286410	1	0	1	1	0	ANTIVIRAL	-1	1
4669	2	1	1	0	1	PROVIRAL	1	1
7533	0	0	0	0	0	UNSPECIFIED	0	0
123096	1	1	0	0	0	UNSPECIFIED	0	0
54832	3	3	0	0	0	UNSPECIFIED	0	0
11226	2	0	2	2	0	ANTIVIRAL	-1	2
3572	3	2	1	0	1	PROVIRAL	1	1
3241	2	2	0	0	0	UNSPECIFIED	0	0
6414	3	1	2	1	1	PROVIRAL_AND_ANTIVIRAL	0	0
54815	2	2	0	0	0	UNSPECIFIED	0	0
219854	1	0	1	1	0	ANTIVIRAL	-1	1
132320	4	3	1	1	0	ANTIVIRAL	-1	1
81492	1	1	0	0	0	UNSPECIFIED	0	0
147179	0	0	0	0	0	UNSPECIFIED	0	0
147694	1	1	0	0	0	UNSPECIFIED	0	0
4104	1	1	0	0	0	UNSPECIFIED	0	0
51406	1	0	1	1	0	ANTIVIRAL	-1	1
10484	1	0	1	0	1	PROVIRAL	1	1
56970	1	1	0	0	0	UNSPECIFIED	0	0
10186	1	0	1	1	0	ANTIVIRAL	-1	1
4281	4	1	3	3	0	ANTIVIRAL	-1	3
79812	0	0	0	0	0	UNSPECIFIED	0	0
8209	2	1	1	1	0	ANTIVIRAL	-1	1
653639	3	2	1	0	1	PROVIRAL	1	1
28986	1	0	1	1	0	ANTIVIRAL	-1	1
27233	4	2	2	1	1	PROVIRAL_AND_ANTIVIRAL	0	0
5584	2	2	0	0	0	UNSPECIFIED	0	0
7518	1	1	0	0	0	UNSPECIFIED	0	0
11196	3	3	0	0	0	UNSPECIFIED	0	0
11321	1	0	1	1	0	ANTIVIRAL	-1	1
833	3	3	0	0	0	UNSPECIFIED	0	0
137209	2	2	0	0	0	UNSPECIFIED	0	0
64777	1	1	0	0	0	UNSPECIFIED	0	0
4761	0	0	0	0	0	UNSPECIFIED	0	0
84649	5	3	2	0	2	PROVIRAL	1	2
92162	0	0	0	0	0	UNSPECIFIED	0	0
65080	1	0	1	0	1	PROVIRAL	1	1
51249	1	0	1	0	1	PROVIRAL	1	1
92140	4	2	2	1	1	PROVIRAL_AND_ANTIVIRAL	0	0
51661	0	0	0	0	0	UNSPECIFIED	0	0
6935	5	3	2	0	2	PROVIRAL	1	2
9459	2	1	1	1	0	ANTIVIRAL	-1	1
57685	2	0	2	2	0	ANTIVIRAL	-1	2
4055	2	1	1	0	1	PROVIRAL	1	1
10409	2	1	1	1	0	ANTIVIRAL	-1	1
4684	0	0	0	0	0	UNSPECIFIED	0	0
57181	3	1	2	2	0	ANTIVIRAL	-1	2
6817	4	1	3	2	1	PROVIRAL_AND_ANTIVIRAL	-0.333333333	1
7936	2	2	0	0	0	UNSPECIFIED	0	0
55829	2	1	1	1	0	ANTIVIRAL	-1	1
57801	0	0	0	0	0	UNSPECIFIED	0	0
23031	0	0	0	0	0	UNSPECIFIED	0	0
5502	6	2	4	1	3	PROVIRAL_AND_ANTIVIRAL	0.5	2
124359	0	0	0	0	0	UNSPECIFIED	0	0
2201	3	2	1	1	0	ANTIVIRAL	-1	1
9444	3	3	0	0	0	UNSPECIFIED	0	0
55015	2	2	0	0	0	UNSPECIFIED	0	0
6707	1	1	0	0	0	UNSPECIFIED	0	0
91181	0	0	0	0	0	UNSPECIFIED	0	0
83604	1	0	1	1	0	ANTIVIRAL	-1	1
117144	0	0	0	0	0	UNSPECIFIED	0	0
5190	1	1	0	0	0	UNSPECIFIED	0	0
54617	2	2	0	0	0	UNSPECIFIED	0	0
2932	0	0	0	0	0	UNSPECIFIED	0	0
113201	2	0	2	2	0	ANTIVIRAL	-1	2
3421	3	2	1	1	0	ANTIVIRAL	-1	1
2280	2	2	0	0	0	UNSPECIFIED	0	0
9963	4	2	2	0	2	PROVIRAL	1	2
116496	5	3	2	1	1	PROVIRAL_AND_ANTIVIRAL	0	0
51094	1	1	0	0	0	UNSPECIFIED	0	0
148738	0	0	0	0	0	UNSPECIFIED	0	0
5955	0	0	0	0	0	UNSPECIFIED	0	0
6847	0	0	0	0	0	UNSPECIFIED	0	0
55006	2	1	1	1	0	ANTIVIRAL	-1	1
8780	4	3	1	1	0	ANTIVIRAL	-1	1
7044	4	1	3	0	3	PROVIRAL	1	3
84059	2	1	1	0	1	PROVIRAL	1	1
5325	2	1	1	1	0	ANTIVIRAL	-1	1
9723	0	0	0	0	0	UNSPECIFIED	0	0
10311	0	0	0	0	0	UNSPECIFIED	0	0
79980	3	1	2	1	1	PROVIRAL_AND_ANTIVIRAL	0	0
3162	4	1	3	0	3	PROVIRAL	1	3
23641	4	3	1	0	1	PROVIRAL	1	1
3800	5	3	2	1	1	PROVIRAL_AND_ANTIVIRAL	0	0
93081	3	1	2	1	1	PROVIRAL_AND_ANTIVIRAL	0	0
1757	3	3	0	0	0	UNSPECIFIED	0	0
6124	0	0	0	0	0	UNSPECIFIED	0	0
6602	2	2	0	0	0	UNSPECIFIED	0	0
117854	3	1	2	1	1	PROVIRAL_AND_ANTIVIRAL	0	0
6279	0	0	0	0	0	UNSPECIFIED	0	0
54776	0	0	0	0	0	UNSPECIFIED	0	0
126868	0	0	0	0	0	UNSPECIFIED	0	0
60494	0	0	0	0	0	UNSPECIFIED	0	0
2020	2	1	1	1	0	ANTIVIRAL	-1	1
51146	0	0	0	0	0	UNSPECIFIED	0	0
487	1	1	0	0	0	UNSPECIFIED	0	0
55250	3	2	1	1	0	ANTIVIRAL	-1	1
84312	2	1	1	1	0	ANTIVIRAL	-1	1
7368	3	0	3	2	1	PROVIRAL_AND_ANTIVIRAL	-0.333333333	1
135644	0	0	0	0	0	UNSPECIFIED	0	0
79845	1	1	0	0	0	UNSPECIFIED	0	0
7274	0	0	0	0	0	UNSPECIFIED	0	0
4240	3	3	0	0	0	UNSPECIFIED	0	0
23705	3	1	2	2	0	ANTIVIRAL	-1	2
10992	1	0	1	1	0	ANTIVIRAL	-1	1
26137	4	3	1	0	1	PROVIRAL	1	1
245972	0	0	0	0	0	UNSPECIFIED	0	0
28234	3	1	2	0	2	PROVIRAL	1	2
80254	3	3	0	0	0	UNSPECIFIED	0	0
79677	5	3	2	1	1	PROVIRAL_AND_ANTIVIRAL	0	0
10518	2	2	0	0	0	UNSPECIFIED	0	0
5095	2	2	0	0	0	UNSPECIFIED	0	0
245	2	2	0	0	0	UNSPECIFIED	0	0
5423	1	0	1	1	0	ANTIVIRAL	-1	1
7289	0	0	0	0	0	UNSPECIFIED	0	0
2658	1	1	0	0	0	UNSPECIFIED	0	0
11124	2	1	1	1	0	ANTIVIRAL	-1	1
55216	2	1	1	1	0	ANTIVIRAL	-1	1
8453	3	3	0	0	0	UNSPECIFIED	0	0
51699	1	1	0	0	0	UNSPECIFIED	0	0
81571	2	0	2	0	2	PROVIRAL	1	2
115992	1	0	1	0	1	PROVIRAL	1	1
79641	2	1	1	0	1	PROVIRAL	1	1
79819	3	3	0	0	0	UNSPECIFIED	0	0
64786	3	3	0	0	0	UNSPECIFIED	0	0
312	3	0	3	2	1	PROVIRAL_AND_ANTIVIRAL	-0.333333333	1
340542	1	0	1	1	0	ANTIVIRAL	-1	1
28646	0	0	0	0	0	UNSPECIFIED	0	0
55722	3	1	2	2	0	ANTIVIRAL	-1	2
4499	3	0	3	0	3	PROVIRAL	1	3
58489	2	0	2	2	0	ANTIVIRAL	-1	2
143282	1	0	1	1	0	ANTIVIRAL	-1	1
59338	3	2	1	1	0	ANTIVIRAL	-1	1
10635	2	1	1	0	1	PROVIRAL	1	1
10928	0	0	0	0	0	UNSPECIFIED	0	0
339327	1	1	0	0	0	UNSPECIFIED	0	0
115817	3	2	1	0	1	PROVIRAL	1	1
58191	5	1	4	3	1	PROVIRAL_AND_ANTIVIRAL	-0.5	2
34	0	0	0	0	0	UNSPECIFIED	0	0
25962	2	1	1	1	0	ANTIVIRAL	-1	1
9074	1	0	1	0	1	PROVIRAL	1	1
10036	1	0	1	0	1	PROVIRAL	1	1
8243	0	0	0	0	0	UNSPECIFIED	0	0
6557	0	0	0	0	0	UNSPECIFIED	0	0
51009	1	1	0	0	0	UNSPECIFIED	0	0
7763	4	3	1	0	1	PROVIRAL	1	1
8630	2	0	2	2	0	ANTIVIRAL	-1	2
57539	4	3	1	1	0	ANTIVIRAL	-1	1
800	3	2	1	0	1	PROVIRAL	1	1
7454	1	1	0	0	0	UNSPECIFIED	0	0
9546	1	0	1	0	1	PROVIRAL	1	1
3698	2	0	2	0	2	PROVIRAL	1	2
8991	4	2	2	0	2	PROVIRAL	1	2
57026	2	2	0	0	0	UNSPECIFIED	0	0
9093	1	0	1	0	1	PROVIRAL	1	1
10590	3	1	2	0	2	PROVIRAL	1	2
9200	4	1	3	1	2	PROVIRAL_AND_ANTIVIRAL	0.333333333	1
26958	1	0	1	1	0	ANTIVIRAL	-1	1
28956	2	2	0	0	0	UNSPECIFIED	0	0
51227	2	0	2	2	0	ANTIVIRAL	-1	2
64288	1	1	0	0	0	UNSPECIFIED	0	0
148979	0	0	0	0	0	UNSPECIFIED	0	0
26047	0	0	0	0	0	UNSPECIFIED	0	0
55331	4	3	1	1	0	ANTIVIRAL	-1	1
389362	2	1	1	1	0	ANTIVIRAL	-1	1
87178	3	3	0	0	0	UNSPECIFIED	0	0
361	0	0	0	0	0	UNSPECIFIED	0	0
116228	3	1	2	0	2	PROVIRAL	1	2
11275	3	2	1	1	0	ANTIVIRAL	-1	1
84636	0	0	0	0	0	UNSPECIFIED	0	0
65243	3	3	0	0	0	UNSPECIFIED	0	0
84932	1	0	1	1	0	ANTIVIRAL	-1	1
55862	2	2	0	0	0	UNSPECIFIED	0	0
5880	1	1	0	0	0	UNSPECIFIED	0	0
54033	1	0	1	1	0	ANTIVIRAL	-1	1
8487	4	2	2	2	0	ANTIVIRAL	-1	2
29915	4	3	1	1	0	ANTIVIRAL	-1	1
3920	1	1	0	0	0	UNSPECIFIED	0	0
121599	0	0	0	0	0	UNSPECIFIED	0	0
84902	0	0	0	0	0	UNSPECIFIED	0	0
7975	3	2	1	1	0	ANTIVIRAL	-1	1
80017	4	1	3	3	0	ANTIVIRAL	-1	3
201780	1	0	1	1	0	ANTIVIRAL	-1	1
6098	0	0	0	0	0	UNSPECIFIED	0	0
55610	2	2	0	0	0	UNSPECIFIED	0	0
991	2	1	1	0	1	PROVIRAL	1	1
9219	2	0	2	2	0	ANTIVIRAL	-1	2
23137	3	3	0	0	0	UNSPECIFIED	0	0
1994	0	0	0	0	0	UNSPECIFIED	0	0
7857	0	0	0	0	0	UNSPECIFIED	0	0
56953	1	1	0	0	0	UNSPECIFIED	0	0
54453	5	2	3	2	1	PROVIRAL_AND_ANTIVIRAL	-0.333333333	1
1153	1	0	1	0	1	PROVIRAL	1	1
51253	2	1	1	1	0	ANTIVIRAL	-1	1
2737	2	1	1	1	0	ANTIVIRAL	-1	1
113235	4	1	3	2	1	PROVIRAL_AND_ANTIVIRAL	-0.333333333	1
23184	0	0	0	0	0	UNSPECIFIED	0	0
79581	3	2	1	1	0	ANTIVIRAL	-1	1
375035	0	0	0	0	0	UNSPECIFIED	0	0
57099	2	0	2	2	0	ANTIVIRAL	-1	2
1956	1	0	1	0	1	PROVIRAL	1	1
80224	1	0	1	0	1	PROVIRAL	1	1
22894	4	3	1	1	0	ANTIVIRAL	-1	1
9361	0	0	0	0	0	UNSPECIFIED	0	0
6523	0	0	0	0	0	UNSPECIFIED	0	0
8092	3	2	1	1	0	ANTIVIRAL	-1	1
131540	1	1	0	0	0	UNSPECIFIED	0	0
728485	1	0	1	1	0	ANTIVIRAL	-1	1
84264	0	0	0	0	0	UNSPECIFIED	0	0
113829	2	1	1	1	0	ANTIVIRAL	-1	1
6519	3	1	2	2	0	ANTIVIRAL	-1	2
901	4	3	1	1	0	ANTIVIRAL	-1	1
10692	0	0	0	0	0	UNSPECIFIED	0	0
149461	1	1	0	0	0	UNSPECIFIED	0	0
84954	2	2	0	0	0	UNSPECIFIED	0	0
158506	0	0	0	0	0	UNSPECIFIED	0	0
337878	0	0	0	0	0	UNSPECIFIED	0	0
2752	4	1	3	0	3	PROVIRAL	1	3
9467	3	0	3	3	0	ANTIVIRAL	-1	3
246175	2	1	1	1	0	ANTIVIRAL	-1	1
57120	3	3	0	0	0	UNSPECIFIED	0	0
54556	4	3	1	1	0	ANTIVIRAL	-1	1
729799	0	0	0	0	0	UNSPECIFIED	0	0
25777	2	1	1	0	1	PROVIRAL	1	1
79886	4	2	2	1	1	PROVIRAL_AND_ANTIVIRAL	0	0
10778	3	2	1	1	0	ANTIVIRAL	-1	1
4018	0	0	0	0	0	UNSPECIFIED	0	0
55859	4	1	3	0	3	PROVIRAL	1	3
57547	3	3	0	0	0	UNSPECIFIED	0	0
10875	0	0	0	0	0	UNSPECIFIED	0	0
79056	1	1	0	0	0	UNSPECIFIED	0	0
124093	0	0	0	0	0	UNSPECIFIED	0	0
80145	1	0	1	1	0	ANTIVIRAL	-1	1
6787	3	0	3	2	1	PROVIRAL_AND_ANTIVIRAL	-0.333333333	1
317662	0	0	0	0	0	UNSPECIFIED	0	0
166	3	2	1	0	1	PROVIRAL	1	1
81027	0	0	0	0	0	UNSPECIFIED	0	0
10073	0	0	0	0	0	UNSPECIFIED	0	0
286006	1	1	0	0	0	UNSPECIFIED	0	0
5054	1	0	1	1	0	ANTIVIRAL	-1	1
7991	1	0	1	1	0	ANTIVIRAL	-1	1
3053	5	2	3	1	2	PROVIRAL_AND_ANTIVIRAL	0.333333333	1
54509	3	2	1	0	1	PROVIRAL	1	1
284217	1	0	1	1	0	ANTIVIRAL	-1	1
338785	1	1	0	0	0	UNSPECIFIED	0	0
112479	0	0	0	0	0	UNSPECIFIED	0	0
11260	2	2	0	0	0	UNSPECIFIED	0	0
9181	2	2	0	0	0	UNSPECIFIED	0	0
10890	1	1	0	0	0	UNSPECIFIED	0	0
100130494	1	1	0	0	0	UNSPECIFIED	0	0
51763	0	0	0	0	0	UNSPECIFIED	0	0
215	1	1	0	0	0	UNSPECIFIED	0	0
5028	1	0	1	1	0	ANTIVIRAL	-1	1
7263	2	1	1	0	1	PROVIRAL	1	1
3459	4	3	1	1	0	ANTIVIRAL	-1	1
11045	2	1	1	1	0	ANTIVIRAL	-1	1
83999	1	0	1	1	0	ANTIVIRAL	-1	1
8878	3	2	1	0	1	PROVIRAL	1	1
56852	4	3	1	1	0	ANTIVIRAL	-1	1
164127	0	0	0	0	0	UNSPECIFIED	0	0
7485	2	1	1	1	0	ANTIVIRAL	-1	1
84304	1	1	0	0	0	UNSPECIFIED	0	0
3912	3	1	2	1	1	PROVIRAL_AND_ANTIVIRAL	0	0
387755	0	0	0	0	0	UNSPECIFIED	0	0
57484	1	0	1	1	0	ANTIVIRAL	-1	1
3381	0	0	0	0	0	UNSPECIFIED	0	0
55892	4	3	1	1	0	ANTIVIRAL	-1	1
6901	2	1	1	1	0	ANTIVIRAL	-1	1
10677	0	0	0	0	0	UNSPECIFIED	0	0
374786	0	0	0	0	0	UNSPECIFIED	0	0
11215	4	2	2	2	0	ANTIVIRAL	-1	2
54522	2	1	1	1	0	ANTIVIRAL	-1	1
84243	1	1	0	0	0	UNSPECIFIED	0	0
9580	3	1	2	0	2	PROVIRAL	1	2
94104	4	3	1	1	0	ANTIVIRAL	-1	1
27327	3	2	1	1	0	ANTIVIRAL	-1	1
23082	1	0	1	0	1	PROVIRAL	1	1
23595	1	1	0	0	0	UNSPECIFIED	0	0
81609	1	0	1	1	0	ANTIVIRAL	-1	1
10793	4	3	1	1	0	ANTIVIRAL	-1	1
581	1	1	0	0	0	UNSPECIFIED	0	0
28815	0	0	0	0	0	UNSPECIFIED	0	0
4172	2	0	2	1	1	PROVIRAL_AND_ANTIVIRAL	0	0
2348	4	1	3	2	1	PROVIRAL_AND_ANTIVIRAL	-0.333333333	1
23171	6	3	3	3	0	ANTIVIRAL	-1	3
23394	2	2	0	0	0	UNSPECIFIED	0	0
79833	1	0	1	1	0	ANTIVIRAL	-1	1
8694	4	2	2	0	2	PROVIRAL	1	2
83715	3	2	1	0	1	PROVIRAL	1	1
5801	2	2	0	0	0	UNSPECIFIED	0	0
7439	3	3	0	0	0	UNSPECIFIED	0	0
11336	0	0	0	0	0	UNSPECIFIED	0	0
10171	2	0	2	1	1	PROVIRAL_AND_ANTIVIRAL	0	0
51108	2	0	2	2	0	ANTIVIRAL	-1	2
114799	2	2	0	0	0	UNSPECIFIED	0	0
51167	3	2	1	1	0	ANTIVIRAL	-1	1
92609	3	2	1	1	0	ANTIVIRAL	-1	1
54067	0	0	0	0	0	UNSPECIFIED	0	0
60	2	0	2	1	1	PROVIRAL_AND_ANTIVIRAL	0	0
10401	3	1	2	1	1	PROVIRAL_AND_ANTIVIRAL	0	0
57706	2	1	1	0	1	PROVIRAL	1	1
201255	2	2	0	0	0	UNSPECIFIED	0	0
7179	4	3	1	0	1	PROVIRAL	1	1
64421	3	3	0	0	0	UNSPECIFIED	0	0
9108	0	0	0	0	0	UNSPECIFIED	0	0
51639	1	0	1	1	0	ANTIVIRAL	-1	1
79144	3	2	1	1	0	ANTIVIRAL	-1	1
115509	3	0	3	2	1	PROVIRAL_AND_ANTIVIRAL	-0.333333333	1
2193	2	1	1	1	0	ANTIVIRAL	-1	1
4123	0	0	0	0	0	UNSPECIFIED	0	0
80321	3	2	1	0	1	PROVIRAL	1	1
130026	0	0	0	0	0	UNSPECIFIED	0	0
8220	2	1	1	1	0	ANTIVIRAL	-1	1
401548	4	3	1	1	0	ANTIVIRAL	-1	1
9816	4	1	3	1	2	PROVIRAL_AND_ANTIVIRAL	0.333333333	1
346	3	2	1	0	1	PROVIRAL	1	1
5445	1	0	1	0	1	PROVIRAL	1	1
55909	0	0	0	0	0	UNSPECIFIED	0	0
140459	1	0	1	1	0	ANTIVIRAL	-1	1
65110	3	1	2	0	2	PROVIRAL	1	2
6916	1	1	0	0	0	UNSPECIFIED	0	0
83737	3	3	0	0	0	UNSPECIFIED	0	0
123803	0	0	0	0	0	UNSPECIFIED	0	0
51300	1	0	1	1	0	ANTIVIRAL	-1	1
9497	4	3	1	0	1	PROVIRAL	1	1
119391	3	1	2	2	0	ANTIVIRAL	-1	2
55471	3	2	1	1	0	ANTIVIRAL	-1	1
23649	5	2	3	2	1	PROVIRAL_AND_ANTIVIRAL	-0.333333333	1
259236	1	1	0	0	0	UNSPECIFIED	0	0
284486	0	0	0	0	0	UNSPECIFIED	0	0
151242	1	0	1	0	1	PROVIRAL	1	1
10462	1	1	0	0	0	UNSPECIFIED	0	0
148898	2	2	0	0	0	UNSPECIFIED	0	0
5671	0	0	0	0	0	UNSPECIFIED	0	0
54989	3	3	0	0	0	UNSPECIFIED	0	0
10240	5	3	2	2	0	ANTIVIRAL	-1	2
5265	2	1	1	0	1	PROVIRAL	1	1
94121	2	0	2	2	0	ANTIVIRAL	-1	2
5336	1	0	1	1	0	ANTIVIRAL	-1	1
65059	2	0	2	0	2	PROVIRAL	1	2
1610	2	2	0	0	0	UNSPECIFIED	0	0
63877	2	2	0	0	0	UNSPECIFIED	0	0
1161	0	0	0	0	0	UNSPECIFIED	0	0
2254	1	0	1	1	0	ANTIVIRAL	-1	1
403313	3	2	1	1	0	ANTIVIRAL	-1	1
4703	4	2	2	0	2	PROVIRAL	1	2
83690	5	2	3	2	1	PROVIRAL_AND_ANTIVIRAL	-0.333333333	1
128861	0	0	0	0	0	UNSPECIFIED	0	0
23315	0	0	0	0	0	UNSPECIFIED	0	0
1896	0	0	0	0	0	UNSPECIFIED	0	0
2669	4	2	2	2	0	ANTIVIRAL	-1	2
91647	1	1	0	0	0	UNSPECIFIED	0	0
166863	0	0	0	0	0	UNSPECIFIED	0	0
51523	4	2	2	0	2	PROVIRAL	1	2
6881	3	3	0	0	0	UNSPECIFIED	0	0
11230	2	0	2	2	0	ANTIVIRAL	-1	2
2517	3	0	3	3	0	ANTIVIRAL	-1	3
390998	1	1	0	0	0	UNSPECIFIED	0	0
23424	4	2	2	2	0	ANTIVIRAL	-1	2
151050	4	3	1	0	1	PROVIRAL	1	1
79180	1	1	0	0	0	UNSPECIFIED	0	0
6045	3	2	1	1	0	ANTIVIRAL	-1	1
9768	1	0	1	1	0	ANTIVIRAL	-1	1
81563	4	2	2	1	1	PROVIRAL_AND_ANTIVIRAL	0	0
127544	2	0	2	2	0	ANTIVIRAL	-1	2
3158	4	2	2	1	1	PROVIRAL_AND_ANTIVIRAL	0	0
3105	4	1	3	1	2	PROVIRAL_AND_ANTIVIRAL	0.333333333	1
112770	2	1	1	0	1	PROVIRAL	1	1
26030	2	1	1	1	0	ANTIVIRAL	-1	1
10943	1	0	1	1	0	ANTIVIRAL	-1	1
150082	0	0	0	0	0	UNSPECIFIED	0	0
2035	0	0	0	0	0	UNSPECIFIED	0	0
9801	1	0	1	1	0	ANTIVIRAL	-1	1
3320	1	1	0	0	0	UNSPECIFIED	0	0
1659	1	0	1	0	1	PROVIRAL	1	1
64151	3	1	2	0	2	PROVIRAL	1	2
55752	3	3	0	0	0	UNSPECIFIED	0	0
7593	1	0	1	0	1	PROVIRAL	1	1
84992	1	0	1	1	0	ANTIVIRAL	-1	1
163115	0	0	0	0	0	UNSPECIFIED	0	0
134265	0	0	0	0	0	UNSPECIFIED	0	0
92399	1	0	1	1	0	ANTIVIRAL	-1	1
151126	2	1	1	0	1	PROVIRAL	1	1
751071	2	1	1	0	1	PROVIRAL	1	1
5743	0	0	0	0	0	UNSPECIFIED	0	0
22920	3	1	2	1	1	PROVIRAL_AND_ANTIVIRAL	0	0
8976	3	2	1	0	1	PROVIRAL	1	1
84191	1	1	0	0	0	UNSPECIFIED	0	0
286257	3	2	1	0	1	PROVIRAL	1	1
6628	3	2	1	0	1	PROVIRAL	1	1
283588	1	0	1	1	0	ANTIVIRAL	-1	1
4074	0	0	0	0	0	UNSPECIFIED	0	0
57659	2	1	1	1	0	ANTIVIRAL	-1	1
203197	2	1	1	1	0	ANTIVIRAL	-1	1
54916	3	3	0	0	0	UNSPECIFIED	0	0
257160	1	1	0	0	0	UNSPECIFIED	0	0
219790	3	1	2	1	1	PROVIRAL_AND_ANTIVIRAL	0	0
29979	2	2	0	0	0	UNSPECIFIED	0	0
92235	0	0	0	0	0	UNSPECIFIED	0	0
89970	2	2	0	0	0	UNSPECIFIED	0	0
116071	1	1	0	0	0	UNSPECIFIED	0	0
2805	2	0	2	1	1	PROVIRAL_AND_ANTIVIRAL	0	0
135154	0	0	0	0	0	UNSPECIFIED	0	0
26519	2	1	1	0	1	PROVIRAL	1	1
284611	2	1	1	1	0	ANTIVIRAL	-1	1
1716	0	0	0	0	0	UNSPECIFIED	0	0
11030	2	0	2	1	1	PROVIRAL_AND_ANTIVIRAL	0	0
7846	6	2	4	4	0	ANTIVIRAL	-1	4
3841	4	3	1	1	0	ANTIVIRAL	-1	1
643911	3	2	1	1	0	ANTIVIRAL	-1	1
90580	0	0	0	0	0	UNSPECIFIED	0	0
79086	0	0	0	0	0	UNSPECIFIED	0	0
113878	2	2	0	0	0	UNSPECIFIED	0	0
25983	2	1	1	1	0	ANTIVIRAL	-1	1
23248	1	0	1	0	1	PROVIRAL	1	1
6444	0	0	0	0	0	UNSPECIFIED	0	0
79626	1	1	0	0	0	UNSPECIFIED	0	0
168374	0	0	0	0	0	UNSPECIFIED	0	0
222826	0	0	0	0	0	UNSPECIFIED	0	0
143686	0	0	0	0	0	UNSPECIFIED	0	0
399669	0	0	0	0	0	UNSPECIFIED	0	0
1070	2	1	1	1	0	ANTIVIRAL	-1	1
55670	1	1	0	0	0	UNSPECIFIED	0	0
6253	2	1	1	1	0	ANTIVIRAL	-1	1
29094	3	2	1	1	0	ANTIVIRAL	-1	1
9532	1	1	0	0	0	UNSPECIFIED	0	0
1356	0	0	0	0	0	UNSPECIFIED	0	0
120376	3	0	3	1	2	PROVIRAL_AND_ANTIVIRAL	0.333333333	1
400506	2	0	2	2	0	ANTIVIRAL	-1	2
957	2	0	2	1	1	PROVIRAL_AND_ANTIVIRAL	0	0
7402	3	2	1	0	1	PROVIRAL	1	1
8540	4	3	1	0	1	PROVIRAL	1	1
6950	1	0	1	1	0	ANTIVIRAL	-1	1
619279	0	0	0	0	0	UNSPECIFIED	0	0
23363	3	2	1	0	1	PROVIRAL	1	1
51351	1	0	1	1	0	ANTIVIRAL	-1	1
10579	3	1	2	1	1	PROVIRAL_AND_ANTIVIRAL	0	0
5641	3	1	2	2	0	ANTIVIRAL	-1	2
25948	3	2	1	0	1	PROVIRAL	1	1
219990	0	0	0	0	0	UNSPECIFIED	0	0
50604	0	0	0	0	0	UNSPECIFIED	0	0
7323	2	2	0	0	0	UNSPECIFIED	0	0
10815	6	2	4	0	4	PROVIRAL	1	4
2835	0	0	0	0	0	UNSPECIFIED	0	0
222658	1	0	1	1	0	ANTIVIRAL	-1	1
84102	3	2	1	1	0	ANTIVIRAL	-1	1
8291	3	2	1	0	1	PROVIRAL	1	1
84548	3	0	3	2	1	PROVIRAL_AND_ANTIVIRAL	-0.333333333	1
9166	2	2	0	0	0	UNSPECIFIED	0	0
6158	1	1	0	0	0	UNSPECIFIED	0	0
2567	1	1	0	0	0	UNSPECIFIED	0	0
6727	1	1	0	0	0	UNSPECIFIED	0	0
7164	4	0	4	2	2	PROVIRAL_AND_ANTIVIRAL	0	0
11098	5	2	3	3	0	ANTIVIRAL	-1	3
6000	0	0	0	0	0	UNSPECIFIED	0	0
157753	1	0	1	1	0	ANTIVIRAL	-1	1
342979	4	2	2	0	2	PROVIRAL	1	2
388503	1	1	0	0	0	UNSPECIFIED	0	0
83931	0	0	0	0	0	UNSPECIFIED	0	0
79684	1	1	0	0	0	UNSPECIFIED	0	0
126370	1	1	0	0	0	UNSPECIFIED	0	0
79446	0	0	0	0	0	UNSPECIFIED	0	0
3290	0	0	0	0	0	UNSPECIFIED	0	0
23265	1	1	0	0	0	UNSPECIFIED	0	0
1979	0	0	0	0	0	UNSPECIFIED	0	0
23158	3	2	1	1	0	ANTIVIRAL	-1	1
55272	2	2	0	0	0	UNSPECIFIED	0	0
84661	0	0	0	0	0	UNSPECIFIED	0	0
163688	1	1	0	0	0	UNSPECIFIED	0	0
10020	3	2	1	1	0	ANTIVIRAL	-1	1
54539	2	2	0	0	0	UNSPECIFIED	0	0
23380	0	0	0	0	0	UNSPECIFIED	0	0
1463	0	0	0	0	0	UNSPECIFIED	0	0
1746	3	1	2	1	1	PROVIRAL_AND_ANTIVIRAL	0	0
867	0	0	0	0	0	UNSPECIFIED	0	0
64858	2	0	2	1	1	PROVIRAL_AND_ANTIVIRAL	0	0
79071	4	2	2	1	1	PROVIRAL_AND_ANTIVIRAL	0	0
57094	3	1	2	2	0	ANTIVIRAL	-1	2
80339	1	0	1	0	1	PROVIRAL	1	1
8611	0	0	0	0	0	UNSPECIFIED	0	0
57556	1	0	1	0	1	PROVIRAL	1	1
84287	2	2	0	0	0	UNSPECIFIED	0	0
53349	0	0	0	0	0	UNSPECIFIED	0	0
10210	4	3	1	1	0	ANTIVIRAL	-1	1
85378	0	0	0	0	0	UNSPECIFIED	0	0
26249	0	0	0	0	0	UNSPECIFIED	0	0
63915	2	2	0	0	0	UNSPECIFIED	0	0
9482	2	1	1	1	0	ANTIVIRAL	-1	1
163183	2	2	0	0	0	UNSPECIFIED	0	0
638	3	2	1	1	0	ANTIVIRAL	-1	1
5827	5	3	2	1	1	PROVIRAL_AND_ANTIVIRAL	0	0
165721	0	0	0	0	0	UNSPECIFIED	0	0
64100	0	0	0	0	0	UNSPECIFIED	0	0
79901	1	0	1	1	0	ANTIVIRAL	-1	1
83549	0	0	0	0	0	UNSPECIFIED	0	0
8438	4	2	2	1	1	PROVIRAL_AND_ANTIVIRAL	0	0
81624	3	3	0	0	0	UNSPECIFIED	0	0
8897	0	0	0	0	0	UNSPECIFIED	0	0
221908	1	1	0	0	0	UNSPECIFIED	0	0
374407	1	1	0	0	0	UNSPECIFIED	0	0
27344	5	2	3	2	1	PROVIRAL_AND_ANTIVIRAL	-0.333333333	1
1493	0	0	0	0	0	UNSPECIFIED	0	0
5175	2	0	2	2	0	ANTIVIRAL	-1	2
7248	2	2	0	0	0	UNSPECIFIED	0	0
80765	3	1	2	0	2	PROVIRAL	1	2
22876	1	0	1	1	0	ANTIVIRAL	-1	1
55531	1	0	1	1	0	ANTIVIRAL	-1	1
1371	1	1	0	0	0	UNSPECIFIED	0	0
3557	1	1	0	0	0	UNSPECIFIED	0	0
23014	3	2	1	1	0	ANTIVIRAL	-1	1
54107	2	0	2	1	1	PROVIRAL_AND_ANTIVIRAL	0	0
56256	1	0	1	1	0	ANTIVIRAL	-1	1
8359	0	0	0	0	0	UNSPECIFIED	0	0
117145	3	0	3	0	3	PROVIRAL	1	3
8555	4	2	2	2	0	ANTIVIRAL	-1	2
2854	1	1	0	0	0	UNSPECIFIED	0	0
230	3	1	2	2	0	ANTIVIRAL	-1	2
4548	3	0	3	1	2	PROVIRAL_AND_ANTIVIRAL	0.333333333	1
100101467	1	0	1	1	0	ANTIVIRAL	-1	1
162962	0	0	0	0	0	UNSPECIFIED	0	0
10255	1	1	0	0	0	UNSPECIFIED	0	0
4776	0	0	0	0	0	UNSPECIFIED	0	0
4522	3	0	3	2	1	PROVIRAL_AND_ANTIVIRAL	-0.333333333	1
84364	2	1	1	0	1	PROVIRAL	1	1
10326	1	1	0	0	0	UNSPECIFIED	0	0
3068	2	1	1	0	1	PROVIRAL	1	1
116028	3	2	1	1	0	ANTIVIRAL	-1	1
9245	4	2	2	1	1	PROVIRAL_AND_ANTIVIRAL	0	0
51604	1	1	0	0	0	UNSPECIFIED	0	0
653	0	0	0	0	0	UNSPECIFIED	0	0
10133	6	3	3	2	1	PROVIRAL_AND_ANTIVIRAL	-0.333333333	1
2118	4	2	2	0	2	PROVIRAL	1	2
51377	4	2	2	1	1	PROVIRAL_AND_ANTIVIRAL	0	0
22828	2	2	0	0	0	UNSPECIFIED	0	0
672	2	0	2	1	1	PROVIRAL_AND_ANTIVIRAL	0	0
55657	1	0	1	0	1	PROVIRAL	1	1
64168	0	0	0	0	0	UNSPECIFIED	0	0
8829	4	1	3	1	2	PROVIRAL_AND_ANTIVIRAL	0.333333333	1
6192	0	0	0	0	0	UNSPECIFIED	0	0
8942	0	0	0	0	0	UNSPECIFIED	0	0
7737	2	0	2	2	0	ANTIVIRAL	-1	2
125150	1	0	1	1	0	ANTIVIRAL	-1	1
7070	1	1	0	0	0	UNSPECIFIED	0	0
246269	0	0	0	0	0	UNSPECIFIED	0	0
84695	2	1	1	1	0	ANTIVIRAL	-1	1
1454	1	0	1	1	0	ANTIVIRAL	-1	1
118932	1	1	0	0	0	UNSPECIFIED	0	0
23484	2	1	1	1	0	ANTIVIRAL	-1	1
147525	2	0	2	0	2	PROVIRAL	1	2
84851	1	0	1	1	0	ANTIVIRAL	-1	1
22903	1	0	1	1	0	ANTIVIRAL	-1	1
26000	2	1	1	1	0	ANTIVIRAL	-1	1
57407	3	1	2	2	0	ANTIVIRAL	-1	2
56675	1	0	1	1	0	ANTIVIRAL	-1	1
5713	0	0	0	0	0	UNSPECIFIED	0	0
653583	0	0	0	0	0	UNSPECIFIED	0	0
54959	3	0	3	1	2	PROVIRAL_AND_ANTIVIRAL	0.333333333	1
83732	4	2	2	1	1	PROVIRAL_AND_ANTIVIRAL	0	0
498	0	0	0	0	0	UNSPECIFIED	0	0
7059	0	0	0	0	0	UNSPECIFIED	0	0
100130633	2	0	2	1	1	PROVIRAL_AND_ANTIVIRAL	0	0
55735	1	1	0	0	0	UNSPECIFIED	0	0
345778	2	1	1	1	0	ANTIVIRAL	-1	1
6328	0	0	0	0	0	UNSPECIFIED	0	0
80115	0	0	0	0	0	UNSPECIFIED	0	0
246744	1	1	0	0	0	UNSPECIFIED	0	0
56902	1	0	1	1	0	ANTIVIRAL	-1	1
10541	0	0	0	0	0	UNSPECIFIED	0	0
1459	2	0	2	1	1	PROVIRAL_AND_ANTIVIRAL	0	0
25853	1	0	1	1	0	ANTIVIRAL	-1	1
64747	3	2	1	1	0	ANTIVIRAL	-1	1
26013	0	0	0	0	0	UNSPECIFIED	0	0
10205	2	0	2	1	1	PROVIRAL_AND_ANTIVIRAL	0	0
81533	1	0	1	1	0	ANTIVIRAL	-1	1
2820	2	1	1	0	1	PROVIRAL	1	1
197370	1	1	0	0	0	UNSPECIFIED	0	0
146923	0	0	0	0	0	UNSPECIFIED	0	0
5970	1	0	1	1	0	ANTIVIRAL	-1	1
30815	1	1	0	0	0	UNSPECIFIED	0	0
151393	0	0	0	0	0	UNSPECIFIED	0	0
5243	5	3	2	1	1	PROVIRAL_AND_ANTIVIRAL	0	0
133522	4	2	2	1	1	PROVIRAL_AND_ANTIVIRAL	0	0
10726	1	0	1	0	1	PROVIRAL	1	1
149018	1	1	0	0	0	UNSPECIFIED	0	0
113612	0	0	0	0	0	UNSPECIFIED	0	0
26338	0	0	0	0	0	UNSPECIFIED	0	0
6474	1	0	1	1	0	ANTIVIRAL	-1	1
5728	3	3	0	0	0	UNSPECIFIED	0	0
23057	0	0	0	0	0	UNSPECIFIED	0	0
58494	1	0	1	1	0	ANTIVIRAL	-1	1
64969	0	0	0	0	0	UNSPECIFIED	0	0
11011	3	2	1	0	1	PROVIRAL	1	1
4507	1	0	1	1	0	ANTIVIRAL	-1	1
55812	3	2	1	1	0	ANTIVIRAL	-1	1
100128180	0	0	0	0	0	UNSPECIFIED	0	0
29928	1	1	0	0	0	UNSPECIFIED	0	0
83461	4	3	1	0	1	PROVIRAL	1	1
10005	1	1	0	0	0	UNSPECIFIED	0	0
643836	3	2	1	1	0	ANTIVIRAL	-1	1
28671	0	0	0	0	0	UNSPECIFIED	0	0
6647	2	1	1	1	0	ANTIVIRAL	-1	1
8073	1	1	0	0	0	UNSPECIFIED	0	0
117	0	0	0	0	0	UNSPECIFIED	0	0
115201	2	1	1	1	0	ANTIVIRAL	-1	1
51099	0	0	0	0	0	UNSPECIFIED	0	0
5295	3	2	1	0	1	PROVIRAL	1	1
4221	4	2	2	1	1	PROVIRAL_AND_ANTIVIRAL	0	0
1191	4	2	2	1	1	PROVIRAL_AND_ANTIVIRAL	0	0
56063	1	0	1	1	0	ANTIVIRAL	-1	1
170690	0	0	0	0	0	UNSPECIFIED	0	0
5306	1	0	1	1	0	ANTIVIRAL	-1	1
8325	2	0	2	2	0	ANTIVIRAL	-1	2
442191	1	1	0	0	0	UNSPECIFIED	0	0
54810	6	3	3	2	1	PROVIRAL_AND_ANTIVIRAL	-0.333333333	1
11147	1	1	0	0	0	UNSPECIFIED	0	0
1006	0	0	0	0	0	UNSPECIFIED	0	0
27010	3	1	2	1	1	PROVIRAL_AND_ANTIVIRAL	0	0
54972	3	2	1	0	1	PROVIRAL	1	1
10507	2	0	2	2	0	ANTIVIRAL	-1	2
60485	6	3	3	3	0	ANTIVIRAL	-1	3
22980	1	0	1	0	1	PROVIRAL	1	1
4627	2	0	2	1	1	PROVIRAL_AND_ANTIVIRAL	0	0
57594	0	0	0	0	0	UNSPECIFIED	0	0
28969	1	0	1	0	1	PROVIRAL	1	1
388588	2	2	0	0	0	UNSPECIFIED	0	0
90423	0	0	0	0	0	UNSPECIFIED	0	0
23475	4	2	2	1	1	PROVIRAL_AND_ANTIVIRAL	0	0
6696	1	1	0	0	0	UNSPECIFIED	0	0
1119	4	2	2	0	2	PROVIRAL	1	2
1478	3	2	1	1	0	ANTIVIRAL	-1	1
10058	3	2	1	0	1	PROVIRAL	1	1
10289	0	0	0	0	0	UNSPECIFIED	0	0
64598	4	3	1	0	1	PROVIRAL	1	1
7469	3	1	2	0	2	PROVIRAL	1	2
23231	5	2	3	2	1	PROVIRAL_AND_ANTIVIRAL	-0.333333333	1
419	0	0	0	0	0	UNSPECIFIED	0	0
79782	5	3	2	1	1	PROVIRAL_AND_ANTIVIRAL	0	0
729164	0	0	0	0	0	UNSPECIFIED	0	0
22794	1	0	1	1	0	ANTIVIRAL	-1	1
55454	0	0	0	0	0	UNSPECIFIED	0	0
3275	2	2	0	0	0	UNSPECIFIED	0	0
64841	0	0	0	0	0	UNSPECIFIED	0	0
22937	1	1	0	0	0	UNSPECIFIED	0	0
728613	1	0	1	1	0	ANTIVIRAL	-1	1
9670	1	1	0	0	0	UNSPECIFIED	0	0
687	4	3	1	1	0	ANTIVIRAL	-1	1
1409	1	1	0	0	0	UNSPECIFIED	0	0
79004	3	2	1	0	1	PROVIRAL	1	1
22933	1	1	0	0	0	UNSPECIFIED	0	0
5209	4	1	3	1	2	PROVIRAL_AND_ANTIVIRAL	0.333333333	1
3008	0	0	0	0	0	UNSPECIFIED	0	0
4345	0	0	0	0	0	UNSPECIFIED	0	0
57522	1	0	1	1	0	ANTIVIRAL	-1	1
79733	1	0	1	0	1	PROVIRAL	1	1
6504	0	0	0	0	0	UNSPECIFIED	0	0
7752	5	3	2	2	0	ANTIVIRAL	-1	2
10322	2	2	0	0	0	UNSPECIFIED	0	0
51669	3	2	1	1	0	ANTIVIRAL	-1	1
5925	3	2	1	1	0	ANTIVIRAL	-1	1
114769	1	0	1	1	0	ANTIVIRAL	-1	1
147	0	0	0	0	0	UNSPECIFIED	0	0
4093	2	1	1	1	0	ANTIVIRAL	-1	1
150275	0	0	0	0	0	UNSPECIFIED	0	0
8728	1	0	1	1	0	ANTIVIRAL	-1	1
6015	3	2	1	1	0	ANTIVIRAL	-1	1
56979	0	0	0	0	0	UNSPECIFIED	0	0
84501	2	0	2	0	2	PROVIRAL	1	2
23094	2	1	1	1	0	ANTIVIRAL	-1	1
5351	2	2	0	0	0	UNSPECIFIED	0	0
83875	1	0	1	1	0	ANTIVIRAL	-1	1
729852	4	2	2	1	1	PROVIRAL_AND_ANTIVIRAL	0	0
400	1	1	0	0	0	UNSPECIFIED	0	0
65264	0	0	0	0	0	UNSPECIFIED	0	0
1810	3	2	1	1	0	ANTIVIRAL	-1	1
8507	4	2	2	1	1	PROVIRAL_AND_ANTIVIRAL	0	0
7025	2	2	0	0	0	UNSPECIFIED	0	0
28667	0	0	0	0	0	UNSPECIFIED	0	0
8675	1	1	0	0	0	UNSPECIFIED	0	0
5137	1	1	0	0	0	UNSPECIFIED	0	0
51385	1	0	1	1	0	ANTIVIRAL	-1	1
55168	1	1	0	0	0	UNSPECIFIED	0	0
331	2	1	1	1	0	ANTIVIRAL	-1	1
27112	2	1	1	1	0	ANTIVIRAL	-1	1
116224	1	0	1	1	0	ANTIVIRAL	-1	1
139065	0	0	0	0	0	UNSPECIFIED	0	0
4798	1	0	1	1	0	ANTIVIRAL	-1	1
56033	1	1	0	0	0	UNSPECIFIED	0	0
9685	0	0	0	0	0	UNSPECIFIED	0	0
93517	1	0	1	0	1	PROVIRAL	1	1
1021	1	1	0	0	0	UNSPECIFIED	0	0
51631	2	1	1	1	0	ANTIVIRAL	-1	1
1795	1	0	1	1	0	ANTIVIRAL	-1	1
7104	6	2	4	1	3	PROVIRAL_AND_ANTIVIRAL	0.5	2
122622	1	0	1	1	0	ANTIVIRAL	-1	1
4926	1	1	0	0	0	UNSPECIFIED	0	0
10270	0	0	0	0	0	UNSPECIFIED	0	0
201799	0	0	0	0	0	UNSPECIFIED	0	0
80896	1	0	1	1	0	ANTIVIRAL	-1	1
64147	1	0	1	0	1	PROVIRAL	1	1
9230	0	0	0	0	0	UNSPECIFIED	0	0
127795	0	0	0	0	0	UNSPECIFIED	0	0
64400	4	3	1	1	0	ANTIVIRAL	-1	1
51686	0	0	0	0	0	UNSPECIFIED	0	0
717	4	1	3	1	2	PROVIRAL_AND_ANTIVIRAL	0.333333333	1
2114	4	2	2	1	1	PROVIRAL_AND_ANTIVIRAL	0	0
79706	0	0	0	0	0	UNSPECIFIED	0	0
3203	1	0	1	1	0	ANTIVIRAL	-1	1
113419	2	2	0	0	0	UNSPECIFIED	0	0
493856	1	1	0	0	0	UNSPECIFIED	0	0
83858	1	1	0	0	0	UNSPECIFIED	0	0
249	1	1	0	0	0	UNSPECIFIED	0	0
4296	2	1	1	0	1	PROVIRAL	1	1
55289	0	0	0	0	0	UNSPECIFIED	0	0
10152	0	0	0	0	0	UNSPECIFIED	0	0
84450	2	0	2	1	1	PROVIRAL_AND_ANTIVIRAL	0	0
55450	1	0	1	0	1	PROVIRAL	1	1
79133	3	2	1	1	0	ANTIVIRAL	-1	1
56996	2	2	0	0	0	UNSPECIFIED	0	0
972	1	1	0	0	0	UNSPECIFIED	0	0
30968	3	1	2	1	1	PROVIRAL_AND_ANTIVIRAL	0	0
92370	2	0	2	1	1	PROVIRAL_AND_ANTIVIRAL	0	0
4040	4	3	1	0	1	PROVIRAL	1	1
9922	3	0	3	0	3	PROVIRAL	1	3
8844	1	1	0	0	0	UNSPECIFIED	0	0
54806	3	3	0	0	0	UNSPECIFIED	0	0
51287	2	2	0	0	0	UNSPECIFIED	0	0
84162	0	0	0	0	0	UNSPECIFIED	0	0
8019	0	0	0	0	0	UNSPECIFIED	0	0
22954	0	0	0	0	0	UNSPECIFIED	0	0
91419	2	1	1	1	0	ANTIVIRAL	-1	1
4150	2	1	1	1	0	ANTIVIRAL	-1	1
98	1	0	1	0	1	PROVIRAL	1	1
728819	0	0	0	0	0	UNSPECIFIED	0	0
84612	2	2	0	0	0	UNSPECIFIED	0	0
27095	0	0	0	0	0	UNSPECIFIED	0	0
51193	5	3	2	2	0	ANTIVIRAL	-1	2
7767	1	1	0	0	0	UNSPECIFIED	0	0
27348	0	0	0	0	0	UNSPECIFIED	0	0
54681	1	1	0	0	0	UNSPECIFIED	0	0
284361	3	2	1	1	0	ANTIVIRAL	-1	1
57475	1	0	1	1	0	ANTIVIRAL	-1	1
5431	3	1	2	2	0	ANTIVIRAL	-1	2
11113	1	0	1	1	0	ANTIVIRAL	-1	1
5528	3	2	1	1	0	ANTIVIRAL	-1	1
79691	1	0	1	1	0	ANTIVIRAL	-1	1
6662	2	0	2	0	2	PROVIRAL	1	2
3709	2	1	1	0	1	PROVIRAL	1	1
3207	2	0	2	1	1	PROVIRAL_AND_ANTIVIRAL	0	0
388135	3	2	1	1	0	ANTIVIRAL	-1	1
64760	2	0	2	1	1	PROVIRAL_AND_ANTIVIRAL	0	0
23548	4	3	1	0	1	PROVIRAL	1	1
27040	0	0	0	0	0	UNSPECIFIED	0	0
7372	0	0	0	0	0	UNSPECIFIED	0	0
118987	3	3	0	0	0	UNSPECIFIED	0	0
116135	0	0	0	0	0	UNSPECIFIED	0	0
64130	1	1	0	0	0	UNSPECIFIED	0	0
1829	3	1	2	2	0	ANTIVIRAL	-1	2
149775	4	1	3	1	2	PROVIRAL_AND_ANTIVIRAL	0.333333333	1
121642	4	1	3	2	1	PROVIRAL_AND_ANTIVIRAL	-0.333333333	1
55336	0	0	0	0	0	UNSPECIFIED	0	0
55644	2	0	2	2	0	ANTIVIRAL	-1	2
55592	1	0	1	0	1	PROVIRAL	1	1
9967	1	1	0	0	0	UNSPECIFIED	0	0
9700	2	1	1	0	1	PROVIRAL	1	1
51540	1	0	1	0	1	PROVIRAL	1	1
10424	2	0	2	2	0	ANTIVIRAL	-1	2
81691	2	1	1	0	1	PROVIRAL	1	1
2873	3	2	1	0	1	PROVIRAL	1	1
56666	3	2	1	0	1	PROVIRAL	1	1
5906	2	0	2	1	1	PROVIRAL_AND_ANTIVIRAL	0	0
84313	2	2	0	0	0	UNSPECIFIED	0	0
79034	1	1	0	0	0	UNSPECIFIED	0	0
8574	3	2	1	0	1	PROVIRAL	1	1
2620	3	0	3	1	2	PROVIRAL_AND_ANTIVIRAL	0.333333333	1
57620	4	2	2	1	1	PROVIRAL_AND_ANTIVIRAL	0	0
5573	0	0	0	0	0	UNSPECIFIED	0	0
3984	2	2	0	0	0	UNSPECIFIED	0	0
64781	0	0	0	0	0	UNSPECIFIED	0	0
23786	0	0	0	0	0	UNSPECIFIED	0	0
1576	0	0	0	0	0	UNSPECIFIED	0	0
254048	2	2	0	0	0	UNSPECIFIED	0	0
145173	2	1	1	1	0	ANTIVIRAL	-1	1
340252	4	2	2	1	1	PROVIRAL_AND_ANTIVIRAL	0	0
10371	2	1	1	0	1	PROVIRAL	1	1
56165	0	0	0	0	0	UNSPECIFIED	0	0
1390	1	0	1	0	1	PROVIRAL	1	1
2016	1	1	0	0	0	UNSPECIFIED	0	0
10225	0	0	0	0	0	UNSPECIFIED	0	0
4956	1	1	0	0	0	UNSPECIFIED	0	0
1508	3	2	1	0	1	PROVIRAL	1	1
57680	1	1	0	0	0	UNSPECIFIED	0	0
90637	3	1	2	0	2	PROVIRAL	1	2
55825	3	1	2	0	2	PROVIRAL	1	2
51496	3	3	0	0	0	UNSPECIFIED	0	0
8577	4	3	1	1	0	ANTIVIRAL	-1	1
57526	0	0	0	0	0	UNSPECIFIED	0	0
9365	3	3	0	0	0	UNSPECIFIED	0	0
400745	1	0	1	1	0	ANTIVIRAL	-1	1
9648	3	3	0	0	0	UNSPECIFIED	0	0
79848	3	3	0	0	0	UNSPECIFIED	0	0
3621	0	0	0	0	0	UNSPECIFIED	0	0
8893	1	0	1	1	0	ANTIVIRAL	-1	1
55225	1	0	1	1	0	ANTIVIRAL	-1	1
338811	0	0	0	0	0	UNSPECIFIED	0	0
6708	0	0	0	0	0	UNSPECIFIED	0	0
85481	0	0	0	0	0	UNSPECIFIED	0	0
55687	1	0	1	1	0	ANTIVIRAL	-1	1
26872	2	0	2	1	1	PROVIRAL_AND_ANTIVIRAL	0	0
4435	1	0	1	1	0	ANTIVIRAL	-1	1
5796	4	3	1	0	1	PROVIRAL	1	1
23411	4	2	2	1	1	PROVIRAL_AND_ANTIVIRAL	0	0
339488	1	1	0	0	0	UNSPECIFIED	0	0
822	5	2	3	1	2	PROVIRAL_AND_ANTIVIRAL	0.333333333	1
8408	0	0	0	0	0	UNSPECIFIED	0	0
23295	2	1	1	1	0	ANTIVIRAL	-1	1
646778	0	0	0	0	0	UNSPECIFIED	0	0
10609	4	2	2	2	0	ANTIVIRAL	-1	2
56915	3	2	1	1	0	ANTIVIRAL	-1	1
9516	2	0	2	2	0	ANTIVIRAL	-1	2
91768	2	0	2	2	0	ANTIVIRAL	-1	2
23252	3	2	1	0	1	PROVIRAL	1	1
25896	4	2	2	1	1	PROVIRAL_AND_ANTIVIRAL	0	0
650655	2	2	0	0	0	UNSPECIFIED	0	0
57805	1	1	0	0	0	UNSPECIFIED	0	0
80179	0	0	0	0	0	UNSPECIFIED	0	0
11065	3	2	1	0	1	PROVIRAL	1	1
1523	0	0	0	0	0	UNSPECIFIED	0	0
100129905	0	0	0	0	0	UNSPECIFIED	0	0
5498	3	1	2	0	2	PROVIRAL	1	2
55276	2	2	0	0	0	UNSPECIFIED	0	0
84678	2	1	1	1	0	ANTIVIRAL	-1	1
140612	0	0	0	0	0	UNSPECIFIED	0	0
51081	2	1	1	0	1	PROVIRAL	1	1
5891	1	0	1	1	0	ANTIVIRAL	-1	1
90362	2	0	2	1	1	PROVIRAL_AND_ANTIVIRAL	0	0
441453	1	0	1	1	0	ANTIVIRAL	-1	1
5588	2	1	1	1	0	ANTIVIRAL	-1	1
483	1	0	1	1	0	ANTIVIRAL	-1	1
7342	1	0	1	1	0	ANTIVIRAL	-1	1
55151	4	3	1	1	0	ANTIVIRAL	-1	1
63894	0	0	0	0	0	UNSPECIFIED	0	0
9282	1	0	1	1	0	ANTIVIRAL	-1	1
80014	3	3	0	0	0	UNSPECIFIED	0	0
4488	1	0	1	1	0	ANTIVIRAL	-1	1
3038	0	0	0	0	0	UNSPECIFIED	0	0
23518	1	0	1	0	1	PROVIRAL	1	1
203069	3	1	2	1	1	PROVIRAL_AND_ANTIVIRAL	0	0
165186	0	0	0	0	0	UNSPECIFIED	0	0
55100	1	1	0	0	0	UNSPECIFIED	0	0
79871	2	1	1	1	0	ANTIVIRAL	-1	1
155051	0	0	0	0	0	UNSPECIFIED	0	0
400629	1	0	1	1	0	ANTIVIRAL	-1	1
5069	2	2	0	0	0	UNSPECIFIED	0	0
54020	3	0	3	2	1	PROVIRAL_AND_ANTIVIRAL	-0.333333333	1
376940	2	2	0	0	0	UNSPECIFIED	0	0
55352	2	1	1	1	0	ANTIVIRAL	-1	1
84971	2	1	1	1	0	ANTIVIRAL	-1	1
10658	0	0	0	0	0	UNSPECIFIED	0	0
11083	1	0	1	1	0	ANTIVIRAL	-1	1
374900	0	0	0	0	0	UNSPECIFIED	0	0
11317	0	0	0	0	0	UNSPECIFIED	0	0
26993	0	0	0	0	0	UNSPECIFIED	0	0
84514	2	2	0	0	0	UNSPECIFIED	0	0
163404	0	0	0	0	0	UNSPECIFIED	0	0
11279	1	0	1	1	0	ANTIVIRAL	-1	1
84898	1	0	1	1	0	ANTIVIRAL	-1	1
23345	1	1	0	0	0	UNSPECIFIED	0	0
284459	1	1	0	0	0	UNSPECIFIED	0	0
6866	4	1	3	1	2	PROVIRAL_AND_ANTIVIRAL	0.333333333	1
23141	4	2	2	2	0	ANTIVIRAL	-1	2
64083	2	2	0	0	0	UNSPECIFIED	0	0
84747	1	0	1	1	0	ANTIVIRAL	-1	1
4059	4	3	1	0	1	PROVIRAL	1	1
57689	0	0	0	0	0	UNSPECIFIED	0	0
987	4	2	2	2	0	ANTIVIRAL	-1	2
4277	4	0	4	4	0	ANTIVIRAL	-1	4
6456	1	0	1	1	0	ANTIVIRAL	-1	1
3796	3	3	0	0	0	UNSPECIFIED	0	0
27246	2	2	0	0	0	UNSPECIFIED	0	0
54848	0	0	0	0	0	UNSPECIFIED	0	0
7089	3	2	1	0	1	PROVIRAL	1	1
389432	1	0	1	1	0	ANTIVIRAL	-1	1
4900	4	3	1	1	0	ANTIVIRAL	-1	1
9618	1	0	1	0	1	PROVIRAL	1	1
29992	0	0	0	0	0	UNSPECIFIED	0	0
200403	0	0	0	0	0	UNSPECIFIED	0	0
27229	1	0	1	0	1	PROVIRAL	1	1
92105	1	0	1	1	0	ANTIVIRAL	-1	1
26502	3	2	1	0	1	PROVIRAL	1	1
5194	3	2	1	0	1	PROVIRAL	1	1
28952	2	1	1	0	1	PROVIRAL	1	1
4673	1	1	0	0	0	UNSPECIFIED	0	0
4723	4	2	2	0	2	PROVIRAL	1	2
5118	5	2	3	1	2	PROVIRAL_AND_ANTIVIRAL	0.333333333	1
56128	4	1	3	1	2	PROVIRAL_AND_ANTIVIRAL	0.333333333	1
348013	0	0	0	0	0	UNSPECIFIED	0	0
339559	2	1	1	1	0	ANTIVIRAL	-1	1
51150	4	3	1	0	1	PROVIRAL	1	1
7529	0	0	0	0	0	UNSPECIFIED	0	0
50862	4	2	2	2	0	ANTIVIRAL	-1	2
29911	1	1	0	0	0	UNSPECIFIED	0	0
92126	0	0	0	0	0	UNSPECIFIED	0	0
51665	0	0	0	0	0	UNSPECIFIED	0	0
28474	0	0	0	0	0	UNSPECIFIED	0	0
9044	3	3	0	0	0	UNSPECIFIED	0	0
353189	1	0	1	0	1	PROVIRAL	1	1
26034	1	1	0	0	0	UNSPECIFIED	0	0
6238	2	1	1	0	1	PROVIRAL	1	1
7702	3	3	0	0	0	UNSPECIFIED	0	0
57505	2	1	1	1	0	ANTIVIRAL	-1	1
10488	1	0	1	1	0	ANTIVIRAL	-1	1
63976	0	0	0	0	0	UNSPECIFIED	0	0
9869	0	0	0	0	0	UNSPECIFIED	0	0
90993	0	0	0	0	0	UNSPECIFIED	0	0
8776	1	0	1	1	0	ANTIVIRAL	-1	1
9399	1	1	0	0	0	UNSPECIFIED	0	0
84923	1	0	1	0	1	PROVIRAL	1	1
10040	2	1	1	1	0	ANTIVIRAL	-1	1
6283	0	0	0	0	0	UNSPECIFIED	0	0
117286	1	1	0	0	0	UNSPECIFIED	0	0
91300	2	2	0	0	0	UNSPECIFIED	0	0
93474	5	2	3	0	3	PROVIRAL	1	3
137075	1	0	1	0	1	PROVIRAL	1	1
7514	1	1	0	0	0	UNSPECIFIED	0	0
6742	1	0	1	1	0	ANTIVIRAL	-1	1
54819	3	2	1	1	0	ANTIVIRAL	-1	1
7040	2	1	1	1	0	ANTIVIRAL	-1	1
90161	2	2	0	0	0	UNSPECIFIED	0	0
200916	4	1	3	2	1	PROVIRAL_AND_ANTIVIRAL	-0.333333333	1
55246	2	2	0	0	0	UNSPECIFIED	0	0
84640	3	2	1	1	0	ANTIVIRAL	-1	1
283310	3	2	1	1	0	ANTIVIRAL	-1	1
10845	3	3	0	0	0	UNSPECIFIED	0	0
79800	1	1	0	0	0	UNSPECIFIED	0	0
55761	2	2	0	0	0	UNSPECIFIED	0	0
94241	5	3	2	1	1	PROVIRAL_AND_ANTIVIRAL	0	0
440137	0	0	0	0	0	UNSPECIFIED	0	0
2178	2	1	1	1	0	ANTIVIRAL	-1	1
112812	1	1	0	0	0	UNSPECIFIED	0	0
3606	6	3	3	2	1	PROVIRAL_AND_ANTIVIRAL	-0.333333333	1
85236	2	0	2	0	2	PROVIRAL	1	2
115290	1	0	1	1	0	ANTIVIRAL	-1	1
5603	6	1	5	3	2	PROVIRAL_AND_ANTIVIRAL	-0.2	1
51013	1	0	1	0	1	PROVIRAL	1	1
10947	2	0	2	2	0	ANTIVIRAL	-1	2
93611	1	1	0	0	0	UNSPECIFIED	0	0
122704	2	2	0	0	0	UNSPECIFIED	0	0
55117	1	0	1	1	0	ANTIVIRAL	-1	1
3188	2	1	1	1	0	ANTIVIRAL	-1	1
283417	0	0	0	0	0	UNSPECIFIED	0	0
114876	3	0	3	2	1	PROVIRAL_AND_ANTIVIRAL	-0.333333333	1
11177	4	3	1	1	0	ANTIVIRAL	-1	1
10190	2	1	1	0	1	PROVIRAL	1	1
284992	4	3	1	0	1	PROVIRAL	1	1
5781	2	2	0	0	0	UNSPECIFIED	0	0
150737	1	0	1	1	0	ANTIVIRAL	-1	1
23505	0	0	0	0	0	UNSPECIFIED	0	0
138716	2	1	1	1	0	ANTIVIRAL	-1	1
6553	0	0	0	0	0	UNSPECIFIED	0	0
55010	5	2	3	2	1	PROVIRAL_AND_ANTIVIRAL	-0.333333333	1
6598	2	2	0	0	0	UNSPECIFIED	0	0
51231	3	2	1	1	0	ANTIVIRAL	-1	1
286144	4	1	3	3	0	ANTIVIRAL	-1	3
84268	4	3	1	1	0	ANTIVIRAL	-1	1
3950	0	0	0	0	0	UNSPECIFIED	0	0
837	3	1	2	1	1	PROVIRAL_AND_ANTIVIRAL	0	0
90529	0	0	0	0	0	UNSPECIFIED	0	0
84885	4	3	1	0	1	PROVIRAL	1	1
9448	2	0	2	0	2	PROVIRAL	1	2
23107	1	0	1	1	0	ANTIVIRAL	-1	1
58515	4	2	2	2	0	ANTIVIRAL	-1	2
167153	3	3	0	0	0	UNSPECIFIED	0	0
23332	1	0	1	0	1	PROVIRAL	1	1
55718	1	0	1	1	0	ANTIVIRAL	-1	1
83853	0	0	0	0	0	UNSPECIFIED	0	0
1040	4	1	3	2	1	PROVIRAL_AND_ANTIVIRAL	-0.333333333	1
83982	0	0	0	0	0	UNSPECIFIED	0	0
65988	1	1	0	0	0	UNSPECIFIED	0	0
26133	0	0	0	0	0	UNSPECIFIED	0	0
4688	5	3	2	2	0	ANTIVIRAL	-1	2
5321	5	2	3	2	1	PROVIRAL_AND_ANTIVIRAL	-0.333333333	1
26099	3	2	1	0	1	PROVIRAL	1	1
130013	1	0	1	0	1	PROVIRAL	1	1
64430	3	2	1	1	0	ANTIVIRAL	-1	1
89932	0	0	0	0	0	UNSPECIFIED	0	0
8239	3	2	1	1	0	ANTIVIRAL	-1	1
79577	2	2	0	0	0	UNSPECIFIED	0	0
57103	2	1	1	1	0	ANTIVIRAL	-1	1
30	4	1	3	2	1	PROVIRAL_AND_ANTIVIRAL	-0.333333333	1
115950	0	0	0	0	0	UNSPECIFIED	0	0
4646	5	3	2	1	1	PROVIRAL_AND_ANTIVIRAL	0	0
10055	0	0	0	0	0	UNSPECIFIED	0	0
1776	0	0	0	0	0	UNSPECIFIED	0	0
1960	0	0	0	0	0	UNSPECIFIED	0	0
6772	1	0	1	0	1	PROVIRAL	1	1
2733	0	0	0	0	0	UNSPECIFIED	0	0
11128	0	0	0	0	0	UNSPECIFIED	0	0
9147	4	3	1	1	0	ANTIVIRAL	-1	1
57727	0	0	0	0	0	UNSPECIFIED	0	0
1138	2	0	2	1	1	PROVIRAL_AND_ANTIVIRAL	0	0
84226	1	1	0	0	0	UNSPECIFIED	0	0
1780	2	0	2	0	2	PROVIRAL	1	2
22890	3	2	1	0	1	PROVIRAL	1	1
819	2	1	1	1	0	ANTIVIRAL	-1	1
132	0	0	0	0	0	UNSPECIFIED	0	0
49856	0	0	0	0	0	UNSPECIFIED	0	0
64921	2	1	1	0	1	PROVIRAL	1	1
60468	4	3	1	1	0	ANTIVIRAL	-1	1
84081	3	3	0	0	0	UNSPECIFIED	0	0
4236	0	0	0	0	0	UNSPECIFIED	0	0
5167	4	2	2	1	1	PROVIRAL_AND_ANTIVIRAL	0	0
58485	2	2	0	0	0	UNSPECIFIED	0	0
26471	2	1	1	0	1	PROVIRAL	1	1
1998	4	3	1	1	0	ANTIVIRAL	-1	1
2921	4	2	2	0	2	PROVIRAL	1	2
200576	0	0	0	0	0	UNSPECIFIED	0	0
10522	2	1	1	1	0	ANTIVIRAL	-1	1
9786	3	3	0	0	0	UNSPECIFIED	0	0
169355	0	0	0	0	0	UNSPECIFIED	0	0
342527	0	0	0	0	0	UNSPECIFIED	0	0
158038	1	1	0	0	0	UNSPECIFIED	0	0
2314	0	0	0	0	0	UNSPECIFIED	0	0
146198	5	3	2	1	1	PROVIRAL_AND_ANTIVIRAL	0	0
90624	3	1	2	1	1	PROVIRAL_AND_ANTIVIRAL	0	0
283	4	1	3	1	2	PROVIRAL_AND_ANTIVIRAL	0.333333333	1
10741	0	0	0	0	0	UNSPECIFIED	0	0
3489	5	2	3	1	2	PROVIRAL_AND_ANTIVIRAL	0.333333333	1
51729	0	0	0	0	0	UNSPECIFIED	0	0
53838	3	2	1	0	1	PROVIRAL	1	1
10673	2	0	2	0	2	PROVIRAL	1	2
51330	4	2	2	1	1	PROVIRAL_AND_ANTIVIRAL	0	0
9652	4	3	1	1	0	ANTIVIRAL	-1	1
374819	2	1	1	0	1	PROVIRAL	1	1
84085	3	3	0	0	0	UNSPECIFIED	0	0
340554	0	0	0	0	0	UNSPECIFIED	0	0
23376	2	2	0	0	0	UNSPECIFIED	0	0
10307	0	0	0	0	0	UNSPECIFIED	0	0
171023	1	0	1	0	1	PROVIRAL	1	1
5099	1	0	1	1	0	ANTIVIRAL	-1	1
4597	1	0	1	0	1	PROVIRAL	1	1
6821	2	2	0	0	0	UNSPECIFIED	0	0
55578	5	3	2	2	0	ANTIVIRAL	-1	2
25966	2	0	2	1	1	PROVIRAL_AND_ANTIVIRAL	0	0
23061	1	1	0	0	0	UNSPECIFIED	0	0
55969	0	0	0	0	0	UNSPECIFIED	0	0
2936	4	2	2	1	1	PROVIRAL_AND_ANTIVIRAL	0	0
134637	1	0	1	1	0	ANTIVIRAL	-1	1
136051	0	0	0	0	0	UNSPECIFIED	0	0
1595	3	2	1	0	1	PROVIRAL	1	1
55327	1	1	0	0	0	UNSPECIFIED	0	0
642533	2	0	2	0	2	PROVIRAL	1	2
727768	2	1	1	1	0	ANTIVIRAL	-1	1
2771	2	2	0	0	0	UNSPECIFIED	0	0
9633	0	0	0	0	0	UNSPECIFIED	0	0
59342	3	0	3	1	2	PROVIRAL_AND_ANTIVIRAL	0.333333333	1
5985	3	0	3	2	1	PROVIRAL_AND_ANTIVIRAL	-0.333333333	1
3916	1	0	1	0	1	PROVIRAL	1	1
8491	2	2	0	0	0	UNSPECIFIED	0	0
517	3	2	1	0	1	PROVIRAL	1	1
79823	1	0	1	1	0	ANTIVIRAL	-1	1
51808	1	0	1	1	0	ANTIVIRAL	-1	1
770	3	1	2	2	0	ANTIVIRAL	-1	2
10924	5	2	3	2	1	PROVIRAL_AND_ANTIVIRAL	-0.333333333	1
29894	1	1	0	0	0	UNSPECIFIED	0	0
8743	2	0	2	1	1	PROVIRAL_AND_ANTIVIRAL	0	0
10594	4	2	2	1	1	PROVIRAL_AND_ANTIVIRAL	0	0
112849	1	0	1	1	0	ANTIVIRAL	-1	1
57030	1	1	0	0	0	UNSPECIFIED	0	0
27173	1	1	0	0	0	UNSPECIFIED	0	0
4832	3	2	1	0	1	PROVIRAL	1	1
8660	5	2	3	2	1	PROVIRAL_AND_ANTIVIRAL	-0.333333333	1
56949	1	1	0	0	0	UNSPECIFIED	0	0
9097	2	1	1	0	1	PROVIRAL	1	1
55212	4	3	1	1	0	ANTIVIRAL	-1	1
57573	0	0	0	0	0	UNSPECIFIED	0	0
51614	3	2	1	0	1	PROVIRAL	1	1
150383	1	1	0	0	0	UNSPECIFIED	0	0
5876	1	1	0	0	0	UNSPECIFIED	0	0
399909	1	1	0	0	0	UNSPECIFIED	0	0
3237	2	1	1	1	0	ANTIVIRAL	-1	1
144715	0	0	0	0	0	UNSPECIFIED	0	0
55540	2	0	2	0	2	PROVIRAL	1	2
10962	5	1	4	2	2	PROVIRAL_AND_ANTIVIRAL	0	0
9550	1	1	0	0	0	UNSPECIFIED	0	0
7278	1	1	0	0	0	UNSPECIFIED	0	0
316	1	0	1	1	0	ANTIVIRAL	-1	1
149420	3	3	0	0	0	UNSPECIFIED	0	0
90589	0	0	0	0	0	UNSPECIFIED	0	0
54664	2	1	1	1	0	ANTIVIRAL	-1	1
6094	1	1	0	0	0	UNSPECIFIED	0	0
54751	2	0	2	1	1	PROVIRAL_AND_ANTIVIRAL	0	0
9215	2	1	1	1	0	ANTIVIRAL	-1	1
6317	0	0	0	0	0	UNSPECIFIED	0	0
54471	0	0	0	0	0	UNSPECIFIED	0	0
283489	1	0	1	0	1	PROVIRAL	1	1
5717	0	0	0	0	0	UNSPECIFIED	0	0
7175	4	3	1	0	1	PROVIRAL	1	1
9112	3	2	1	1	0	ANTIVIRAL	-1	1
93380	3	1	2	2	0	ANTIVIRAL	-1	2
54534	0	0	0	0	0	UNSPECIFIED	0	0
8216	0	0	0	0	0	UNSPECIFIED	0	0
8543	2	0	2	1	1	PROVIRAL_AND_ANTIVIRAL	0	0
10450	1	0	1	1	0	ANTIVIRAL	-1	1
151230	3	1	2	1	1	PROVIRAL_AND_ANTIVIRAL	0	0
6453	1	1	0	0	0	UNSPECIFIED	0	0
2857	0	0	0	0	0	UNSPECIFIED	0	0
840	0	0	0	0	0	UNSPECIFIED	0	0
51155	3	2	1	0	1	PROVIRAL	1	1
528	4	3	1	1	0	ANTIVIRAL	-1	1
23086	1	0	1	1	0	ANTIVIRAL	-1	1
9847	2	2	0	0	0	UNSPECIFIED	0	0
5292	3	2	1	1	0	ANTIVIRAL	-1	1
55259	0	0	0	0	0	UNSPECIFIED	0	0
3957	5	1	4	2	2	PROVIRAL_AND_ANTIVIRAL	0	0
10397	4	1	3	1	2	PROVIRAL_AND_ANTIVIRAL	0.333333333	1
55361	1	1	0	0	0	UNSPECIFIED	0	0
130535	3	2	1	1	0	ANTIVIRAL	-1	1
79083	1	1	0	0	0	UNSPECIFIED	0	0
29090	2	0	2	1	1	PROVIRAL_AND_ANTIVIRAL	0	0
1131	0	0	0	0	0	UNSPECIFIED	0	0
8721	0	0	0	0	0	UNSPECIFIED	0	0
222553	2	1	1	1	0	ANTIVIRAL	-1	1
126969	4	1	3	2	1	PROVIRAL_AND_ANTIVIRAL	-0.333333333	1
513	2	2	0	0	0	UNSPECIFIED	0	0
27339	2	1	1	0	1	PROVIRAL	1	1
150771	3	2	1	1	0	ANTIVIRAL	-1	1
8313	0	0	0	0	0	UNSPECIFIED	0	0
196951	1	0	1	1	0	ANTIVIRAL	-1	1
9063	3	2	1	1	0	ANTIVIRAL	-1	1
388272	4	3	1	1	0	ANTIVIRAL	-1	1
3347	0	0	0	0	0	UNSPECIFIED	0	0
9015	5	3	2	0	2	PROVIRAL	1	2
8608	2	2	0	0	0	UNSPECIFIED	0	0
8867	3	2	1	1	0	ANTIVIRAL	-1	1
26227	1	0	1	0	1	PROVIRAL	1	1
5981	4	3	1	0	1	PROVIRAL	1	1
201161	4	2	2	2	0	ANTIVIRAL	-1	2
149643	1	0	1	0	1	PROVIRAL	1	1
57646	3	2	1	1	0	ANTIVIRAL	-1	1
54954	0	0	0	0	0	UNSPECIFIED	0	0
84953	1	0	1	1	0	ANTIVIRAL	-1	1
3516	3	1	2	0	2	PROVIRAL	1	2
660	0	0	0	0	0	UNSPECIFIED	0	0
3087	4	1	3	0	3	PROVIRAL	1	3
8558	1	0	1	0	1	PROVIRAL	1	1
116254	3	1	2	2	0	ANTIVIRAL	-1	2
57599	3	3	0	0	0	UNSPECIFIED	0	0
100131733	0	0	0	0	0	UNSPECIFIED	0	0
9128	0	0	0	0	0	UNSPECIFIED	0	0
92675	0	0	0	0	0	UNSPECIFIED	0	0
10236	0	0	0	0	0	UNSPECIFIED	0	0
200186	0	0	0	0	0	UNSPECIFIED	0	0
151534	0	0	0	0	0	UNSPECIFIED	0	0
350	5	2	3	0	3	PROVIRAL	1	3
2842	2	0	2	0	2	PROVIRAL	1	2
11332	3	2	1	0	1	PROVIRAL	1	1
4919	0	0	0	0	0	UNSPECIFIED	0	0
85395	2	1	1	1	0	ANTIVIRAL	-1	1
10175	0	0	0	0	0	UNSPECIFIED	0	0
6241	4	3	1	0	1	PROVIRAL	1	1
51703	3	0	3	1	2	PROVIRAL_AND_ANTIVIRAL	0.333333333	1
56897	2	0	2	2	0	ANTIVIRAL	-1	2
29103	3	0	3	2	1	PROVIRAL_AND_ANTIVIRAL	-0.333333333	1
4616	4	3	1	1	0	ANTIVIRAL	-1	1
3026	5	1	4	1	3	PROVIRAL_AND_ANTIVIRAL	0.5	2
134430	2	1	1	1	0	ANTIVIRAL	-1	1
72	0	0	0	0	0	UNSPECIFIED	0	0
677838	1	0	1	0	1	PROVIRAL	1	1
28641	0	0	0	0	0	UNSPECIFIED	0	0
1982	1	1	0	0	0	UNSPECIFIED	0	0
27079	2	1	1	1	0	ANTIVIRAL	-1	1
26984	3	2	1	1	0	ANTIVIRAL	-1	1
2597	0	0	0	0	0	UNSPECIFIED	0	0
114960	1	1	0	0	0	UNSPECIFIED	0	0
317649	1	0	1	1	0	ANTIVIRAL	-1	1
375061	0	0	0	0	0	UNSPECIFIED	0	0
6195	3	2	1	1	0	ANTIVIRAL	-1	1
80310	2	0	2	0	2	PROVIRAL	1	2
1670	0	0	0	0	0	UNSPECIFIED	0	0
168544	0	0	0	0	0	UNSPECIFIED	0	0
6640	3	3	0	0	0	UNSPECIFIED	0	0
8882	1	0	1	1	0	ANTIVIRAL	-1	1
1244	2	0	2	1	1	PROVIRAL_AND_ANTIVIRAL	0	0
4707	0	0	0	0	0	UNSPECIFIED	0	0
6407	0	0	0	0	0	UNSPECIFIED	0	0
5702	3	2	1	0	1	PROVIRAL	1	1
442213	0	0	0	0	0	UNSPECIFIED	0	0
3908	0	0	0	0	0	UNSPECIFIED	0	0
675	5	3	2	1	1	PROVIRAL_AND_ANTIVIRAL	0	0
3385	5	3	2	0	2	PROVIRAL	1	2
80196	1	0	1	1	0	ANTIVIRAL	-1	1
84101	1	0	1	1	0	ANTIVIRAL	-1	1
51660	1	0	1	0	1	PROVIRAL	1	1
147686	2	0	2	0	2	PROVIRAL	1	2
54899	4	3	1	1	0	ANTIVIRAL	-1	1
8852	0	0	0	0	0	UNSPECIFIED	0	0
10352	3	2	1	1	0	ANTIVIRAL	-1	1
3170	2	0	2	0	2	PROVIRAL	1	2
5457	1	0	1	1	0	ANTIVIRAL	-1	1
5660	1	0	1	0	1	PROVIRAL	1	1
79622	4	3	1	0	1	PROVIRAL	1	1
26574	1	0	1	1	0	ANTIVIRAL	-1	1
7205	2	0	2	1	1	PROVIRAL_AND_ANTIVIRAL	0	0
65055	6	2	4	3	1	PROVIRAL_AND_ANTIVIRAL	-0.5	2
84246	2	1	1	1	0	ANTIVIRAL	-1	1
284439	2	1	1	0	1	PROVIRAL	1	1
8475	2	1	1	0	1	PROVIRAL	1	1
283951	1	0	1	1	0	ANTIVIRAL	-1	1
123264	4	1	3	1	2	PROVIRAL_AND_ANTIVIRAL	0.333333333	1
5318	2	0	2	1	1	PROVIRAL_AND_ANTIVIRAL	0	0
22885	2	1	1	1	0	ANTIVIRAL	-1	1
100131211	2	0	2	0	2	PROVIRAL	1	2
140687	0	0	0	0	0	UNSPECIFIED	0	0
56923	2	2	0	0	0	UNSPECIFIED	0	0
57185	1	0	1	1	0	ANTIVIRAL	-1	1
26689	1	1	0	0	0	UNSPECIFIED	0	0
25807	1	0	1	0	1	PROVIRAL	1	1
26523	0	0	0	0	0	UNSPECIFIED	0	0
11034	3	1	2	2	0	ANTIVIRAL	-1	2
23637	2	2	0	0	0	UNSPECIFIED	0	0
9406	2	1	1	1	0	ANTIVIRAL	-1	1
4218	2	2	0	0	0	UNSPECIFIED	0	0
4772	1	0	1	1	0	ANTIVIRAL	-1	1
11264	3	2	1	0	1	PROVIRAL	1	1
4062	0	0	0	0	0	UNSPECIFIED	0	0
7221	1	1	0	0	0	UNSPECIFIED	0	0
79838	0	0	0	0	0	UNSPECIFIED	0	0
2352	0	0	0	0	0	UNSPECIFIED	0	0
6836	3	2	1	0	1	PROVIRAL	1	1
54993	1	0	1	0	1	PROVIRAL	1	1
2521	2	0	2	1	1	PROVIRAL_AND_ANTIVIRAL	0	0
221496	2	0	2	2	0	ANTIVIRAL	-1	2
51096	3	1	2	1	1	PROVIRAL_AND_ANTIVIRAL	0	0
57168	1	0	1	1	0	ANTIVIRAL	-1	1
219	2	1	1	1	0	ANTIVIRAL	-1	1
170691	1	0	1	1	0	ANTIVIRAL	-1	1
51643	1	0	1	0	1	PROVIRAL	1	1
10955	0	0	0	0	0	UNSPECIFIED	0	0
6625	1	0	1	0	1	PROVIRAL	1	1
2582	3	1	2	0	2	PROVIRAL	1	2
5031	0	0	0	0	0	UNSPECIFIED	0	0
80762	2	0	2	2	0	ANTIVIRAL	-1	2
115701	8	3	5	1	4	PROVIRAL_AND_ANTIVIRAL	0.6	3
10495	2	1	1	1	0	ANTIVIRAL	-1	1
56654	3	0	3	3	0	ANTIVIRAL	-1	3
390064	1	1	0	0	0	UNSPECIFIED	0	0
79053	0	0	0	0	0	UNSPECIFIED	0	0
51474	2	0	2	2	0	ANTIVIRAL	-1	2
6301	4	2	2	2	0	ANTIVIRAL	-1	2
81790	5	2	3	2	1	PROVIRAL_AND_ANTIVIRAL	-0.333333333	1
25988	0	0	0	0	0	UNSPECIFIED	0	0
7850	0	0	0	0	0	UNSPECIFIED	0	0
55964	2	1	1	1	0	ANTIVIRAL	-1	1
6331	1	1	0	0	0	UNSPECIFIED	0	0
199857	0	0	0	0	0	UNSPECIFIED	0	0
2205	1	1	0	0	0	UNSPECIFIED	0	0
7466	4	2	2	0	2	PROVIRAL	1	2
4843	0	0	0	0	0	UNSPECIFIED	0	0
7405	4	3	1	1	0	ANTIVIRAL	-1	1
3576	4	1	3	2	1	PROVIRAL_AND_ANTIVIRAL	-0.333333333	1
26278	5	2	3	1	2	PROVIRAL_AND_ANTIVIRAL	0.333333333	1
2258	1	0	1	1	0	ANTIVIRAL	-1	1
22915	0	0	0	0	0	UNSPECIFIED	0	0
28978	2	1	1	0	1	PROVIRAL	1	1
889	3	3	0	0	0	UNSPECIFIED	0	0
10642	1	0	1	0	1	PROVIRAL	1	1
79673	3	2	1	0	1	PROVIRAL	1	1
23132	0	0	0	0	0	UNSPECIFIED	0	0
9862	3	2	1	1	0	ANTIVIRAL	-1	1
25820	2	2	0	0	0	UNSPECIFIED	0	0
23	0	0	0	0	0	UNSPECIFIED	0	0
57142	1	0	1	0	1	PROVIRAL	1	1
79890	2	1	1	1	0	ANTIVIRAL	-1	1
285203	4	3	1	1	0	ANTIVIRAL	-1	1
138241	3	3	0	0	0	UNSPECIFIED	0	0
1655	1	1	0	0	0	UNSPECIFIED	0	0
153478	0	0	0	0	0	UNSPECIFIED	0	0
27241	1	0	1	1	0	ANTIVIRAL	-1	1
3837	2	1	1	0	1	PROVIRAL	1	1
6885	2	2	0	0	0	UNSPECIFIED	0	0
5747	2	2	0	0	0	UNSPECIFIED	0	0
139886	1	0	1	1	0	ANTIVIRAL	-1	1
2548	2	1	1	0	1	PROVIRAL	1	1
25854	1	1	0	0	0	UNSPECIFIED	0	0
4233	1	0	1	0	1	PROVIRAL	1	1
120379	1	0	1	1	0	ANTIVIRAL	-1	1
2487	0	0	0	0	0	UNSPECIFIED	0	0
55622	3	2	1	1	0	ANTIVIRAL	-1	1
2043	1	0	1	1	0	ANTIVIRAL	-1	1
6591	1	0	1	1	0	ANTIVIRAL	-1	1
10695	3	2	1	0	1	PROVIRAL	1	1
11249	0	0	0	0	0	UNSPECIFIED	0	0
9828	0	0	0	0	0	UNSPECIFIED	0	0
51491	3	1	2	1	1	PROVIRAL_AND_ANTIVIRAL	0	0
54920	1	1	0	0	0	UNSPECIFIED	0	0
6546	0	0	0	0	0	UNSPECIFIED	0	0
4047	1	0	1	0	1	PROVIRAL	1	1
23175	3	3	0	0	0	UNSPECIFIED	0	0
79370	1	0	1	1	0	ANTIVIRAL	-1	1
9241	1	0	1	1	0	ANTIVIRAL	-1	1
28931	0	0	0	0	0	UNSPECIFIED	0	0
144577	1	1	0	0	0	UNSPECIFIED	0	0
284346	2	2	0	0	0	UNSPECIFIED	0	0
26608	0	0	0	0	0	UNSPECIFIED	0	0
79711	4	2	2	1	1	PROVIRAL_AND_ANTIVIRAL	0	0
25837	2	2	0	0	0	UNSPECIFIED	0	0
56114	0	0	0	0	0	UNSPECIFIED	0	0
1278	5	2	3	0	3	PROVIRAL	1	3
54903	1	0	1	1	0	ANTIVIRAL	-1	1
10137	1	0	1	1	0	ANTIVIRAL	-1	1
2958	0	0	0	0	0	UNSPECIFIED	0	0
2879	1	0	1	0	1	PROVIRAL	1	1
51557	3	0	3	1	2	PROVIRAL_AND_ANTIVIRAL	0.333333333	1
6731	1	1	0	0	0	UNSPECIFIED	0	0
54103	4	3	1	0	1	PROVIRAL	1	1
1360	0	0	0	0	0	UNSPECIFIED	0	0
2665	0	0	0	0	0	UNSPECIFIED	0	0
727957	2	1	1	1	0	ANTIVIRAL	-1	1
256356	0	0	0	0	0	UNSPECIFIED	0	0
8803	4	2	2	2	0	ANTIVIRAL	-1	2
9568	0	0	0	0	0	UNSPECIFIED	0	0
28512	4	3	1	0	1	PROVIRAL	1	1
27301	2	2	0	0	0	UNSPECIFIED	0	0
55090	1	0	1	1	0	ANTIVIRAL	-1	1
51282	1	1	0	0	0	UNSPECIFIED	0	0
6927	2	1	1	0	1	PROVIRAL	1	1
10062	4	2	2	0	2	PROVIRAL	1	2
1869	2	2	0	0	0	UNSPECIFIED	0	0
1345	1	1	0	0	0	UNSPECIFIED	0	0
727936	2	1	1	1	0	ANTIVIRAL	-1	1
83992	3	1	2	2	0	ANTIVIRAL	-1	2
27113	1	1	0	0	0	UNSPECIFIED	0	0
1195	4	3	1	0	1	PROVIRAL	1	1
116113	1	1	0	0	0	UNSPECIFIED	0	0
152404	1	0	1	1	0	ANTIVIRAL	-1	1
6256	3	1	2	0	2	PROVIRAL	1	2
9553	0	0	0	0	0	UNSPECIFIED	0	0
11102	2	0	2	2	0	ANTIVIRAL	-1	2
80227	1	0	1	0	1	PROVIRAL	1	1
58490	3	2	1	1	0	ANTIVIRAL	-1	1
2058	2	2	0	0	0	UNSPECIFIED	0	0
51363	5	3	2	2	0	ANTIVIRAL	-1	2
84881	1	0	1	1	0	ANTIVIRAL	-1	1
3660	1	0	1	0	1	PROVIRAL	1	1
79726	0	0	0	0	0	UNSPECIFIED	0	0
11000	2	1	1	1	0	ANTIVIRAL	-1	1
8460	4	2	2	1	1	PROVIRAL_AND_ANTIVIRAL	0	0
11234	2	2	0	0	0	UNSPECIFIED	0	0
10024	3	2	1	0	1	PROVIRAL	1	1
730456	0	0	0	0	0	UNSPECIFIED	0	0
9783	2	1	1	1	0	ANTIVIRAL	-1	1
80010	3	2	1	0	1	PROVIRAL	1	1
9907	1	0	1	0	1	PROVIRAL	1	1
2782	1	0	1	0	1	PROVIRAL	1	1
10435	1	0	1	1	0	ANTIVIRAL	-1	1
55824	4	3	1	1	0	ANTIVIRAL	-1	1
1375	4	2	2	2	0	ANTIVIRAL	-1	2
51720	2	2	0	0	0	UNSPECIFIED	0	0
23269	2	2	0	0	0	UNSPECIFIED	0	0
57544	3	2	1	1	0	ANTIVIRAL	-1	1
84263	1	0	1	0	1	PROVIRAL	1	1
4552	1	0	1	0	1	PROVIRAL	1	1
6286	5	2	3	2	1	PROVIRAL_AND_ANTIVIRAL	-0.333333333	1
147948	0	0	0	0	0	UNSPECIFIED	0	0
55268	2	1	1	0	1	PROVIRAL	1	1
10989	0	0	0	0	0	UNSPECIFIED	0	0
23162	0	0	0	0	0	UNSPECIFIED	0	0
252983	3	2	1	0	1	PROVIRAL	1	1
7375	0	0	0	0	0	UNSPECIFIED	0	0
10544	1	0	1	1	0	ANTIVIRAL	-1	1
56983	3	1	2	1	1	PROVIRAL_AND_ANTIVIRAL	0	0
79183	0	0	0	0	0	UNSPECIFIED	0	0
4153	2	0	2	1	1	PROVIRAL_AND_ANTIVIRAL	0	0
1455	1	1	0	0	0	UNSPECIFIED	0	0
196383	3	1	2	1	1	PROVIRAL_AND_ANTIVIRAL	0	0
6041	1	0	1	1	0	ANTIVIRAL	-1	1
10902	2	1	1	0	1	PROVIRAL	1	1
3140	2	2	0	0	0	UNSPECIFIED	0	0
90462	3	2	1	1	0	ANTIVIRAL	-1	1
22992	1	0	1	0	1	PROVIRAL	1	1
9583	1	0	1	0	1	PROVIRAL	1	1
2483	1	1	0	0	0	UNSPECIFIED	0	0
2273	1	0	1	1	0	ANTIVIRAL	-1	1
79363	0	0	0	0	0	UNSPECIFIED	0	0
51164	2	1	1	1	0	ANTIVIRAL	-1	1
7326	0	0	0	0	0	UNSPECIFIED	0	0
27258	1	1	0	0	0	UNSPECIFIED	0	0
4145	1	0	1	1	0	ANTIVIRAL	-1	1
54963	2	0	2	1	1	PROVIRAL_AND_ANTIVIRAL	0	0
51527	3	2	1	1	0	ANTIVIRAL	-1	1
51608	0	0	0	0	0	UNSPECIFIED	0	0
29945	3	1	2	0	2	PROVIRAL	1	2
205251	3	1	2	0	2	PROVIRAL	1	2
64965	3	1	2	1	1	PROVIRAL_AND_ANTIVIRAL	0	0
56478	0	0	0	0	0	UNSPECIFIED	0	0
163081	3	2	1	1	0	ANTIVIRAL	-1	1
83892	0	0	0	0	0	UNSPECIFIED	0	0
9765	3	3	0	0	0	UNSPECIFIED	0	0
3561	1	0	1	1	0	ANTIVIRAL	-1	1
56914	1	1	0	0	0	UNSPECIFIED	0	0
57480	5	3	2	1	1	PROVIRAL_AND_ANTIVIRAL	0	0
56252	1	0	1	1	0	ANTIVIRAL	-1	1
440465	3	3	0	0	0	UNSPECIFIED	0	0
754	0	0	0	0	0	UNSPECIFIED	0	0
10092	1	1	0	0	0	UNSPECIFIED	0	0
54976	4	3	1	0	1	PROVIRAL	1	1
10285	0	0	0	0	0	UNSPECIFIED	0	0
79943	1	0	1	1	0	ANTIVIRAL	-1	1
7756	0	0	0	0	0	UNSPECIFIED	0	0
54733	1	0	1	1	0	ANTIVIRAL	-1	1
596	0	0	0	0	0	UNSPECIFIED	0	0
80863	2	2	0	0	0	UNSPECIFIED	0	0
84106	0	0	0	0	0	UNSPECIFIED	0	0
50807	1	1	0	0	0	UNSPECIFIED	0	0
192669	4	3	1	1	0	ANTIVIRAL	-1	1
2635	2	0	2	2	0	ANTIVIRAL	-1	2
643085	0	0	0	0	0	UNSPECIFIED	0	0
22837	3	1	2	0	2	PROVIRAL	1	2
388962	2	2	0	0	0	UNSPECIFIED	0	0
157739	1	1	0	0	0	UNSPECIFIED	0	0
159091	0	0	0	0	0	UNSPECIFIED	0	0
23235	0	0	0	0	0	UNSPECIFIED	0	0
284086	0	0	0	0	0	UNSPECIFIED	0	0
5382	0	0	0	0	0	UNSPECIFIED	0	0
51312	4	1	3	2	1	PROVIRAL_AND_ANTIVIRAL	-0.333333333	1
728723	1	1	0	0	0	UNSPECIFIED	0	0
161253	0	0	0	0	0	UNSPECIFIED	0	0
87	1	0	1	1	0	ANTIVIRAL	-1	1
6651	2	1	1	1	0	ANTIVIRAL	-1	1
124590	2	2	0	0	0	UNSPECIFIED	0	0
64118	5	3	2	1	1	PROVIRAL_AND_ANTIVIRAL	0	0
9162	0	0	0	0	0	UNSPECIFIED	0	0
415	3	2	1	0	1	PROVIRAL	1	1
1048	0	0	0	0	0	UNSPECIFIED	0	0
79786	2	1	1	1	0	ANTIVIRAL	-1	1
9843	5	0	5	3	2	PROVIRAL_AND_ANTIVIRAL	-0.2	1
5562	3	2	1	0	1	PROVIRAL	1	1
2160	1	0	1	0	1	PROVIRAL	1	1
55164	1	0	1	1	0	ANTIVIRAL	-1	1
83452	4	2	2	1	1	PROVIRAL_AND_ANTIVIRAL	0	0
9667	0	0	0	0	0	UNSPECIFIED	0	0
5732	1	0	1	1	0	ANTIVIRAL	-1	1
81706	4	0	4	1	3	PROVIRAL_AND_ANTIVIRAL	0.5	2
9500	2	1	1	1	0	ANTIVIRAL	-1	1
10465	2	0	2	1	1	PROVIRAL_AND_ANTIVIRAL	0	0
134728	2	1	1	1	0	ANTIVIRAL	-1	1
85458	1	0	1	0	1	PROVIRAL	1	1
259296	0	0	0	0	0	UNSPECIFIED	0	0
4967	0	0	0	0	0	UNSPECIFIED	0	0
55854	3	3	0	0	0	UNSPECIFIED	0	0
92922	1	0	1	1	0	ANTIVIRAL	-1	1
7741	1	0	1	1	0	ANTIVIRAL	-1	1
60489	0	0	0	0	0	UNSPECIFIED	0	0
83440	0	0	0	0	0	UNSPECIFIED	0	0
51750	1	1	0	0	0	UNSPECIFIED	0	0
11015	3	1	2	1	1	PROVIRAL_AND_ANTIVIRAL	0	0
126272	1	1	0	0	0	UNSPECIFIED	0	0
1443	1	1	0	0	0	UNSPECIFIED	0	0
23471	4	2	2	1	1	PROVIRAL_AND_ANTIVIRAL	0	0
94026	1	1	0	0	0	UNSPECIFIED	0	0
79012	0	0	0	0	0	UNSPECIFIED	0	0
9342	1	0	1	1	0	ANTIVIRAL	-1	1
2013	3	1	2	2	0	ANTIVIRAL	-1	2
57338	1	0	1	1	0	ANTIVIRAL	-1	1
91746	3	3	0	0	0	UNSPECIFIED	0	0
80306	1	0	1	0	1	PROVIRAL	1	1
497661	2	0	2	1	1	PROVIRAL_AND_ANTIVIRAL	0	0
23192	1	1	0	0	0	UNSPECIFIED	0	0
79094	5	2	3	1	2	PROVIRAL_AND_ANTIVIRAL	0.333333333	1
144455	2	0	2	1	1	PROVIRAL_AND_ANTIVIRAL	0	0
54814	1	1	0	0	0	UNSPECIFIED	0	0
6146	1	0	1	0	1	PROVIRAL	1	1
81537	5	3	2	2	0	ANTIVIRAL	-1	2
10009	2	1	1	1	0	ANTIVIRAL	-1	1
268	1	0	1	1	0	ANTIVIRAL	-1	1
255743	5	2	3	1	2	PROVIRAL_AND_ANTIVIRAL	0.333333333	1
79603	3	1	2	0	2	PROVIRAL	1	2
4738	0	0	0	0	0	UNSPECIFIED	0	0
5966	3	3	0	0	0	UNSPECIFIED	0	0
10714	2	0	2	1	1	PROVIRAL_AND_ANTIVIRAL	0	0
7145	1	0	1	0	1	PROVIRAL	1	1
9926	3	1	2	1	1	PROVIRAL_AND_ANTIVIRAL	0	0
136647	2	0	2	0	2	PROVIRAL	1	2
1802	4	2	2	1	1	PROVIRAL_AND_ANTIVIRAL	0	0
64225	2	2	0	0	0	UNSPECIFIED	0	0
4338	0	0	0	0	0	UNSPECIFIED	0	0
26261	1	1	0	0	0	UNSPECIFIED	0	0
284161	1	0	1	1	0	ANTIVIRAL	-1	1
55147	1	0	1	1	0	ANTIVIRAL	-1	1
55332	5	2	3	1	2	PROVIRAL_AND_ANTIVIRAL	0.333333333	1
6320	2	1	1	1	0	ANTIVIRAL	-1	1
396	3	2	1	0	1	PROVIRAL	1	1
148418	2	0	2	2	0	ANTIVIRAL	-1	2
7021	0	0	0	0	0	UNSPECIFIED	0	0
126353	2	1	1	1	0	ANTIVIRAL	-1	1
51001	2	0	2	1	1	PROVIRAL_AND_ANTIVIRAL	0	0
2729	3	2	1	1	0	ANTIVIRAL	-1	1
143879	1	1	0	0	0	UNSPECIFIED	0	0
9697	1	0	1	0	1	PROVIRAL	1	1
57561	4	2	2	0	2	PROVIRAL	1	2
335	3	2	1	0	1	PROVIRAL	1	1
57608	4	0	4	0	4	PROVIRAL	1	4
348180	3	1	2	0	2	PROVIRAL	1	2
60680	1	0	1	1	0	ANTIVIRAL	-1	1
152573	0	0	0	0	0	UNSPECIFIED	0	0
5887	0	0	0	0	0	UNSPECIFIED	0	0
79752	4	3	1	1	0	ANTIVIRAL	-1	1
10318	1	1	0	0	0	UNSPECIFIED	0	0
7100	0	0	0	0	0	UNSPECIFIED	0	0
89849	0	0	0	0	0	UNSPECIFIED	0	0
117157	0	0	0	0	0	UNSPECIFIED	0	0
5592	0	0	0	0	0	UNSPECIFIED	0	0
656	0	0	0	0	0	UNSPECIFIED	0	0
196294	0	0	0	0	0	UNSPECIFIED	0	0
55777	2	1	1	0	1	PROVIRAL	1	1
58528	2	2	0	0	0	UNSPECIFIED	0	0
339344	2	2	0	0	0	UNSPECIFIED	0	0
153339	1	0	1	0	1	PROVIRAL	1	1
84064	0	0	0	0	0	UNSPECIFIED	0	0
9278	1	1	0	0	0	UNSPECIFIED	0	0
65999	4	2	2	0	2	PROVIRAL	1	2
81619	4	2	2	1	1	PROVIRAL_AND_ANTIVIRAL	0	0
11069	1	0	1	1	0	ANTIVIRAL	-1	1
9308	1	1	0	0	0	UNSPECIFIED	0	0
7360	4	2	2	1	1	PROVIRAL_AND_ANTIVIRAL	0	0
440193	3	1	2	0	2	PROVIRAL	1	2
4794	3	2	1	1	0	ANTIVIRAL	-1	1
7130	0	0	0	0	0	UNSPECIFIED	0	0
54823	4	3	1	0	1	PROVIRAL	1	1
388585	0	0	0	0	0	UNSPECIFIED	0	0
85477	2	0	2	2	0	ANTIVIRAL	-1	2
10808	3	1	2	2	0	ANTIVIRAL	-1	2
84924	2	2	0	0	0	UNSPECIFIED	0	0
204	2	1	1	1	0	ANTIVIRAL	-1	1
57017	1	0	1	1	0	ANTIVIRAL	-1	1
7541	0	0	0	0	0	UNSPECIFIED	0	0
254778	0	0	0	0	0	UNSPECIFIED	0	0
51397	1	1	0	0	0	UNSPECIFIED	0	0
381	2	2	0	0	0	UNSPECIFIED	0	0
9489	3	0	3	1	2	PROVIRAL_AND_ANTIVIRAL	0.333333333	1
10661	0	0	0	0	0	UNSPECIFIED	0	0
157869	0	0	0	0	0	UNSPECIFIED	0	0
5155	2	2	0	0	0	UNSPECIFIED	0	0
22996	4	0	4	3	1	PROVIRAL_AND_ANTIVIRAL	-0.5	2
91107	2	0	2	0	2	PROVIRAL	1	2
79969	1	1	0	0	0	UNSPECIFIED	0	0
199974	0	0	0	0	0	UNSPECIFIED	0	0
5921	3	3	0	0	0	UNSPECIFIED	0	0
4809	2	2	0	0	0	UNSPECIFIED	0	0
51018	2	0	2	0	2	PROVIRAL	1	2
375449	2	0	2	1	1	PROVIRAL_AND_ANTIVIRAL	0	0
284424	0	0	0	0	0	UNSPECIFIED	0	0
10564	3	3	0	0	0	UNSPECIFIED	0	0
26115	1	0	1	1	0	ANTIVIRAL	-1	1
9971	2	0	2	0	2	PROVIRAL	1	2
10420	2	0	2	1	1	PROVIRAL_AND_ANTIVIRAL	0	0
7771	3	3	0	0	0	UNSPECIFIED	0	0
302	3	1	2	1	1	PROVIRAL_AND_ANTIVIRAL	0	0
112752	1	0	1	1	0	ANTIVIRAL	-1	1
2130	0	0	0	0	0	UNSPECIFIED	0	0
54801	5	3	2	1	1	PROVIRAL_AND_ANTIVIRAL	0	0
79805	0	0	0	0	0	UNSPECIFIED	0	0
23467	3	1	2	2	0	ANTIVIRAL	-1	2
10771	3	3	0	0	0	UNSPECIFIED	0	0
6666	1	1	0	0	0	UNSPECIFIED	0	0
64601	1	1	0	0	0	UNSPECIFIED	0	0
10921	2	1	1	1	0	ANTIVIRAL	-1	1
5121	0	0	0	0	0	UNSPECIFIED	0	0
26098	2	1	1	1	0	ANTIVIRAL	-1	1
2073	4	3	1	1	0	ANTIVIRAL	-1	1
55656	6	3	3	2	1	PROVIRAL_AND_ANTIVIRAL	-0.333333333	1
91283	4	3	1	1	0	ANTIVIRAL	-1	1
9975	4	3	1	1	0	ANTIVIRAL	-1	1
80168	2	1	1	0	1	PROVIRAL	1	1
26035	3	1	2	2	0	ANTIVIRAL	-1	2
1749	1	0	1	1	0	ANTIVIRAL	-1	1
7511	1	0	1	1	0	ANTIVIRAL	-1	1
8445	4	3	1	1	0	ANTIVIRAL	-1	1
93210	1	1	0	0	0	UNSPECIFIED	0	0
9682	2	2	0	0	0	UNSPECIFIED	0	0
80127	5	3	2	0	2	PROVIRAL	1	2
23774	2	2	0	0	0	UNSPECIFIED	0	0
255919	1	1	0	0	0	UNSPECIFIED	0	0
114879	1	1	0	0	0	UNSPECIFIED	0	0
1259	2	0	2	1	1	PROVIRAL_AND_ANTIVIRAL	0	0
8788	7	3	4	1	3	PROVIRAL_AND_ANTIVIRAL	0.5	2
3399	1	1	0	0	0	UNSPECIFIED	0	0
5902	3	1	2	1	1	PROVIRAL_AND_ANTIVIRAL	0	0
84286	2	1	1	0	1	PROVIRAL	1	1
129563	0	0	0	0	0	UNSPECIFIED	0	0
56342	3	2	1	0	1	PROVIRAL	1	1
23731	1	0	1	0	1	PROVIRAL	1	1
5577	4	1	3	0	3	PROVIRAL	1	3
999	3	0	3	2	1	PROVIRAL_AND_ANTIVIRAL	-0.333333333	1
9956	2	2	0	0	0	UNSPECIFIED	0	0
135458	1	1	0	0	0	UNSPECIFIED	0	0
136541	1	1	0	0	0	UNSPECIFIED	0	0
3219	3	0	3	2	1	PROVIRAL_AND_ANTIVIRAL	-0.333333333	1
9716	1	1	0	0	0	UNSPECIFIED	0	0
25953	3	1	2	0	2	PROVIRAL	1	2
55130	1	0	1	1	0	ANTIVIRAL	-1	1
253152	2	0	2	1	1	PROVIRAL_AND_ANTIVIRAL	0	0
1903	1	0	1	1	0	ANTIVIRAL	-1	1
4635	3	1	2	0	2	PROVIRAL	1	2
92799	2	2	0	0	0	UNSPECIFIED	0	0
11162	0	0	0	0	0	UNSPECIFIED	0	0
6810	0	0	0	0	0	UNSPECIFIED	0	0
7556	3	3	0	0	0	UNSPECIFIED	0	0
51228	1	1	0	0	0	UNSPECIFIED	0	0
2175	1	0	1	0	1	PROVIRAL	1	1
51185	4	3	1	0	1	PROVIRAL	1	1
5936	3	2	1	1	0	ANTIVIRAL	-1	1
126731	1	0	1	1	0	ANTIVIRAL	-1	1
7390	4	2	2	0	2	PROVIRAL	1	2
3927	2	0	2	1	1	PROVIRAL_AND_ANTIVIRAL	0	0
22823	4	3	1	1	0	ANTIVIRAL	-1	1
79917	4	3	1	0	1	PROVIRAL	1	1
84919	2	2	0	0	0	UNSPECIFIED	0	0
4753	5	0	5	4	1	PROVIRAL_AND_ANTIVIRAL	-0.6	3
5212	0	0	0	0	0	UNSPECIFIED	0	0
23256	4	3	1	0	1	PROVIRAL	1	1
26056	2	1	1	1	0	ANTIVIRAL	-1	1
349565	1	1	0	0	0	UNSPECIFIED	0	0
79820	0	0	0	0	0	UNSPECIFIED	0	0
57471	0	0	0	0	0	UNSPECIFIED	0	0
439949	1	0	1	1	0	ANTIVIRAL	-1	1
64785	2	0	2	1	1	PROVIRAL_AND_ANTIVIRAL	0	0
146542	0	0	0	0	0	UNSPECIFIED	0	0
7066	1	1	0	0	0	UNSPECIFIED	0	0
392617	3	1	2	1	1	PROVIRAL_AND_ANTIVIRAL	0	0
6712	2	1	1	0	1	PROVIRAL	1	1
79875	3	2	1	1	0	ANTIVIRAL	-1	1
6897	4	3	1	1	0	ANTIVIRAL	-1	1
79000	0	0	0	0	0	UNSPECIFIED	0	0
85360	1	0	1	1	0	ANTIVIRAL	-1	1
79441	3	2	1	0	1	PROVIRAL	1	1
5800	0	0	0	0	0	UNSPECIFIED	0	0
9990	0	0	0	0	0	UNSPECIFIED	0	0
93953	4	2	2	0	2	PROVIRAL	1	2
151	1	1	0	0	0	UNSPECIFIED	0	0
2823	1	0	1	1	0	ANTIVIRAL	-1	1
8687	0	0	0	0	0	UNSPECIFIED	0	0
54784	3	2	1	1	0	ANTIVIRAL	-1	1
10906	0	0	0	0	0	UNSPECIFIED	0	0
23480	1	0	1	0	1	PROVIRAL	1	1
1783	3	3	0	0	0	UNSPECIFIED	0	0
55181	2	1	1	1	0	ANTIVIRAL	-1	1
8638	1	1	0	0	0	UNSPECIFIED	0	0
9941	0	0	0	0	0	UNSPECIFIED	0	0
8343	3	1	2	0	2	PROVIRAL	1	2
1312	3	0	3	3	0	ANTIVIRAL	-1	3
9451	3	2	1	0	1	PROVIRAL	1	1
30845	2	1	1	1	0	ANTIVIRAL	-1	1
83871	3	1	2	0	2	PROVIRAL	1	2
27143	1	0	1	1	0	ANTIVIRAL	-1	1
57060	2	0	2	0	2	PROVIRAL	1	2
23039	0	0	0	0	0	UNSPECIFIED	0	0
54886	5	2	3	0	3	PROVIRAL	1	3
51035	0	0	0	0	0	UNSPECIFIED	0	0
25940	1	0	1	1	0	ANTIVIRAL	-1	1
80728	0	0	0	0	0	UNSPECIFIED	0	0
84967	3	2	1	1	0	ANTIVIRAL	-1	1
1519	2	0	2	1	1	PROVIRAL_AND_ANTIVIRAL	0	0
26145	1	1	0	0	0	UNSPECIFIED	0	0
3625	1	0	1	1	0	ANTIVIRAL	-1	1
10744	1	1	0	0	0	UNSPECIFIED	0	0
3257	0	0	0	0	0	UNSPECIFIED	0	0
10367	0	0	0	0	0	UNSPECIFIED	0	0
24146	0	0	0	0	0	UNSPECIFIED	0	0
4357	3	2	1	0	1	PROVIRAL	1	1
378938	3	2	1	0	1	PROVIRAL	1	1
163050	4	3	1	0	1	PROVIRAL	1	1
286204	0	0	0	0	0	UNSPECIFIED	0	0
9655	2	2	0	0	0	UNSPECIFIED	0	0
7447	4	1	3	0	3	PROVIRAL	1	3
9260	2	2	0	0	0	UNSPECIFIED	0	0
84376	4	3	1	1	0	ANTIVIRAL	-1	1
91612	2	1	1	1	0	ANTIVIRAL	-1	1
25871	3	3	0	0	0	UNSPECIFIED	0	0
55794	0	0	0	0	0	UNSPECIFIED	0	0
4199	4	2	2	1	1	PROVIRAL_AND_ANTIVIRAL	0	0
6565	1	1	0	0	0	UNSPECIFIED	0	0
51690	3	2	1	0	1	PROVIRAL	1	1
79663	4	3	1	1	0	ANTIVIRAL	-1	1
132660	2	1	1	1	0	ANTIVIRAL	-1	1
5626	1	1	0	0	0	UNSPECIFIED	0	0
53405	0	0	0	0	0	UNSPECIFIED	0	0
149076	1	1	0	0	0	UNSPECIFIED	0	0
9731	0	0	0	0	0	UNSPECIFIED	0	0
7296	1	1	0	0	0	UNSPECIFIED	0	0
3705	3	2	1	1	0	ANTIVIRAL	-1	1
255520	3	1	2	1	1	PROVIRAL_AND_ANTIVIRAL	0	0
121551	1	0	1	1	0	ANTIVIRAL	-1	1
64764	1	0	1	0	1	PROVIRAL	1	1
29988	1	0	1	0	1	PROVIRAL	1	1
145853	0	0	0	0	0	UNSPECIFIED	0	0
145581	0	0	0	0	0	UNSPECIFIED	0	0
23514	1	1	0	0	0	UNSPECIFIED	0	0
1850	4	2	2	1	1	PROVIRAL_AND_ANTIVIRAL	0	0
51138	2	1	1	1	0	ANTIVIRAL	-1	1
23299	0	0	0	0	0	UNSPECIFIED	0	0
26595	0	0	0	0	0	UNSPECIFIED	0	0
57403	4	3	1	1	0	ANTIVIRAL	-1	1
8848	0	0	0	0	0	UNSPECIFIED	0	0
115196	2	2	0	0	0	UNSPECIFIED	0	0
54454	3	3	0	0	0	UNSPECIFIED	0	0
10221	1	1	0	0	0	UNSPECIFIED	0	0
10525	3	1	2	0	2	PROVIRAL	1	2
85365	1	0	1	0	1	PROVIRAL	1	1
10107	0	0	0	0	0	UNSPECIFIED	0	0
185	3	0	3	1	2	PROVIRAL_AND_ANTIVIRAL	0.333333333	1
125206	0	0	0	0	0	UNSPECIFIED	0	0
2224	1	0	1	0	1	PROVIRAL	1	1
908	0	0	0	0	0	UNSPECIFIED	0	0
23098	1	1	0	0	0	UNSPECIFIED	0	0
51069	2	1	1	1	0	ANTIVIRAL	-1	1
729967	2	1	1	1	0	ANTIVIRAL	-1	1
55837	3	2	1	1	0	ANTIVIRAL	-1	1
51733	1	0	1	0	1	PROVIRAL	1	1
641	2	1	1	0	1	PROVIRAL	1	1
4342	0	0	0	0	0	UNSPECIFIED	0	0
55096	0	0	0	0	0	UNSPECIFIED	0	0
64216	4	2	2	0	2	PROVIRAL	1	2
1116	0	0	0	0	0	UNSPECIFIED	0	0
3938	2	1	1	1	0	ANTIVIRAL	-1	1
3185	2	0	2	2	0	ANTIVIRAL	-1	2
51635	2	0	2	1	1	PROVIRAL_AND_ANTIVIRAL	0	0
59277	6	3	3	2	1	PROVIRAL_AND_ANTIVIRAL	-0.333333333	1
26355	1	1	0	0	0	UNSPECIFIED	0	0
4719	2	1	1	0	1	PROVIRAL	1	1
64794	0	0	0	0	0	UNSPECIFIED	0	0
220972	0	0	0	0	0	UNSPECIFIED	0	0
64135	1	1	0	0	0	UNSPECIFIED	0	0
116832	2	1	1	1	0	ANTIVIRAL	-1	1
57715	3	2	1	0	1	PROVIRAL	1	1
54521	3	2	1	1	0	ANTIVIRAL	-1	1
90736	1	0	1	1	0	ANTIVIRAL	-1	1
1832	3	2	1	1	0	ANTIVIRAL	-1	1
404217	3	3	0	0	0	UNSPECIFIED	0	0
27130	0	0	0	0	0	UNSPECIFIED	0	0
136853	0	0	0	0	0	UNSPECIFIED	0	0
81839	1	0	1	1	0	ANTIVIRAL	-1	1
57501	0	0	0	0	0	UNSPECIFIED	0	0
55764	0	0	0	0	0	UNSPECIFIED	0	0
9421	2	0	2	1	1	PROVIRAL_AND_ANTIVIRAL	0	0
79027	2	2	0	0	0	UNSPECIFIED	0	0
23531	2	1	1	0	1	PROVIRAL	1	1
388815	0	0	0	0	0	UNSPECIFIED	0	0
10194	2	0	2	2	0	ANTIVIRAL	-1	2
2028	3	2	1	0	1	PROVIRAL	1	1
113178	2	2	0	0	0	UNSPECIFIED	0	0
147495	0	0	0	0	0	UNSPECIFIED	0	0
55699	0	0	0	0	0	UNSPECIFIED	0	0
7699	4	3	1	1	0	ANTIVIRAL	-1	1
80142	3	2	1	0	1	PROVIRAL	1	1
50939	0	0	0	0	0	UNSPECIFIED	0	0
10044	0	0	0	0	0	UNSPECIFIED	0	0
3595	0	0	0	0	0	UNSPECIFIED	0	0
56961	4	2	2	0	2	PROVIRAL	1	2
120071	1	1	0	0	0	UNSPECIFIED	0	0
6610	1	1	0	0	0	UNSPECIFIED	0	0
29890	1	1	0	0	0	UNSPECIFIED	0	0
126119	1	1	0	0	0	UNSPECIFIED	0	0
7345	2	0	2	0	2	PROVIRAL	1	2
127253	4	3	1	1	0	ANTIVIRAL	-1	1
121274	2	0	2	2	0	ANTIVIRAL	-1	2
196743	2	1	1	0	1	PROVIRAL	1	1
150379	0	0	0	0	0	UNSPECIFIED	0	0
3200	2	1	1	0	1	PROVIRAL	1	1
5770	1	0	1	1	0	ANTIVIRAL	-1	1
2491	1	0	1	1	0	ANTIVIRAL	-1	1
5273	0	0	0	0	0	UNSPECIFIED	0	0
23710	5	3	2	0	2	PROVIRAL	1	2
6595	1	0	1	1	0	ANTIVIRAL	-1	1
80758	1	1	0	0	0	UNSPECIFIED	0	0
4862	1	0	1	0	1	PROVIRAL	1	1
916	1	1	0	0	0	UNSPECIFIED	0	0
7478	0	0	0	0	0	UNSPECIFIED	0	0
79415	1	1	0	0	0	UNSPECIFIED	0	0
4323	1	0	1	1	0	ANTIVIRAL	-1	1
26039	4	3	1	1	0	ANTIVIRAL	-1	1
23286	4	2	2	1	1	PROVIRAL_AND_ANTIVIRAL	0	0
55023	3	3	0	0	0	UNSPECIFIED	0	0
9101	3	3	0	0	0	UNSPECIFIED	0	0
91694	6	3	3	3	0	ANTIVIRAL	-1	3
9636	2	0	2	1	1	PROVIRAL_AND_ANTIVIRAL	0	0
8672	2	2	0	0	0	UNSPECIFIED	0	0
56132	2	0	2	1	1	PROVIRAL_AND_ANTIVIRAL	0	0
64062	4	2	2	1	1	PROVIRAL_AND_ANTIVIRAL	0	0
100130905	1	1	0	0	0	UNSPECIFIED	0	0
2318	3	2	1	1	0	ANTIVIRAL	-1	1
1591	0	0	0	0	0	UNSPECIFIED	0	0
23328	3	1	2	1	1	PROVIRAL_AND_ANTIVIRAL	0	0
55532	4	2	2	0	2	PROVIRAL	1	2
80830	0	0	0	0	0	UNSPECIFIED	0	0
28688	0	0	0	0	0	UNSPECIFIED	0	0
92999	1	1	0	0	0	UNSPECIFIED	0	0
58511	0	0	0	0	0	UNSPECIFIED	0	0
221914	0	0	0	0	0	UNSPECIFIED	0	0
57223	4	3	1	0	1	PROVIRAL	1	1
84791	2	1	1	0	1	PROVIRAL	1	1
2288	3	2	1	1	0	ANTIVIRAL	-1	1
2356	2	1	1	0	1	PROVIRAL	1	1
6388	5	2	3	1	2	PROVIRAL_AND_ANTIVIRAL	0.333333333	1
84445	1	1	0	0	0	UNSPECIFIED	0	0
79157	1	1	0	0	0	UNSPECIFIED	0	0
91869	2	1	1	1	0	ANTIVIRAL	-1	1
89944	2	1	1	1	0	ANTIVIRAL	-1	1
126526	1	1	0	0	0	UNSPECIFIED	0	0
5087	4	2	2	1	1	PROVIRAL_AND_ANTIVIRAL	0	0
1428	4	2	2	1	1	PROVIRAL_AND_ANTIVIRAL	0	0
79648	0	0	0	0	0	UNSPECIFIED	0	0
3155	1	0	1	0	1	PROVIRAL	1	1
83694	1	0	1	1	0	ANTIVIRAL	-1	1
285527	3	3	0	0	0	UNSPECIFIED	0	0
10857	1	0	1	1	0	ANTIVIRAL	-1	1
414919	2	2	0	0	0	UNSPECIFIED	0	0
56944	2	0	2	1	1	PROVIRAL_AND_ANTIVIRAL	0	0
119467	4	1	3	1	2	PROVIRAL_AND_ANTIVIRAL	0.333333333	1
6305	2	2	0	0	0	UNSPECIFIED	0	0
1948	2	0	2	2	0	ANTIVIRAL	-1	2
283902	1	1	0	0	0	UNSPECIFIED	0	0
115749	3	0	3	1	2	PROVIRAL_AND_ANTIVIRAL	0.333333333	1
348801	1	1	0	0	0	UNSPECIFIED	0	0
6746	1	0	1	0	1	PROVIRAL	1	1
6855	1	1	0	0	0	UNSPECIFIED	0	0
119369	0	0	0	0	0	UNSPECIFIED	0	0
54763	2	2	0	0	0	UNSPECIFIED	0	0
285343	4	2	2	1	1	PROVIRAL_AND_ANTIVIRAL	0	0
9470	1	1	0	0	0	UNSPECIFIED	0	0
94056	1	0	1	1	0	ANTIVIRAL	-1	1
440957	2	1	1	1	0	ANTIVIRAL	-1	1
121355	3	1	2	0	2	PROVIRAL	1	2
4289	3	3	0	0	0	UNSPECIFIED	0	0
79853	2	0	2	2	0	ANTIVIRAL	-1	2
79669	4	2	2	2	0	ANTIVIRAL	-1	2
5948	6	3	3	1	2	PROVIRAL_AND_ANTIVIRAL	0.333333333	1
3098	2	1	1	1	0	ANTIVIRAL	-1	1
7266	2	1	1	1	0	ANTIVIRAL	-1	1
5170	1	1	0	0	0	UNSPECIFIED	0	0
1606	0	0	0	0	0	UNSPECIFIED	0	0
55198	3	1	2	1	1	PROVIRAL_AND_ANTIVIRAL	0	0
1327	0	0	0	0	0	UNSPECIFIED	0	0
2650	3	0	3	2	1	PROVIRAL_AND_ANTIVIRAL	-0.333333333	1
2909	1	0	1	0	1	PROVIRAL	1	1
4677	2	2	0	0	0	UNSPECIFIED	0	0
492311	0	0	0	0	0	UNSPECIFIED	0	0
55421	2	1	1	1	0	ANTIVIRAL	-1	1
9896	1	1	0	0	0	UNSPECIFIED	0	0
3358	0	0	0	0	0	UNSPECIFIED	0	0
55870	4	3	1	0	1	PROVIRAL	1	1
29958	1	0	1	0	1	PROVIRAL	1	1
23341	4	3	1	0	1	PROVIRAL	1	1
55973	1	1	0	0	0	UNSPECIFIED	0	0
29775	1	0	1	0	1	PROVIRAL	1	1
9798	0	0	0	0	0	UNSPECIFIED	0	0
10382	1	1	0	0	0	UNSPECIFIED	0	0
90333	3	2	1	1	0	ANTIVIRAL	-1	1
10627	1	0	1	0	1	PROVIRAL	1	1
136	2	0	2	2	0	ANTIVIRAL	-1	2
7786	1	1	0	0	0	UNSPECIFIED	0	0
10480	2	1	1	1	0	ANTIVIRAL	-1	1
57124	1	1	0	0	0	UNSPECIFIED	0	0
622	1	1	0	0	0	UNSPECIFIED	0	0
51804	3	2	1	1	0	ANTIVIRAL	-1	1
574036	1	0	1	1	0	ANTIVIRAL	-1	1
5005	6	2	4	0	4	PROVIRAL	1	4
286464	0	0	0	0	0	UNSPECIFIED	0	0
79573	0	0	0	0	0	UNSPECIFIED	0	0
57107	2	1	1	0	1	PROVIRAL	1	1
404550	2	2	0	0	0	UNSPECIFIED	0	0
4601	5	3	2	2	0	ANTIVIRAL	-1	2
387338	0	0	0	0	0	UNSPECIFIED	0	0
282618	1	1	0	0	0	UNSPECIFIED	0	0
5868	3	2	1	0	1	PROVIRAL	1	1
6776	1	0	1	0	1	PROVIRAL	1	1
54625	2	0	2	1	1	PROVIRAL_AND_ANTIVIRAL	0	0
283416	0	0	0	0	0	UNSPECIFIED	0	0
284485	1	1	0	0	0	UNSPECIFIED	0	0
128977	1	0	1	1	0	ANTIVIRAL	-1	1
4952	2	0	2	2	0	ANTIVIRAL	-1	2
80025	4	2	2	0	2	PROVIRAL	1	2
100132234	4	0	4	2	2	PROVIRAL_AND_ANTIVIRAL	0	0
5687	0	0	0	0	0	UNSPECIFIED	0	0
138948	1	1	0	0	0	UNSPECIFIED	0	0
2767	2	1	1	1	0	ANTIVIRAL	-1	1
56204	3	3	0	0	0	UNSPECIFIED	0	0
9813	0	0	0	0	0	UNSPECIFIED	0	0
4828	5	3	2	0	2	PROVIRAL	1	2
3987	0	0	0	0	0	UNSPECIFIED	0	0
57677	0	0	0	0	0	UNSPECIFIED	0	0
729887	1	1	0	0	0	UNSPECIFIED	0	0
283104	0	0	0	0	0	UNSPECIFIED	0	0
124222	3	2	1	1	0	ANTIVIRAL	-1	1
92170	1	1	0	0	0	UNSPECIFIED	0	0
9881	0	0	0	0	0	UNSPECIFIED	0	0
6422	1	0	1	1	0	ANTIVIRAL	-1	1
4650	1	0	1	0	1	PROVIRAL	1	1
9519	2	1	1	1	0	ANTIVIRAL	-1	1
11132	0	0	0	0	0	UNSPECIFIED	0	0
28991	1	1	0	0	0	UNSPECIFIED	0	0
10549	2	1	1	1	0	ANTIVIRAL	-1	1
55208	1	1	0	0	0	UNSPECIFIED	0	0
7251	2	2	0	0	0	UNSPECIFIED	0	0
2145	0	0	0	0	0	UNSPECIFIED	0	0
23065	2	1	1	0	1	PROVIRAL	1	1
284390	0	0	0	0	0	UNSPECIFIED	0	0
9143	4	2	2	2	0	ANTIVIRAL	-1	2
84894	3	1	2	2	0	ANTIVIRAL	-1	2
55323	4	2	2	2	0	ANTIVIRAL	-1	2
10842	1	1	0	0	0	UNSPECIFIED	0	0
287	2	2	0	0	0	UNSPECIFIED	0	0
9368	4	3	1	0	1	PROVIRAL	1	1
54852	2	0	2	1	1	PROVIRAL_AND_ANTIVIRAL	0	0
124637	1	0	1	1	0	ANTIVIRAL	-1	1
89866	0	0	0	0	0	UNSPECIFIED	0	0
55502	2	1	1	0	1	PROVIRAL	1	1
83596	3	2	1	0	1	PROVIRAL	1	1
283431	2	1	1	0	1	PROVIRAL	1	1
54432	1	1	0	0	0	UNSPECIFIED	0	0
8755	0	0	0	0	0	UNSPECIFIED	0	0
4130	4	3	1	1	0	ANTIVIRAL	-1	1
55285	2	0	2	1	1	PROVIRAL_AND_ANTIVIRAL	0	0
825	0	0	0	0	0	UNSPECIFIED	0	0
84419	4	1	3	2	1	PROVIRAL_AND_ANTIVIRAL	-0.333333333	1
84320	1	0	1	1	0	ANTIVIRAL	-1	1
8562	2	1	1	1	0	ANTIVIRAL	-1	1
51299	1	0	1	1	0	ANTIVIRAL	-1	1
27429	1	0	1	1	0	ANTIVIRAL	-1	1
84272	4	3	1	1	0	ANTIVIRAL	-1	1
222235	0	0	0	0	0	UNSPECIFIED	0	0
8050	3	1	2	2	0	ANTIVIRAL	-1	2
9712	2	2	0	0	0	UNSPECIFIED	0	0
23111	1	0	1	1	0	ANTIVIRAL	-1	1
8999	0	0	0	0	0	UNSPECIFIED	0	0
7036	5	1	4	1	3	PROVIRAL_AND_ANTIVIRAL	0.5	2
10077	2	2	0	0	0	UNSPECIFIED	0	0
57531	3	2	1	0	1	PROVIRAL	1	1
55900	3	3	0	0	0	UNSPECIFIED	0	0
8916	0	0	0	0	0	UNSPECIFIED	0	0
30832	0	0	0	0	0	UNSPECIFIED	0	0
80063	2	0	2	0	2	PROVIRAL	1	2
221037	3	3	0	0	0	UNSPECIFIED	0	0
79068	1	0	1	1	0	ANTIVIRAL	-1	1
23761	0	0	0	0	0	UNSPECIFIED	0	0
115548	2	2	0	0	0	UNSPECIFIED	0	0
102	3	3	0	0	0	UNSPECIFIED	0	0
114926	1	0	1	0	1	PROVIRAL	1	1
8706	3	1	2	1	1	PROVIRAL_AND_ANTIVIRAL	0	0
85865	5	3	2	1	1	PROVIRAL_AND_ANTIVIRAL	0	0
8411	4	3	1	0	1	PROVIRAL	1	1
85416	1	0	1	1	0	ANTIVIRAL	-1	1
5607	0	0	0	0	0	UNSPECIFIED	0	0
23450	0	0	0	0	0	UNSPECIFIED	0	0
3249	4	1	3	2	1	PROVIRAL_AND_ANTIVIRAL	-0.333333333	1
286826	5	3	2	1	1	PROVIRAL_AND_ANTIVIRAL	0	0
116236	3	1	2	1	1	PROVIRAL_AND_ANTIVIRAL	0	0
5348	1	0	1	1	0	ANTIVIRAL	-1	1
340526	0	0	0	0	0	UNSPECIFIED	0	0
79954	2	1	1	1	0	ANTIVIRAL	-1	1
731139	1	0	1	1	0	ANTIVIRAL	-1	1
84148	1	1	0	0	0	UNSPECIFIED	0	0
79894	0	0	0	0	0	UNSPECIFIED	0	0
9019	0	0	0	0	0	UNSPECIFIED	0	0
54980	0	0	0	0	0	UNSPECIFIED	0	0
57650	2	1	1	0	1	PROVIRAL	1	1
22850	2	2	0	0	0	UNSPECIFIED	0	0
19	2	0	2	0	2	PROVIRAL	1	2
60493	2	1	1	1	0	ANTIVIRAL	-1	1
8260	3	2	1	1	0	ANTIVIRAL	-1	1
25975	0	0	0	0	0	UNSPECIFIED	0	0
29086	2	2	0	0	0	UNSPECIFIED	0	0
54475	3	2	1	0	1	PROVIRAL	1	1
84641	0	0	0	0	0	UNSPECIFIED	0	0
2706	1	0	1	1	0	ANTIVIRAL	-1	1
131616	4	0	4	2	2	PROVIRAL_AND_ANTIVIRAL	0	0
124056	0	0	0	0	0	UNSPECIFIED	0	0
55917	4	3	1	1	0	ANTIVIRAL	-1	1
9440	2	2	0	0	0	UNSPECIFIED	0	0
23239	2	0	2	2	0	ANTIVIRAL	-1	2
9824	4	2	2	1	1	PROVIRAL_AND_ANTIVIRAL	0	0
4605	2	2	0	0	0	UNSPECIFIED	0	0
644903	0	0	0	0	0	UNSPECIFIED	0	0
79172	0	0	0	0	0	UNSPECIFIED	0	0
51574	3	2	1	1	0	ANTIVIRAL	-1	1
1349	1	0	1	0	1	PROVIRAL	1	1
23671	0	0	0	0	0	UNSPECIFIED	0	0
1602	4	0	4	1	3	PROVIRAL_AND_ANTIVIRAL	0.5	2
9557	0	0	0	0	0	UNSPECIFIED	0	0
123811	1	0	1	1	0	ANTIVIRAL	-1	1
55760	3	2	1	1	0	ANTIVIRAL	-1	1
221443	4	3	1	0	1	PROVIRAL	1	1
55255	2	1	1	1	0	ANTIVIRAL	-1	1
950	4	2	2	1	1	PROVIRAL_AND_ANTIVIRAL	0	0
23090	2	0	2	2	0	ANTIVIRAL	-1	2
5076	0	0	0	0	0	UNSPECIFIED	0	0
119548	0	0	0	0	0	UNSPECIFIED	0	0
4066	3	2	1	0	1	PROVIRAL	1	1
9391	0	0	0	0	0	UNSPECIFIED	0	0
8717	1	1	0	0	0	UNSPECIFIED	0	0
387066	3	3	0	0	0	UNSPECIFIED	0	0
3904	0	0	0	0	0	UNSPECIFIED	0	0
222698	0	0	0	0	0	UNSPECIFIED	0	0
83707	3	3	0	0	0	UNSPECIFIED	0	0
27164	1	0	1	1	0	ANTIVIRAL	-1	1
509	0	0	0	0	0	UNSPECIFIED	0	0
10786	0	0	0	0	0	UNSPECIFIED	0	0
10553	1	0	1	0	1	PROVIRAL	1	1
55204	2	0	2	1	1	PROVIRAL_AND_ANTIVIRAL	0	0
128853	1	1	0	0	0	UNSPECIFIED	0	0
2861	5	3	2	2	0	ANTIVIRAL	-1	2
29107	1	0	1	0	1	PROVIRAL	1	1
26223	5	3	2	0	2	PROVIRAL	1	2
25824	1	0	1	0	1	PROVIRAL	1	1
5977	1	0	1	1	0	ANTIVIRAL	-1	1
219833	1	0	1	1	0	ANTIVIRAL	-1	1
84034	0	0	0	0	0	UNSPECIFIED	0	0
10898	2	1	1	0	1	PROVIRAL	1	1
219743	1	1	0	0	0	UNSPECIFIED	0	0
9124	1	0	1	0	1	PROVIRAL	1	1
80313	0	0	0	0	0	UNSPECIFIED	0	0
9410	1	0	1	0	1	PROVIRAL	1	1
64429	1	1	0	0	0	UNSPECIFIED	0	0
126208	4	2	2	0	2	PROVIRAL	1	2
411	0	0	0	0	0	UNSPECIFIED	0	0
81035	2	1	1	1	0	ANTIVIRAL	-1	1
57698	4	2	2	0	2	PROVIRAL	1	2
29941	2	1	1	0	1	PROVIRAL	1	1
664	1	0	1	0	1	PROVIRAL	1	1
23389	3	2	1	1	0	ANTIVIRAL	-1	1
5314	0	0	0	0	0	UNSPECIFIED	0	0
728621	0	0	0	0	0	UNSPECIFIED	0	0
27237	1	0	1	1	0	ANTIVIRAL	-1	1
83695	1	0	1	0	1	PROVIRAL	1	1
80208	3	3	0	0	0	UNSPECIFIED	0	0
27335	1	1	0	0	0	UNSPECIFIED	0	0
440981	1	1	0	0	0	UNSPECIFIED	0	0
27185	0	0	0	0	0	UNSPECIFIED	0	0
57172	0	0	0	0	0	UNSPECIFIED	0	0
160851	1	1	0	0	0	UNSPECIFIED	0	0
57231	4	2	2	1	1	PROVIRAL_AND_ANTIVIRAL	0	0
29843	3	2	1	1	0	ANTIVIRAL	-1	1
344405	0	0	0	0	0	UNSPECIFIED	0	0
5288	1	0	1	1	0	ANTIVIRAL	-1	1
3818	0	0	0	0	0	UNSPECIFIED	0	0
22928	0	0	0	0	0	UNSPECIFIED	0	0
55743	0	0	0	0	0	UNSPECIFIED	0	0
84817	0	0	0	0	0	UNSPECIFIED	0	0
116541	1	1	0	0	0	UNSPECIFIED	0	0
84658	0	0	0	0	0	UNSPECIFIED	0	0
29954	1	0	1	1	0	ANTIVIRAL	-1	1
10936	0	0	0	0	0	UNSPECIFIED	0	0
50863	0	0	0	0	0	UNSPECIFIED	0	0
2992	0	0	0	0	0	UNSPECIFIED	0	0
54997	3	1	2	1	1	PROVIRAL_AND_ANTIVIRAL	0	0
93436	2	1	1	0	1	PROVIRAL	1	1
6636	1	1	0	0	0	UNSPECIFIED	0	0
284184	4	2	2	1	1	PROVIRAL_AND_ANTIVIRAL	0	0
654340	3	1	2	1	1	PROVIRAL_AND_ANTIVIRAL	0	0
3075	2	0	2	0	2	PROVIRAL	1	2
100131283	0	0	0	0	0	UNSPECIFIED	0	0
167691	4	3	1	1	0	ANTIVIRAL	-1	1
10499	0	0	0	0	0	UNSPECIFIED	0	0
56658	2	1	1	1	0	ANTIVIRAL	-1	1
400451	1	1	0	0	0	UNSPECIFIED	0	0
89978	1	0	1	1	0	ANTIVIRAL	-1	1
116985	2	1	1	1	0	ANTIVIRAL	-1	1
10393	1	1	0	0	0	UNSPECIFIED	0	0
115209	2	1	1	1	0	ANTIVIRAL	-1	1
174	1	0	1	0	1	PROVIRAL	1	1
55968	3	2	1	0	1	PROVIRAL	1	1
55472	0	0	0	0	0	UNSPECIFIED	0	0
100128927	1	1	0	0	0	UNSPECIFIED	0	0
51368	3	2	1	1	0	ANTIVIRAL	-1	1
6840	2	0	2	1	1	PROVIRAL_AND_ANTIVIRAL	0	0
55315	2	0	2	1	1	PROVIRAL_AND_ANTIVIRAL	0	0
388335	4	1	3	1	2	PROVIRAL_AND_ANTIVIRAL	0.333333333	1
7409	0	0	0	0	0	UNSPECIFIED	0	0
26578	1	1	0	0	0	UNSPECIFIED	0	0
7982	1	0	1	0	1	PROVIRAL	1	1
9776	0	0	0	0	0	UNSPECIFIED	0	0
3113	1	0	1	1	0	ANTIVIRAL	-1	1
223	0	0	0	0	0	UNSPECIFIED	0	0
57189	2	0	2	2	0	ANTIVIRAL	-1	2
80153	0	0	0	0	0	UNSPECIFIED	0	0
8317	3	1	2	1	1	PROVIRAL_AND_ANTIVIRAL	0	0
8871	2	1	1	0	1	PROVIRAL	1	1
7586	2	1	1	0	1	PROVIRAL	1	1
388630	1	1	0	0	0	UNSPECIFIED	0	0
5046	1	1	0	0	0	UNSPECIFIED	0	0
58155	5	3	2	1	1	PROVIRAL_AND_ANTIVIRAL	0	0
64092	0	0	0	0	0	UNSPECIFIED	0	0
1647	5	3	2	2	0	ANTIVIRAL	-1	2
56919	2	0	2	1	1	PROVIRAL_AND_ANTIVIRAL	0	0
22911	4	3	1	1	0	ANTIVIRAL	-1	1
83660	3	2	1	0	1	PROVIRAL	1	1
29907	1	1	0	0	0	UNSPECIFIED	0	0
6942	0	0	0	0	0	UNSPECIFIED	0	0
55014	3	3	0	0	0	UNSPECIFIED	0	0
81847	3	3	0	0	0	UNSPECIFIED	0	0
3788	1	1	0	0	0	UNSPECIFIED	0	0
5664	1	0	1	1	0	ANTIVIRAL	-1	1
2744	3	2	1	1	0	ANTIVIRAL	-1	1
6621	0	0	0	0	0	UNSPECIFIED	0	0
6135	1	1	0	0	0	UNSPECIFIED	0	0
118487	0	0	0	0	0	UNSPECIFIED	0	0
60561	3	2	1	1	0	ANTIVIRAL	-1	1
3313	1	1	0	0	0	UNSPECIFIED	0	0
5378	3	2	1	0	1	PROVIRAL	1	1
348110	1	1	0	0	0	UNSPECIFIED	0	0
149603	2	1	1	0	1	PROVIRAL	1	1
11004	1	0	1	0	1	PROVIRAL	1	1
124783	1	1	0	0	0	UNSPECIFIED	0	0
100128074	1	1	0	0	0	UNSPECIFIED	0	0
55803	2	1	1	1	0	ANTIVIRAL	-1	1
10179	2	2	0	0	0	UNSPECIFIED	0	0
55052	1	1	0	0	0	UNSPECIFIED	0	0
607	0	0	0	0	0	UNSPECIFIED	0	0
9858	2	0	2	2	0	ANTIVIRAL	-1	2
23307	0	0	0	0	0	UNSPECIFIED	0	0
6542	1	0	1	0	1	PROVIRAL	1	1
91582	2	1	1	1	0	ANTIVIRAL	-1	1
8479	4	1	3	2	1	PROVIRAL_AND_ANTIVIRAL	-0.333333333	1
26022	2	2	0	0	0	UNSPECIFIED	0	0
23179	5	2	3	1	2	PROVIRAL_AND_ANTIVIRAL	0.333333333	1
114790	1	1	0	0	0	UNSPECIFIED	0	0
3833	3	2	1	0	1	PROVIRAL	1	1
10514	4	2	2	1	1	PROVIRAL_AND_ANTIVIRAL	0	0
100132884	2	1	1	1	0	ANTIVIRAL	-1	1
221336	1	1	0	0	0	UNSPECIFIED	0	0
153562	5	3	2	1	1	PROVIRAL_AND_ANTIVIRAL	0	0
54587	3	1	2	0	2	PROVIRAL	1	2
55365	2	1	1	1	0	ANTIVIRAL	-1	1
25858	3	3	0	0	0	UNSPECIFIED	0	0
25841	0	0	0	0	0	UNSPECIFIED	0	0
2039	2	2	0	0	0	UNSPECIFIED	0	0
90025	2	0	2	1	1	PROVIRAL_AND_ANTIVIRAL	0	0
1398	1	1	0	0	0	UNSPECIFIED	0	0
79618	2	1	1	0	1	PROVIRAL	1	1
261726	3	2	1	1	0	ANTIVIRAL	-1	1
51647	2	1	1	1	0	ANTIVIRAL	-1	1
1282	1	0	1	1	0	ANTIVIRAL	-1	1
51321	2	0	2	1	1	PROVIRAL_AND_ANTIVIRAL	0	0
7171	5	2	3	2	1	PROVIRAL_AND_ANTIVIRAL	-0.333333333	1
2525	0	0	0	0	0	UNSPECIFIED	0	0
2239	1	0	1	1	0	ANTIVIRAL	-1	1
4711	1	1	0	0	0	UNSPECIFIED	0	0
9289	2	1	1	1	0	ANTIVIRAL	-1	1
199699	1	1	0	0	0	UNSPECIFIED	0	0
23587	3	2	1	1	0	ANTIVIRAL	-1	1
50650	0	0	0	0	0	UNSPECIFIED	0	0
28974	2	2	0	0	0	UNSPECIFIED	0	0
3015	0	0	0	0	0	UNSPECIFIED	0	0
26985	0	0	0	0	0	UNSPECIFIED	0	0
10733	2	1	1	1	0	ANTIVIRAL	-1	1
8604	1	0	1	1	0	ANTIVIRAL	-1	1
389337	1	1	0	0	0	UNSPECIFIED	0	0
23136	1	0	1	1	0	ANTIVIRAL	-1	1
4620	0	0	0	0	0	UNSPECIFIED	0	0
91151	2	2	0	0	0	UNSPECIFIED	0	0
57146	2	0	2	2	0	ANTIVIRAL	-1	2
29920	1	0	1	0	1	PROVIRAL	1	1
1364	3	1	2	1	1	PROVIRAL_AND_ANTIVIRAL	0	0
117246	2	1	1	0	1	PROVIRAL	1	1
10454	1	1	0	0	0	UNSPECIFIED	0	0
200765	5	3	2	1	1	PROVIRAL_AND_ANTIVIRAL	0	0
10616	1	0	1	1	0	ANTIVIRAL	-1	1
4214	3	2	1	1	0	ANTIVIRAL	-1	1
9572	0	0	0	0	0	UNSPECIFIED	0	0
189	5	2	3	0	3	PROVIRAL	1	3
9425	1	0	1	1	0	ANTIVIRAL	-1	1
63826	1	0	1	1	0	ANTIVIRAL	-1	1
65977	3	2	1	1	0	ANTIVIRAL	-1	1
146691	1	1	0	0	0	UNSPECIFIED	0	0
5250	0	0	0	0	0	UNSPECIFIED	0	0
1146	1	1	0	0	0	UNSPECIFIED	0	0
169026	1	1	0	0	0	UNSPECIFIED	0	0
51100	2	2	0	0	0	UNSPECIFIED	0	0
10126	0	0	0	0	0	UNSPECIFIED	0	0
2962	0	0	0	0	0	UNSPECIFIED	0	0
11343	3	1	2	1	1	PROVIRAL_AND_ANTIVIRAL	0	0
196541	0	0	0	0	0	UNSPECIFIED	0	0
117153	1	0	1	0	1	PROVIRAL	1	1
90864	1	1	0	0	0	UNSPECIFIED	0	0
51754	1	1	0	0	0	UNSPECIFIED	0	0
5992	0	0	0	0	0	UNSPECIFIED	0	0
153579	1	0	1	1	0	ANTIVIRAL	-1	1
8799	3	1	2	1	1	PROVIRAL_AND_ANTIVIRAL	0	0
57586	0	0	0	0	0	UNSPECIFIED	0	0
10066	2	1	1	0	1	PROVIRAL	1	1
158787	0	0	0	0	0	UNSPECIFIED	0	0
23654	2	0	2	2	0	ANTIVIRAL	-1	2
53	1	1	0	0	0	UNSPECIFIED	0	0
4157	0	0	0	0	0	UNSPECIFIED	0	0
49861	0	0	0	0	0	UNSPECIFIED	0	0
55069	0	0	0	0	0	UNSPECIFIED	0	0
9338	4	2	2	2	0	ANTIVIRAL	-1	2
120935	0	0	0	0	0	UNSPECIFIED	0	0
4839	2	1	1	0	1	PROVIRAL	1	1
3060	0	0	0	0	0	UNSPECIFIED	0	0
79258	0	0	0	0	0	UNSPECIFIED	0	0
2054	2	0	2	2	0	ANTIVIRAL	-1	2
55345	0	0	0	0	0	UNSPECIFIED	0	0
65008	4	1	3	2	1	PROVIRAL_AND_ANTIVIRAL	-0.333333333	1
8148	2	0	2	1	1	PROVIRAL_AND_ANTIVIRAL	0	0
53820	1	0	1	1	0	ANTIVIRAL	-1	1
399665	2	1	1	1	0	ANTIVIRAL	-1	1
8464	2	0	2	1	1	PROVIRAL_AND_ANTIVIRAL	0	0
4734	5	3	2	1	1	PROVIRAL_AND_ANTIVIRAL	0	0
3482	4	2	2	2	0	ANTIVIRAL	-1	2
10868	1	1	0	0	0	UNSPECIFIED	0	0
140467	1	1	0	0	0	UNSPECIFIED	0	0
51278	1	0	1	1	0	ANTIVIRAL	-1	1
339834	0	0	0	0	0	UNSPECIFIED	0	0
83541	2	1	1	1	0	ANTIVIRAL	-1	1
51168	1	1	0	0	0	UNSPECIFIED	0	0
10247	1	1	0	0	0	UNSPECIFIED	0	0
2262	3	2	1	1	0	ANTIVIRAL	-1	1
2778	0	0	0	0	0	UNSPECIFIED	0	0
64344	0	0	0	0	0	UNSPECIFIED	0	0
10533	0	0	0	0	0	UNSPECIFIED	0	0
8099	3	2	1	1	0	ANTIVIRAL	-1	1
9158	2	2	0	0	0	UNSPECIFIED	0	0
8332	2	0	2	0	2	PROVIRAL	1	2
375704	4	3	1	0	1	PROVIRAL	1	1
64374	1	1	0	0	0	UNSPECIFIED	0	0
7156	1	1	0	0	0	UNSPECIFIED	0	0
5634	1	0	1	1	0	ANTIVIRAL	-1	1
64768	2	2	0	0	0	UNSPECIFIED	0	0
9587	0	0	0	0	0	UNSPECIFIED	0	0
28516	0	0	0	0	0	UNSPECIFIED	0	0
112936	2	2	0	0	0	UNSPECIFIED	0	0
80086	1	1	0	0	0	UNSPECIFIED	0	0
221786	3	3	0	0	0	UNSPECIFIED	0	0
6923	2	2	0	0	0	UNSPECIFIED	0	0
81928	4	3	1	1	0	ANTIVIRAL	-1	1
7424	1	0	1	1	0	ANTIVIRAL	-1	1
5140	0	0	0	0	0	UNSPECIFIED	0	0
94031	2	2	0	0	0	UNSPECIFIED	0	0
10164	0	0	0	0	0	UNSPECIFIED	0	0
238	0	0	0	0	0	UNSPECIFIED	0	0
54894	3	1	2	0	2	PROVIRAL	1	2
131601	1	1	0	0	0	UNSPECIFIED	0	0
84076	0	0	0	0	0	UNSPECIFIED	0	0
89927	1	1	0	0	0	UNSPECIFIED	0	0
55086	5	2	3	2	1	PROVIRAL_AND_ANTIVIRAL	-0.333333333	1
203430	1	1	0	0	0	UNSPECIFIED	0	0
9761	1	1	0	0	0	UNSPECIFIED	0	0
54492	1	0	1	1	0	ANTIVIRAL	-1	1
10985	2	1	1	1	0	ANTIVIRAL	-1	1
2009	3	2	1	1	0	ANTIVIRAL	-1	1
55298	0	0	0	0	0	UNSPECIFIED	0	0
56623	2	0	2	1	1	PROVIRAL_AND_ANTIVIRAL	0	0
283987	0	0	0	0	0	UNSPECIFIED	0	0
57102	3	3	0	0	0	UNSPECIFIED	0	0
441058	0	0	0	0	0	UNSPECIFIED	0	0
51561	0	0	0	0	0	UNSPECIFIED	0	0
58486	4	3	1	1	0	ANTIVIRAL	-1	1
6874	0	0	0	0	0	UNSPECIFIED	0	0
23196	0	0	0	0	0	UNSPECIFIED	0	0
56667	3	0	3	2	1	PROVIRAL_AND_ANTIVIRAL	-0.333333333	1
125058	1	1	0	0	0	UNSPECIFIED	0	0
4081	1	0	1	1	0	ANTIVIRAL	-1	1
9746	2	0	2	0	2	PROVIRAL	1	2
401172	0	0	0	0	0	UNSPECIFIED	0	0
8514	1	1	0	0	0	UNSPECIFIED	0	0
6908	4	2	2	1	1	PROVIRAL_AND_ANTIVIRAL	0	0
115098	4	2	2	1	1	PROVIRAL_AND_ANTIVIRAL	0	0
55850	1	1	0	0	0	UNSPECIFIED	0	0
440829	0	0	0	0	0	UNSPECIFIED	0	0
2186	5	3	2	0	2	PROVIRAL	1	2
9915	1	0	1	1	0	ANTIVIRAL	-1	1
5468	3	0	3	3	0	ANTIVIRAL	-1	3
84826	1	1	0	0	0	UNSPECIFIED	0	0
7379	0	0	0	0	0	UNSPECIFIED	0	0
57633	5	1	4	2	2	PROVIRAL_AND_ANTIVIRAL	0	0
8653	0	0	0	0	0	UNSPECIFIED	0	0
29937	5	3	2	1	1	PROVIRAL_AND_ANTIVIRAL	0	0
4696	2	2	0	0	0	UNSPECIFIED	0	0
6335	4	3	1	0	1	PROVIRAL	1	1
30849	2	2	0	0	0	UNSPECIFIED	0	0
490	4	3	1	0	1	PROVIRAL	1	1
387882	2	0	2	2	0	ANTIVIRAL	-1	2
259266	4	1	3	0	3	PROVIRAL	1	3
80007	2	2	0	0	0	UNSPECIFIED	0	0
2631	1	1	0	0	0	UNSPECIFIED	0	0
283596	2	0	2	1	1	PROVIRAL_AND_ANTIVIRAL	0	0
445	5	1	4	0	4	PROVIRAL	1	4
57446	1	1	0	0	0	UNSPECIFIED	0	0
56987	3	1	2	1	1	PROVIRAL_AND_ANTIVIRAL	0	0
387263	2	1	1	0	1	PROVIRAL	1	1
5834	1	1	0	0	0	UNSPECIFIED	0	0
84295	1	0	1	1	0	ANTIVIRAL	-1	1
6150	4	3	1	1	0	ANTIVIRAL	-1	1
57085	2	1	1	1	0	ANTIVIRAL	-1	1
64412	5	3	2	1	1	PROVIRAL_AND_ANTIVIRAL	0	0
3633	1	0	1	1	0	ANTIVIRAL	-1	1
10096	1	1	0	0	0	UNSPECIFIED	0	0
2846	0	0	0	0	0	UNSPECIFIED	0	0
3720	1	0	1	0	1	PROVIRAL	1	1
84182	1	0	1	1	0	ANTIVIRAL	-1	1
646509	0	0	0	0	0	UNSPECIFIED	0	0
51389	2	1	1	1	0	ANTIVIRAL	-1	1
8065	4	3	1	1	0	ANTIVIRAL	-1	1
3298	4	3	1	1	0	ANTIVIRAL	-1	1
64943	4	3	1	0	1	PROVIRAL	1	1
79699	1	1	0	0	0	UNSPECIFIED	0	0
84984	1	0	1	1	0	ANTIVIRAL	-1	1
5962	3	2	1	0	1	PROVIRAL	1	1
7571	4	3	1	1	0	ANTIVIRAL	-1	1
3735	0	0	0	0	0	UNSPECIFIED	0	0
6482	3	2	1	0	1	PROVIRAL	1	1
10752	0	0	0	0	0	UNSPECIFIED	0	0
79187	1	0	1	1	0	ANTIVIRAL	-1	1
493869	5	2	3	3	0	ANTIVIRAL	-1	3
5917	2	1	1	1	0	ANTIVIRAL	-1	1
5201	3	1	2	2	0	ANTIVIRAL	-1	2
23416	1	1	0	0	0	UNSPECIFIED	0	0
26257	4	2	2	0	2	PROVIRAL	1	2
257240	0	0	0	0	0	UNSPECIFIED	0	0
51308	3	3	0	0	0	UNSPECIFIED	0	0
60672	1	1	0	0	0	UNSPECIFIED	0	0
60343	3	2	1	1	0	ANTIVIRAL	-1	1
152206	0	0	0	0	0	UNSPECIFIED	0	0
81631	4	3	1	0	1	PROVIRAL	1	1
3226	2	1	1	0	1	PROVIRAL	1	1
55160	3	1	2	0	2	PROVIRAL	1	2
83448	2	2	0	0	0	UNSPECIFIED	0	0
55635	5	3	2	1	1	PROVIRAL_AND_ANTIVIRAL	0	0
28820	0	0	0	0	0	UNSPECIFIED	0	0
133383	1	1	0	0	0	UNSPECIFIED	0	0
9319	3	0	3	2	1	PROVIRAL_AND_ANTIVIRAL	-0.333333333	1
51531	2	2	0	0	0	UNSPECIFIED	0	0
149840	1	0	1	1	0	ANTIVIRAL	-1	1
203068	2	2	0	0	0	UNSPECIFIED	0	0
63934	0	0	0	0	0	UNSPECIFIED	0	0
83786	0	0	0	0	0	UNSPECIFIED	0	0
56910	0	0	0	0	0	UNSPECIFIED	0	0
79973	4	3	1	0	1	PROVIRAL	1	1
84333	4	3	1	0	1	PROVIRAL	1	1
257169	0	0	0	0	0	UNSPECIFIED	0	0
9139	0	0	0	0	0	UNSPECIFIED	0	0
1632	2	1	1	0	1	PROVIRAL	1	1
58477	0	0	0	0	0	UNSPECIFIED	0	0
1806	3	0	3	0	3	PROVIRAL	1	3
1723	3	2	1	0	1	PROVIRAL	1	1
441666	0	0	0	0	0	UNSPECIFIED	0	0
51495	0	0	0	0	0	UNSPECIFIED	0	0
25923	2	0	2	1	1	PROVIRAL_AND_ANTIVIRAL	0	0
377	3	2	1	1	0	ANTIVIRAL	-1	1
171586	1	0	1	0	1	PROVIRAL	1	1
51427	2	0	2	1	1	PROVIRAL_AND_ANTIVIRAL	0	0
3283	4	0	4	2	2	PROVIRAL_AND_ANTIVIRAL	0	0
10431	1	0	1	1	0	ANTIVIRAL	-1	1
80185	1	0	1	1	0	ANTIVIRAL	-1	1
90342	1	1	0	0	0	UNSPECIFIED	0	0
4515	1	0	1	1	0	ANTIVIRAL	-1	1
8837	1	0	1	0	1	PROVIRAL	1	1
148254	3	3	0	0	0	UNSPECIFIED	0	0
5819	3	2	1	0	1	PROVIRAL	1	1
144233	3	2	1	1	0	ANTIVIRAL	-1	1
3550	1	0	1	1	0	ANTIVIRAL	-1	1
8178	0	0	0	0	0	UNSPECIFIED	0	0
79611	3	1	2	0	2	PROVIRAL	1	2
201134	3	2	1	1	0	ANTIVIRAL	-1	1
4783	5	3	2	0	2	PROVIRAL	1	2
4982	4	1	3	2	1	PROVIRAL_AND_ANTIVIRAL	-0.333333333	1
7745	0	0	0	0	0	UNSPECIFIED	0	0
10013	1	0	1	0	1	PROVIRAL	1	1
6184	0	0	0	0	0	UNSPECIFIED	0	0
347734	1	1	0	0	0	UNSPECIFIED	0	0
272	0	0	0	0	0	UNSPECIFIED	0	0
170261	1	0	1	1	0	ANTIVIRAL	-1	1
2593	4	3	1	0	1	PROVIRAL	1	1
5649	5	1	4	0	4	PROVIRAL	1	4
7141	1	1	0	0	0	UNSPECIFIED	0	0
284307	0	0	0	0	0	UNSPECIFIED	0	0
51052	1	1	0	0	0	UNSPECIFIED	0	0
11019	3	2	1	0	1	PROVIRAL	1	1
57514	0	0	0	0	0	UNSPECIFIED	0	0
266722	0	0	0	0	0	UNSPECIFIED	0	0
113130	3	2	1	0	1	PROVIRAL	1	1
149951	3	2	1	0	1	PROVIRAL	1	1
5566	3	1	2	0	2	PROVIRAL	1	2
27297	0	0	0	0	0	UNSPECIFIED	0	0
23557	1	1	0	0	0	UNSPECIFIED	0	0
9839	4	3	1	1	0	ANTIVIRAL	-1	1
8396	1	1	0	0	0	UNSPECIFIED	0	0
89910	0	0	0	0	0	UNSPECIFIED	0	0
10801	2	1	1	0	1	PROVIRAL	1	1
51202	0	0	0	0	0	UNSPECIFIED	0	0
23022	6	3	3	2	1	PROVIRAL_AND_ANTIVIRAL	-0.333333333	1
10970	1	0	1	0	1	PROVIRAL	1	1
284904	0	0	0	0	0	UNSPECIFIED	0	0
3215	2	1	1	1	0	ANTIVIRAL	-1	1
339	0	0	0	0	0	UNSPECIFIED	0	0
113246	2	1	1	0	1	PROVIRAL	1	1
26094	2	0	2	2	0	ANTIVIRAL	-1	2
6670	0	0	0	0	0	UNSPECIFIED	0	0
208	2	2	0	0	0	UNSPECIFIED	0	0
54839	4	3	1	1	0	ANTIVIRAL	-1	1
60676	0	0	0	0	0	UNSPECIFIED	0	0
360023	3	2	1	1	0	ANTIVIRAL	-1	1
7096	0	0	0	0	0	UNSPECIFIED	0	0
10262	1	1	0	0	0	UNSPECIFIED	0	0
9508	2	1	1	1	0	ANTIVIRAL	-1	1
51022	4	2	2	1	1	PROVIRAL_AND_ANTIVIRAL	0	0
1470	1	1	0	0	0	UNSPECIFIED	0	0
11091	2	1	1	0	1	PROVIRAL	1	1
4790	2	1	1	0	1	PROVIRAL	1	1
254956	0	0	0	0	0	UNSPECIFIED	0	0
11073	3	2	1	1	0	ANTIVIRAL	-1	1
160760	3	3	0	0	0	UNSPECIFIED	0	0
152189	1	0	1	0	1	PROVIRAL	1	1
1033	1	0	1	0	1	PROVIRAL	1	1
79042	1	1	0	0	0	UNSPECIFIED	0	0
10650	1	0	1	0	1	PROVIRAL	1	1
55769	4	3	1	0	1	PROVIRAL	1	1
60386	4	2	2	1	1	PROVIRAL_AND_ANTIVIRAL	0	0
645452	0	0	0	0	0	UNSPECIFIED	0	0
58473	1	1	0	0	0	UNSPECIFIED	0	0
84522	0	0	0	0	0	UNSPECIFIED	0	0
113115	3	1	2	1	1	PROVIRAL_AND_ANTIVIRAL	0	0
28987	2	1	1	0	1	PROVIRAL	1	1
23433	5	3	2	1	1	PROVIRAL_AND_ANTIVIRAL	0	0
63977	0	0	0	0	0	UNSPECIFIED	0	0
339479	1	0	1	0	1	PROVIRAL	1	1
29116	3	0	3	3	0	ANTIVIRAL	-1	3
80851	3	1	2	0	2	PROVIRAL	1	2
3000	0	0	0	0	0	UNSPECIFIED	0	0
5125	5	2	3	2	1	PROVIRAL_AND_ANTIVIRAL	-0.333333333	1
6655	2	2	0	0	0	UNSPECIFIED	0	0
728489	1	1	0	0	0	UNSPECIFIED	0	0
10529	0	0	0	0	0	UNSPECIFIED	0	0
57719	1	1	0	0	0	UNSPECIFIED	0	0
6275	2	0	2	2	0	ANTIVIRAL	-1	2
8027	2	2	0	0	0	UNSPECIFIED	0	0
85369	1	0	1	1	0	ANTIVIRAL	-1	1
171177	2	0	2	2	0	ANTIVIRAL	-1	2
55143	2	1	1	0	1	PROVIRAL	1	1
55790	2	0	2	0	2	PROVIRAL	1	2
51504	1	1	0	0	0	UNSPECIFIED	0	0
10469	2	2	0	0	0	UNSPECIFIED	0	0
54856	1	1	0	0	0	UNSPECIFIED	0	0
92421	3	2	1	1	0	ANTIVIRAL	-1	1
3671	0	0	0	0	0	UNSPECIFIED	0	0
30001	3	1	2	2	0	ANTIVIRAL	-1	2
359845	5	3	2	2	0	ANTIVIRAL	-1	2
57038	2	1	1	0	1	PROVIRAL	1	1
5412	6	3	3	3	0	ANTIVIRAL	-1	3
7775	0	0	0	0	0	UNSPECIFIED	0	0
392	1	1	0	0	0	UNSPECIFIED	0	0
8886	3	1	2	1	1	PROVIRAL_AND_ANTIVIRAL	0	0
7047	1	1	0	0	0	UNSPECIFIED	0	0
388581	0	0	0	0	0	UNSPECIFIED	0	0
54873	3	1	2	1	1	PROVIRAL_AND_ANTIVIRAL	0	0
23510	1	0	1	0	1	PROVIRAL	1	1
64284	1	0	1	1	0	ANTIVIRAL	-1	1
2977	0	0	0	0	0	UNSPECIFIED	0	0
10748	0	0	0	0	0	UNSPECIFIED	0	0
147372	0	0	0	0	0	UNSPECIFIED	0	0
1787	2	2	0	0	0	UNSPECIFIED	0	0
51232	5	2	3	3	0	ANTIVIRAL	-1	3
83605	3	2	1	0	1	PROVIRAL	1	1
1263	0	0	0	0	0	UNSPECIFIED	0	0
374387	2	2	0	0	0	UNSPECIFIED	0	0
260293	0	0	0	0	0	UNSPECIFIED	0	0
7805	1	1	0	0	0	UNSPECIFIED	0	0
114883	2	1	1	0	1	PROVIRAL	1	1
1515	3	1	2	1	1	PROVIRAL_AND_ANTIVIRAL	0	0
1316	5	3	2	1	1	PROVIRAL_AND_ANTIVIRAL	0	0
5898	2	1	1	1	0	ANTIVIRAL	-1	1
653121	4	3	1	1	0	ANTIVIRAL	-1	1
6165	0	0	0	0	0	UNSPECIFIED	0	0
54797	0	0	0	0	0	UNSPECIFIED	0	0
11136	0	0	0	0	0	UNSPECIFIED	0	0
285315	2	1	1	1	0	ANTIVIRAL	-1	1
3418	3	2	1	0	1	PROVIRAL	1	1
388796	1	1	0	0	0	UNSPECIFIED	0	0
221833	3	0	3	2	1	PROVIRAL_AND_ANTIVIRAL	-0.333333333	1
3656	3	2	1	0	1	PROVIRAL	1	1
151011	1	1	0	0	0	UNSPECIFIED	0	0
91	0	0	0	0	0	UNSPECIFIED	0	0
811	3	2	1	0	1	PROVIRAL	1	1
26073	1	1	0	0	0	UNSPECIFIED	0	0
132158	4	2	2	0	2	PROVIRAL	1	2
5106	2	0	2	1	1	PROVIRAL_AND_ANTIVIRAL	0	0
7760	1	1	0	0	0	UNSPECIFIED	0	0
9659	0	0	0	0	0	UNSPECIFIED	0	0
10568	0	0	0	0	0	UNSPECIFIED	0	0
9678	3	3	0	0	0	UNSPECIFIED	0	0
93594	4	2	2	1	1	PROVIRAL_AND_ANTIVIRAL	0	0
23102	3	2	1	1	0	ANTIVIRAL	-1	1
83867	0	0	0	0	0	UNSPECIFIED	0	0
5551	1	1	0	0	0	UNSPECIFIED	0	0
116844	3	1	2	1	1	PROVIRAL_AND_ANTIVIRAL	0	0
727818	0	0	0	0	0	UNSPECIFIED	0	0
8736	0	0	0	0	0	UNSPECIFIED	0	0
145781	1	0	1	1	0	ANTIVIRAL	-1	1
9960	3	2	1	0	1	PROVIRAL	1	1
222068	3	2	1	1	0	ANTIVIRAL	-1	1
23463	2	2	0	0	0	UNSPECIFIED	0	0
11193	4	3	1	1	0	ANTIVIRAL	-1	1
10767	1	1	0	0	0	UNSPECIFIED	0	0
100130449	0	0	0	0	0	UNSPECIFIED	0	0
259215	1	1	0	0	0	UNSPECIFIED	0	0
222171	4	1	3	2	1	PROVIRAL_AND_ANTIVIRAL	-0.333333333	1
81890	2	1	1	0	1	PROVIRAL	1	1
306	5	2	3	2	1	PROVIRAL_AND_ANTIVIRAL	-0.333333333	1
151903	0	0	0	0	0	UNSPECIFIED	0	0
55092	3	1	2	0	2	PROVIRAL	1	2
57412	3	0	3	1	2	PROVIRAL_AND_ANTIVIRAL	0.333333333	1
92482	1	1	0	0	0	UNSPECIFIED	0	0
3030	0	0	0	0	0	UNSPECIFIED	0	0
24142	2	1	1	0	1	PROVIRAL	1	1
152586	0	0	0	0	0	UNSPECIFIED	0	0
6120	2	1	1	1	0	ANTIVIRAL	-1	1
54780	0	0	0	0	0	UNSPECIFIED	0	0
152065	1	1	0	0	0	UNSPECIFIED	0	0
64798	2	0	2	2	0	ANTIVIRAL	-1	2
25875	0	0	0	0	0	UNSPECIFIED	0	0
946	1	1	0	0	0	UNSPECIFIED	0	0
8449	1	0	1	1	0	ANTIVIRAL	-1	1
27032	1	0	1	1	0	ANTIVIRAL	-1	1
23403	1	1	0	0	0	UNSPECIFIED	0	0
645	5	2	3	1	2	PROVIRAL_AND_ANTIVIRAL	0.333333333	1
9455	2	0	2	2	0	ANTIVIRAL	-1	2
3716	3	2	1	0	1	PROVIRAL	1	1
83953	0	0	0	0	0	UNSPECIFIED	0	0
8566	2	1	1	1	0	ANTIVIRAL	-1	1
51548	1	1	0	0	0	UNSPECIFIED	0	0
1967	1	0	1	1	0	ANTIVIRAL	-1	1
51338	0	0	0	0	0	UNSPECIFIED	0	0
54890	2	1	1	1	0	ANTIVIRAL	-1	1
79924	1	1	0	0	0	UNSPECIFIED	0	0
26060	4	3	1	1	0	ANTIVIRAL	-1	1
1738	0	0	0	0	0	UNSPECIFIED	0	0
80724	0	0	0	0	0	UNSPECIFIED	0	0
23052	2	0	2	2	0	ANTIVIRAL	-1	2
694	4	2	2	2	0	ANTIVIRAL	-1	2
5216	4	2	2	0	2	PROVIRAL	1	2
1112	1	1	0	0	0	UNSPECIFIED	0	0
10160	2	1	1	0	1	PROVIRAL	1	1
7349	1	0	1	1	0	ANTIVIRAL	-1	1
80336	4	3	1	1	0	ANTIVIRAL	-1	1
22863	4	3	1	1	0	ANTIVIRAL	-1	1
2710	4	2	2	1	1	PROVIRAL_AND_ANTIVIRAL	0	0
3181	4	2	2	0	2	PROVIRAL	1	2
114990	4	2	2	0	2	PROVIRAL	1	2
6814	3	2	1	1	0	ANTIVIRAL	-1	1
38	1	1	0	0	0	UNSPECIFIED	0	0
10217	1	0	1	1	0	ANTIVIRAL	-1	1
23476	0	0	0	0	0	UNSPECIFIED	0	0
11253	2	1	1	0	1	PROVIRAL	1	1
161582	3	2	1	1	0	ANTIVIRAL	-1	1
9274	4	3	1	1	0	ANTIVIRAL	-1	1
7507	3	3	0	0	0	UNSPECIFIED	0	0
1821	0	0	0	0	0	UNSPECIFIED	0	0
9945	2	1	1	1	0	ANTIVIRAL	-1	1
5159	1	0	1	0	1	PROVIRAL	1	1
158326	0	0	0	0	0	UNSPECIFIED	0	0
152518	4	3	1	0	1	PROVIRAL	1	1
130560	2	2	0	0	0	UNSPECIFIED	0	0
10111	4	3	1	1	0	ANTIVIRAL	-1	1
8498	1	1	0	0	0	UNSPECIFIED	0	0
203260	1	1	0	0	0	UNSPECIFIED	0	0
2069	0	0	0	0	0	UNSPECIFIED	0	0
10917	1	1	0	0	0	UNSPECIFIED	0	0
9693	4	3	1	0	1	PROVIRAL	1	1
51172	1	1	0	0	0	UNSPECIFIED	0	0
80022	1	1	0	0	0	UNSPECIFIED	0	0
9994	4	2	2	1	1	PROVIRAL_AND_ANTIVIRAL	0	0
6716	0	0	0	0	0	UNSPECIFIED	0	0
9203	2	2	0	0	0	UNSPECIFIED	0	0
149954	0	0	0	0	0	UNSPECIFIED	0	0
148423	3	2	1	1	0	ANTIVIRAL	-1	1
55930	3	2	1	1	0	ANTIVIRAL	-1	1
89845	2	1	1	0	1	PROVIRAL	1	1
5932	4	3	1	1	0	ANTIVIRAL	-1	1
6433	1	0	1	1	0	ANTIVIRAL	-1	1
6373	0	0	0	0	0	UNSPECIFIED	0	0
390933	1	1	0	0	0	UNSPECIFIED	0	0
5581	0	0	0	0	0	UNSPECIFIED	0	0
220929	0	0	0	0	0	UNSPECIFIED	0	0
55833	0	0	0	0	0	UNSPECIFIED	0	0
79714	0	0	0	0	0	UNSPECIFIED	0	0
4085	3	0	3	2	1	PROVIRAL_AND_ANTIVIRAL	-0.333333333	1
1854	3	0	3	2	1	PROVIRAL_AND_ANTIVIRAL	-0.333333333	1
57565	0	0	0	0	0	UNSPECIFIED	0	0
126068	1	1	0	0	0	UNSPECIFIED	0	0
8649	3	2	1	1	0	ANTIVIRAL	-1	1
148170	6	2	4	1	3	PROVIRAL_AND_ANTIVIRAL	0.5	2
10363	0	0	0	0	0	UNSPECIFIED	0	0
23355	3	3	0	0	0	UNSPECIFIED	0	0
91608	1	1	0	0	0	UNSPECIFIED	0	0
130120	1	1	0	0	0	UNSPECIFIED	0	0
965	4	2	2	2	0	ANTIVIRAL	-1	2
55238	0	0	0	0	0	UNSPECIFIED	0	0
2107	2	1	1	1	0	ANTIVIRAL	-1	1
55177	0	0	0	0	0	UNSPECIFIED	0	0
3268	4	2	2	0	2	PROVIRAL	1	2
55328	0	0	0	0	0	UNSPECIFIED	0	0
10198	1	0	1	1	0	ANTIVIRAL	-1	1
5359	2	0	2	2	0	ANTIVIRAL	-1	2
5536	1	0	1	0	1	PROVIRAL	1	1
126328	2	2	0	0	0	UNSPECIFIED	0	0
51073	4	2	2	1	1	PROVIRAL_AND_ANTIVIRAL	0	0
5883	1	1	0	0	0	UNSPECIFIED	0	0
7334	0	0	0	0	0	UNSPECIFIED	0	0
1447	0	0	0	0	0	UNSPECIFIED	0	0
9727	0	0	0	0	0	UNSPECIFIED	0	0
3614	4	2	2	2	0	ANTIVIRAL	-1	2
53632	2	2	0	0	0	UNSPECIFIED	0	0
25927	1	0	1	1	0	ANTIVIRAL	-1	1
79905	4	2	2	1	1	PROVIRAL_AND_ANTIVIRAL	0	0
414236	0	0	0	0	0	UNSPECIFIED	0	0
2661	1	1	0	0	0	UNSPECIFIED	0	0
124565	1	1	0	0	0	UNSPECIFIED	0	0
55027	2	1	1	1	0	ANTIVIRAL	-1	1
29886	3	1	2	2	0	ANTIVIRAL	-1	2
284071	0	0	0	0	0	UNSPECIFIED	0	0
23446	1	0	1	0	1	PROVIRAL	1	1
56940	1	0	1	1	0	ANTIVIRAL	-1	1
9372	0	0	0	0	0	UNSPECIFIED	0	0
117581	1	0	1	1	0	ANTIVIRAL	-1	1
121278	0	0	0	0	0	UNSPECIFIED	0	0
347744	4	1	3	0	3	PROVIRAL	1	3
6576	4	2	2	1	1	PROVIRAL_AND_ANTIVIRAL	0	0
51117	1	1	0	0	0	UNSPECIFIED	0	0
85441	0	0	0	0	0	UNSPECIFIED	0	0
2243	3	0	3	1	2	PROVIRAL_AND_ANTIVIRAL	0.333333333	1
64708	3	2	1	0	1	PROVIRAL	1	1
23324	3	1	2	0	2	PROVIRAL	1	2
9052	2	0	2	2	0	ANTIVIRAL	-1	2
85014	4	2	2	1	1	PROVIRAL_AND_ANTIVIRAL	0	0
7869	1	0	1	1	0	ANTIVIRAL	-1	1
79023	1	1	0	0	0	UNSPECIFIED	0	0
27284	0	0	0	0	0	UNSPECIFIED	0	0
5329	2	1	1	1	0	ANTIVIRAL	-1	1
92255	3	2	1	1	0	ANTIVIRAL	-1	1
5091	5	2	3	0	3	PROVIRAL	1	3
78997	0	0	0	0	0	UNSPECIFIED	0	0
162966	4	3	1	0	1	PROVIRAL	1	1
200844	0	0	0	0	0	UNSPECIFIED	0	0
51090	5	2	3	1	2	PROVIRAL_AND_ANTIVIRAL	0.333333333	1
64220	1	1	0	0	0	UNSPECIFIED	0	0
23607	2	1	1	1	0	ANTIVIRAL	-1	1
2646	1	1	0	0	0	UNSPECIFIED	0	0
8683	3	2	1	1	0	ANTIVIRAL	-1	1
6418	1	1	0	0	0	UNSPECIFIED	0	0
100128334	0	0	0	0	0	UNSPECIFIED	0	0
53615	3	3	0	0	0	UNSPECIFIED	0	0
84632	0	0	0	0	0	UNSPECIFIED	0	0
762	5	1	4	2	2	PROVIRAL_AND_ANTIVIRAL	0	0
254528	0	0	0	0	0	UNSPECIFIED	0	0
54517	1	0	1	0	1	PROVIRAL	1	1
475	2	2	0	0	0	UNSPECIFIED	0	0
641518	0	0	0	0	0	UNSPECIFIED	0	0
9625	1	1	0	0	0	UNSPECIFIED	0	0
10586	2	1	1	1	0	ANTIVIRAL	-1	1
8935	4	3	1	1	0	ANTIVIRAL	-1	1
23035	5	3	2	2	0	ANTIVIRAL	-1	2
3094	0	0	0	0	0	UNSPECIFIED	0	0
55695	1	1	0	0	0	UNSPECIFIED	0	0
7111	2	0	2	2	0	ANTIVIRAL	-1	2
8668	1	0	1	1	0	ANTIVIRAL	-1	1
100128731	2	2	0	0	0	UNSPECIFIED	0	0
4681	5	3	2	2	0	ANTIVIRAL	-1	2
56957	2	2	0	0	0	UNSPECIFIED	0	0
8969	3	2	1	0	1	PROVIRAL	1	1
5789	1	0	1	1	0	ANTIVIRAL	-1	1
51142	0	0	0	0	0	UNSPECIFIED	0	0
4715	1	1	0	0	0	UNSPECIFIED	0	0
80346	1	1	0	0	0	UNSPECIFIED	0	0
324	4	3	1	1	0	ANTIVIRAL	-1	1
577	1	0	1	1	0	ANTIVIRAL	-1	1
55031	4	3	1	1	0	ANTIVIRAL	-1	1
5691	3	2	1	0	1	PROVIRAL	1	1
8818	2	2	0	0	0	UNSPECIFIED	0	0
9188	2	1	1	1	0	ANTIVIRAL	-1	1
55536	0	0	0	0	0	UNSPECIFIED	0	0
118980	3	2	1	1	0	ANTIVIRAL	-1	1
80059	1	0	1	1	0	ANTIVIRAL	-1	1
2495	2	1	1	0	1	PROVIRAL	1	1
4285	1	0	1	1	0	ANTIVIRAL	-1	1
611	0	0	0	0	0	UNSPECIFIED	0	0
64978	2	1	1	0	1	PROVIRAL	1	1
347902	2	0	2	0	2	PROVIRAL	1	2
79400	0	0	0	0	0	UNSPECIFIED	0	0
55194	2	2	0	0	0	UNSPECIFIED	0	0
8784	2	2	0	0	0	UNSPECIFIED	0	0
728	0	0	0	0	0	UNSPECIFIED	0	0
55425	3	1	2	2	0	ANTIVIRAL	-1	2
7884	2	0	2	1	1	PROVIRAL_AND_ANTIVIRAL	0	0
132241	1	1	0	0	0	UNSPECIFIED	0	0
161753	0	0	0	0	0	UNSPECIFIED	0	0
23527	4	3	1	1	0	ANTIVIRAL	-1	1
253943	3	3	0	0	0	UNSPECIFIED	0	0
84864	3	2	1	0	1	PROVIRAL	1	1
54436	2	0	2	1	1	PROVIRAL_AND_ANTIVIRAL	0	0
6780	1	0	1	0	1	PROVIRAL	1	1
64105	2	1	1	0	1	PROVIRAL	1	1
123169	3	1	2	1	1	PROVIRAL_AND_ANTIVIRAL	0	0
10048	4	2	2	2	0	ANTIVIRAL	-1	2
283991	0	0	0	0	0	UNSPECIFIED	0	0
22881	4	1	3	2	1	PROVIRAL_AND_ANTIVIRAL	-0.333333333	1
55319	2	1	1	1	0	ANTIVIRAL	-1	1
81567	1	1	0	0	0	UNSPECIFIED	0	0
27147	3	0	3	1	2	PROVIRAL_AND_ANTIVIRAL	0.333333333	1
84890	4	2	2	2	0	ANTIVIRAL	-1	2
10838	3	0	3	2	1	PROVIRAL_AND_ANTIVIRAL	-0.333333333	1
9474	2	2	0	0	0	UNSPECIFIED	0	0
125113	2	0	2	0	2	PROVIRAL	1	2
128553	0	0	0	0	0	UNSPECIFIED	0	0
643988	2	2	0	0	0	UNSPECIFIED	0	0
1836	3	0	3	3	0	ANTIVIRAL	-1	3
1432	0	0	0	0	0	UNSPECIFIED	0	0
5269	2	0	2	2	0	ANTIVIRAL	-1	2
25957	2	2	0	0	0	UNSPECIFIED	0	0
9640	1	1	0	0	0	UNSPECIFIED	0	0
118672	1	0	1	0	1	PROVIRAL	1	1
30061	2	0	2	1	1	PROVIRAL_AND_ANTIVIRAL	0	0
6464	2	0	2	1	1	PROVIRAL_AND_ANTIVIRAL	0	0
9877	3	3	0	0	0	UNSPECIFIED	0	0
112398	0	0	0	0	0	UNSPECIFIED	0	0
79660	1	0	1	0	1	PROVIRAL	1	1
140885	3	2	1	0	1	PROVIRAL	1	1
55652	2	0	2	2	0	ANTIVIRAL	-1	2
8634	3	1	2	2	0	ANTIVIRAL	-1	2
84717	2	2	0	0	0	UNSPECIFIED	0	0
50854	3	2	1	0	1	PROVIRAL	1	1
54958	5	3	2	0	2	PROVIRAL	1	2
84645	0	0	0	0	0	UNSPECIFIED	0	0
54621	1	0	1	1	0	ANTIVIRAL	-1	1
29984	2	1	1	0	1	PROVIRAL	1	1
116143	0	0	0	0	0	UNSPECIFIED	0	0
54059	1	0	1	1	0	ANTIVIRAL	-1	1
26128	3	0	3	2	1	PROVIRAL_AND_ANTIVIRAL	-0.333333333	1
4134	0	0	0	0	0	UNSPECIFIED	0	0
10631	0	0	0	0	0	UNSPECIFIED	0	0
1063	5	2	3	0	3	PROVIRAL	1	3
220001	3	1	2	0	2	PROVIRAL	1	2
79064	2	1	1	0	1	PROVIRAL	1	1
55726	4	3	1	1	0	ANTIVIRAL	-1	1
285349	1	0	1	0	1	PROVIRAL	1	1
7270	4	3	1	1	0	ANTIVIRAL	-1	1
126375	1	0	1	1	0	ANTIVIRAL	-1	1
5016	1	0	1	1	0	ANTIVIRAL	-1	1
51257	2	0	2	1	1	PROVIRAL_AND_ANTIVIRAL	0	0
285852	0	0	0	0	0	UNSPECIFIED	0	0
388566	1	1	0	0	0	UNSPECIFIED	0	0
7126	1	0	1	0	1	PROVIRAL	1	1
10299	1	0	1	1	0	ANTIVIRAL	-1	1
2913	1	0	1	0	1	PROVIRAL	1	1
4948	4	2	2	2	0	ANTIVIRAL	-1	2
22898	0	0	0	0	0	UNSPECIFIED	0	0
5521	2	0	2	1	1	PROVIRAL_AND_ANTIVIRAL	0	0
1952	2	2	0	0	0	UNSPECIFIED	0	0
286451	2	2	0	0	0	UNSPECIFIED	0	0
25888	4	2	2	0	2	PROVIRAL	1	2
100129794	0	0	0	0	0	UNSPECIFIED	0	0
10228	0	0	0	0	0	UNSPECIFIED	0	0
6196	1	0	1	1	0	ANTIVIRAL	-1	1
11185	1	1	0	0	0	UNSPECIFIED	0	0
27134	7	3	4	2	2	PROVIRAL_AND_ANTIVIRAL	0	0
1180	0	0	0	0	0	UNSPECIFIED	0	0
286151	1	0	1	0	1	PROVIRAL	1	1
161142	0	0	0	0	0	UNSPECIFIED	0	0
284273	1	0	1	1	0	ANTIVIRAL	-1	1
57128	2	2	0	0	0	UNSPECIFIED	0	0
55109	2	2	0	0	0	UNSPECIFIED	0	0
645974	0	0	0	0	0	UNSPECIFIED	0	0
9794	0	0	0	0	0	UNSPECIFIED	0	0
27433	2	1	1	1	0	ANTIVIRAL	-1	1
123016	4	2	2	2	0	ANTIVIRAL	-1	2
5611	2	2	0	0	0	UNSPECIFIED	0	0
51005	2	1	1	0	1	PROVIRAL	1	1
4907	3	0	3	2	1	PROVIRAL_AND_ANTIVIRAL	-0.333333333	1
28658	0	0	0	0	0	UNSPECIFIED	0	0
10081	1	0	1	1	0	ANTIVIRAL	-1	1
118881	2	1	1	1	0	ANTIVIRAL	-1	1
162494	1	1	0	0	0	UNSPECIFIED	0	0
53944	2	2	0	0	0	UNSPECIFIED	0	0
55904	4	3	1	0	1	PROVIRAL	1	1
54941	1	0	1	1	0	ANTIVIRAL	-1	1
26291	0	0	0	0	0	UNSPECIFIED	0	0
6309	2	2	0	0	0	UNSPECIFIED	0	0
134359	3	3	0	0	0	UNSPECIFIED	0	0
619343	0	0	0	0	0	UNSPECIFIED	0	0
64327	1	0	1	1	0	ANTIVIRAL	-1	1
157285	4	1	3	2	1	PROVIRAL_AND_ANTIVIRAL	-0.333333333	1
387694	0	0	0	0	0	UNSPECIFIED	0	0
100129387	1	0	1	1	0	ANTIVIRAL	-1	1
23368	2	2	0	0	0	UNSPECIFIED	0	0
2898	0	0	0	0	0	UNSPECIFIED	0	0
7695	3	3	0	0	0	UNSPECIFIED	0	0
9120	4	3	1	0	1	PROVIRAL	1	1
645139	2	2	0	0	0	UNSPECIFIED	0	0
5110	2	1	1	1	0	ANTIVIRAL	-1	1
5427	4	0	4	2	2	PROVIRAL_AND_ANTIVIRAL	0	0
6829	0	0	0	0	0	UNSPECIFIED	0	0
26043	4	3	1	1	0	ANTIVIRAL	-1	1
51295	1	1	0	0	0	UNSPECIFIED	0	0
28396	0	0	0	0	0	UNSPECIFIED	0	0
89781	0	0	0	0	0	UNSPECIFIED	0	0
7032	5	2	3	1	2	PROVIRAL_AND_ANTIVIRAL	0.333333333	1
84936	1	1	0	0	0	UNSPECIFIED	0	0
57210	3	2	1	0	1	PROVIRAL	1	1
114884	3	0	3	2	1	PROVIRAL_AND_ANTIVIRAL	-0.333333333	1
51440	1	0	1	1	0	ANTIVIRAL	-1	1
401207	0	0	0	0	0	UNSPECIFIED	0	0
197350	0	0	0	0	0	UNSPECIFIED	0	0
55614	1	1	0	0	0	UNSPECIFIED	0	0
55506	1	0	1	0	1	PROVIRAL	1	1
5001	3	3	0	0	0	UNSPECIFIED	0	0
51510	2	1	1	1	0	ANTIVIRAL	-1	1
84458	4	3	1	0	1	PROVIRAL	1	1
246705	0	0	0	0	0	UNSPECIFIED	0	0
79841	0	0	0	0	0	UNSPECIFIED	0	0
8702	4	2	2	1	1	PROVIRAL_AND_ANTIVIRAL	0	0
1500	3	2	1	0	1	PROVIRAL	1	1
995	2	0	2	1	1	PROVIRAL_AND_ANTIVIRAL	0	0
113691	0	0	0	0	0	UNSPECIFIED	0	0
23385	1	1	0	0	0	UNSPECIFIED	0	0
23243	3	3	0	0	0	UNSPECIFIED	0	0
124925	0	0	0	0	0	UNSPECIFIED	0	0
54849	1	1	0	0	0	UNSPECIFIED	0	0
8029	4	0	4	2	2	PROVIRAL_AND_ANTIVIRAL	0	0
27249	1	1	0	0	0	UNSPECIFIED	0	0
10980	3	2	1	0	1	PROVIRAL	1	1
6415	1	1	0	0	0	UNSPECIFIED	0	0
84437	4	3	1	1	0	ANTIVIRAL	-1	1
2557	1	0	1	1	0	ANTIVIRAL	-1	1
253782	1	1	0	0	0	UNSPECIFIED	0	0
84899	1	0	1	1	0	ANTIVIRAL	-1	1
55662	0	0	0	0	0	UNSPECIFIED	0	0
64577	5	1	4	1	3	PROVIRAL_AND_ANTIVIRAL	0.5	2
374395	1	1	0	0	0	UNSPECIFIED	0	0
1353	2	1	1	1	0	ANTIVIRAL	-1	1
259286	0	0	0	0	0	UNSPECIFIED	0	0
63979	4	2	2	2	0	ANTIVIRAL	-1	2
54576	0	0	0	0	0	UNSPECIFIED	0	0
3240	6	2	4	0	4	PROVIRAL	1	4
79140	1	0	1	1	0	ANTIVIRAL	-1	1
80028	0	0	0	0	0	UNSPECIFIED	0	0
91862	2	0	2	2	0	ANTIVIRAL	-1	2
83590	2	2	0	0	0	UNSPECIFIED	0	0
388610	2	0	2	1	1	PROVIRAL_AND_ANTIVIRAL	0	0
57733	5	1	4	2	2	PROVIRAL_AND_ANTIVIRAL	0	0
150468	4	2	2	0	2	PROVIRAL	1	2
7167	2	2	0	0	0	UNSPECIFIED	0	0
1368	2	0	2	1	1	PROVIRAL_AND_ANTIVIRAL	0	0
54345	0	0	0	0	0	UNSPECIFIED	0	0
25943	6	3	3	2	1	PROVIRAL_AND_ANTIVIRAL	-0.333333333	1
57536	0	0	0	0	0	UNSPECIFIED	0	0
94032	1	1	0	0	0	UNSPECIFIED	0	0
4282	3	2	1	1	0	ANTIVIRAL	-1	1
125228	3	3	0	0	0	UNSPECIFIED	0	0
9626	1	1	0	0	0	UNSPECIFIED	0	0
1141	1	1	0	0	0	UNSPECIFIED	0	0
55200	4	1	3	1	2	PROVIRAL_AND_ANTIVIRAL	0.333333333	1
64116	2	0	2	2	0	ANTIVIRAL	-1	2
5499	3	1	2	0	2	PROVIRAL	1	2
7703	1	1	0	0	0	UNSPECIFIED	0	0
4901	1	1	0	0	0	UNSPECIFIED	0	0
650669	0	0	0	0	0	UNSPECIFIED	0	0
55111	2	2	0	0	0	UNSPECIFIED	0	0
84284	3	1	2	1	1	PROVIRAL_AND_ANTIVIRAL	0	0
25865	1	1	0	0	0	UNSPECIFIED	0	0
2153	4	0	4	0	4	PROVIRAL	1	4
3799	3	3	0	0	0	UNSPECIFIED	0	0
83932	4	2	2	1	1	PROVIRAL_AND_ANTIVIRAL	0	0
124975	0	0	0	0	0	UNSPECIFIED	0	0
8550	1	0	1	1	0	ANTIVIRAL	-1	1
1613	4	2	2	1	1	PROVIRAL_AND_ANTIVIRAL	0	0
291	2	1	1	1	0	ANTIVIRAL	-1	1
80133	0	0	0	0	0	UNSPECIFIED	0	0
55705	0	0	0	0	0	UNSPECIFIED	0	0
493753	2	1	1	0	1	PROVIRAL	1	1
6616	5	3	2	0	2	PROVIRAL	1	2
79829	2	1	1	1	0	ANTIVIRAL	-1	1
116151	0	0	0	0	0	UNSPECIFIED	0	0
100130967	2	0	2	0	2	PROVIRAL	1	2
9870	0	0	0	0	0	UNSPECIFIED	0	0
256710	0	0	0	0	0	UNSPECIFIED	0	0
7367	0	0	0	0	0	UNSPECIFIED	0	0
10721	3	2	1	0	1	PROVIRAL	1	1
862	1	0	1	1	0	ANTIVIRAL	-1	1
54875	1	1	0	0	0	UNSPECIFIED	0	0
64065	1	0	1	1	0	ANTIVIRAL	-1	1
1839	2	2	0	0	0	UNSPECIFIED	0	0
64864	4	3	1	1	0	ANTIVIRAL	-1	1
9071	0	0	0	0	0	UNSPECIFIED	0	0
84331	2	2	0	0	0	UNSPECIFIED	0	0
284415	0	0	0	0	0	UNSPECIFIED	0	0
134145	1	0	1	1	0	ANTIVIRAL	-1	1
55120	1	1	0	0	0	UNSPECIFIED	0	0
55972	0	0	0	0	0	UNSPECIFIED	0	0
22877	1	1	0	0	0	UNSPECIFIED	0	0
112464	0	0	0	0	0	UNSPECIFIED	0	0
1318	3	2	1	1	0	ANTIVIRAL	-1	1
55251	3	2	1	0	1	PROVIRAL	1	1
5774	3	2	1	0	1	PROVIRAL	1	1
4993	0	0	0	0	0	UNSPECIFIED	0	0
374618	5	3	2	1	1	PROVIRAL_AND_ANTIVIRAL	0	0
148022	0	0	0	0	0	UNSPECIFIED	0	0
645468	0	0	0	0	0	UNSPECIFIED	0	0
6461	1	0	1	1	0	ANTIVIRAL	-1	1
51147	1	0	1	0	1	PROVIRAL	1	1
728116	0	0	0	0	0	UNSPECIFIED	0	0
51348	0	0	0	0	0	UNSPECIFIED	0	0
253260	4	3	1	0	1	PROVIRAL	1	1
2995	3	2	1	1	0	ANTIVIRAL	-1	1
3814	2	2	0	0	0	UNSPECIFIED	0	0
92597	4	3	1	1	0	ANTIVIRAL	-1	1
337867	1	0	1	1	0	ANTIVIRAL	-1	1
23461	5	3	2	0	2	PROVIRAL	1	2
29063	5	3	2	0	2	PROVIRAL	1	2
5189	4	3	1	1	0	ANTIVIRAL	-1	1
390	3	3	0	0	0	UNSPECIFIED	0	0
389906	3	0	3	2	1	PROVIRAL_AND_ANTIVIRAL	-0.333333333	1
23140	0	0	0	0	0	UNSPECIFIED	0	0
2051	1	1	0	0	0	UNSPECIFIED	0	0
8535	3	1	2	0	2	PROVIRAL	1	2
9885	2	1	1	1	0	ANTIVIRAL	-1	1
100131556	1	1	0	0	0	UNSPECIFIED	0	0
9641	1	0	1	1	0	ANTIVIRAL	-1	1
375790	1	0	1	1	0	ANTIVIRAL	-1	1
11079	1	0	1	0	1	PROVIRAL	1	1
267004	2	1	1	1	0	ANTIVIRAL	-1	1
4886	1	0	1	1	0	ANTIVIRAL	-1	1
3293	4	2	2	1	1	PROVIRAL_AND_ANTIVIRAL	0	0
23401	2	0	2	0	2	PROVIRAL	1	2
6477	4	3	1	1	0	ANTIVIRAL	-1	1
4241	1	0	1	1	0	ANTIVIRAL	-1	1
79661	1	1	0	0	0	UNSPECIFIED	0	0
23491	0	0	0	0	0	UNSPECIFIED	0	0
92345	2	0	2	2	0	ANTIVIRAL	-1	2
100131601	0	0	0	0	0	UNSPECIFIED	0	0
79155	4	2	2	0	2	PROVIRAL	1	2
342945	1	0	1	0	1	PROVIRAL	1	1
55137	2	0	2	0	2	PROVIRAL	1	2
2734	0	0	0	0	0	UNSPECIFIED	0	0
63920	3	2	1	1	0	ANTIVIRAL	-1	1
79443	2	0	2	1	1	PROVIRAL_AND_ANTIVIRAL	0	0
10215	1	0	1	1	0	ANTIVIRAL	-1	1
5725	0	0	0	0	0	UNSPECIFIED	0	0
10113	3	2	1	0	1	PROVIRAL	1	1
552	1	0	1	1	0	ANTIVIRAL	-1	1
488	0	0	0	0	0	UNSPECIFIED	0	0
55311	3	1	2	0	2	PROVIRAL	1	2
253512	0	0	0	0	0	UNSPECIFIED	0	0
23704	0	0	0	0	0	UNSPECIFIED	0	0
4438	0	0	0	0	0	UNSPECIFIED	0	0
64326	3	3	0	0	0	UNSPECIFIED	0	0
51207	1	1	0	0	0	UNSPECIFIED	0	0
3048	2	1	1	0	1	PROVIRAL	1	1
9919	0	0	0	0	0	UNSPECIFIED	0	0
84996	1	0	1	1	0	ANTIVIRAL	-1	1
57591	1	1	0	0	0	UNSPECIFIED	0	0
3569	0	0	0	0	0	UNSPECIFIED	0	0
339761	1	0	1	1	0	ANTIVIRAL	-1	1
10166	1	0	1	1	0	ANTIVIRAL	-1	1
3093	1	1	0	0	0	UNSPECIFIED	0	0
51567	3	2	1	0	1	PROVIRAL	1	1
64787	2	0	2	1	1	PROVIRAL_AND_ANTIVIRAL	0	0
25959	0	0	0	0	0	UNSPECIFIED	0	0
30827	2	2	0	0	0	UNSPECIFIED	0	0
797	4	3	1	1	0	ANTIVIRAL	-1	1
79696	2	2	0	0	0	UNSPECIFIED	0	0
146059	1	0	1	0	1	PROVIRAL	1	1
25831	3	2	1	0	1	PROVIRAL	1	1
7412	1	0	1	1	0	ANTIVIRAL	-1	1
92806	1	0	1	0	1	PROVIRAL	1	1
221830	3	2	1	1	0	ANTIVIRAL	-1	1
178	4	2	2	2	0	ANTIVIRAL	-1	2
51008	2	1	1	1	0	ANTIVIRAL	-1	1
58488	2	1	1	0	1	PROVIRAL	1	1
55721	0	0	0	0	0	UNSPECIFIED	0	0
7903	0	0	0	0	0	UNSPECIFIED	0	0
9330	4	3	1	1	0	ANTIVIRAL	-1	1
31	1	0	1	0	1	PROVIRAL	1	1
90410	2	1	1	0	1	PROVIRAL	1	1
55815	1	1	0	0	0	UNSPECIFIED	0	0
23030	0	0	0	0	0	UNSPECIFIED	0	0
64744	2	2	0	0	0	UNSPECIFIED	0	0
84124	2	2	0	0	0	UNSPECIFIED	0	0
10634	3	2	1	0	1	PROVIRAL	1	1
1122	4	3	1	1	0	ANTIVIRAL	-1	1
9675	1	0	1	0	1	PROVIRAL	1	1
200315	0	0	0	0	0	UNSPECIFIED	0	0
11272	0	0	0	0	0	UNSPECIFIED	0	0
51809	7	3	4	4	0	ANTIVIRAL	-1	4
85013	4	3	1	0	1	PROVIRAL	1	1
7978	1	1	0	0	0	UNSPECIFIED	0	0
5480	2	0	2	1	1	PROVIRAL_AND_ANTIVIRAL	0	0
286177	0	0	0	0	0	UNSPECIFIED	0	0
284612	3	1	2	2	0	ANTIVIRAL	-1	2
27133	0	0	0	0	0	UNSPECIFIED	0	0
196410	3	2	1	0	1	PROVIRAL	1	1
3263	4	2	2	0	2	PROVIRAL	1	2
285735	0	0	0	0	0	UNSPECIFIED	0	0
10162	3	2	1	0	1	PROVIRAL	1	1
81628	1	1	0	0	0	UNSPECIFIED	0	0
129285	1	1	0	0	0	UNSPECIFIED	0	0
285489	0	0	0	0	0	UNSPECIFIED	0	0
6095	4	3	1	1	0	ANTIVIRAL	-1	1
3746	1	1	0	0	0	UNSPECIFIED	0	0
1809	4	0	4	3	1	PROVIRAL_AND_ANTIVIRAL	-0.5	2
8078	2	2	0	0	0	UNSPECIFIED	0	0
832	1	0	1	0	1	PROVIRAL	1	1
112483	0	0	0	0	0	UNSPECIFIED	0	0
55341	1	0	1	1	0	ANTIVIRAL	-1	1
57787	1	1	0	0	0	UNSPECIFIED	0	0
55175	0	0	0	0	0	UNSPECIFIED	0	0
51651	0	0	0	0	0	UNSPECIFIED	0	0
8907	3	2	1	0	1	PROVIRAL	1	1
5132	0	0	0	0	0	UNSPECIFIED	0	0
541468	1	1	0	0	0	UNSPECIFIED	0	0
5514	0	0	0	0	0	UNSPECIFIED	0	0
317761	0	0	0	0	0	UNSPECIFIED	0	0
4331	5	3	2	2	0	ANTIVIRAL	-1	2
4747	1	0	1	1	0	ANTIVIRAL	-1	1
91543	0	0	0	0	0	UNSPECIFIED	0	0
1028	4	1	3	0	3	PROVIRAL	1	3
6310	3	2	1	0	1	PROVIRAL	1	1
202333	0	0	0	0	0	UNSPECIFIED	0	0
1643	3	1	2	2	0	ANTIVIRAL	-1	2
54542	2	1	1	1	0	ANTIVIRAL	-1	1
388591	1	0	1	0	1	PROVIRAL	1	1
148741	0	0	0	0	0	UNSPECIFIED	0	0
387758	0	0	0	0	0	UNSPECIFIED	0	0
5422	4	1	3	2	1	PROVIRAL_AND_ANTIVIRAL	-0.333333333	1
6722	0	0	0	0	0	UNSPECIFIED	0	0
26775	1	0	1	1	0	ANTIVIRAL	-1	1
58505	1	1	0	0	0	UNSPECIFIED	0	0
51258	0	0	0	0	0	UNSPECIFIED	0	0
27090	2	1	1	1	0	ANTIVIRAL	-1	1
55094	2	2	0	0	0	UNSPECIFIED	0	0
10927	2	2	0	0	0	UNSPECIFIED	0	0
2296	2	0	2	2	0	ANTIVIRAL	-1	2
9836	1	0	1	1	0	ANTIVIRAL	-1	1
79934	1	1	0	0	0	UNSPECIFIED	0	0
10519	2	1	1	0	1	PROVIRAL	1	1
635	2	1	1	1	0	ANTIVIRAL	-1	1
28957	2	0	2	2	0	ANTIVIRAL	-1	2
23230	3	3	0	0	0	UNSPECIFIED	0	0
23303	4	2	2	1	1	PROVIRAL_AND_ANTIVIRAL	0	0
253128	0	0	0	0	0	UNSPECIFIED	0	0
5238	3	2	1	0	1	PROVIRAL	1	1
22893	0	0	0	0	0	UNSPECIFIED	0	0
389289	0	0	0	0	0	UNSPECIFIED	0	0
55615	3	1	2	0	2	PROVIRAL	1	2
374768	1	1	0	0	0	UNSPECIFIED	0	0
10558	3	3	0	0	0	UNSPECIFIED	0	0
10147	1	0	1	0	1	PROVIRAL	1	1
220296	1	1	0	0	0	UNSPECIFIED	0	0
23521	0	0	0	0	0	UNSPECIFIED	0	0
65990	2	2	0	0	0	UNSPECIFIED	0	0
114825	3	3	0	0	0	UNSPECIFIED	0	0
9934	0	0	0	0	0	UNSPECIFIED	0	0
55260	2	1	1	0	1	PROVIRAL	1	1
81887	4	2	2	1	1	PROVIRAL_AND_ANTIVIRAL	0	0
220002	4	2	2	0	2	PROVIRAL	1	2
65265	3	1	2	1	1	PROVIRAL_AND_ANTIVIRAL	0	0
51156	2	0	2	0	2	PROVIRAL	1	2
51741	1	1	0	0	0	UNSPECIFIED	0	0
9690	2	1	1	1	0	ANTIVIRAL	-1	1
221504	1	1	0	0	0	UNSPECIFIED	0	0
5204	1	1	0	0	0	UNSPECIFIED	0	0
91039	1	1	0	0	0	UNSPECIFIED	0	0
847	3	1	2	0	2	PROVIRAL	1	2
7442	0	0	0	0	0	UNSPECIFIED	0	0
9334	1	0	1	1	0	ANTIVIRAL	-1	1
7994	3	2	1	1	0	ANTIVIRAL	-1	1
10200	0	0	0	0	0	UNSPECIFIED	0	0
169522	1	1	0	0	0	UNSPECIFIED	0	0
23598	1	1	0	0	0	UNSPECIFIED	0	0
6891	1	0	1	1	0	ANTIVIRAL	-1	1
53833	0	0	0	0	0	UNSPECIFIED	0	0
81576	0	0	0	0	0	UNSPECIFIED	0	0
112970	0	0	0	0	0	UNSPECIFIED	0	0
2266	3	1	2	1	1	PROVIRAL_AND_ANTIVIRAL	0	0
11040	1	1	0	0	0	UNSPECIFIED	0	0
2512	1	0	1	0	1	PROVIRAL	1	1
1534	1	0	1	1	0	ANTIVIRAL	-1	1
51593	0	0	0	0	0	UNSPECIFIED	0	0
6016	3	3	0	0	0	UNSPECIFIED	0	0
54680	5	3	2	1	1	PROVIRAL_AND_ANTIVIRAL	0	0
79608	0	0	0	0	0	UNSPECIFIED	0	0
6782	3	3	0	0	0	UNSPECIFIED	0	0
4015	4	2	2	0	2	PROVIRAL	1	2
10474	3	2	1	0	1	PROVIRAL	1	1
338323	0	0	0	0	0	UNSPECIFIED	0	0
91875	3	1	2	1	1	PROVIRAL_AND_ANTIVIRAL	0	0
64710	1	0	1	0	1	PROVIRAL	1	1
79646	2	1	1	0	1	PROVIRAL	1	1
55520	2	1	1	0	1	PROVIRAL	1	1
2644	4	3	1	0	1	PROVIRAL	1	1
51728	5	2	3	2	1	PROVIRAL_AND_ANTIVIRAL	-0.333333333	1
7307	0	0	0	0	0	UNSPECIFIED	0	0
8971	3	1	2	1	1	PROVIRAL_AND_ANTIVIRAL	0	0
9949	3	1	2	2	0	ANTIVIRAL	-1	2
441212	0	0	0	0	0	UNSPECIFIED	0	0
4683	4	3	1	1	0	ANTIVIRAL	-1	1
7764	1	0	1	0	1	PROVIRAL	1	1
57134	6	2	4	2	2	PROVIRAL_AND_ANTIVIRAL	0	0
8273	2	1	1	1	0	ANTIVIRAL	-1	1
23170	3	2	1	1	0	ANTIVIRAL	-1	1
152217	0	0	0	0	0	UNSPECIFIED	0	0
55294	3	3	0	0	0	UNSPECIFIED	0	0
4297	3	3	0	0	0	UNSPECIFIED	0	0
120065	0	0	0	0	0	UNSPECIFIED	0	0
926	1	1	0	0	0	UNSPECIFIED	0	0
57472	1	1	0	0	0	UNSPECIFIED	0	0
9135	4	3	1	1	0	ANTIVIRAL	-1	1
164045	5	3	2	0	2	PROVIRAL	1	2
51520	4	3	1	1	0	ANTIVIRAL	-1	1
54939	2	2	0	0	0	UNSPECIFIED	0	0
60312	2	0	2	2	0	ANTIVIRAL	-1	2
147923	5	3	2	1	1	PROVIRAL_AND_ANTIVIRAL	0	0
5913	0	0	0	0	0	UNSPECIFIED	0	0
7137	2	1	1	1	0	ANTIVIRAL	-1	1
25878	0	0	0	0	0	UNSPECIFIED	0	0
3033	3	2	1	0	1	PROVIRAL	1	1
51550	3	2	1	1	0	ANTIVIRAL	-1	1
6676	2	0	2	2	0	ANTIVIRAL	-1	2
27309	4	3	1	1	0	ANTIVIRAL	-1	1
27236	2	2	0	0	0	UNSPECIFIED	0	0
10781	4	2	2	2	0	ANTIVIRAL	-1	2
84873	1	0	1	1	0	ANTIVIRAL	-1	1
4192	6	2	4	1	3	PROVIRAL_AND_ANTIVIRAL	0.5	2
473	0	0	0	0	0	UNSPECIFIED	0	0
8614	5	3	2	2	0	ANTIVIRAL	-1	2
26220	0	0	0	0	0	UNSPECIFIED	0	0
1186	0	0	0	0	0	UNSPECIFIED	0	0
79915	2	1	1	0	1	PROVIRAL	1	1
55781	3	2	1	1	0	ANTIVIRAL	-1	1
56963	3	2	1	1	0	ANTIVIRAL	-1	1
155465	2	0	2	2	0	ANTIVIRAL	-1	2
586	3	2	1	0	1	PROVIRAL	1	1
55632	3	2	1	0	1	PROVIRAL	1	1
57117	4	3	1	1	0	ANTIVIRAL	-1	1
65124	1	0	1	0	1	PROVIRAL	1	1
2950	2	1	1	0	1	PROVIRAL	1	1
5283	1	0	1	1	0	ANTIVIRAL	-1	1
57817	4	1	3	1	2	PROVIRAL_AND_ANTIVIRAL	0.333333333	1
80255	4	2	2	1	1	PROVIRAL_AND_ANTIVIRAL	0	0
84141	1	0	1	0	1	PROVIRAL	1	1
57621	4	3	1	1	0	ANTIVIRAL	-1	1
79175	0	0	0	0	0	UNSPECIFIED	0	0
8450	3	2	1	1	0	ANTIVIRAL	-1	1
16	3	2	1	0	1	PROVIRAL	1	1
51339	3	2	1	1	0	ANTIVIRAL	-1	1
415116	2	2	0	0	0	UNSPECIFIED	0	0
64761	4	1	3	2	1	PROVIRAL_AND_ANTIVIRAL	-0.333333333	1
3486	1	0	1	0	1	PROVIRAL	1	1
57553	3	1	2	2	0	ANTIVIRAL	-1	2
1549	0	0	0	0	0	UNSPECIFIED	0	0
126129	1	0	1	1	0	ANTIVIRAL	-1	1
23213	1	0	1	1	0	ANTIVIRAL	-1	1
9315	4	2	2	0	2	PROVIRAL	1	2
100129410	0	0	0	0	0	UNSPECIFIED	0	0
10608	3	1	2	0	2	PROVIRAL	1	2
27347	6	2	4	2	2	PROVIRAL_AND_ANTIVIRAL	0	0
2787	2	1	1	0	1	PROVIRAL	1	1
3554	1	0	1	0	1	PROVIRAL	1	1
54112	0	0	0	0	0	UNSPECIFIED	0	0
54069	3	0	3	2	1	PROVIRAL_AND_ANTIVIRAL	-0.333333333	1
8569	1	1	0	0	0	UNSPECIFIED	0	0
2119	2	0	2	1	1	PROVIRAL_AND_ANTIVIRAL	0	0
440560	1	1	0	0	0	UNSPECIFIED	0	0
6756	0	0	0	0	0	UNSPECIFIED	0	0
3338	3	3	0	0	0	UNSPECIFIED	0	0
401321	0	0	0	0	0	UNSPECIFIED	0	0
143884	3	2	1	1	0	ANTIVIRAL	-1	1
64386	1	1	0	0	0	UNSPECIFIED	0	0
79091	1	0	1	0	1	PROVIRAL	1	1
54956	0	0	0	0	0	UNSPECIFIED	0	0
56242	1	0	1	0	1	PROVIRAL	1	1
55037	3	2	1	0	1	PROVIRAL	1	1
10327	3	2	1	0	1	PROVIRAL	1	1
3981	3	3	0	0	0	UNSPECIFIED	0	0
643008	2	2	0	0	0	UNSPECIFIED	0	0
100129335	1	1	0	0	0	UNSPECIFIED	0	0
26061	0	0	0	0	0	UNSPECIFIED	0	0
3652	1	1	0	0	0	UNSPECIFIED	0	0
10867	1	1	0	0	0	UNSPECIFIED	0	0
284349	2	2	0	0	0	UNSPECIFIED	0	0
9481	0	0	0	0	0	UNSPECIFIED	0	0
54478	4	3	1	0	1	PROVIRAL	1	1
650	5	2	3	2	1	PROVIRAL_AND_ANTIVIRAL	-0.333333333	1
84991	0	0	0	0	0	UNSPECIFIED	0	0
199920	1	0	1	1	0	ANTIVIRAL	-1	1
7673	5	3	2	0	2	PROVIRAL	1	2
79960	4	3	1	1	0	ANTIVIRAL	-1	1
6261	0	0	0	0	0	UNSPECIFIED	0	0
23764	5	2	3	1	2	PROVIRAL_AND_ANTIVIRAL	0.333333333	1
113675	2	1	1	0	1	PROVIRAL	1	1
282991	1	1	0	0	0	UNSPECIFIED	0	0
29969	3	2	1	0	1	PROVIRAL	1	1
26155	3	2	1	0	1	PROVIRAL	1	1
11064	4	3	1	0	1	PROVIRAL	1	1
10297	2	2	0	0	0	UNSPECIFIED	0	0
139322	1	0	1	1	0	ANTIVIRAL	-1	1
22864	1	1	0	0	0	UNSPECIFIED	0	0
56259	1	0	1	0	1	PROVIRAL	1	1
126206	1	1	0	0	0	UNSPECIFIED	0	0
25780	3	2	1	1	0	ANTIVIRAL	-1	1
9611	2	2	0	0	0	UNSPECIFIED	0	0
23200	4	3	1	1	0	ANTIVIRAL	-1	1
204851	0	0	0	0	0	UNSPECIFIED	0	0
50999	1	1	0	0	0	UNSPECIFIED	0	0
5049	0	0	0	0	0	UNSPECIFIED	0	0
5570	2	1	1	1	0	ANTIVIRAL	-1	1
1628	1	0	1	1	0	ANTIVIRAL	-1	1
8303	3	2	1	1	0	ANTIVIRAL	-1	1
221035	2	2	0	0	0	UNSPECIFIED	0	0
389206	1	0	1	1	0	ANTIVIRAL	-1	1
29982	4	3	1	1	0	ANTIVIRAL	-1	1
5740	1	1	0	0	0	UNSPECIFIED	0	0
95	4	2	2	1	1	PROVIRAL_AND_ANTIVIRAL	0	0
205860	0	0	0	0	0	UNSPECIFIED	0	0
25980	1	1	0	0	0	UNSPECIFIED	0	0
170954	1	0	1	1	0	ANTIVIRAL	-1	1
57510	1	0	1	1	0	ANTIVIRAL	-1	1
2719	1	0	1	0	1	PROVIRAL	1	1
571	2	2	0	0	0	UNSPECIFIED	0	0
8892	1	0	1	1	0	ANTIVIRAL	-1	1
100129857	1	0	1	0	1	PROVIRAL	1	1
10818	1	1	0	0	0	UNSPECIFIED	0	0
4641	0	0	0	0	0	UNSPECIFIED	0	0
54866	1	1	0	0	0	UNSPECIFIED	0	0
537	2	1	1	1	0	ANTIVIRAL	-1	1
55184	0	0	0	0	0	UNSPECIFIED	0	0
1466	0	0	0	0	0	UNSPECIFIED	0	0
9855	2	0	2	0	2	PROVIRAL	1	2
644890	0	0	0	0	0	UNSPECIFIED	0	0
10444	0	0	0	0	0	UNSPECIFIED	0	0
441549	0	0	0	0	0	UNSPECIFIED	0	0
56890	4	3	1	1	0	ANTIVIRAL	-1	1
8648	4	2	2	2	0	ANTIVIRAL	-1	2
388969	2	0	2	0	2	PROVIRAL	1	2
6050	1	1	0	0	0	UNSPECIFIED	0	0
84171	4	2	2	0	2	PROVIRAL	1	2
5358	2	1	1	1	0	ANTIVIRAL	-1	1
7504	1	0	1	1	0	ANTIVIRAL	-1	1
1073	4	2	2	2	0	ANTIVIRAL	-1	2
10260	4	3	1	1	0	ANTIVIRAL	-1	1
10017	0	0	0	0	0	UNSPECIFIED	0	0
23431	4	3	1	1	0	ANTIVIRAL	-1	1
55755	2	2	0	0	0	UNSPECIFIED	0	0
10574	1	0	1	1	0	ANTIVIRAL	-1	1
25930	0	0	0	0	0	UNSPECIFIED	0	0
6449	1	1	0	0	0	UNSPECIFIED	0	0
84620	0	0	0	0	0	UNSPECIFIED	0	0
79102	2	2	0	0	0	UNSPECIFIED	0	0
2542	1	1	0	0	0	UNSPECIFIED	0	0
79719	1	1	0	0	0	UNSPECIFIED	0	0
64343	2	2	0	0	0	UNSPECIFIED	0	0
4086	1	0	1	0	1	PROVIRAL	1	1
7918	1	1	0	0	0	UNSPECIFIED	0	0
767	1	0	1	1	0	ANTIVIRAL	-1	1
55845	1	0	1	0	1	PROVIRAL	1	1
285193	0	0	0	0	0	UNSPECIFIED	0	0
121457	3	1	2	1	1	PROVIRAL_AND_ANTIVIRAL	0	0
84365	3	2	1	0	1	PROVIRAL	1	1
5860	4	2	2	0	2	PROVIRAL	1	2
10485	1	1	0	0	0	UNSPECIFIED	0	0
84056	1	0	1	1	0	ANTIVIRAL	-1	1
8764	0	0	0	0	0	UNSPECIFIED	0	0
9531	1	0	1	1	0	ANTIVIRAL	-1	1
5585	1	1	0	0	0	UNSPECIFIED	0	0
79038	0	0	0	0	0	UNSPECIFIED	0	0
80054	2	2	0	0	0	UNSPECIFIED	0	0
134957	4	3	1	1	0	ANTIVIRAL	-1	1
11174	2	2	0	0	0	UNSPECIFIED	0	0
100048912	0	0	0	0	0	UNSPECIFIED	0	0
7322	1	0	1	1	0	ANTIVIRAL	-1	1
140825	0	0	0	0	0	UNSPECIFIED	0	0
84769	2	2	0	0	0	UNSPECIFIED	0	0
5147	1	0	1	0	1	PROVIRAL	1	1
147906	1	1	0	0	0	UNSPECIFIED	0	0
6691	2	1	1	1	0	ANTIVIRAL	-1	1
735301	4	2	2	0	2	PROVIRAL	1	2
81493	1	1	0	0	0	UNSPECIFIED	0	0
4162	1	0	1	1	0	ANTIVIRAL	-1	1
80776	2	1	1	0	1	PROVIRAL	1	1
2587	0	0	0	0	0	UNSPECIFIED	0	0
23264	0	0	0	0	0	UNSPECIFIED	0	0
159296	0	0	0	0	0	UNSPECIFIED	0	0
11197	4	0	4	2	2	PROVIRAL_AND_ANTIVIRAL	0	0
2965	3	3	0	0	0	UNSPECIFIED	0	0
54439	1	1	0	0	0	UNSPECIFIED	0	0
3191	1	1	0	0	0	UNSPECIFIED	0	0
1	4	2	2	0	2	PROVIRAL	1	2
138311	3	2	1	1	0	ANTIVIRAL	-1	1
159	2	1	1	0	1	PROVIRAL	1	1
150244	1	0	1	0	1	PROVIRAL	1	1
221927	1	1	0	0	0	UNSPECIFIED	0	0
10534	3	2	1	0	1	PROVIRAL	1	1
54756	1	0	1	1	0	ANTIVIRAL	-1	1
169270	4	3	1	0	1	PROVIRAL	1	1
143684	4	3	1	1	0	ANTIVIRAL	-1	1
5298	2	1	1	0	1	PROVIRAL	1	1
2444	3	1	2	0	2	PROVIRAL	1	2
50848	4	2	2	0	2	PROVIRAL	1	2
145873	1	1	0	0	0	UNSPECIFIED	0	0
9270	1	0	1	1	0	ANTIVIRAL	-1	1
115948	2	1	1	1	0	ANTIVIRAL	-1	1
8161	4	2	2	1	1	PROVIRAL_AND_ANTIVIRAL	0	0
9739	2	1	1	1	0	ANTIVIRAL	-1	1
100128288	2	1	1	0	1	PROVIRAL	1	1
140576	4	2	2	1	1	PROVIRAL_AND_ANTIVIRAL	0	0
2021	2	2	0	0	0	UNSPECIFIED	0	0
2802	0	0	0	0	0	UNSPECIFIED	0	0
56937	1	0	1	1	0	ANTIVIRAL	-1	1
6125	0	0	0	0	0	UNSPECIFIED	0	0
205717	0	0	0	0	0	UNSPECIFIED	0	0
6861	1	1	0	0	0	UNSPECIFIED	0	0
10848	3	1	2	1	1	PROVIRAL_AND_ANTIVIRAL	0	0
79020	2	2	0	0	0	UNSPECIFIED	0	0
51529	2	2	0	0	0	UNSPECIFIED	0	0
84309	2	1	1	0	1	PROVIRAL	1	1
27018	0	0	0	0	0	UNSPECIFIED	0	0
284119	3	1	2	1	1	PROVIRAL_AND_ANTIVIRAL	0	0
405	0	0	0	0	0	UNSPECIFIED	0	0
54495	5	3	2	2	0	ANTIVIRAL	-1	2
8367	1	0	1	0	1	PROVIRAL	1	1
9025	1	0	1	1	0	ANTIVIRAL	-1	1
2326	3	1	2	0	2	PROVIRAL	1	2
93408	0	0	0	0	0	UNSPECIFIED	0	0
79813	0	0	0	0	0	UNSPECIFIED	0	0
11140	3	2	1	1	0	ANTIVIRAL	-1	1
960	1	0	1	1	0	ANTIVIRAL	-1	1
3161	4	2	2	1	1	PROVIRAL_AND_ANTIVIRAL	0	0
3667	3	2	1	0	1	PROVIRAL	1	1
122618	0	0	0	0	0	UNSPECIFIED	0	0
129401	1	1	0	0	0	UNSPECIFIED	0	0
10087	2	2	0	0	0	UNSPECIFIED	0	0
51093	0	0	0	0	0	UNSPECIFIED	0	0
5324	5	3	2	1	1	PROVIRAL_AND_ANTIVIRAL	0	0
81792	1	1	0	0	0	UNSPECIFIED	0	0
9169	3	3	0	0	0	UNSPECIFIED	0	0
284001	1	1	0	0	0	UNSPECIFIED	0	0
2886	1	1	0	0	0	UNSPECIFIED	0	0
7779	2	2	0	0	0	UNSPECIFIED	0	0
5064	2	1	1	1	0	ANTIVIRAL	-1	1
3108	1	0	1	1	0	ANTIVIRAL	-1	1
5830	1	1	0	0	0	UNSPECIFIED	0	0
246330	2	2	0	0	0	UNSPECIFIED	0	0
2281	2	1	1	1	0	ANTIVIRAL	-1	1
6601	1	1	0	0	0	UNSPECIFIED	0	0
55584	0	0	0	0	0	UNSPECIFIED	0	0
653602	0	0	0	0	0	UNSPECIFIED	0	0
29948	1	0	1	0	1	PROVIRAL	1	1
50865	3	2	1	1	0	ANTIVIRAL	-1	1
23277	3	2	1	0	1	PROVIRAL	1	1
4502	3	1	2	0	2	PROVIRAL	1	2
7534	1	1	0	0	0	UNSPECIFIED	0	0
256126	0	0	0	0	0	UNSPECIFIED	0	0
57182	4	3	1	1	0	ANTIVIRAL	-1	1
2531	4	2	2	2	0	ANTIVIRAL	-1	2
7579	0	0	0	0	0	UNSPECIFIED	0	0
79844	0	0	0	0	0	UNSPECIFIED	0	0
5094	0	0	0	0	0	UNSPECIFIED	0	0
26258	3	2	1	1	0	ANTIVIRAL	-1	1
54960	1	0	1	1	0	ANTIVIRAL	-1	1
23568	1	0	1	1	0	ANTIVIRAL	-1	1
79760	2	2	0	0	0	UNSPECIFIED	0	0
151473	4	3	1	1	0	ANTIVIRAL	-1	1
8858	2	1	1	0	1	PROVIRAL	1	1
990	3	1	2	1	1	PROVIRAL_AND_ANTIVIRAL	0	0
9252	1	0	1	1	0	ANTIVIRAL	-1	1
2916	0	0	0	0	0	UNSPECIFIED	0	0
51365	6	3	3	1	2	PROVIRAL_AND_ANTIVIRAL	0.333333333	1
54973	1	1	0	0	0	UNSPECIFIED	0	0
7564	1	0	1	1	0	ANTIVIRAL	-1	1
84830	0	0	0	0	0	UNSPECIFIED	0	0
130827	0	0	0	0	0	UNSPECIFIED	0	0
6801	0	0	0	0	0	UNSPECIFIED	0	0
79783	3	0	3	0	3	PROVIRAL	1	3
23351	0	0	0	0	0	UNSPECIFIED	0	0
146439	1	1	0	0	0	UNSPECIFIED	0	0
84722	4	3	1	0	1	PROVIRAL	1	1
150384	0	0	0	0	0	UNSPECIFIED	0	0
57724	1	1	0	0	0	UNSPECIFIED	0	0
360	3	1	2	0	2	PROVIRAL	1	2
494143	2	0	2	1	1	PROVIRAL_AND_ANTIVIRAL	0	0
80114	3	1	2	1	1	PROVIRAL_AND_ANTIVIRAL	0	0
221044	0	0	0	0	0	UNSPECIFIED	0	0
55734	2	1	1	1	0	ANTIVIRAL	-1	1
64924	2	1	1	1	0	ANTIVIRAL	-1	1
26048	1	0	1	1	0	ANTIVIRAL	-1	1
124989	0	0	0	0	0	UNSPECIFIED	0	0
311	2	2	0	0	0	UNSPECIFIED	0	0
5875	2	1	1	1	0	ANTIVIRAL	-1	1
6936	4	3	1	1	0	ANTIVIRAL	-1	1
221061	2	1	1	1	0	ANTIVIRAL	-1	1
90693	2	2	0	0	0	UNSPECIFIED	0	0
55234	1	0	1	1	0	ANTIVIRAL	-1	1
84248	5	3	2	2	0	ANTIVIRAL	-1	2
8454	3	2	1	1	0	ANTIVIRAL	-1	1
51130	4	2	2	1	1	PROVIRAL_AND_ANTIVIRAL	0	0
7273	0	0	0	0	0	UNSPECIFIED	0	0
26292	1	1	0	0	0	UNSPECIFIED	0	0
219736	0	0	0	0	0	UNSPECIFIED	0	0
3146	3	1	2	1	1	PROVIRAL_AND_ANTIVIRAL	0	0
54529	4	2	2	1	1	PROVIRAL_AND_ANTIVIRAL	0	0
54930	2	1	1	1	0	ANTIVIRAL	-1	1
146227	0	0	0	0	0	UNSPECIFIED	0	0
390927	0	0	0	0	0	UNSPECIFIED	0	0
5971	3	2	1	0	1	PROVIRAL	1	1
283464	3	3	0	0	0	UNSPECIFIED	0	0
146429	2	2	0	0	0	UNSPECIFIED	0	0
81025	0	0	0	0	0	UNSPECIFIED	0	0
7077	3	1	2	2	0	ANTIVIRAL	-1	2
131118	1	0	1	0	1	PROVIRAL	1	1
80167	1	0	1	1	0	ANTIVIRAL	-1	1
9218	2	1	1	0	1	PROVIRAL	1	1
100129792	0	0	0	0	0	UNSPECIFIED	0	0
605	1	0	1	1	0	ANTIVIRAL	-1	1
28231	2	1	1	1	0	ANTIVIRAL	-1	1
2081	1	1	0	0	0	UNSPECIFIED	0	0
57221	4	3	1	0	1	PROVIRAL	1	1
115265	1	1	0	0	0	UNSPECIFIED	0	0
6185	0	0	0	0	0	UNSPECIFIED	0	0
79582	1	0	1	1	0	ANTIVIRAL	-1	1
10376	0	0	0	0	0	UNSPECIFIED	0	0
90441	0	0	0	0	0	UNSPECIFIED	0	0
53918	0	0	0	0	0	UNSPECIFIED	0	0
10589	4	2	2	1	1	PROVIRAL_AND_ANTIVIRAL	0	0
58190	3	1	2	0	2	PROVIRAL	1	2
7288	0	0	0	0	0	UNSPECIFIED	0	0
25776	1	1	0	0	0	UNSPECIFIED	0	0
522	1	0	1	1	0	ANTIVIRAL	-1	1
29914	2	1	1	0	1	PROVIRAL	1	1
56954	2	0	2	1	1	PROVIRAL_AND_ANTIVIRAL	0	0
23585	0	0	0	0	0	UNSPECIFIED	0	0
4207	0	0	0	0	0	UNSPECIFIED	0	0
84933	2	1	1	1	0	ANTIVIRAL	-1	1
55324	2	2	0	0	0	UNSPECIFIED	0	0
29901	3	2	1	1	0	ANTIVIRAL	-1	1
9413	0	0	0	0	0	UNSPECIFIED	0	0
3697	2	0	2	0	2	PROVIRAL	1	2
23474	3	2	1	0	1	PROVIRAL	1	1
2742	1	1	0	0	0	UNSPECIFIED	0	0
221154	2	1	1	1	0	ANTIVIRAL	-1	1
9754	1	1	0	0	0	UNSPECIFIED	0	0
6385	4	2	2	1	1	PROVIRAL_AND_ANTIVIRAL	0	0
3131	4	2	2	0	2	PROVIRAL	1	2
4668	3	2	1	1	0	ANTIVIRAL	-1	1
1938	0	0	0	0	0	UNSPECIFIED	0	0
50	1	1	0	0	0	UNSPECIFIED	0	0
65975	1	0	1	1	0	ANTIVIRAL	-1	1
4837	1	0	1	1	0	ANTIVIRAL	-1	1
57148	2	2	0	0	0	UNSPECIFIED	0	0
283232	1	1	0	0	0	UNSPECIFIED	0	0
5879	0	0	0	0	0	UNSPECIFIED	0	0
11339	1	0	1	0	1	PROVIRAL	1	1
51668	0	0	0	0	0	UNSPECIFIED	0	0
84265	1	0	1	0	1	PROVIRAL	1	1
25844	1	1	0	0	0	UNSPECIFIED	0	0
10762	1	1	0	0	0	UNSPECIFIED	0	0
6522	2	1	1	0	1	PROVIRAL	1	1
165140	1	1	0	0	0	UNSPECIFIED	0	0
57669	4	1	3	0	3	PROVIRAL	1	3
5257	1	1	0	0	0	UNSPECIFIED	0	0
8824	1	0	1	1	0	ANTIVIRAL	-1	1
646871	0	0	0	0	0	UNSPECIFIED	0	0
9184	1	1	0	0	0	UNSPECIFIED	0	0
8731	3	3	0	0	0	UNSPECIFIED	0	0
150274	0	0	0	0	0	UNSPECIFIED	0	0
11021	1	0	1	1	0	ANTIVIRAL	-1	1
51042	1	1	0	0	0	UNSPECIFIED	0	0
28662	0	0	0	0	0	UNSPECIFIED	0	0
10068	0	0	0	0	0	UNSPECIFIED	0	0
124045	3	2	1	0	1	PROVIRAL	1	1
220074	2	2	0	0	0	UNSPECIFIED	0	0
80199	2	1	1	1	0	ANTIVIRAL	-1	1
9562	1	1	0	0	0	UNSPECIFIED	0	0
200014	0	0	0	0	0	UNSPECIFIED	0	0
80304	2	0	2	1	1	PROVIRAL_AND_ANTIVIRAL	0	0
7186	0	0	0	0	0	UNSPECIFIED	0	0
1859	0	0	0	0	0	UNSPECIFIED	0	0
3082	0	0	0	0	0	UNSPECIFIED	0	0
51626	4	2	2	1	1	PROVIRAL_AND_ANTIVIRAL	0	0
83475	0	0	0	0	0	UNSPECIFIED	0	0
1666	1	0	1	0	1	PROVIRAL	1	1
56683	2	0	2	2	0	ANTIVIRAL	-1	2
83259	0	0	0	0	0	UNSPECIFIED	0	0
9056	5	0	5	3	2	PROVIRAL_AND_ANTIVIRAL	-0.2	1
64770	1	1	0	0	0	UNSPECIFIED	0	0
900	1	0	1	1	0	ANTIVIRAL	-1	1
439	2	1	1	0	1	PROVIRAL	1	1
8352	4	2	2	0	2	PROVIRAL	1	2
10935	1	1	0	0	0	UNSPECIFIED	0	0
56302	1	1	0	0	0	UNSPECIFIED	0	0
9791	3	2	1	1	0	ANTIVIRAL	-1	1
3052	2	0	2	2	0	ANTIVIRAL	-1	2
30012	0	0	0	0	0	UNSPECIFIED	0	0
51105	4	3	1	1	0	ANTIVIRAL	-1	1
169611	1	0	1	1	0	ANTIVIRAL	-1	1
7873	1	0	1	0	1	PROVIRAL	1	1
157697	1	0	1	1	0	ANTIVIRAL	-1	1
8504	3	1	2	1	1	PROVIRAL_AND_ANTIVIRAL	0	0
29781	3	2	1	0	1	PROVIRAL	1	1
4222	0	0	0	0	0	UNSPECIFIED	0	0
7107	4	0	4	3	1	PROVIRAL_AND_ANTIVIRAL	-0.5	2
1303	3	2	1	1	0	ANTIVIRAL	-1	1
85437	1	1	0	0	0	UNSPECIFIED	0	0
2066	0	0	0	0	0	UNSPECIFIED	0	0
2217	3	2	1	0	1	PROVIRAL	1	1
9577	2	1	1	1	0	ANTIVIRAL	-1	1
83637	1	0	1	0	1	PROVIRAL	1	1
9821	4	3	1	1	0	ANTIVIRAL	-1	1
5695	0	0	0	0	0	UNSPECIFIED	0	0
2625	5	3	2	2	0	ANTIVIRAL	-1	2
5990	1	1	0	0	0	UNSPECIFIED	0	0
91752	1	0	1	1	0	ANTIVIRAL	-1	1
116138	3	3	0	0	0	UNSPECIFIED	0	0
90594	3	2	1	0	1	PROVIRAL	1	1
9443	2	2	0	0	0	UNSPECIFIED	0	0
7643	0	0	0	0	0	UNSPECIFIED	0	0
51025	4	2	2	1	1	PROVIRAL_AND_ANTIVIRAL	0	0
90141	0	0	0	0	0	UNSPECIFIED	0	0
5793	2	0	2	2	0	ANTIVIRAL	-1	2
402665	1	1	0	0	0	UNSPECIFIED	0	0
23555	1	0	1	1	0	ANTIVIRAL	-1	1
138050	1	0	1	1	0	ANTIVIRAL	-1	1
9806	0	0	0	0	0	UNSPECIFIED	0	0
4929	2	0	2	0	2	PROVIRAL	1	2
5434	2	2	0	0	0	UNSPECIFIED	0	0
26586	4	1	3	2	1	PROVIRAL_AND_ANTIVIRAL	-0.333333333	1
6351	5	2	3	2	1	PROVIRAL_AND_ANTIVIRAL	-0.333333333	1
26121	0	0	0	0	0	UNSPECIFIED	0	0
79345	0	0	0	0	0	UNSPECIFIED	0	0
221184	3	3	0	0	0	UNSPECIFIED	0	0
11212	1	0	1	1	0	ANTIVIRAL	-1	1
65244	2	1	1	0	1	PROVIRAL	1	1
11006	0	0	0	0	0	UNSPECIFIED	0	0
84146	3	3	0	0	0	UNSPECIFIED	0	0
4173	2	0	2	1	1	PROVIRAL_AND_ANTIVIRAL	0	0
3225	1	0	1	1	0	ANTIVIRAL	-1	1
4803	1	1	0	0	0	UNSPECIFIED	0	0
10668	5	3	2	2	0	ANTIVIRAL	-1	2
54892	3	1	2	1	1	PROVIRAL_AND_ANTIVIRAL	0	0
26190	1	0	1	0	1	PROVIRAL	1	1
6396	1	0	1	0	1	PROVIRAL	1	1
30836	2	2	0	0	0	UNSPECIFIED	0	0
57570	3	3	0	0	0	UNSPECIFIED	0	0
80270	1	1	0	0	0	UNSPECIFIED	0	0
9462	3	2	1	0	1	PROVIRAL	1	1
83857	1	0	1	1	0	ANTIVIRAL	-1	1
8435	4	1	3	1	2	PROVIRAL_AND_ANTIVIRAL	0.333333333	1
51390	2	0	2	1	1	PROVIRAL_AND_ANTIVIRAL	0	0
665	5	2	3	3	0	ANTIVIRAL	-1	3
27351	1	1	0	0	0	UNSPECIFIED	0	0
345	5	2	3	0	3	PROVIRAL	1	3
114796	3	1	2	1	1	PROVIRAL_AND_ANTIVIRAL	0	0
54739	0	0	0	0	0	UNSPECIFIED	0	0
85026	2	2	0	0	0	UNSPECIFIED	0	0
27334	0	0	0	0	0	UNSPECIFIED	0	0
2138	1	0	1	1	0	ANTIVIRAL	-1	1
10912	3	2	1	1	0	ANTIVIRAL	-1	1
10052	1	0	1	0	1	PROVIRAL	1	1
1579	1	1	0	0	0	UNSPECIFIED	0	0
54913	4	1	3	1	2	PROVIRAL_AND_ANTIVIRAL	0.333333333	1
5710	0	0	0	0	0	UNSPECIFIED	0	0
57707	1	0	1	1	0	ANTIVIRAL	-1	1
10346	0	0	0	0	0	UNSPECIFIED	0	0
219402	1	1	0	0	0	UNSPECIFIED	0	0
2870	3	2	1	1	0	ANTIVIRAL	-1	1
100130548	0	0	0	0	0	UNSPECIFIED	0	0
11055	0	0	0	0	0	UNSPECIFIED	0	0
25797	5	3	2	2	0	ANTIVIRAL	-1	2
4037	3	2	1	0	1	PROVIRAL	1	1
23397	1	0	1	0	1	PROVIRAL	1	1
10170	1	0	1	1	0	ANTIVIRAL	-1	1
941	0	0	0	0	0	UNSPECIFIED	0	0
816	0	0	0	0	0	UNSPECIFIED	0	0
220979	0	0	0	0	0	UNSPECIFIED	0	0
5683	2	0	2	0	2	PROVIRAL	1	2
56920	2	1	1	1	0	ANTIVIRAL	-1	1
124152	0	0	0	0	0	UNSPECIFIED	0	0
1893	1	1	0	0	0	UNSPECIFIED	0	0
1756	1	0	1	0	1	PROVIRAL	1	1
79866	4	2	2	1	1	PROVIRAL_AND_ANTIVIRAL	0	0
51318	2	2	0	0	0	UNSPECIFIED	0	0
27035	3	0	3	2	1	PROVIRAL_AND_ANTIVIRAL	-0.333333333	1
4071	3	0	3	1	2	PROVIRAL_AND_ANTIVIRAL	0.333333333	1
3848	0	0	0	0	0	UNSPECIFIED	0	0
26173	2	2	0	0	0	UNSPECIFIED	0	0
420	0	0	0	0	0	UNSPECIFIED	0	0
5465	0	0	0	0	0	UNSPECIFIED	0	0
3682	0	0	0	0	0	UNSPECIFIED	0	0
8697	1	0	1	0	1	PROVIRAL	1	1
93323	2	0	2	0	2	PROVIRAL	1	2
57010	2	2	0	0	0	UNSPECIFIED	0	0
84916	1	0	1	0	1	PROVIRAL	1	1
56993	1	0	1	1	0	ANTIVIRAL	-1	1
166336	2	1	1	0	1	PROVIRAL	1	1
1511	2	2	0	0	0	UNSPECIFIED	0	0
116841	3	1	2	1	1	PROVIRAL_AND_ANTIVIRAL	0	0
3422	4	2	2	1	1	PROVIRAL_AND_ANTIVIRAL	0	0
1824	5	3	2	2	0	ANTIVIRAL	-1	2
88745	1	0	1	1	0	ANTIVIRAL	-1	1
23640	4	3	1	0	1	PROVIRAL	1	1
23294	1	0	1	1	0	ANTIVIRAL	-1	1
6635	1	0	1	0	1	PROVIRAL	1	1
56123	1	0	1	0	1	PROVIRAL	1	1
10241	2	2	0	0	0	UNSPECIFIED	0	0
8520	2	2	0	0	0	UNSPECIFIED	0	0
6880	1	1	0	0	0	UNSPECIFIED	0	0
767579	0	0	0	0	0	UNSPECIFIED	0	0
84296	3	0	3	2	1	PROVIRAL_AND_ANTIVIRAL	-0.333333333	1
25895	0	0	0	0	0	UNSPECIFIED	0	0
1201	2	2	0	0	0	UNSPECIFIED	0	0
136306	1	0	1	0	1	PROVIRAL	1	1
3123	2	1	1	1	0	ANTIVIRAL	-1	1
7337	3	2	1	1	0	ANTIVIRAL	-1	1
219537	0	0	0	0	0	UNSPECIFIED	0	0
4702	3	2	1	1	0	ANTIVIRAL	-1	1
23119	0	0	0	0	0	UNSPECIFIED	0	0
25913	4	3	1	1	0	ANTIVIRAL	-1	1
25827	4	2	2	2	0	ANTIVIRAL	-1	2
81696	0	0	0	0	0	UNSPECIFIED	0	0
166815	3	3	0	0	0	UNSPECIFIED	0	0
5450	2	1	1	1	0	ANTIVIRAL	-1	1
1741	1	0	1	1	0	ANTIVIRAL	-1	1
3312	0	0	0	0	0	UNSPECIFIED	0	0
222546	4	0	4	2	2	PROVIRAL_AND_ANTIVIRAL	0	0
2674	2	1	1	0	1	PROVIRAL	1	1
148268	1	1	0	0	0	UNSPECIFIED	0	0
79745	3	2	1	1	0	ANTIVIRAL	-1	1
166785	1	0	1	1	0	ANTIVIRAL	-1	1
6430	2	1	1	1	0	ANTIVIRAL	-1	1
57600	3	2	1	0	1	PROVIRAL	1	1
221938	1	1	0	0	0	UNSPECIFIED	0	0
2104	0	0	0	0	0	UNSPECIFIED	0	0
3996	2	2	0	0	0	UNSPECIFIED	0	0
2247	2	1	1	1	0	ANTIVIRAL	-1	1
84335	1	1	0	0	0	UNSPECIFIED	0	0
782	1	1	0	0	0	UNSPECIFIED	0	0
22843	4	3	1	1	0	ANTIVIRAL	-1	1
79971	4	0	4	2	2	PROVIRAL_AND_ANTIVIRAL	0	0
51493	0	0	0	0	0	UNSPECIFIED	0	0
63941	1	1	0	0	0	UNSPECIFIED	0	0
64223	2	2	0	0	0	UNSPECIFIED	0	0
10312	2	1	1	0	1	PROVIRAL	1	1
10455	1	1	0	0	0	UNSPECIFIED	0	0
134829	0	0	0	0	0	UNSPECIFIED	0	0
5162	2	0	2	2	0	ANTIVIRAL	-1	2
699	3	1	2	1	1	PROVIRAL_AND_ANTIVIRAL	0	0
54816	3	3	0	0	0	UNSPECIFIED	0	0
1058	1	0	1	0	1	PROVIRAL	1	1
6657	0	0	0	0	0	UNSPECIFIED	0	0
23627	0	0	0	0	0	UNSPECIFIED	0	0
2553	2	2	0	0	0	UNSPECIFIED	0	0
9267	0	0	0	0	0	UNSPECIFIED	0	0
5533	4	2	2	2	0	ANTIVIRAL	-1	2
6035	2	1	1	1	0	ANTIVIRAL	-1	1
7549	0	0	0	0	0	UNSPECIFIED	0	0
84705	3	1	2	1	1	PROVIRAL_AND_ANTIVIRAL	0	0
9353	3	0	3	2	1	PROVIRAL_AND_ANTIVIRAL	-0.333333333	1
257407	4	2	2	0	2	PROVIRAL	1	2
55281	5	3	2	1	1	PROVIRAL_AND_ANTIVIRAL	0	0
10950	4	2	2	2	0	ANTIVIRAL	-1	2
95681	0	0	0	0	0	UNSPECIFIED	0	0
387763	1	0	1	1	0	ANTIVIRAL	-1	1
1421	1	0	1	1	0	ANTIVIRAL	-1	1
51177	2	0	2	1	1	PROVIRAL_AND_ANTIVIRAL	0	0
4728	3	1	2	0	2	PROVIRAL	1	2
64983	1	1	0	0	0	UNSPECIFIED	0	0
7013	2	0	2	2	0	ANTIVIRAL	-1	2
1288	1	0	1	1	0	ANTIVIRAL	-1	1
27107	3	3	0	0	0	UNSPECIFIED	0	0
57493	4	2	2	1	1	PROVIRAL_AND_ANTIVIRAL	0	0
23538	0	0	0	0	0	UNSPECIFIED	0	0
27154	0	0	0	0	0	UNSPECIFIED	0	0
9724	2	1	1	1	0	ANTIVIRAL	-1	1
221264	1	1	0	0	0	UNSPECIFIED	0	0
23047	4	3	1	0	1	PROVIRAL	1	1
100131827	1	0	1	1	0	ANTIVIRAL	-1	1
50626	1	1	0	0	0	UNSPECIFIED	0	0
26027	1	1	0	0	0	UNSPECIFIED	0	0
26271	4	1	3	2	1	PROVIRAL_AND_ANTIVIRAL	-0.333333333	1
8813	1	1	0	0	0	UNSPECIFIED	0	0
130507	6	3	3	0	3	PROVIRAL	1	3
114987	0	0	0	0	0	UNSPECIFIED	0	0
8318	3	0	3	2	1	PROVIRAL_AND_ANTIVIRAL	-0.333333333	1
51471	5	1	4	2	2	PROVIRAL_AND_ANTIVIRAL	0	0
154141	3	0	3	2	1	PROVIRAL_AND_ANTIVIRAL	-0.333333333	1
80184	4	3	1	1	0	ANTIVIRAL	-1	1
2149	3	0	3	2	1	PROVIRAL_AND_ANTIVIRAL	-0.333333333	1
8539	2	1	1	1	0	ANTIVIRAL	-1	1
100128139	0	0	0	0	0	UNSPECIFIED	0	0
768239	1	1	0	0	0	UNSPECIFIED	0	0
9630	1	0	1	1	0	ANTIVIRAL	-1	1
23144	1	1	0	0	0	UNSPECIFIED	0	0
84288	4	1	3	0	3	PROVIRAL	1	3
79685	1	0	1	1	0	ANTIVIRAL	-1	1
163859	3	2	1	1	0	ANTIVIRAL	-1	1
84129	4	2	2	0	2	PROVIRAL	1	2
339451	0	0	0	0	0	UNSPECIFIED	0	0
57326	2	0	2	1	1	PROVIRAL_AND_ANTIVIRAL	0	0
55701	3	2	1	1	0	ANTIVIRAL	-1	1
654	2	1	1	1	0	ANTIVIRAL	-1	1
9851	4	3	1	1	0	ANTIVIRAL	-1	1
27245	1	1	0	0	0	UNSPECIFIED	0	0
7088	2	0	2	1	1	PROVIRAL_AND_ANTIVIRAL	0	0
55107	1	0	1	1	0	ANTIVIRAL	-1	1
51003	0	0	0	0	0	UNSPECIFIED	0	0
285423	0	0	0	0	0	UNSPECIFIED	0	0
836	3	2	1	0	1	PROVIRAL	1	1
27	2	1	1	1	0	ANTIVIRAL	-1	1
114783	1	1	0	0	0	UNSPECIFIED	0	0
5193	2	2	0	0	0	UNSPECIFIED	0	0
83544	0	0	0	0	0	UNSPECIFIED	0	0
29110	3	3	0	0	0	UNSPECIFIED	0	0
121952	0	0	0	0	0	UNSPECIFIED	0	0
23457	1	1	0	0	0	UNSPECIFIED	0	0
26151	0	0	0	0	0	UNSPECIFIED	0	0
11320	2	1	1	0	1	PROVIRAL	1	1
22873	5	3	2	2	0	ANTIVIRAL	-1	2
11099	2	2	0	0	0	UNSPECIFIED	0	0
2568	0	0	0	0	0	UNSPECIFIED	0	0
9908	2	1	1	1	0	ANTIVIRAL	-1	1
9296	1	1	0	0	0	UNSPECIFIED	0	0
253769	0	0	0	0	0	UNSPECIFIED	0	0
150297	2	1	1	0	1	PROVIRAL	1	1
125476	1	0	1	1	0	ANTIVIRAL	-1	1
493861	0	0	0	0	0	UNSPECIFIED	0	0
23381	1	1	0	0	0	UNSPECIFIED	0	0
128239	0	0	0	0	0	UNSPECIFIED	0	0
137695	4	3	1	1	0	ANTIVIRAL	-1	1
6001	2	0	2	1	1	PROVIRAL_AND_ANTIVIRAL	0	0
54538	1	1	0	0	0	UNSPECIFIED	0	0
9615	5	1	4	2	2	PROVIRAL_AND_ANTIVIRAL	0	0
146845	0	0	0	0	0	UNSPECIFIED	0	0
51250	0	0	0	0	0	UNSPECIFIED	0	0
55247	3	1	2	1	1	PROVIRAL_AND_ANTIVIRAL	0	0
79979	1	1	0	0	0	UNSPECIFIED	0	0
221955	0	0	0	0	0	UNSPECIFIED	0	0
64061	0	0	0	0	0	UNSPECIFIED	0	0
84188	1	0	1	1	0	ANTIVIRAL	-1	1
54900	0	0	0	0	0	UNSPECIFIED	0	0
55717	3	2	1	0	1	PROVIRAL	1	1
639	3	0	3	1	2	PROVIRAL_AND_ANTIVIRAL	0.333333333	1
162515	2	2	0	0	0	UNSPECIFIED	0	0
63916	0	0	0	0	0	UNSPECIFIED	0	0
8896	3	2	1	0	1	PROVIRAL	1	1
10211	1	0	1	1	0	ANTIVIRAL	-1	1
5510	1	0	1	0	1	PROVIRAL	1	1
55357	4	1	3	1	2	PROVIRAL_AND_ANTIVIRAL	0.333333333	1
8554	1	0	1	0	1	PROVIRAL	1	1
6314	0	0	0	0	0	UNSPECIFIED	0	0
9645	1	0	1	1	0	ANTIVIRAL	-1	1
57061	1	0	1	1	0	ANTIVIRAL	-1	1
10417	4	1	3	0	3	PROVIRAL	1	3
83852	4	3	1	1	0	ANTIVIRAL	-1	1
2002	2	1	1	1	0	ANTIVIRAL	-1	1
55811	0	0	0	0	0	UNSPECIFIED	0	0
55658	2	1	1	1	0	ANTIVIRAL	-1	1
10308	3	2	1	1	0	ANTIVIRAL	-1	1
81855	5	1	4	2	2	PROVIRAL_AND_ANTIVIRAL	0	0
4897	5	3	2	1	1	PROVIRAL_AND_ANTIVIRAL	0	0
85025	1	0	1	1	0	ANTIVIRAL	-1	1
148213	3	2	1	0	1	PROVIRAL	1	1
9600	1	0	1	0	1	PROVIRAL	1	1
89885	0	0	0	0	0	UNSPECIFIED	0	0
6457	1	0	1	1	0	ANTIVIRAL	-1	1
5166	0	0	0	0	0	UNSPECIFIED	0	0
9904	0	0	0	0	0	UNSPECIFIED	0	0
8439	2	0	2	1	1	PROVIRAL_AND_ANTIVIRAL	0	0
253559	0	0	0	0	0	UNSPECIFIED	0	0
6726	1	0	1	0	1	PROVIRAL	1	1
91833	1	1	0	0	0	UNSPECIFIED	0	0
231	4	1	3	2	1	PROVIRAL_AND_ANTIVIRAL	-0.333333333	1
11276	2	2	0	0	0	UNSPECIFIED	0	0
1039	0	0	0	0	0	UNSPECIFIED	0	0
8187	1	0	1	1	0	ANTIVIRAL	-1	1
55076	2	1	1	0	1	PROVIRAL	1	1
79657	4	3	1	1	0	ANTIVIRAL	-1	1
54870	0	0	0	0	0	UNSPECIFIED	0	0
126133	3	2	1	0	1	PROVIRAL	1	1
10256	0	0	0	0	0	UNSPECIFIED	0	0
8790	3	1	2	1	1	PROVIRAL_AND_ANTIVIRAL	0	0
1847	3	0	3	2	1	PROVIRAL_AND_ANTIVIRAL	-0.333333333	1
162963	4	2	2	1	1	PROVIRAL_AND_ANTIVIRAL	0	0
64078	0	0	0	0	0	UNSPECIFIED	0	0
144132	0	0	0	0	0	UNSPECIFIED	0	0
58484	0	0	0	0	0	UNSPECIFIED	0	0
54879	2	2	0	0	0	UNSPECIFIED	0	0
79642	4	3	1	1	0	ANTIVIRAL	-1	1
375444	4	3	1	0	1	PROVIRAL	1	1
115825	1	0	1	1	0	ANTIVIRAL	-1	1
55611	2	2	0	0	0	UNSPECIFIED	0	0
22889	2	2	0	0	0	UNSPECIFIED	0	0
116337	0	0	0	0	0	UNSPECIFIED	0	0
130733	1	0	1	1	0	ANTIVIRAL	-1	1
80024	2	2	0	0	0	UNSPECIFIED	0	0
122769	2	0	2	1	1	PROVIRAL_AND_ANTIVIRAL	0	0
80129	1	0	1	1	0	ANTIVIRAL	-1	1
92610	3	3	0	0	0	UNSPECIFIED	0	0
54799	0	0	0	0	0	UNSPECIFIED	0	0
23333	3	2	1	1	0	ANTIVIRAL	-1	1
4237	3	2	1	0	1	PROVIRAL	1	1
7738	3	3	0	0	0	UNSPECIFIED	0	0
133	4	2	2	2	0	ANTIVIRAL	-1	2
51571	2	1	1	1	0	ANTIVIRAL	-1	1
643072	0	0	0	0	0	UNSPECIFIED	0	0
6612	2	2	0	0	0	UNSPECIFIED	0	0
54934	2	2	0	0	0	UNSPECIFIED	0	0
55133	3	3	0	0	0	UNSPECIFIED	0	0
84809	1	1	0	0	0	UNSPECIFIED	0	0
10923	1	1	0	0	0	UNSPECIFIED	0	0
5714	1	1	0	0	0	UNSPECIFIED	0	0
80746	1	0	1	0	1	PROVIRAL	1	1
90627	1	1	0	0	0	UNSPECIFIED	0	0
51029	3	2	1	0	1	PROVIRAL	1	1
10672	3	3	0	0	0	UNSPECIFIED	0	0
5729	0	0	0	0	0	UNSPECIFIED	0	0
80705	2	2	0	0	0	UNSPECIFIED	0	0
9832	3	0	3	3	0	ANTIVIRAL	-1	3
7453	1	0	1	1	0	ANTIVIRAL	-1	1
4188	0	0	0	0	0	UNSPECIFIED	0	0
55116	2	1	1	1	0	ANTIVIRAL	-1	1
4026	4	2	2	1	1	PROVIRAL_AND_ANTIVIRAL	0	0
124221	1	1	0	0	0	UNSPECIFIED	0	0
51012	4	2	2	2	0	ANTIVIRAL	-1	2
27292	0	0	0	0	0	UNSPECIFIED	0	0
1175	2	2	0	0	0	UNSPECIFIED	0	0
286319	1	0	1	1	0	ANTIVIRAL	-1	1
79143	2	2	0	0	0	UNSPECIFIED	0	0
3543	0	0	0	0	0	UNSPECIFIED	0	0
140290	1	0	1	1	0	ANTIVIRAL	-1	1
5279	0	0	0	0	0	UNSPECIFIED	0	0
10725	4	3	1	0	1	PROVIRAL	1	1
4645	3	0	3	1	2	PROVIRAL_AND_ANTIVIRAL	0.333333333	1
866	5	2	3	0	3	PROVIRAL	1	3
801	0	0	0	0	0	UNSPECIFIED	0	0
1005	2	2	0	0	0	UNSPECIFIED	0	0
4139	1	0	1	1	0	ANTIVIRAL	-1	1
8629	2	1	1	1	0	ANTIVIRAL	-1	1
7163	1	0	1	1	0	ANTIVIRAL	-1	1
122786	2	1	1	1	0	ANTIVIRAL	-1	1
285753	2	2	0	0	0	UNSPECIFIED	0	0
9075	2	1	1	0	1	PROVIRAL	1	1
56776	1	0	1	1	0	ANTIVIRAL	-1	1
28563	0	0	0	0	0	UNSPECIFIED	0	0
57104	1	1	0	0	0	UNSPECIFIED	0	0
9326	1	0	1	1	0	ANTIVIRAL	-1	1
153918	1	1	0	0	0	UNSPECIFIED	0	0
1848	2	0	2	1	1	PROVIRAL_AND_ANTIVIRAL	0	0
5763	4	3	1	0	1	PROVIRAL	1	1
65094	2	1	1	0	1	PROVIRAL	1	1
85445	3	2	1	0	1	PROVIRAL	1	1
7262	3	0	3	3	0	ANTIVIRAL	-1	3
126074	3	2	1	1	0	ANTIVIRAL	-1	1
4547	2	0	2	1	1	PROVIRAL_AND_ANTIVIRAL	0	0
9094	4	2	2	0	2	PROVIRAL	1	2
3588	1	0	1	1	0	ANTIVIRAL	-1	1
1639	4	2	2	1	1	PROVIRAL_AND_ANTIVIRAL	0	0
55290	1	0	1	0	1	PROVIRAL	1	1
25963	3	3	0	0	0	UNSPECIFIED	0	0
151188	1	1	0	0	0	UNSPECIFIED	0	0
728431	0	0	0	0	0	UNSPECIFIED	0	0
54555	1	1	0	0	0	UNSPECIFIED	0	0
1594	1	0	1	1	0	ANTIVIRAL	-1	1
59307	2	1	1	1	0	ANTIVIRAL	-1	1
4833	4	3	1	0	1	PROVIRAL	1	1
280	3	1	2	1	1	PROVIRAL_AND_ANTIVIRAL	0	0
3936	3	0	3	2	1	PROVIRAL_AND_ANTIVIRAL	-0.333333333	1
10057	1	0	1	1	0	ANTIVIRAL	-1	1
64599	0	0	0	0	0	UNSPECIFIED	0	0
2821	3	2	1	0	1	PROVIRAL	1	1
220134	1	0	1	0	1	PROVIRAL	1	1
10523	1	1	0	0	0	UNSPECIFIED	0	0
3236	2	1	1	1	0	ANTIVIRAL	-1	1
83591	5	3	2	0	2	PROVIRAL	1	2
5136	0	0	0	0	0	UNSPECIFIED	0	0
10638	2	0	2	0	2	PROVIRAL	1	2
6567	2	1	1	1	0	ANTIVIRAL	-1	1
6205	0	0	0	0	0	UNSPECIFIED	0	0
8994	2	1	1	0	1	PROVIRAL	1	1
5476	3	1	2	1	1	PROVIRAL_AND_ANTIVIRAL	0	0
3274	0	0	0	0	0	UNSPECIFIED	0	0
51805	1	0	1	1	0	ANTIVIRAL	-1	1
11129	1	0	1	0	1	PROVIRAL	1	1
84911	1	0	1	1	0	ANTIVIRAL	-1	1
286827	1	0	1	1	0	ANTIVIRAL	-1	1
81579	2	0	2	2	0	ANTIVIRAL	-1	2
9866	0	0	0	0	0	UNSPECIFIED	0	0
170712	0	0	0	0	0	UNSPECIFIED	0	0
1813	1	1	0	0	0	UNSPECIFIED	0	0
5208	1	1	0	0	0	UNSPECIFIED	0	0
83903	1	0	1	1	0	ANTIVIRAL	-1	1
285429	0	0	0	0	0	UNSPECIFIED	0	0
171546	2	1	1	0	1	PROVIRAL	1	1
64399	1	0	1	1	0	ANTIVIRAL	-1	1
64714	0	0	0	0	0	UNSPECIFIED	0	0
85313	4	3	1	1	0	ANTIVIRAL	-1	1
84726	0	0	0	0	0	UNSPECIFIED	0	0
6299	3	0	3	1	2	PROVIRAL_AND_ANTIVIRAL	0.333333333	1
66036	3	3	0	0	0	UNSPECIFIED	0	0
3727	2	1	1	0	1	PROVIRAL	1	1
51241	1	0	1	1	0	ANTIVIRAL	-1	1
116349	3	1	2	2	0	ANTIVIRAL	-1	2
9953	0	0	0	0	0	UNSPECIFIED	0	0
1942	3	0	3	0	3	PROVIRAL	1	3
29123	1	1	0	0	0	UNSPECIFIED	0	0
64748	1	1	0	0	0	UNSPECIFIED	0	0
79707	0	0	0	0	0	UNSPECIFIED	0	0
153129	4	3	1	1	0	ANTIVIRAL	-1	1
79734	3	3	0	0	0	UNSPECIFIED	0	0
9311	0	0	0	0	0	UNSPECIFIED	0	0
8975	2	0	2	1	1	PROVIRAL_AND_ANTIVIRAL	0	0
9060	3	0	3	1	2	PROVIRAL_AND_ANTIVIRAL	0.333333333	1
3396	2	0	2	1	1	PROVIRAL_AND_ANTIVIRAL	0	0
1024	2	1	1	1	0	ANTIVIRAL	-1	1
123606	2	2	0	0	0	UNSPECIFIED	0	0
2954	2	0	2	2	0	ANTIVIRAL	-1	2
220202	0	0	0	0	0	UNSPECIFIED	0	0
64420	4	2	2	1	1	PROVIRAL_AND_ANTIVIRAL	0	0
8089	2	2	0	0	0	UNSPECIFIED	0	0
3176	3	1	2	0	2	PROVIRAL	1	2
112476	1	0	1	1	0	ANTIVIRAL	-1	1
219844	2	2	0	0	0	UNSPECIFIED	0	0
10874	1	0	1	1	0	ANTIVIRAL	-1	1
6091	3	1	2	1	1	PROVIRAL_AND_ANTIVIRAL	0	0
55256	2	2	0	0	0	UNSPECIFIED	0	0
55858	2	0	2	2	0	ANTIVIRAL	-1	2
100127971	0	0	0	0	0	UNSPECIFIED	0	0
442175	2	2	0	0	0	UNSPECIFIED	0	0
6507	5	1	4	3	1	PROVIRAL_AND_ANTIVIRAL	-0.5	2
79885	1	1	0	0	0	UNSPECIFIED	0	0
23093	2	1	1	1	0	ANTIVIRAL	-1	1
160298	2	2	0	0	0	UNSPECIFIED	0	0
58527	5	2	3	3	0	ANTIVIRAL	-1	3
54332	4	3	1	1	0	ANTIVIRAL	-1	1
80144	1	0	1	0	1	PROVIRAL	1	1
29978	1	0	1	0	1	PROVIRAL	1	1
6786	4	3	1	1	0	ANTIVIRAL	-1	1
567	2	1	1	1	0	ANTIVIRAL	-1	1
10293	2	0	2	1	1	PROVIRAL_AND_ANTIVIRAL	0	0
2768	2	2	0	0	0	UNSPECIFIED	0	0
11044	2	0	2	2	0	ANTIVIRAL	-1	2
245711	0	0	0	0	0	UNSPECIFIED	0	0
401	2	2	0	0	0	UNSPECIFIED	0	0
167	0	0	0	0	0	UNSPECIFIED	0	0
11068	3	2	1	0	1	PROVIRAL	1	1
79635	0	0	0	0	0	UNSPECIFIED	0	0
23060	0	0	0	0	0	UNSPECIFIED	0	0
199746	1	1	0	0	0	UNSPECIFIED	0	0
51160	1	1	0	0	0	UNSPECIFIED	0	0
643314	0	0	0	0	0	UNSPECIFIED	0	0
3712	3	2	1	0	1	PROVIRAL	1	1
27124	0	0	0	0	0	UNSPECIFIED	0	0
5589	3	2	1	0	1	PROVIRAL	1	1
51762	4	1	3	2	1	PROVIRAL_AND_ANTIVIRAL	-0.333333333	1
10151	0	0	0	0	0	UNSPECIFIED	0	0
8708	0	0	0	0	0	UNSPECIFIED	0	0
283922	0	0	0	0	0	UNSPECIFIED	0	0
7753	2	1	1	0	1	PROVIRAL	1	1
54676	2	2	0	0	0	UNSPECIFIED	0	0
3913	1	0	1	0	1	PROVIRAL	1	1
100131366	0	0	0	0	0	UNSPECIFIED	0	0
6533	1	0	1	0	1	PROVIRAL	1	1
100130700	0	0	0	0	0	UNSPECIFIED	0	0
11261	1	0	1	0	1	PROVIRAL	1	1
84517	1	0	1	1	0	ANTIVIRAL	-1	1
84869	3	2	1	1	0	ANTIVIRAL	-1	1
23594	3	0	3	2	1	PROVIRAL_AND_ANTIVIRAL	-0.333333333	1
80731	2	0	2	0	2	PROVIRAL	1	2
57540	1	1	0	0	0	UNSPECIFIED	0	0
138009	4	2	2	0	2	PROVIRAL	1	2
2791	3	1	2	1	1	PROVIRAL_AND_ANTIVIRAL	0	0
84547	2	0	2	1	1	PROVIRAL_AND_ANTIVIRAL	0	0
7768	2	2	0	0	0	UNSPECIFIED	0	0
9701	4	2	2	0	2	PROVIRAL	1	2
975	6	2	4	2	2	PROVIRAL_AND_ANTIVIRAL	0	0
387856	0	0	0	0	0	UNSPECIFIED	0	0
9923	0	0	0	0	0	UNSPECIFIED	0	0
23564	2	1	1	0	1	PROVIRAL	1	1
11335	1	1	0	0	0	UNSPECIFIED	0	0
582	2	0	2	0	2	PROVIRAL	1	2
24148	1	1	0	0	0	UNSPECIFIED	0	0
22949	2	0	2	1	1	PROVIRAL_AND_ANTIVIRAL	0	0
9150	0	0	0	0	0	UNSPECIFIED	0	0
340146	0	0	0	0	0	UNSPECIFIED	0	0
345222	0	0	0	0	0	UNSPECIFIED	0	0
284443	1	1	0	0	0	UNSPECIFIED	0	0
51335	0	0	0	0	0	UNSPECIFIED	0	0
57821	1	0	1	1	0	ANTIVIRAL	-1	1
127700	1	0	1	1	0	ANTIVIRAL	-1	1
5909	1	0	1	0	1	PROVIRAL	1	1
65987	2	1	1	1	0	ANTIVIRAL	-1	1
330	4	2	2	1	1	PROVIRAL_AND_ANTIVIRAL	0	0
55337	2	1	1	0	1	PROVIRAL	1	1
390058	0	0	0	0	0	UNSPECIFIED	0	0
79919	2	1	1	1	0	ANTIVIRAL	-1	1
23708	1	0	1	1	0	ANTIVIRAL	-1	1
22906	0	0	0	0	0	UNSPECIFIED	0	0
51194	2	1	1	1	0	ANTIVIRAL	-1	1
4924	2	2	0	0	0	UNSPECIFIED	0	0
2194	1	0	1	0	1	PROVIRAL	1	1
26468	3	2	1	1	0	ANTIVIRAL	-1	1
8269	1	0	1	1	0	ANTIVIRAL	-1	1
23204	1	0	1	0	1	PROVIRAL	1	1
93622	2	0	2	0	2	PROVIRAL	1	2
4293	0	0	0	0	0	UNSPECIFIED	0	0
91056	1	1	0	0	0	UNSPECIFIED	0	0
10402	3	2	1	0	1	PROVIRAL	1	1
55588	0	0	0	0	0	UNSPECIFIED	0	0
84314	0	0	0	0	0	UNSPECIFIED	0	0
92521	0	0	0	0	0	UNSPECIFIED	0	0
9131	3	0	3	2	1	PROVIRAL_AND_ANTIVIRAL	-0.333333333	1
12	3	0	3	1	2	PROVIRAL_AND_ANTIVIRAL	0.333333333	1
201514	1	0	1	1	0	ANTIVIRAL	-1	1
9496	1	0	1	0	1	PROVIRAL	1	1
63899	2	2	0	0	0	UNSPECIFIED	0	0
6760	2	1	1	1	0	ANTIVIRAL	-1	1
55230	2	1	1	0	1	PROVIRAL	1	1
3985	1	0	1	1	0	ANTIVIRAL	-1	1
435	3	2	1	0	1	PROVIRAL	1	1
6711	3	1	2	1	1	PROVIRAL_AND_ANTIVIRAL	0	0
29965	2	1	1	0	1	PROVIRAL	1	1
26065	1	1	0	0	0	UNSPECIFIED	0	0
1609	0	0	0	0	0	UNSPECIFIED	0	0
28996	1	0	1	0	1	PROVIRAL	1	1
533	1	1	0	0	0	UNSPECIFIED	0	0
55180	4	3	1	1	0	ANTIVIRAL	-1	1
4124	5	3	2	1	1	PROVIRAL_AND_ANTIVIRAL	0	0
51076	1	0	1	1	0	ANTIVIRAL	-1	1
29880	3	2	1	1	0	ANTIVIRAL	-1	1
6046	3	1	2	2	0	ANTIVIRAL	-1	2
10226	4	2	2	1	1	PROVIRAL_AND_ANTIVIRAL	0	0
84987	1	1	0	0	0	UNSPECIFIED	0	0
5894	1	0	1	0	1	PROVIRAL	1	1
51588	0	0	0	0	0	UNSPECIFIED	0	0
79998	0	0	0	0	0	UNSPECIFIED	0	0
55959	2	0	2	2	0	ANTIVIRAL	-1	2
140458	0	0	0	0	0	UNSPECIFIED	0	0
10117	2	1	1	1	0	ANTIVIRAL	-1	1
51301	0	0	0	0	0	UNSPECIFIED	0	0
55692	2	0	2	1	1	PROVIRAL_AND_ANTIVIRAL	0	0
56255	1	0	1	1	0	ANTIVIRAL	-1	1
197	6	2	4	1	3	PROVIRAL_AND_ANTIVIRAL	0.5	2
55751	0	0	0	0	0	UNSPECIFIED	0	0
4940	2	1	1	0	1	PROVIRAL	1	1
7216	1	0	1	1	0	ANTIVIRAL	-1	1
7371	2	0	2	1	1	PROVIRAL_AND_ANTIVIRAL	0	0
8573	2	1	1	1	0	ANTIVIRAL	-1	1
23768	2	1	1	0	1	PROVIRAL	1	1
202299	0	0	0	0	0	UNSPECIFIED	0	0
165082	0	0	0	0	0	UNSPECIFIED	0	0
221981	5	3	2	1	1	PROVIRAL_AND_ANTIVIRAL	0	0
1160	1	1	0	0	0	UNSPECIFIED	0	0
23410	1	1	0	0	0	UNSPECIFIED	0	0
10863	0	0	0	0	0	UNSPECIFIED	0	0
55041	1	1	0	0	0	UNSPECIFIED	0	0
5264	1	0	1	0	1	PROVIRAL	1	1
55374	2	1	1	0	1	PROVIRAL	1	1
23247	0	0	0	0	0	UNSPECIFIED	0	0
122525	1	1	0	0	0	UNSPECIFIED	0	0
399512	1	1	0	0	0	UNSPECIFIED	0	0
125950	2	2	0	0	0	UNSPECIFIED	0	0
10478	1	0	1	1	0	ANTIVIRAL	-1	1
51655	5	2	3	2	1	PROVIRAL_AND_ANTIVIRAL	-0.333333333	1
57468	2	2	0	0	0	UNSPECIFIED	0	0
23127	2	1	1	1	0	ANTIVIRAL	-1	1
84240	2	2	0	0	0	UNSPECIFIED	0	0
8678	1	1	0	0	0	UNSPECIFIED	0	0
100129502	1	1	0	0	0	UNSPECIFIED	0	0
80178	4	2	2	1	1	PROVIRAL_AND_ANTIVIRAL	0	0
79087	2	2	0	0	0	UNSPECIFIED	0	0
122961	1	0	1	1	0	ANTIVIRAL	-1	1
25984	3	0	3	2	1	PROVIRAL_AND_ANTIVIRAL	-0.333333333	1
54943	0	0	0	0	0	UNSPECIFIED	0	0
163154	2	1	1	1	0	ANTIVIRAL	-1	1
7594	3	2	1	0	1	PROVIRAL	1	1
2232	3	2	1	1	0	ANTIVIRAL	-1	1
200728	3	1	2	2	0	ANTIVIRAL	-1	2
66002	2	0	2	0	2	PROVIRAL	1	2
90488	1	1	0	0	0	UNSPECIFIED	0	0
10440	3	1	2	1	1	PROVIRAL_AND_ANTIVIRAL	0	0
84274	1	0	1	0	1	PROVIRAL	1	1
128153	6	3	3	1	2	PROVIRAL_AND_ANTIVIRAL	0.333333333	1
56886	0	0	0	0	0	UNSPECIFIED	0	0
3795	2	2	0	0	0	UNSPECIFIED	0	0
25934	1	1	0	0	0	UNSPECIFIED	0	0
1387	1	0	1	1	0	ANTIVIRAL	-1	1
6835	3	1	2	1	1	PROVIRAL_AND_ANTIVIRAL	0	0
5495	3	2	1	1	0	ANTIVIRAL	-1	1
84792	0	0	0	0	0	UNSPECIFIED	0	0
9686	2	2	0	0	0	UNSPECIFIED	0	0
5744	2	2	0	0	0	UNSPECIFIED	0	0
7922	0	0	0	0	0	UNSPECIFIED	0	0
4090	3	2	1	0	1	PROVIRAL	1	1
64321	0	0	0	0	0	UNSPECIFIED	0	0
2017	0	0	0	0	0	UNSPECIFIED	0	0
54790	0	0	0	0	0	UNSPECIFIED	0	0
8405	1	0	1	0	1	PROVIRAL	1	1
1545	0	0	0	0	0	UNSPECIFIED	0	0
54482	5	3	2	1	1	PROVIRAL_AND_ANTIVIRAL	0	0
3104	0	0	0	0	0	UNSPECIFIED	0	0
5354	0	0	0	0	0	UNSPECIFIED	0	0
22919	2	1	1	1	0	ANTIVIRAL	-1	1
1798	1	1	0	0	0	UNSPECIFIED	0	0
5053	3	0	3	0	3	PROVIRAL	1	3
26784	2	0	2	1	1	PROVIRAL_AND_ANTIVIRAL	0	0
3251	2	0	2	1	1	PROVIRAL_AND_ANTIVIRAL	0	0
1462	6	3	3	3	0	ANTIVIRAL	-1	3
147808	2	1	1	0	1	PROVIRAL	1	1
57212	0	0	0	0	0	UNSPECIFIED	0	0
23517	4	3	1	1	0	ANTIVIRAL	-1	1
51715	4	3	1	1	0	ANTIVIRAL	-1	1
9938	1	0	1	0	1	PROVIRAL	1	1
3037	0	0	0	0	0	UNSPECIFIED	0	0
1069	2	0	2	2	0	ANTIVIRAL	-1	2
23174	0	0	0	0	0	UNSPECIFIED	0	0
8644	2	1	1	1	0	ANTIVIRAL	-1	1
3475	2	2	0	0	0	UNSPECIFIED	0	0
114609	2	2	0	0	0	UNSPECIFIED	0	0
26267	0	0	0	0	0	UNSPECIFIED	0	0
84662	2	1	1	0	1	PROVIRAL	1	1
7277	2	2	0	0	0	UNSPECIFIED	0	0
27005	2	1	1	0	1	PROVIRAL	1	1
79050	2	1	1	1	0	ANTIVIRAL	-1	1
57459	0	0	0	0	0	UNSPECIFIED	0	0
29093	0	0	0	0	0	UNSPECIFIED	0	0
5638	1	0	1	1	0	ANTIVIRAL	-1	1
148867	2	2	0	0	0	UNSPECIFIED	0	0
201456	0	0	0	0	0	UNSPECIFIED	0	0
79072	2	0	2	1	1	PROVIRAL_AND_ANTIVIRAL	0	0
84928	1	0	1	0	1	PROVIRAL	1	1
79896	2	1	1	0	1	PROVIRAL	1	1
79571	0	0	0	0	0	UNSPECIFIED	0	0
9735	4	2	2	1	1	PROVIRAL_AND_ANTIVIRAL	0	0
54443	2	2	0	0	0	UNSPECIFIED	0	0
222229	2	1	1	1	0	ANTIVIRAL	-1	1
55020	3	2	1	0	1	PROVIRAL	1	1
84513	1	0	1	0	1	PROVIRAL	1	1
11201	3	3	0	0	0	UNSPECIFIED	0	0
29080	4	3	1	1	0	ANTIVIRAL	-1	1
29097	1	0	1	1	0	ANTIVIRAL	-1	1
654790	0	0	0	0	0	UNSPECIFIED	0	0
8153	1	1	0	0	0	UNSPECIFIED	0	0
10136	1	1	0	0	0	UNSPECIFIED	0	0
51533	1	1	0	0	0	UNSPECIFIED	0	0
80258	0	0	0	0	0	UNSPECIFIED	0	0
6850	1	0	1	1	0	ANTIVIRAL	-1	1
9447	0	0	0	0	0	UNSPECIFIED	0	0
8775	1	0	1	0	1	PROVIRAL	1	1
50861	3	1	2	1	1	PROVIRAL_AND_ANTIVIRAL	0	0
55832	1	1	0	0	0	UNSPECIFIED	0	0
100131187	0	0	0	0	0	UNSPECIFIED	0	0
286554	0	0	0	0	0	UNSPECIFIED	0	0
130617	1	0	1	0	1	PROVIRAL	1	1
1745	2	0	2	1	1	PROVIRAL_AND_ANTIVIRAL	0	0
79016	0	0	0	0	0	UNSPECIFIED	0	0
5042	0	0	0	0	0	UNSPECIFIED	0	0
2890	0	0	0	0	0	UNSPECIFIED	0	0
25814	0	0	0	0	0	UNSPECIFIED	0	0
100131138	0	0	0	0	0	UNSPECIFIED	0	0
2700	0	0	0	0	0	UNSPECIFIED	0	0
26505	1	1	0	0	0	UNSPECIFIED	0	0
84945	3	3	0	0	0	UNSPECIFIED	0	0
1277	1	0	1	1	0	ANTIVIRAL	-1	1
83667	6	3	3	2	1	PROVIRAL_AND_ANTIVIRAL	-0.333333333	1
10489	1	1	0	0	0	UNSPECIFIED	0	0
51271	0	0	0	0	0	UNSPECIFIED	0	0
163	2	0	2	0	2	PROVIRAL	1	2
7515	1	1	0	0	0	UNSPECIFIED	0	0
8945	1	0	1	1	0	ANTIVIRAL	-1	1
79801	4	1	3	2	1	PROVIRAL_AND_ANTIVIRAL	-0.333333333	1
124540	0	0	0	0	0	UNSPECIFIED	0	0
5335	1	1	0	0	0	UNSPECIFIED	0	0
148	0	0	0	0	0	UNSPECIFIED	0	0
9045	0	0	0	0	0	UNSPECIFIED	0	0
2969	0	0	0	0	0	UNSPECIFIED	0	0
10844	1	1	0	0	0	UNSPECIFIED	0	0
6932	1	1	0	0	0	UNSPECIFIED	0	0
164312	0	0	0	0	0	UNSPECIFIED	0	0
1760	0	0	0	0	0	UNSPECIFIED	0	0
26018	1	0	1	1	0	ANTIVIRAL	-1	1
54499	1	1	0	0	0	UNSPECIFIED	0	0
6741	3	2	1	0	1	PROVIRAL	1	1
23013	3	2	1	1	0	ANTIVIRAL	-1	1
145837	0	0	0	0	0	UNSPECIFIED	0	0
85403	4	2	2	1	1	PROVIRAL_AND_ANTIVIRAL	0	0
26284	3	2	1	0	1	PROVIRAL	1	1
10946	0	0	0	0	0	UNSPECIFIED	0	0
130340	1	0	1	1	0	ANTIVIRAL	-1	1
80764	1	1	0	0	0	UNSPECIFIED	0	0
5826	0	0	0	0	0	UNSPECIFIED	0	0
85377	1	0	1	1	0	ANTIVIRAL	-1	1
130814	2	1	1	1	0	ANTIVIRAL	-1	1
56899	0	0	0	0	0	UNSPECIFIED	0	0
4882	2	0	2	1	1	PROVIRAL_AND_ANTIVIRAL	0	0
50814	0	0	0	0	0	UNSPECIFIED	0	0
4521	3	2	1	0	1	PROVIRAL	1	1
6597	3	2	1	0	1	PROVIRAL	1	1
10189	4	2	2	1	1	PROVIRAL_AND_ANTIVIRAL	0	0
7813	3	3	0	0	0	UNSPECIFIED	0	0
84269	2	1	1	0	1	PROVIRAL	1	1
29944	1	1	0	0	0	UNSPECIFIED	0	0
56916	4	3	1	1	0	ANTIVIRAL	-1	1
7247	2	1	1	0	1	PROVIRAL	1	1
7311	0	0	0	0	0	UNSPECIFIED	0	0
9987	1	0	1	0	1	PROVIRAL	1	1
163227	0	0	0	0	0	UNSPECIFIED	0	0
80210	1	0	1	1	0	ANTIVIRAL	-1	1
94240	1	0	1	1	0	ANTIVIRAL	-1	1
23268	1	0	1	0	1	PROVIRAL	1	1
57404	3	2	1	0	1	PROVIRAL	1	1
255027	2	2	0	0	0	UNSPECIFIED	0	0
155400	2	1	1	0	1	PROVIRAL	1	1
4758	2	0	2	1	1	PROVIRAL_AND_ANTIVIRAL	0	0
220108	2	2	0	0	0	UNSPECIFIED	0	0
143279	3	3	0	0	0	UNSPECIFIED	0	0
152006	3	2	1	0	1	PROVIRAL	1	1
265	0	0	0	0	0	UNSPECIFIED	0	0
145788	3	2	1	1	0	ANTIVIRAL	-1	1
53354	2	0	2	0	2	PROVIRAL	1	2
5684	1	1	0	0	0	UNSPECIFIED	0	0
280636	1	0	1	0	1	PROVIRAL	1	1
56980	0	0	0	0	0	UNSPECIFIED	0	0
54977	1	0	1	0	1	PROVIRAL	1	1
81788	4	2	2	1	1	PROVIRAL_AND_ANTIVIRAL	0	0
55213	4	2	2	2	0	ANTIVIRAL	-1	2
51524	2	0	2	0	2	PROVIRAL	1	2
8828	1	0	1	0	1	PROVIRAL	1	1
59341	1	1	0	0	0	UNSPECIFIED	0	0
55628	0	0	0	0	0	UNSPECIFIED	0	0
93550	2	1	1	1	0	ANTIVIRAL	-1	1
10286	4	3	1	1	0	ANTIVIRAL	-1	1
219699	4	2	2	2	0	ANTIVIRAL	-1	2
2920	5	2	3	1	2	PROVIRAL_AND_ANTIVIRAL	0.333333333	1
54205	3	1	2	1	1	PROVIRAL_AND_ANTIVIRAL	0	0
8473	4	2	2	1	1	PROVIRAL_AND_ANTIVIRAL	0	0
2077	2	0	2	0	2	PROVIRAL	1	2
3221	2	1	1	1	0	ANTIVIRAL	-1	1
23064	3	3	0	0	0	UNSPECIFIED	0	0
118738	5	2	3	2	1	PROVIRAL_AND_ANTIVIRAL	-0.333333333	1
127602	2	2	0	0	0	UNSPECIFIED	0	0
4361	4	3	1	1	0	ANTIVIRAL	-1	1
7862	0	0	0	0	0	UNSPECIFIED	0	0
2330	3	0	3	1	2	PROVIRAL_AND_ANTIVIRAL	0.333333333	1
114088	2	0	2	2	0	ANTIVIRAL	-1	2
113452	3	0	3	3	0	ANTIVIRAL	-1	3
26001	1	1	0	0	0	UNSPECIFIED	0	0
254225	4	3	1	1	0	ANTIVIRAL	-1	1
157680	0	0	0	0	0	UNSPECIFIED	0	0
4060	1	0	1	1	0	ANTIVIRAL	-1	1
54726	0	0	0	0	0	UNSPECIFIED	0	0
2935	0	0	0	0	0	UNSPECIFIED	0	0
10538	0	0	0	0	0	UNSPECIFIED	0	0
9787	2	1	1	0	1	PROVIRAL	1	1
441005	1	1	0	0	0	UNSPECIFIED	0	0
126382	1	1	0	0	0	UNSPECIFIED	0	0
5151	3	2	1	0	1	PROVIRAL	1	1
4867	1	0	1	1	0	ANTIVIRAL	-1	1
442075	1	0	1	1	0	ANTIVIRAL	-1	1
8877	3	0	3	0	3	PROVIRAL	1	3
26254	2	2	0	0	0	UNSPECIFIED	0	0
22902	4	3	1	1	0	ANTIVIRAL	-1	1
83642	2	1	1	0	1	PROVIRAL	1	1
11010	1	0	1	0	1	PROVIRAL	1	1
166647	2	0	2	0	2	PROVIRAL	1	2
3693	3	1	2	1	1	PROVIRAL_AND_ANTIVIRAL	0	0
375341	3	3	0	0	0	UNSPECIFIED	0	0
57343	4	2	2	1	1	PROVIRAL_AND_ANTIVIRAL	0	0
5305	0	0	0	0	0	UNSPECIFIED	0	0
11144	1	0	1	1	0	ANTIVIRAL	-1	1
83891	3	1	2	2	0	ANTIVIRAL	-1	2
26959	5	3	2	1	1	PROVIRAL_AND_ANTIVIRAL	0	0
154865	0	0	0	0	0	UNSPECIFIED	0	0
1209	4	2	2	0	2	PROVIRAL	1	2
55003	3	2	1	0	1	PROVIRAL	1	1
143630	0	0	0	0	0	UNSPECIFIED	0	0
55891	1	1	0	0	0	UNSPECIFIED	0	0
54663	1	1	0	0	0	UNSPECIFIED	0	0
6646	1	0	1	0	1	PROVIRAL	1	1
56648	3	2	1	0	1	PROVIRAL	1	1
9180	1	0	1	0	1	PROVIRAL	1	1
7073	1	1	0	0	0	UNSPECIFIED	0	0
138307	0	0	0	0	0	UNSPECIFIED	0	0
771	3	2	1	0	1	PROVIRAL	1	1
9551	0	0	0	0	0	UNSPECIFIED	0	0
53371	3	2	1	1	0	ANTIVIRAL	-1	1
163702	2	0	2	0	2	PROVIRAL	1	2
51134	5	3	2	1	1	PROVIRAL_AND_ANTIVIRAL	0	0
147111	0	0	0	0	0	UNSPECIFIED	0	0
55841	0	0	0	0	0	UNSPECIFIED	0	0
1477	0	0	0	0	0	UNSPECIFIED	0	0
55320	5	3	2	1	1	PROVIRAL_AND_ANTIVIRAL	0	0
203510	0	0	0	0	0	UNSPECIFIED	0	0
145270	2	0	2	1	1	PROVIRAL_AND_ANTIVIRAL	0	0
7182	3	3	0	0	0	UNSPECIFIED	0	0
9750	0	0	0	0	0	UNSPECIFIED	0	0
23187	0	0	0	0	0	UNSPECIFIED	0	0
22936	2	0	2	0	2	PROVIRAL	1	2
51433	1	0	1	1	0	ANTIVIRAL	-1	1
150291	0	0	0	0	0	UNSPECIFIED	0	0
5986	3	1	2	1	1	PROVIRAL_AND_ANTIVIRAL	0	0
257019	3	1	2	2	0	ANTIVIRAL	-1	2
253982	1	0	1	1	0	ANTIVIRAL	-1	1
57728	5	3	2	0	2	PROVIRAL	1	2
7468	1	0	1	0	1	PROVIRAL	1	1
518	2	2	0	0	0	UNSPECIFIED	0	0
22795	2	0	2	1	1	PROVIRAL_AND_ANTIVIRAL	0	0
80307	1	1	0	0	0	UNSPECIFIED	0	0
28970	1	0	1	0	1	PROVIRAL	1	1
5604	0	0	0	0	0	UNSPECIFIED	0	0
10961	1	0	1	0	1	PROVIRAL	1	1
56950	2	1	1	0	1	PROVIRAL	1	1
51224	0	0	0	0	0	UNSPECIFIED	0	0
55171	0	0	0	0	0	UNSPECIFIED	0	0
79722	0	0	0	0	0	UNSPECIFIED	0	0
1730	1	0	1	1	0	ANTIVIRAL	-1	1
51067	1	0	1	1	0	ANTIVIRAL	-1	1
83608	1	0	1	1	0	ANTIVIRAL	-1	1
83874	3	3	0	0	0	UNSPECIFIED	0	0
221150	1	0	1	0	1	PROVIRAL	1	1
84818	1	1	0	0	0	UNSPECIFIED	0	0
23440	0	0	0	0	0	UNSPECIFIED	0	0
6392	2	1	1	1	0	ANTIVIRAL	-1	1
57758	1	1	0	0	0	UNSPECIFIED	0	0
92017	0	0	0	0	0	UNSPECIFIED	0	0
79005	2	1	1	0	1	PROVIRAL	1	1
55768	3	3	0	0	0	UNSPECIFIED	0	0
6518	1	1	0	0	0	UNSPECIFIED	0	0
4814	1	0	1	0	1	PROVIRAL	1	1
548645	3	2	1	0	1	PROVIRAL	1	1
2115	0	0	0	0	0	UNSPECIFIED	0	0
10908	3	2	1	0	1	PROVIRAL	1	1
29927	2	1	1	0	1	PROVIRAL	1	1
51109	2	1	1	1	0	ANTIVIRAL	-1	1
8508	1	0	1	0	1	PROVIRAL	1	1
337879	0	0	0	0	0	UNSPECIFIED	0	0
5430	0	0	0	0	0	UNSPECIFIED	0	0
23077	5	3	2	1	1	PROVIRAL_AND_ANTIVIRAL	0	0
10072	3	2	1	0	1	PROVIRAL	1	1
80221	5	2	3	0	3	PROVIRAL	1	3
4799	2	2	0	0	0	UNSPECIFIED	0	0
84709	1	0	1	1	0	ANTIVIRAL	-1	1
284695	1	1	0	0	0	UNSPECIFIED	0	0
10758	3	1	2	2	0	ANTIVIRAL	-1	2
221749	4	2	2	2	0	ANTIVIRAL	-1	2
165215	1	0	1	1	0	ANTIVIRAL	-1	1
51386	0	0	0	0	0	UNSPECIFIED	0	0
904	1	1	0	0	0	UNSPECIFIED	0	0
3308	3	2	1	1	0	ANTIVIRAL	-1	1
1662	4	3	1	1	0	ANTIVIRAL	-1	1
51361	2	2	0	0	0	UNSPECIFIED	0	0
718	6	1	5	0	5	PROVIRAL	1	5
22808	2	2	0	0	0	UNSPECIFIED	0	0
84326	3	2	1	1	0	ANTIVIRAL	-1	1
25801	3	1	2	0	2	PROVIRAL	1	2
283149	2	1	1	0	1	PROVIRAL	1	1
29785	1	0	1	1	0	ANTIVIRAL	-1	1
131544	1	1	0	0	0	UNSPECIFIED	0	0
5083	0	0	0	0	0	UNSPECIFIED	0	0
113174	2	0	2	1	1	PROVIRAL_AND_ANTIVIRAL	0	0
58480	5	3	2	0	2	PROVIRAL	1	2
30008	3	1	2	1	1	PROVIRAL_AND_ANTIVIRAL	0	0
8458	1	0	1	1	0	ANTIVIRAL	-1	1
10174	3	3	0	0	0	UNSPECIFIED	0	0
9968	0	0	0	0	0	UNSPECIFIED	0	0
4151	0	0	0	0	0	UNSPECIFIED	0	0
9014	3	2	1	1	0	ANTIVIRAL	-1	1
151963	2	0	2	2	0	ANTIVIRAL	-1	2
4041	4	1	3	1	2	PROVIRAL_AND_ANTIVIRAL	0.333333333	1
4706	1	0	1	1	0	ANTIVIRAL	-1	1
5446	5	2	3	1	2	PROVIRAL_AND_ANTIVIRAL	0.333333333	1
2134	1	1	0	0	0	UNSPECIFIED	0	0
4487	2	0	2	1	1	PROVIRAL_AND_ANTIVIRAL	0	0
2535	3	0	3	2	1	PROVIRAL_AND_ANTIVIRAL	-0.333333333	1
9972	4	3	1	1	0	ANTIVIRAL	-1	1
56997	4	2	2	1	1	PROVIRAL_AND_ANTIVIRAL	0	0
342035	0	0	0	0	0	UNSPECIFIED	0	0
8424	1	0	1	1	0	ANTIVIRAL	-1	1
10342	0	0	0	0	0	UNSPECIFIED	0	0
7292	2	1	1	0	1	PROVIRAL	1	1
216	2	1	1	0	1	PROVIRAL	1	1
57711	4	3	1	1	0	ANTIVIRAL	-1	1
84961	2	1	1	1	0	ANTIVIRAL	-1	1
23043	0	0	0	0	0	UNSPECIFIED	0	0
57169	0	0	0	0	0	UNSPECIFIED	0	0
54896	1	0	1	1	0	ANTIVIRAL	-1	1
3206	3	0	3	2	1	PROVIRAL_AND_ANTIVIRAL	-0.333333333	1
55593	0	0	0	0	0	UNSPECIFIED	0	0
3142	1	0	1	1	0	ANTIVIRAL	-1	1
6284	2	1	1	1	0	ANTIVIRAL	-1	1
5544	1	1	0	0	0	UNSPECIFIED	0	0
1107	0	0	0	0	0	UNSPECIFIED	0	0
151613	4	3	1	1	0	ANTIVIRAL	-1	1
341640	1	0	1	1	0	ANTIVIRAL	-1	1
9466	1	1	0	0	0	UNSPECIFIED	0	0
94101	3	2	1	0	1	PROVIRAL	1	1
2621	3	2	1	1	0	ANTIVIRAL	-1	1
9817	2	1	1	0	1	PROVIRAL	1	1
79832	5	3	2	1	1	PROVIRAL_AND_ANTIVIRAL	0	0
26052	0	0	0	0	0	UNSPECIFIED	0	0
131375	0	0	0	0	0	UNSPECIFIED	0	0
9581	4	3	1	1	0	ANTIVIRAL	-1	1
147081	2	1	1	1	0	ANTIVIRAL	-1	1
9364	4	2	2	0	2	PROVIRAL	1	2
163732	2	2	0	0	0	UNSPECIFIED	0	0
57489	3	2	1	1	0	ANTIVIRAL	-1	1
54820	1	1	0	0	0	UNSPECIFIED	0	0
8659	5	2	3	0	3	PROVIRAL	1	3
132671	1	0	1	1	0	ANTIVIRAL	-1	1
11059	2	1	1	1	0	ANTIVIRAL	-1	1
11216	0	0	0	0	0	UNSPECIFIED	0	0
10425	0	0	0	0	0	UNSPECIFIED	0	0
8693	0	0	0	0	0	UNSPECIFIED	0	0
1677	1	0	1	1	0	ANTIVIRAL	-1	1
25917	2	1	1	0	1	PROVIRAL	1	1
51497	3	1	2	1	1	PROVIRAL_AND_ANTIVIRAL	0	0
10623	2	2	0	0	0	UNSPECIFIED	0	0
22839	2	1	1	0	1	PROVIRAL	1	1
131578	1	1	0	0	0	UNSPECIFIED	0	0
3426	2	0	2	1	1	PROVIRAL_AND_ANTIVIRAL	0	0
148046	1	1	0	0	0	UNSPECIFIED	0	0
1843	4	3	1	1	0	ANTIVIRAL	-1	1
91252	1	1	0	0	0	UNSPECIFIED	0	0
9263	1	1	0	0	0	UNSPECIFIED	0	0
286887	0	0	0	0	0	UNSPECIFIED	0	0
27077	2	2	0	0	0	UNSPECIFIED	0	0
1054	4	3	1	0	1	PROVIRAL	1	1
93185	2	2	0	0	0	UNSPECIFIED	0	0
199692	4	3	1	0	1	PROVIRAL	1	1
23551	1	1	0	0	0	UNSPECIFIED	0	0
728283	1	1	0	0	0	UNSPECIFIED	0	0
55055	2	2	0	0	0	UNSPECIFIED	0	0
114	0	0	0	0	0	UNSPECIFIED	0	0
7639	4	2	2	0	2	PROVIRAL	1	2
134218	3	2	1	0	1	PROVIRAL	1	1
85495	1	1	0	0	0	UNSPECIFIED	0	0
84466	0	0	0	0	0	UNSPECIFIED	0	0
4724	1	1	0	0	0	UNSPECIFIED	0	0
200150	0	0	0	0	0	UNSPECIFIED	0	0
4848	1	1	0	0	0	UNSPECIFIED	0	0
3622	1	0	1	1	0	ANTIVIRAL	-1	1
2984	4	0	4	2	2	PROVIRAL_AND_ANTIVIRAL	0	0
11231	4	3	1	0	1	PROVIRAL	1	1
253738	1	0	1	1	0	ANTIVIRAL	-1	1
3678	3	1	2	0	2	PROVIRAL	1	2
56100	0	0	0	0	0	UNSPECIFIED	0	0
1307	2	1	1	1	0	ANTIVIRAL	-1	1
3119	1	0	1	1	0	ANTIVIRAL	-1	1
57642	0	0	0	0	0	UNSPECIFIED	0	0
8809	1	0	1	1	0	ANTIVIRAL	-1	1
80013	6	3	3	3	0	ANTIVIRAL	-1	3
7798	2	2	0	0	0	UNSPECIFIED	0	0
8760	1	0	1	1	0	ANTIVIRAL	-1	1
2520	1	1	0	0	0	UNSPECIFIED	0	0
84667	2	2	0	0	0	UNSPECIFIED	0	0
8322	1	0	1	0	1	PROVIRAL	1	1
669	2	1	1	1	0	ANTIVIRAL	-1	1
10237	1	0	1	0	1	PROVIRAL	1	1
79228	1	1	0	0	0	UNSPECIFIED	0	0
6631	3	2	1	1	0	ANTIVIRAL	-1	1
9900	2	0	2	1	1	PROVIRAL_AND_ANTIVIRAL	0	0
51181	4	3	1	0	1	PROVIRAL	1	1
26873	1	0	1	0	1	PROVIRAL	1	1
219793	0	0	0	0	0	UNSPECIFIED	0	0
2583	3	2	1	0	1	PROVIRAL	1	1
23316	2	0	2	2	0	ANTIVIRAL	-1	2
94122	0	0	0	0	0	UNSPECIFIED	0	0
9515	0	0	0	0	0	UNSPECIFIED	0	0
6426	1	0	1	1	0	ANTIVIRAL	-1	1
140862	3	0	3	1	2	PROVIRAL_AND_ANTIVIRAL	0.333333333	1
80195	1	0	1	1	0	ANTIVIRAL	-1	1
388886	3	1	2	0	2	PROVIRAL	1	2
3157	3	1	2	1	1	PROVIRAL_AND_ANTIVIRAL	0	0
26031	2	1	1	1	0	ANTIVIRAL	-1	1
51046	1	1	0	0	0	UNSPECIFIED	0	0
246176	1	1	0	0	0	UNSPECIFIED	0	0
115752	3	1	2	2	0	ANTIVIRAL	-1	2
56127	0	0	0	0	0	UNSPECIFIED	0	0
5699	5	2	3	1	2	PROVIRAL_AND_ANTIVIRAL	0.333333333	1
9349	0	0	0	0	0	UNSPECIFIED	0	0
23644	2	1	1	0	1	PROVIRAL	1	1
5797	4	2	2	2	0	ANTIVIRAL	-1	2
286256	0	0	0	0	0	UNSPECIFIED	0	0
200734	1	0	1	0	1	PROVIRAL	1	1
2549	1	0	1	1	0	ANTIVIRAL	-1	1
7009	1	0	1	0	1	PROVIRAL	1	1
79870	1	1	0	0	0	UNSPECIFIED	0	0
55277	1	0	1	0	1	PROVIRAL	1	1
6884	3	2	1	1	0	ANTIVIRAL	-1	1
57673	1	1	0	0	0	UNSPECIFIED	0	0
100131642	0	0	0	0	0	UNSPECIFIED	0	0
8727	3	2	1	0	1	PROVIRAL	1	1
182	4	1	3	2	1	PROVIRAL_AND_ANTIVIRAL	-0.333333333	1
57826	1	0	1	1	0	ANTIVIRAL	-1	1
79605	4	2	2	1	1	PROVIRAL_AND_ANTIVIRAL	0	0
347736	0	0	0	0	0	UNSPECIFIED	0	0
5068	0	0	0	0	0	UNSPECIFIED	0	0
9649	3	0	3	2	1	PROVIRAL_AND_ANTIVIRAL	-0.333333333	1
4000	3	1	2	1	1	PROVIRAL_AND_ANTIVIRAL	0	0
54994	1	0	1	1	0	ANTIVIRAL	-1	1
100129361	0	0	0	0	0	UNSPECIFIED	0	0
9802	0	0	0	0	0	UNSPECIFIED	0	0
152579	1	0	1	0	1	PROVIRAL	1	1
51280	2	0	2	1	1	PROVIRAL_AND_ANTIVIRAL	0	0
8625	1	1	0	0	0	UNSPECIFIED	0	0
10102	2	1	1	1	0	ANTIVIRAL	-1	1
2213	3	0	3	1	2	PROVIRAL_AND_ANTIVIRAL	0.333333333	1
10459	4	3	1	0	1	PROVIRAL	1	1
5939	1	0	1	1	0	ANTIVIRAL	-1	1
7341	2	1	1	0	1	PROVIRAL	1	1
29995	4	2	2	1	1	PROVIRAL_AND_ANTIVIRAL	0	0
10657	0	0	0	0	0	UNSPECIFIED	0	0
7545	1	0	1	0	1	PROVIRAL	1	1
7103	4	1	3	2	1	PROVIRAL_AND_ANTIVIRAL	-0.333333333	1
143689	0	0	0	0	0	UNSPECIFIED	0	0
113189	2	1	1	1	0	ANTIVIRAL	-1	1
11025	3	3	0	0	0	UNSPECIFIED	0	0
23360	4	3	1	0	1	PROVIRAL	1	1
59274	0	0	0	0	0	UNSPECIFIED	0	0
7718	4	3	1	1	0	ANTIVIRAL	-1	1
55671	3	2	1	1	0	ANTIVIRAL	-1	1
114770	7	3	4	0	4	PROVIRAL	1	4
2251	2	2	0	0	0	UNSPECIFIED	0	0
23534	0	0	0	0	0	UNSPECIFIED	0	0
55353	0	0	0	0	0	UNSPECIFIED	0	0
5139	2	0	2	1	1	PROVIRAL_AND_ANTIVIRAL	0	0
3592	1	0	1	1	0	ANTIVIRAL	-1	1
114897	1	1	0	0	0	UNSPECIFIED	0	0
64318	4	3	1	1	0	ANTIVIRAL	-1	1
154810	0	0	0	0	0	UNSPECIFIED	0	0
5997	3	1	2	0	2	PROVIRAL	1	2
5782	3	3	0	0	0	UNSPECIFIED	0	0
7696	0	0	0	0	0	UNSPECIFIED	0	0
10252	3	0	3	3	0	ANTIVIRAL	-1	3
3010	0	0	0	0	0	UNSPECIFIED	0	0
593	2	1	1	0	1	PROVIRAL	1	1
9569	1	1	0	0	0	UNSPECIFIED	0	0
54904	2	1	1	1	0	ANTIVIRAL	-1	1
11316	4	2	2	0	2	PROVIRAL	1	2
2957	0	0	0	0	0	UNSPECIFIED	0	0
55089	3	0	3	1	2	PROVIRAL_AND_ANTIVIRAL	0.333333333	1
2564	1	0	1	1	0	ANTIVIRAL	-1	1
7481	2	0	2	1	1	PROVIRAL_AND_ANTIVIRAL	0	0
57583	2	2	0	0	0	UNSPECIFIED	0	0
79689	0	0	0	0	0	UNSPECIFIED	0	0
57082	2	1	1	0	1	PROVIRAL	1	1
27125	2	2	0	0	0	UNSPECIFIED	0	0
10886	3	3	0	0	0	UNSPECIFIED	0	0
132720	4	2	2	2	0	ANTIVIRAL	-1	2
53905	0	0	0	0	0	UNSPECIFIED	0	0
2319	3	2	1	0	1	PROVIRAL	1	1
6928	4	2	2	0	2	PROVIRAL	1	2
725	4	1	3	1	2	PROVIRAL_AND_ANTIVIRAL	0.333333333	1
1816	0	0	0	0	0	UNSPECIFIED	0	0
6257	0	0	0	0	0	UNSPECIFIED	0	0
92106	3	2	1	1	0	ANTIVIRAL	-1	1
5245	3	2	1	0	1	PROVIRAL	1	1
7419	0	0	0	0	0	UNSPECIFIED	0	0
6730	1	0	1	0	1	PROVIRAL	1	1
10675	2	1	1	1	0	ANTIVIRAL	-1	1
81892	1	0	1	1	0	ANTIVIRAL	-1	1
125488	1	0	1	0	1	PROVIRAL	1	1
9554	1	0	1	1	0	ANTIVIRAL	-1	1
64778	5	3	2	1	1	PROVIRAL_AND_ANTIVIRAL	0	0
3301	0	0	0	0	0	UNSPECIFIED	0	0
132949	2	1	1	1	0	ANTIVIRAL	-1	1
23683	3	2	1	1	0	ANTIVIRAL	-1	1
57630	3	2	1	1	0	ANTIVIRAL	-1	1
1326	5	3	2	0	2	PROVIRAL	1	2
140735	1	1	0	0	0	UNSPECIFIED	0	0
6363	1	1	0	0	0	UNSPECIFIED	0	0
9584	4	3	1	0	1	PROVIRAL	1	1
7189	1	1	0	0	0	UNSPECIFIED	0	0
5947	4	2	2	0	2	PROVIRAL	1	2
23423	2	2	0	0	0	UNSPECIFIED	0	0
23329	0	0	0	0	0	UNSPECIFIED	0	0
1376	0	0	0	0	0	UNSPECIFIED	0	0
5507	3	1	2	0	2	PROVIRAL	1	2
112574	1	0	1	1	0	ANTIVIRAL	-1	1
3607	1	0	1	0	1	PROVIRAL	1	1
145501	0	0	0	0	0	UNSPECIFIED	0	0
10988	3	3	0	0	0	UNSPECIFIED	0	0
7711	0	0	0	0	0	UNSPECIFIED	0	0
83548	3	3	0	0	0	UNSPECIFIED	0	0
152485	3	2	1	0	1	PROVIRAL	1	1
6913	0	0	0	0	0	UNSPECIFIED	0	0
6579	1	0	1	0	1	PROVIRAL	1	1
55072	1	1	0	0	0	UNSPECIFIED	0	0
55780	1	0	1	0	1	PROVIRAL	1	1
10728	0	0	0	0	0	UNSPECIFIED	0	0
283537	3	0	3	2	1	PROVIRAL_AND_ANTIVIRAL	-0.333333333	1
144608	1	1	0	0	0	UNSPECIFIED	0	0
80326	0	0	0	0	0	UNSPECIFIED	0	0
79874	2	2	0	0	0	UNSPECIFIED	0	0
8576	0	0	0	0	0	UNSPECIFIED	0	0
2651	2	0	2	0	2	PROVIRAL	1	2
54938	1	1	0	0	0	UNSPECIFIED	0	0
7374	3	2	1	0	1	PROVIRAL	1	1
7084	0	0	0	0	0	UNSPECIFIED	0	0
91316	1	1	0	0	0	UNSPECIFIED	0	0
1945	3	2	1	0	1	PROVIRAL	1	1
6102	5	2	3	3	0	ANTIVIRAL	-1	3
8802	1	1	0	0	0	UNSPECIFIED	0	0
84448	1	1	0	0	0	UNSPECIFIED	0	0
160140	0	0	0	0	0	UNSPECIFIED	0	0
7941	4	1	3	1	2	PROVIRAL_AND_ANTIVIRAL	0.333333333	1
740	2	1	1	1	0	ANTIVIRAL	-1	1
387103	2	0	2	1	1	PROVIRAL_AND_ANTIVIRAL	0	0
22948	2	0	2	1	1	PROVIRAL_AND_ANTIVIRAL	0	0
1831	3	2	1	1	0	ANTIVIRAL	-1	1
285971	1	1	0	0	0	UNSPECIFIED	0	0
81605	2	2	0	0	0	UNSPECIFIED	0	0
10207	1	0	1	1	0	ANTIVIRAL	-1	1
339287	2	1	1	1	0	ANTIVIRAL	-1	1
134285	1	0	1	1	0	ANTIVIRAL	-1	1
5211	2	2	0	0	0	UNSPECIFIED	0	0
9912	1	0	1	1	0	ANTIVIRAL	-1	1
11280	0	0	0	0	0	UNSPECIFIED	0	0
54504	4	1	3	0	3	PROVIRAL	1	3
130502	3	3	0	0	0	UNSPECIFIED	0	0
755	2	2	0	0	0	UNSPECIFIED	0	0
51313	1	0	1	1	0	ANTIVIRAL	-1	1
6775	0	0	0	0	0	UNSPECIFIED	0	0
84132	0	0	0	0	0	UNSPECIFIED	0	0
22978	3	2	1	0	1	PROVIRAL	1	1
9518	5	2	3	2	1	PROVIRAL_AND_ANTIVIRAL	-0.333333333	1
11133	3	2	1	0	1	PROVIRAL	1	1
9588	1	1	0	0	0	UNSPECIFIED	0	0
23743	2	0	2	0	2	PROVIRAL	1	2
22838	1	0	1	0	1	PROVIRAL	1	1
57528	0	0	0	0	0	UNSPECIFIED	0	0
84988	5	2	3	0	3	PROVIRAL	1	3
58497	0	0	0	0	0	UNSPECIFIED	0	0
645460	2	1	1	0	1	PROVIRAL	1	1
647087	0	0	0	0	0	UNSPECIFIED	0	0
84461	0	0	0	0	0	UNSPECIFIED	0	0
1556	0	0	0	0	0	UNSPECIFIED	0	0
57125	0	0	0	0	0	UNSPECIFIED	0	0
57481	0	0	0	0	0	UNSPECIFIED	0	0
9341	0	0	0	0	0	UNSPECIFIED	0	0
55729	3	3	0	0	0	UNSPECIFIED	0	0
5261	2	1	1	1	0	ANTIVIRAL	-1	1
1605	1	1	0	0	0	UNSPECIFIED	0	0
51186	2	1	1	1	0	ANTIVIRAL	-1	1
51719	3	3	0	0	0	UNSPECIFIED	0	0
10973	3	3	0	0	0	UNSPECIFIED	0	0
23191	0	0	0	0	0	UNSPECIFIED	0	0
55823	0	0	0	0	0	UNSPECIFIED	0	0
84844	0	0	0	0	0	UNSPECIFIED	0	0
51199	1	0	1	1	0	ANTIVIRAL	-1	1
4354	3	1	2	2	0	ANTIVIRAL	-1	2
80864	0	0	0	0	0	UNSPECIFIED	0	0
10550	2	0	2	2	0	ANTIVIRAL	-1	2
4600	2	0	2	0	2	PROVIRAL	1	2
4649	4	3	1	1	0	ANTIVIRAL	-1	1
284359	0	0	0	0	0	UNSPECIFIED	0	0
80228	0	0	0	0	0	UNSPECIFIED	0	0
284	4	3	1	0	1	PROVIRAL	1	1
132724	0	0	0	0	0	UNSPECIFIED	0	0
3547	5	2	3	0	3	PROVIRAL	1	3
8754	4	2	2	2	0	ANTIVIRAL	-1	2
81620	3	2	1	0	1	PROVIRAL	1	1
400410	0	0	0	0	0	UNSPECIFIED	0	0
100132661	0	0	0	0	0	UNSPECIFIED	0	0
126859	0	0	0	0	0	UNSPECIFIED	0	0
2014	4	1	3	3	0	ANTIVIRAL	-1	3
5920	0	0	0	0	0	UNSPECIFIED	0	0
9927	0	0	0	0	0	UNSPECIFIED	0	0
824	5	2	3	3	0	ANTIVIRAL	-1	3
9603	4	1	3	3	0	ANTIVIRAL	-1	3
9371	2	1	1	0	1	PROVIRAL	1	1
64979	1	0	1	1	0	ANTIVIRAL	-1	1
2764	3	3	0	0	0	UNSPECIFIED	0	0
140606	3	1	2	1	1	PROVIRAL_AND_ANTIVIRAL	0	0
55112	1	0	1	1	0	ANTIVIRAL	-1	1
8427	1	0	1	1	0	ANTIVIRAL	-1	1
9098	0	0	0	0	0	UNSPECIFIED	0	0
10413	2	2	0	0	0	UNSPECIFIED	0	0
60675	1	0	1	1	0	ANTIVIRAL	-1	1
133686	2	0	2	0	2	PROVIRAL	1	2
4908	3	1	2	1	1	PROVIRAL_AND_ANTIVIRAL	0	0
80742	3	1	2	1	1	PROVIRAL_AND_ANTIVIRAL	0	0
382	1	0	1	1	0	ANTIVIRAL	-1	1
27304	0	0	0	0	0	UNSPECIFIED	0	0
7159	5	3	2	0	2	PROVIRAL	1	2
5563	5	3	2	2	0	ANTIVIRAL	-1	2
84065	1	1	0	0	0	UNSPECIFIED	0	0
2161	6	2	4	0	4	PROVIRAL	1	4
84343	0	0	0	0	0	UNSPECIFIED	0	0
5332	2	0	2	2	0	ANTIVIRAL	-1	2
54883	2	2	0	0	0	UNSPECIFIED	0	0
283455	0	0	0	0	0	UNSPECIFIED	0	0
645638	2	1	1	1	0	ANTIVIRAL	-1	1
2987	4	3	1	0	1	PROVIRAL	1	1
64855	1	1	0	0	0	UNSPECIFIED	0	0
10466	3	3	0	0	0	UNSPECIFIED	0	0
85457	3	1	2	2	0	ANTIVIRAL	-1	2
387921	3	2	1	1	0	ANTIVIRAL	-1	1
57678	3	0	3	0	3	PROVIRAL	1	3
132851	0	0	0	0	0	UNSPECIFIED	0	0
10267	5	1	4	2	2	PROVIRAL_AND_ANTIVIRAL	0	0
129530	0	0	0	0	0	UNSPECIFIED	0	0
283135	1	1	0	0	0	UNSPECIFIED	0	0
55286	4	2	2	1	1	PROVIRAL_AND_ANTIVIRAL	0	0
408263	0	0	0	0	0	UNSPECIFIED	0	0
343069	0	0	0	0	0	UNSPECIFIED	0	0
10061	2	1	1	1	0	ANTIVIRAL	-1	1
10713	0	0	0	0	0	UNSPECIFIED	0	0
205428	0	0	0	0	0	UNSPECIFIED	0	0
30835	1	1	0	0	0	UNSPECIFIED	0	0
206358	0	0	0	0	0	UNSPECIFIED	0	0
4739	5	3	2	1	1	PROVIRAL_AND_ANTIVIRAL	0	0
399474	2	0	2	2	0	ANTIVIRAL	-1	2
1361	5	2	3	0	3	PROVIRAL	1	3
140700	1	1	0	0	0	UNSPECIFIED	0	0
63874	1	0	1	0	1	PROVIRAL	1	1
90355	2	0	2	1	1	PROVIRAL_AND_ANTIVIRAL	0	0
92691	2	0	2	0	2	PROVIRAL	1	2
3248	6	2	4	3	1	PROVIRAL_AND_ANTIVIRAL	-0.5	2
79738	2	2	0	0	0	UNSPECIFIED	0	0
8915	3	2	1	1	0	ANTIVIRAL	-1	1
9113	0	0	0	0	0	UNSPECIFIED	0	0
22872	0	0	0	0	0	UNSPECIFIED	0	0
26150	2	1	1	1	0	ANTIVIRAL	-1	1
29089	2	0	2	1	1	PROVIRAL_AND_ANTIVIRAL	0	0
8085	0	0	0	0	0	UNSPECIFIED	0	0
5593	0	0	0	0	0	UNSPECIFIED	0	0
56882	0	0	0	0	0	UNSPECIFIED	0	0
116362	1	0	1	0	1	PROVIRAL	1	1
147657	0	0	0	0	0	UNSPECIFIED	0	0
4615	3	2	1	0	1	PROVIRAL	1	1
676	3	2	1	0	1	PROVIRAL	1	1
348807	1	1	0	0	0	UNSPECIFIED	0	0
80243	1	1	0	0	0	UNSPECIFIED	0	0
23097	4	3	1	1	0	ANTIVIRAL	-1	1
246243	2	1	1	1	0	ANTIVIRAL	-1	1
1767	2	2	0	0	0	UNSPECIFIED	0	0
65983	3	1	2	1	1	PROVIRAL_AND_ANTIVIRAL	0	0
51000	1	1	0	0	0	UNSPECIFIED	0	0
285941	0	0	0	0	0	UNSPECIFIED	0	0
55623	4	3	1	1	0	ANTIVIRAL	-1	1
90102	4	3	1	0	1	PROVIRAL	1	1
7024	0	0	0	0	0	UNSPECIFIED	0	0
11072	1	0	1	0	1	PROVIRAL	1	1
57695	4	3	1	0	1	PROVIRAL	1	1
256643	3	3	0	0	0	UNSPECIFIED	0	0
8036	3	3	0	0	0	UNSPECIFIED	0	0
23513	2	1	1	1	0	ANTIVIRAL	-1	1
7542	1	1	0	0	0	UNSPECIFIED	0	0
79147	1	0	1	1	0	ANTIVIRAL	-1	1
23208	4	3	1	1	0	ANTIVIRAL	-1	1
339201	3	2	1	0	1	PROVIRAL	1	1
1983	3	3	0	0	0	UNSPECIFIED	0	0
9064	0	0	0	0	0	UNSPECIFIED	0	0
10398	5	2	3	2	1	PROVIRAL_AND_ANTIVIRAL	-0.333333333	1
171392	3	3	0	0	0	UNSPECIFIED	0	0
657	2	2	0	0	0	UNSPECIFIED	0	0
168667	0	0	0	0	0	UNSPECIFIED	0	0
57464	0	0	0	0	0	UNSPECIFIED	0	0
55252	0	0	0	0	0	UNSPECIFIED	0	0
285282	2	2	0	0	0	UNSPECIFIED	0	0
88455	2	2	0	0	0	UNSPECIFIED	0	0
334	1	0	1	1	0	ANTIVIRAL	-1	1
25900	2	1	1	0	1	PROVIRAL	1	1
29974	4	1	3	1	2	PROVIRAL_AND_ANTIVIRAL	0.333333333	1
9698	1	1	0	0	0	UNSPECIFIED	0	0
3346	0	0	0	0	0	UNSPECIFIED	0	0
51373	1	0	1	1	0	ANTIVIRAL	-1	1
83595	1	0	1	1	0	ANTIVIRAL	-1	1
57519	0	0	0	0	0	UNSPECIFIED	0	0
9848	1	0	1	1	0	ANTIVIRAL	-1	1
5890	1	0	1	1	0	ANTIVIRAL	-1	1
57647	3	1	2	1	1	PROVIRAL_AND_ANTIVIRAL	0	0
9717	1	1	0	0	0	UNSPECIFIED	0	0
124401	0	0	0	0	0	UNSPECIFIED	0	0
89876	0	0	0	0	0	UNSPECIFIED	0	0
56898	1	1	0	0	0	UNSPECIFIED	0	0
1262	0	0	0	0	0	UNSPECIFIED	0	0
677766	1	1	0	0	0	UNSPECIFIED	0	0
51659	5	2	3	2	1	PROVIRAL_AND_ANTIVIRAL	-0.333333333	1
79968	2	0	2	2	0	ANTIVIRAL	-1	2
55763	4	3	1	1	0	ANTIVIRAL	-1	1
51601	5	3	2	0	2	PROVIRAL	1	2
550643	1	0	1	1	0	ANTIVIRAL	-1	1
9957	2	0	2	1	1	PROVIRAL_AND_ANTIVIRAL	0	0
140685	0	0	0	0	0	UNSPECIFIED	0	0
6715	1	0	1	1	0	ANTIVIRAL	-1	1
56605	2	2	0	0	0	UNSPECIFIED	0	0
5291	1	1	0	0	0	UNSPECIFIED	0	0
88	0	0	0	0	0	UNSPECIFIED	0	0
3400	5	2	3	2	1	PROVIRAL_AND_ANTIVIRAL	-0.333333333	1
8720	0	0	0	0	0	UNSPECIFIED	0	0
51528	1	1	0	0	0	UNSPECIFIED	0	0
22824	4	3	1	1	0	ANTIVIRAL	-1	1
3384	1	0	1	1	0	ANTIVIRAL	-1	1
10155	4	2	2	0	2	PROVIRAL	1	2
3708	2	0	2	0	2	PROVIRAL	1	2
22931	4	3	1	1	0	ANTIVIRAL	-1	1
221294	1	1	0	0	0	UNSPECIFIED	0	0
9683	0	0	0	0	0	UNSPECIFIED	0	0
9878	0	0	0	0	0	UNSPECIFIED	0	0
10743	1	1	0	0	0	UNSPECIFIED	0	0
54874	5	3	2	1	1	PROVIRAL_AND_ANTIVIRAL	0	0
8022	1	1	0	0	0	UNSPECIFIED	0	0
80273	4	2	2	0	2	PROVIRAL	1	2
55362	1	1	0	0	0	UNSPECIFIED	0	0
55720	1	0	1	1	0	ANTIVIRAL	-1	1
6790	2	0	2	1	1	PROVIRAL_AND_ANTIVIRAL	0	0
5905	1	0	1	1	0	ANTIVIRAL	-1	1
83719	0	0	0	0	0	UNSPECIFIED	0	0
6470	5	2	3	2	1	PROVIRAL_AND_ANTIVIRAL	-0.333333333	1
9146	1	1	0	0	0	UNSPECIFIED	0	0
492307	0	0	0	0	0	UNSPECIFIED	0	0
55653	3	2	1	1	0	ANTIVIRAL	-1	1
3909	1	0	1	1	0	ANTIVIRAL	-1	1
84684	1	1	0	0	0	UNSPECIFIED	0	0
27244	2	1	1	1	0	ANTIVIRAL	-1	1
25972	1	0	1	1	0	ANTIVIRAL	-1	1
839	2	0	2	1	1	PROVIRAL_AND_ANTIVIRAL	0	0
55333	3	1	2	2	0	ANTIVIRAL	-1	2
54802	3	3	0	0	0	UNSPECIFIED	0	0
55704	4	2	2	0	2	PROVIRAL	1	2
79035	3	2	1	1	0	ANTIVIRAL	-1	1
23590	5	2	3	2	1	PROVIRAL_AND_ANTIVIRAL	-0.333333333	1
90957	1	0	1	1	0	ANTIVIRAL	-1	1
5578	0	0	0	0	0	UNSPECIFIED	0	0
730051	2	2	0	0	0	UNSPECIFIED	0	0
1164	0	0	0	0	0	UNSPECIFIED	0	0
54704	4	2	2	2	0	ANTIVIRAL	-1	2
22888	2	1	1	0	1	PROVIRAL	1	1
11309	3	1	2	1	1	PROVIRAL_AND_ANTIVIRAL	0	0
2274	2	0	2	2	0	ANTIVIRAL	-1	2
131450	0	0	0	0	0	UNSPECIFIED	0	0
81553	2	0	2	1	1	PROVIRAL_AND_ANTIVIRAL	0	0
26780	0	0	0	0	0	UNSPECIFIED	0	0
57613	4	2	2	2	0	ANTIVIRAL	-1	2
3791	0	0	0	0	0	UNSPECIFIED	0	0
7389	2	2	0	0	0	UNSPECIFIED	0	0
9454	3	1	2	1	1	PROVIRAL_AND_ANTIVIRAL	0	0
170063	0	0	0	0	0	UNSPECIFIED	0	0
6302	1	0	1	1	0	ANTIVIRAL	-1	1
5169	0	0	0	0	0	UNSPECIFIED	0	0
6223	0	0	0	0	0	UNSPECIFIED	0	0
4893	0	0	0	0	0	UNSPECIFIED	0	0
11033	2	2	0	0	0	UNSPECIFIED	0	0
7204	0	0	0	0	0	UNSPECIFIED	0	0
285513	0	0	0	0	0	UNSPECIFIED	0	0
23148	2	2	0	0	0	UNSPECIFIED	0	0
2353	2	2	0	0	0	UNSPECIFIED	0	0
147687	0	0	0	0	0	UNSPECIFIED	0	0
50613	0	0	0	0	0	UNSPECIFIED	0	0
84247	1	0	1	1	0	ANTIVIRAL	-1	1
80727	3	3	0	0	0	UNSPECIFIED	0	0
5196	0	0	0	0	0	UNSPECIFIED	0	0
28962	3	2	1	1	0	ANTIVIRAL	-1	1
10436	1	1	0	0	0	UNSPECIFIED	0	0
119032	3	2	1	0	1	PROVIRAL	1	1
4691	0	0	0	0	0	UNSPECIFIED	0	0
26232	5	2	3	1	2	PROVIRAL_AND_ANTIVIRAL	0.333333333	1
54567	1	1	0	0	0	UNSPECIFIED	0	0
165324	2	1	1	1	0	ANTIVIRAL	-1	1
54785	0	0	0	0	0	UNSPECIFIED	0	0
5105	1	0	1	1	0	ANTIVIRAL	-1	1
23131	2	2	0	0	0	UNSPECIFIED	0	0
100131227	0	0	0	0	0	UNSPECIFIED	0	0
23178	3	1	2	1	1	PROVIRAL_AND_ANTIVIRAL	0	0
2824	1	0	1	1	0	ANTIVIRAL	-1	1
8295	1	0	1	0	1	PROVIRAL	1	1
154043	3	2	1	0	1	PROVIRAL	1	1
63895	4	1	3	1	2	PROVIRAL_AND_ANTIVIRAL	0.333333333	1
23312	3	3	0	0	0	UNSPECIFIED	0	0
4200	2	1	1	1	0	ANTIVIRAL	-1	1
55226	4	2	2	1	1	PROVIRAL_AND_ANTIVIRAL	0	0
7220	3	3	0	0	0	UNSPECIFIED	0	0
1522	2	0	2	1	1	PROVIRAL_AND_ANTIVIRAL	0	0
57048	1	1	0	0	0	UNSPECIFIED	0	0
1786	1	0	1	0	1	PROVIRAL	1	1
51642	0	0	0	0	0	UNSPECIFIED	0	0
55746	3	1	2	1	1	PROVIRAL_AND_ANTIVIRAL	0	0
339231	1	0	1	1	0	ANTIVIRAL	-1	1
55103	0	0	0	0	0	UNSPECIFIED	0	0
5030	0	0	0	0	0	UNSPECIFIED	0	0
26168	3	1	2	1	1	PROVIRAL_AND_ANTIVIRAL	0	0
55789	2	0	2	0	2	PROVIRAL	1	2
60370	3	2	1	0	1	PROVIRAL	1	1
51347	2	1	1	1	0	ANTIVIRAL	-1	1
123879	2	0	2	1	1	PROVIRAL_AND_ANTIVIRAL	0	0
79727	0	0	0	0	0	UNSPECIFIED	0	0
26539	1	1	0	0	0	UNSPECIFIED	0	0
90799	5	3	2	1	1	PROVIRAL_AND_ANTIVIRAL	0	0
50486	1	0	1	1	0	ANTIVIRAL	-1	1
9863	1	1	0	0	0	UNSPECIFIED	0	0
220064	3	3	0	0	0	UNSPECIFIED	0	0
10826	1	0	1	0	1	PROVIRAL	1	1
11331	1	1	0	0	0	UNSPECIFIED	0	0
57143	2	1	1	1	0	ANTIVIRAL	-1	1
93426	0	0	0	0	0	UNSPECIFIED	0	0
642	2	0	2	0	2	PROVIRAL	1	2
7772	0	0	0	0	0	UNSPECIFIED	0	0
2059	5	3	2	0	2	PROVIRAL	1	2
26577	4	0	4	1	3	PROVIRAL_AND_ANTIVIRAL	0.5	2
10121	2	2	0	0	0	UNSPECIFIED	0	0
4234	4	2	2	0	2	PROVIRAL	1	2
11103	4	3	1	1	0	ANTIVIRAL	-1	1
23251	1	0	1	1	0	ANTIVIRAL	-1	1
6898	1	0	1	1	0	ANTIVIRAL	-1	1
339416	0	0	0	0	0	UNSPECIFIED	0	0
65998	0	0	0	0	0	UNSPECIFIED	0	0
441951	4	3	1	0	1	PROVIRAL	1	1
9942	4	1	3	1	2	PROVIRAL_AND_ANTIVIRAL	0.333333333	1
1870	2	2	0	0	0	UNSPECIFIED	0	0
54662	3	2	1	0	1	PROVIRAL	1	1
56006	0	0	0	0	0	UNSPECIFIED	0	0
1620	0	0	0	0	0	UNSPECIFIED	0	0
8690	2	1	1	1	0	ANTIVIRAL	-1	1
84912	1	0	1	1	0	ANTIVIRAL	-1	1
79442	1	1	0	0	0	UNSPECIFIED	0	0
91978	3	1	2	0	2	PROVIRAL	1	2
25836	3	3	0	0	0	UNSPECIFIED	0	0
7465	4	2	2	1	1	PROVIRAL_AND_ANTIVIRAL	0	0
8607	1	0	1	1	0	ANTIVIRAL	-1	1
8476	3	2	1	0	1	PROVIRAL	1	1
54947	1	0	1	1	0	ANTIVIRAL	-1	1
6764	2	1	1	0	1	PROVIRAL	1	1
64172	1	0	1	0	1	PROVIRAL	1	1
397	3	0	3	3	0	ANTIVIRAL	-1	3
23406	5	2	3	1	2	PROVIRAL_AND_ANTIVIRAL	0.333333333	1
55176	1	0	1	0	1	PROVIRAL	1	1
10045	4	1	3	1	2	PROVIRAL_AND_ANTIVIRAL	0.333333333	1
9	1	1	0	0	0	UNSPECIFIED	0	0
55422	2	1	1	0	1	PROVIRAL	1	1
100130557	1	1	0	0	0	UNSPECIFIED	0	0
9240	4	2	2	2	0	ANTIVIRAL	-1	2
646214	0	0	0	0	0	UNSPECIFIED	0	0
23157	2	0	2	1	1	PROVIRAL_AND_ANTIVIRAL	0	0
343099	5	3	2	1	1	PROVIRAL_AND_ANTIVIRAL	0	0
57216	1	0	1	0	1	PROVIRAL	1	1
23530	0	0	0	0	0	UNSPECIFIED	0	0
90338	0	0	0	0	0	UNSPECIFIED	0	0
130589	2	2	0	0	0	UNSPECIFIED	0	0
51283	0	0	0	0	0	UNSPECIFIED	0	0
10140	0	0	0	0	0	UNSPECIFIED	0	0
28513	4	2	2	1	1	PROVIRAL_AND_ANTIVIRAL	0	0
1281	0	0	0	0	0	UNSPECIFIED	0	0
79095	5	2	3	0	3	PROVIRAL	1	3
54764	3	3	0	0	0	UNSPECIFIED	0	0
3460	2	0	2	2	0	ANTIVIRAL	-1	2
6609	1	1	0	0	0	UNSPECIFIED	0	0
54520	3	3	0	0	0	UNSPECIFIED	0	0
403341	2	2	0	0	0	UNSPECIFIED	0	0
9762	3	1	2	1	1	PROVIRAL_AND_ANTIVIRAL	0	0
6500	0	0	0	0	0	UNSPECIFIED	0	0
340719	2	1	1	0	1	PROVIRAL	1	1
2878	4	3	1	0	1	PROVIRAL	1	1
727800	1	1	0	0	0	UNSPECIFIED	0	0
4720	1	1	0	0	0	UNSPECIFIED	0	0
114571	5	1	4	1	3	PROVIRAL_AND_ANTIVIRAL	0.5	2
51114	3	1	2	2	0	ANTIVIRAL	-1	2
112939	1	1	0	0	0	UNSPECIFIED	0	0
56945	2	1	1	1	0	ANTIVIRAL	-1	1
6594	3	1	2	1	1	PROVIRAL_AND_ANTIVIRAL	0	0
4863	2	1	1	1	0	ANTIVIRAL	-1	1
55024	1	0	1	1	0	ANTIVIRAL	-1	1
1051	2	1	1	0	1	PROVIRAL	1	1
9780	3	1	2	1	1	PROVIRAL_AND_ANTIVIRAL	0	0
10282	2	2	0	0	0	UNSPECIFIED	0	0
283345	3	2	1	0	1	PROVIRAL	1	1
63891	0	0	0	0	0	UNSPECIFIED	0	0
7295	0	0	0	0	0	UNSPECIFIED	0	0
1017	2	1	1	1	0	ANTIVIRAL	-1	1
8930	2	2	0	0	0	UNSPECIFIED	0	0
389895	1	0	1	1	0	ANTIVIRAL	-1	1
8412	4	1	3	1	2	PROVIRAL_AND_ANTIVIRAL	0.333333333	1
51085	0	0	0	0	0	UNSPECIFIED	0	0
200931	3	1	2	2	0	ANTIVIRAL	-1	2
100130232	0	0	0	0	0	UNSPECIFIED	0	0
55028	3	1	2	1	1	PROVIRAL_AND_ANTIVIRAL	0	0
8787	1	1	0	0	0	UNSPECIFIED	0	0
26750	4	3	1	0	1	PROVIRAL	1	1
63933	1	0	1	1	0	ANTIVIRAL	-1	1
116461	2	1	1	0	1	PROVIRAL	1	1
8100	3	3	0	0	0	UNSPECIFIED	0	0
83693	4	3	1	1	0	ANTIVIRAL	-1	1
7005	2	1	1	0	1	PROVIRAL	1	1
282763	0	0	0	0	0	UNSPECIFIED	0	0
222183	0	0	0	0	0	UNSPECIFIED	0	0
55007	1	0	1	0	1	PROVIRAL	1	1
55273	1	0	1	1	0	ANTIVIRAL	-1	1
58510	3	3	0	0	0	UNSPECIFIED	0	0
3199	0	0	0	0	0	UNSPECIFIED	0	0
6745	0	0	0	0	0	UNSPECIFIED	0	0
7621	1	1	0	0	0	UNSPECIFIED	0	0
27099	1	0	1	0	1	PROVIRAL	1	1
124997	1	1	0	0	0	UNSPECIFIED	0	0
55316	2	0	2	1	1	PROVIRAL_AND_ANTIVIRAL	0	0
57763	2	2	0	0	0	UNSPECIFIED	0	0
4097	2	2	0	0	0	UNSPECIFIED	0	0
64949	2	2	0	0	0	UNSPECIFIED	0	0
286128	1	0	1	1	0	ANTIVIRAL	-1	1
26509	4	2	2	1	1	PROVIRAL_AND_ANTIVIRAL	0	0
11235	4	1	3	3	0	ANTIVIRAL	-1	3
8671	0	0	0	0	0	UNSPECIFIED	0	0
2289	2	0	2	1	1	PROVIRAL_AND_ANTIVIRAL	0	0
57545	0	0	0	0	0	UNSPECIFIED	0	0
9244	5	2	3	0	3	PROVIRAL	1	3
4676	0	0	0	0	0	UNSPECIFIED	0	0
23500	1	0	1	1	0	ANTIVIRAL	-1	1
64769	3	2	1	1	0	ANTIVIRAL	-1	1
9469	1	0	1	0	1	PROVIRAL	1	1
7265	1	1	0	0	0	UNSPECIFIED	0	0
10856	5	2	3	1	2	PROVIRAL_AND_ANTIVIRAL	0.333333333	1
3445	0	0	0	0	0	UNSPECIFIED	0	0
55197	3	1	2	2	0	ANTIVIRAL	-1	2
5688	0	0	0	0	0	UNSPECIFIED	0	0
100129932	2	0	2	1	1	PROVIRAL_AND_ANTIVIRAL	0	0
152	1	0	1	0	1	PROVIRAL	1	1
81688	1	1	0	0	0	UNSPECIFIED	0	0
84322	1	1	0	0	0	UNSPECIFIED	0	0
9049	2	1	1	0	1	PROVIRAL	1	1
2908	2	2	0	0	0	UNSPECIFIED	0	0
10999	3	2	1	1	0	ANTIVIRAL	-1	1
100131662	0	0	0	0	0	UNSPECIFIED	0	0
8001	0	0	0	0	0	UNSPECIFIED	0	0
399948	2	1	1	0	1	PROVIRAL	1	1
26053	3	1	2	1	1	PROVIRAL_AND_ANTIVIRAL	0	0
2794	1	1	0	0	0	UNSPECIFIED	0	0
54487	0	0	0	0	0	UNSPECIFIED	0	0
54414	3	0	3	1	2	PROVIRAL_AND_ANTIVIRAL	0.333333333	1
9814	0	0	0	0	0	UNSPECIFIED	0	0
4154	3	3	0	0	0	UNSPECIFIED	0	0
10383	2	2	0	0	0	UNSPECIFIED	0	0
6854	0	0	0	0	0	UNSPECIFIED	0	0
339123	2	2	0	0	0	UNSPECIFIED	0	0
127829	0	0	0	0	0	UNSPECIFIED	0	0
7832	1	1	0	0	0	UNSPECIFIED	0	0
51537	3	1	2	1	1	PROVIRAL_AND_ANTIVIRAL	0	0
2696	0	0	0	0	0	UNSPECIFIED	0	0
54108	1	0	1	1	0	ANTIVIRAL	-1	1
3988	1	1	0	0	0	UNSPECIFIED	0	0
414918	0	0	0	0	0	UNSPECIFIED	0	0
56670	0	0	0	0	0	UNSPECIFIED	0	0
5822	3	2	1	1	0	ANTIVIRAL	-1	1
11182	5	1	4	2	2	PROVIRAL_AND_ANTIVIRAL	0	0
10683	1	1	0	0	0	UNSPECIFIED	0	0
114757	2	2	0	0	0	UNSPECIFIED	0	0
113177	2	2	0	0	0	UNSPECIFIED	0	0
84878	1	1	0	0	0	UNSPECIFIED	0	0
368	2	1	1	0	1	PROVIRAL	1	1
89777	1	1	0	0	0	UNSPECIFIED	0	0
10193	0	0	0	0	0	UNSPECIFIED	0	0
128872	2	2	0	0	0	UNSPECIFIED	0	0
55640	1	0	1	0	1	PROVIRAL	1	1
63950	0	0	0	0	0	UNSPECIFIED	0	0
10581	3	1	2	2	0	ANTIVIRAL	-1	2
56984	1	0	1	0	1	PROVIRAL	1	1
2146	2	1	1	0	1	PROVIRAL	1	1
84317	2	0	2	1	1	PROVIRAL_AND_ANTIVIRAL	0	0
55486	1	0	1	1	0	ANTIVIRAL	-1	1
64411	1	1	0	0	0	UNSPECIFIED	0	0
25759	3	2	1	0	1	PROVIRAL	1	1
56911	3	3	0	0	0	UNSPECIFIED	0	0
53342	5	1	4	4	0	ANTIVIRAL	-1	4
100049716	1	0	1	1	0	ANTIVIRAL	-1	1
50617	0	0	0	0	0	UNSPECIFIED	0	0
677769	0	0	0	0	0	UNSPECIFIED	0	0
90701	2	0	2	0	2	PROVIRAL	1	2
2632	1	0	1	1	0	ANTIVIRAL	-1	1
10481	2	1	1	1	0	ANTIVIRAL	-1	1
25939	1	0	1	1	0	ANTIVIRAL	-1	1
2334	0	0	0	0	0	UNSPECIFIED	0	0
1915	2	0	2	0	2	PROVIRAL	1	2
83887	0	0	0	0	0	UNSPECIFIED	0	0
200132	3	1	2	0	2	PROVIRAL	1	2
7866	2	2	0	0	0	UNSPECIFIED	0	0
221935	1	0	1	1	0	ANTIVIRAL	-1	1
100128737	0	0	0	0	0	UNSPECIFIED	0	0
388569	1	1	0	0	0	UNSPECIFIED	0	0
100129104	0	0	0	0	0	UNSPECIFIED	0	0
5004	4	0	4	0	4	PROVIRAL	1	4
84572	0	0	0	0	0	UNSPECIFIED	0	0
29940	6	2	4	3	1	PROVIRAL_AND_ANTIVIRAL	-0.5	2
11014	3	2	1	0	1	PROVIRAL	1	1
79084	3	2	1	1	0	ANTIVIRAL	-1	1
26019	4	3	1	1	0	ANTIVIRAL	-1	1
26339	0	0	0	0	0	UNSPECIFIED	0	0
84107	1	1	0	0	0	UNSPECIFIED	0	0
55209	3	2	1	0	1	PROVIRAL	1	1
91661	3	3	0	0	0	UNSPECIFIED	0	0
55379	1	0	1	0	1	PROVIRAL	1	1
260434	0	0	0	0	0	UNSPECIFIED	0	0
83941	3	2	1	1	0	ANTIVIRAL	-1	1
597	0	0	0	0	0	UNSPECIFIED	0	0
9191	1	0	1	0	1	PROVIRAL	1	1
80821	4	2	2	2	0	ANTIVIRAL	-1	2
10755	1	1	0	0	0	UNSPECIFIED	0	0
283011	0	0	0	0	0	UNSPECIFIED	0	0
10095	4	2	2	1	1	PROVIRAL_AND_ANTIVIRAL	0	0
79574	4	2	2	1	1	PROVIRAL_AND_ANTIVIRAL	0	0
353	3	3	0	0	0	UNSPECIFIED	0	0
10233	0	0	0	0	0	UNSPECIFIED	0	0
8202	2	1	1	0	1	PROVIRAL	1	1
146050	3	2	1	1	0	ANTIVIRAL	-1	1
8622	0	0	0	0	0	UNSPECIFIED	0	0
152002	4	2	2	2	0	ANTIVIRAL	-1	2
137994	0	0	0	0	0	UNSPECIFIED	0	0
54210	1	1	0	0	0	UNSPECIFIED	0	0
54807	3	2	1	0	1	PROVIRAL	1	1
3376	3	2	1	0	1	PROVIRAL	1	1
6650	2	1	1	1	0	ANTIVIRAL	-1	1
5867	0	0	0	0	0	UNSPECIFIED	0	0
5608	3	2	1	0	1	PROVIRAL	1	1
319	0	0	0	0	0	UNSPECIFIED	0	0
55167	2	2	0	0	0	UNSPECIFIED	0	0
3855	1	1	0	0	0	UNSPECIFIED	0	0
26040	4	2	2	1	1	PROVIRAL_AND_ANTIVIRAL	0	0
8527	0	0	0	0	0	UNSPECIFIED	0	0
54431	4	3	1	1	0	ANTIVIRAL	-1	1
221662	3	3	0	0	0	UNSPECIFIED	0	0
127124	0	0	0	0	0	UNSPECIFIED	0	0
3233	2	0	2	0	2	PROVIRAL	1	2
29893	2	0	2	1	1	PROVIRAL_AND_ANTIVIRAL	0	0
5982	2	0	2	1	1	PROVIRAL_AND_ANTIVIRAL	0	0
58476	5	2	3	2	1	PROVIRAL_AND_ANTIVIRAL	-0.333333333	1
257194	0	0	0	0	0	UNSPECIFIED	0	0
3059	0	0	0	0	0	UNSPECIFIED	0	0
342574	0	0	0	0	0	UNSPECIFIED	0	0
112611	3	3	0	0	0	UNSPECIFIED	0	0
51479	0	0	0	0	0	UNSPECIFIED	0	0
54675	1	0	1	1	0	ANTIVIRAL	-1	1
84273	1	0	1	1	0	ANTIVIRAL	-1	1
8724	1	0	1	1	0	ANTIVIRAL	-1	1
192670	1	1	0	0	0	UNSPECIFIED	0	0
50840	0	0	0	0	0	UNSPECIFIED	0	0
23560	4	3	1	1	0	ANTIVIRAL	-1	1
28966	2	1	1	0	1	PROVIRAL	1	1
23760	3	2	1	1	0	ANTIVIRAL	-1	1
10006	2	2	0	0	0	UNSPECIFIED	0	0
85415	4	1	3	1	2	PROVIRAL_AND_ANTIVIRAL	0.333333333	1
28992	2	2	0	0	0	UNSPECIFIED	0	0
147965	2	2	0	0	0	UNSPECIFIED	0	0
59345	3	2	1	1	0	ANTIVIRAL	-1	1
2029	0	0	0	0	0	UNSPECIFIED	0	0
55853	0	0	0	0	0	UNSPECIFIED	0	0
57661	1	0	1	1	0	ANTIVIRAL	-1	1
389124	1	1	0	0	0	UNSPECIFIED	0	0
284306	0	0	0	0	0	UNSPECIFIED	0	0
85440	3	3	0	0	0	UNSPECIFIED	0	0
148113	1	0	1	1	0	ANTIVIRAL	-1	1
28670	0	0	0	0	0	UNSPECIFIED	0	0
11148	0	0	0	0	0	UNSPECIFIED	0	0
103	0	0	0	0	0	UNSPECIFIED	0	0
1718	3	2	1	0	1	PROVIRAL	1	1
50810	1	0	1	1	0	ANTIVIRAL	-1	1
79791	1	0	1	0	1	PROVIRAL	1	1
92181	1	1	0	0	0	UNSPECIFIED	0	0
348995	1	0	1	0	1	PROVIRAL	1	1
78994	2	0	2	1	1	PROVIRAL_AND_ANTIVIRAL	0	0
5366	5	3	2	2	0	ANTIVIRAL	-1	2
706	2	0	2	2	0	ANTIVIRAL	-1	2
3430	1	1	0	0	0	UNSPECIFIED	0	0
1213	1	1	0	0	0	UNSPECIFIED	0	0
118471	5	2	3	1	2	PROVIRAL_AND_ANTIVIRAL	0.333333333	1
6699	0	0	0	0	0	UNSPECIFIED	0	0
7035	2	1	1	0	1	PROVIRAL	1	1
9732	4	3	1	0	1	PROVIRAL	1	1
23619	0	0	0	0	0	UNSPECIFIED	0	0
92259	2	0	2	2	0	ANTIVIRAL	-1	2
4324	1	1	0	0	0	UNSPECIFIED	0	0
133558	0	0	0	0	0	UNSPECIFIED	0	0
5718	1	1	0	0	0	UNSPECIFIED	0	0
84950	2	0	2	1	1	PROVIRAL_AND_ANTIVIRAL	0	0
84256	2	2	0	0	0	UNSPECIFIED	0	0
9488	2	1	1	1	0	ANTIVIRAL	-1	1
9360	4	3	1	0	1	PROVIRAL	1	1
91304	0	0	0	0	0	UNSPECIFIED	0	0
1488	1	0	1	1	0	ANTIVIRAL	-1	1
79364	0	0	0	0	0	UNSPECIFIED	0	0
100129482	4	3	1	1	0	ANTIVIRAL	-1	1
9277	2	1	1	1	0	ANTIVIRAL	-1	1
84671	3	2	1	0	1	PROVIRAL	1	1
55146	1	0	1	0	1	PROVIRAL	1	1
55844	0	0	0	0	0	UNSPECIFIED	0	0
132001	1	0	1	1	0	ANTIVIRAL	-1	1
161882	3	1	2	0	2	PROVIRAL	1	2
808	2	2	0	0	0	UNSPECIFIED	0	0
8310	2	1	1	0	1	PROVIRAL	1	1
25819	0	0	0	0	0	UNSPECIFIED	0	0
57018	3	3	0	0	0	UNSPECIFIED	0	0
892	1	1	0	0	0	UNSPECIFIED	0	0
2074	2	1	1	1	0	ANTIVIRAL	-1	1
10807	0	0	0	0	0	UNSPECIFIED	0	0
340061	1	1	0	0	0	UNSPECIFIED	0	0
2730	2	0	2	1	1	PROVIRAL_AND_ANTIVIRAL	0	0
23221	2	1	1	1	0	ANTIVIRAL	-1	1
200185	0	0	0	0	0	UNSPECIFIED	0	0
10076	2	1	1	1	0	ANTIVIRAL	-1	1
10526	0	0	0	0	0	UNSPECIFIED	0	0
170384	3	1	2	2	0	ANTIVIRAL	-1	2
93377	0	0	0	0	0	UNSPECIFIED	0	0
29102	1	0	1	1	0	ANTIVIRAL	-1	1
254295	3	1	2	2	0	ANTIVIRAL	-1	2
135138	0	0	0	0	0	UNSPECIFIED	0	0
85462	2	0	2	1	1	PROVIRAL_AND_ANTIVIRAL	0	0
10421	2	1	1	1	0	ANTIVIRAL	-1	1
129293	3	2	1	1	0	ANTIVIRAL	-1	1
4795	0	0	0	0	0	UNSPECIFIED	0	0
166793	2	1	1	0	1	PROVIRAL	1	1
143098	1	0	1	1	0	ANTIVIRAL	-1	1
63924	3	0	3	2	1	PROVIRAL_AND_ANTIVIRAL	-0.333333333	1
441108	0	0	0	0	0	UNSPECIFIED	0	0
118	3	1	2	0	2	PROVIRAL	1	2
150465	1	0	1	0	1	PROVIRAL	1	1
55683	2	2	0	0	0	UNSPECIFIED	0	0
3954	3	2	1	0	1	PROVIRAL	1	1
26266	0	0	0	0	0	UNSPECIFIED	0	0
23547	1	1	0	0	0	UNSPECIFIED	0	0
5154	4	1	3	1	2	PROVIRAL_AND_ANTIVIRAL	0.333333333	1
286075	0	0	0	0	0	UNSPECIFIED	0	0
4249	0	0	0	0	0	UNSPECIFIED	0	0
55916	1	0	1	1	0	ANTIVIRAL	-1	1
56848	1	1	0	0	0	UNSPECIFIED	0	0
6839	2	1	1	0	1	PROVIRAL	1	1
114880	5	3	2	0	2	PROVIRAL	1	2
80712	1	0	1	1	0	ANTIVIRAL	-1	1
4810	0	0	0	0	0	UNSPECIFIED	0	0
85478	0	0	0	0	0	UNSPECIFIED	0	0
93589	0	0	0	0	0	UNSPECIFIED	0	0
55806	1	1	0	0	0	UNSPECIFIED	0	0
283120	1	1	0	0	0	UNSPECIFIED	0	0
3074	4	3	1	1	0	ANTIVIRAL	-1	1
303	1	0	1	1	0	ANTIVIRAL	-1	1
94134	4	3	1	0	1	PROVIRAL	1	1
23466	2	0	2	2	0	ANTIVIRAL	-1	2
9538	3	2	1	1	0	ANTIVIRAL	-1	1
55129	2	1	1	1	0	ANTIVIRAL	-1	1
8847	0	0	0	0	0	UNSPECIFIED	0	0
983	3	2	1	1	0	ANTIVIRAL	-1	1
146722	2	1	1	1	0	ANTIVIRAL	-1	1
10565	3	3	0	0	0	UNSPECIFIED	0	0
7329	1	1	0	0	0	UNSPECIFIED	0	0
27044	0	0	0	0	0	UNSPECIFIED	0	0
10920	1	0	1	0	1	PROVIRAL	1	1
255330	0	0	0	0	0	UNSPECIFIED	0	0
65056	4	3	1	1	0	ANTIVIRAL	-1	1
514	0	0	0	0	0	UNSPECIFIED	0	0
79753	2	2	0	0	0	UNSPECIFIED	0	0
23390	3	3	0	0	0	UNSPECIFIED	0	0
57001	0	0	0	0	0	UNSPECIFIED	0	0
8739	3	2	1	1	0	ANTIVIRAL	-1	1
6242	1	1	0	0	0	UNSPECIFIED	0	0
8881	1	1	0	0	0	UNSPECIFIED	0	0
133923	0	0	0	0	0	UNSPECIFIED	0	0
63971	0	0	0	0	0	UNSPECIFIED	0	0
79768	2	1	1	0	1	PROVIRAL	1	1
11163	3	1	2	1	1	PROVIRAL_AND_ANTIVIRAL	0	0
6809	6	3	3	2	1	PROVIRAL_AND_ANTIVIRAL	-0.333333333	1
1748	0	0	0	0	0	UNSPECIFIED	0	0
23081	2	2	0	0	0	UNSPECIFIED	0	0
529	2	1	1	1	0	ANTIVIRAL	-1	1
138428	1	1	0	0	0	UNSPECIFIED	0	0
115273	0	0	0	0	0	UNSPECIFIED	0	0
23012	3	3	0	0	0	UNSPECIFIED	0	0
50512	4	3	1	0	1	PROVIRAL	1	1
54998	4	3	1	0	1	PROVIRAL	1	1
57562	1	1	0	0	0	UNSPECIFIED	0	0
79001	3	2	1	1	0	ANTIVIRAL	-1	1
3218	1	0	1	1	0	ANTIVIRAL	-1	1
7178	0	0	0	0	0	UNSPECIFIED	0	0
1036	2	0	2	0	2	PROVIRAL	1	2
90390	2	0	2	2	0	ANTIVIRAL	-1	2
6643	4	3	1	1	0	ANTIVIRAL	-1	1
9656	2	0	2	1	1	PROVIRAL_AND_ANTIVIRAL	0	0
8772	0	0	0	0	0	UNSPECIFIED	0	0
10645	0	0	0	0	0	UNSPECIFIED	0	0
7881	0	0	0	0	0	UNSPECIFIED	0	0
80262	1	1	0	0	0	UNSPECIFIED	0	0
2539	1	1	0	0	0	UNSPECIFIED	0	0
347344	0	0	0	0	0	UNSPECIFIED	0	0
563	0	0	0	0	0	UNSPECIFIED	0	0
4215	2	0	2	1	1	PROVIRAL_AND_ANTIVIRAL	0	0
23272	4	3	1	1	0	ANTIVIRAL	-1	1
220	0	0	0	0	0	UNSPECIFIED	0	0
10905	0	0	0	0	0	UNSPECIFIED	0	0
8495	4	2	2	1	1	PROVIRAL_AND_ANTIVIRAL	0	0
1964	2	0	2	1	1	PROVIRAL_AND_ANTIVIRAL	0	0
4358	0	0	0	0	0	UNSPECIFIED	0	0
79664	4	3	1	1	0	ANTIVIRAL	-1	1
9991	4	3	1	0	1	PROVIRAL	1	1
1311	0	0	0	0	0	UNSPECIFIED	0	0
10106	2	1	1	0	1	PROVIRAL	1	1
7314	0	0	0	0	0	UNSPECIFIED	0	0
9829	0	0	0	0	0	UNSPECIFIED	0	0
11118	2	0	2	2	0	ANTIVIRAL	-1	2
54461	1	1	0	0	0	UNSPECIFIED	0	0
9435	1	0	1	1	0	ANTIVIRAL	-1	1
29923	3	2	1	1	0	ANTIVIRAL	-1	1
27342	3	3	0	0	0	UNSPECIFIED	0	0
56928	0	0	0	0	0	UNSPECIFIED	0	0
23483	3	2	1	1	0	ANTIVIRAL	-1	1
7408	3	1	2	1	1	PROVIRAL_AND_ANTIVIRAL	0	0
5458	0	0	0	0	0	UNSPECIFIED	0	0
55567	1	1	0	0	0	UNSPECIFIED	0	0
113510	4	3	1	1	0	ANTIVIRAL	-1	1
79837	0	0	0	0	0	UNSPECIFIED	0	0
92312	2	0	2	0	2	PROVIRAL	1	2
27253	1	0	1	0	1	PROVIRAL	1	1
3626	0	0	0	0	0	UNSPECIFIED	0	0
79693	1	0	1	1	0	ANTIVIRAL	-1	1
25870	1	1	0	0	0	UNSPECIFIED	0	0
60560	3	3	0	0	0	UNSPECIFIED	0	0
3169	1	0	1	0	1	PROVIRAL	1	1
7730	2	1	1	1	0	ANTIVIRAL	-1	1
30844	2	1	1	1	0	ANTIVIRAL	-1	1
51398	1	1	0	0	0	UNSPECIFIED	0	0
3659	2	2	0	0	0	UNSPECIFIED	0	0
10492	1	1	0	0	0	UNSPECIFIED	0	0
51501	0	0	0	0	0	UNSPECIFIED	0	0
80207	1	1	0	0	0	UNSPECIFIED	0	0
4063	0	0	0	0	0	UNSPECIFIED	0	0
219931	1	1	0	0	0	UNSPECIFIED	0	0
57190	2	2	0	0	0	UNSPECIFIED	0	0
222166	1	0	1	1	0	ANTIVIRAL	-1	1
7572	4	3	1	1	0	ANTIVIRAL	-1	1
140690	0	0	0	0	0	UNSPECIFIED	0	0
9034	0	0	0	0	0	UNSPECIFIED	0	0
165057	0	0	0	0	0	UNSPECIFIED	0	0
284111	5	2	3	0	3	PROVIRAL	1	3
147670	0	0	0	0	0	UNSPECIFIED	0	0
79589	2	0	2	1	1	PROVIRAL_AND_ANTIVIRAL	0	0
89122	1	0	1	1	0	ANTIVIRAL	-1	1
29789	0	0	0	0	0	UNSPECIFIED	0	0
6208	1	0	1	1	0	ANTIVIRAL	-1	1
168455	1	0	1	1	0	ANTIVIRAL	-1	1
51097	1	0	1	0	1	PROVIRAL	1	1
55243	0	0	0	0	0	UNSPECIFIED	0	0
115939	3	2	1	1	0	ANTIVIRAL	-1	1
1296	0	0	0	0	0	UNSPECIFIED	0	0
285148	1	0	1	1	0	ANTIVIRAL	-1	1
56311	0	0	0	0	0	UNSPECIFIED	0	0
10732	0	0	0	0	0	UNSPECIFIED	0	0
6564	2	0	2	1	1	PROVIRAL_AND_ANTIVIRAL	0	0
54921	0	0	0	0	0	UNSPECIFIED	0	0
2524	1	0	1	1	0	ANTIVIRAL	-1	1
1571	0	0	0	0	0	UNSPECIFIED	0	0
84230	2	0	2	2	0	ANTIVIRAL	-1	2
1733	4	0	4	2	2	PROVIRAL_AND_ANTIVIRAL	0	0
51428	2	2	0	0	0	UNSPECIFIED	0	0
4710	2	2	0	0	0	UNSPECIFIED	0	0
57455	0	0	0	0	0	UNSPECIFIED	0	0
147323	0	0	0	0	0	UNSPECIFIED	0	0
2617	4	3	1	1	0	ANTIVIRAL	-1	1
6990	1	0	1	1	0	ANTIVIRAL	-1	1
5230	4	2	2	2	0	ANTIVIRAL	-1	2
81602	3	1	2	2	0	ANTIVIRAL	-1	2
5347	2	2	0	0	0	UNSPECIFIED	0	0
729839	4	2	2	1	1	PROVIRAL_AND_ANTIVIRAL	0	0
93653	0	0	0	0	0	UNSPECIFIED	0	0
84752	0	0	0	0	0	UNSPECIFIED	0	0
64795	2	2	0	0	0	UNSPECIFIED	0	0
201283	4	2	2	1	1	PROVIRAL_AND_ANTIVIRAL	0	0
2040	1	0	1	0	1	PROVIRAL	1	1
3753	0	0	0	0	0	UNSPECIFIED	0	0
57592	1	1	0	0	0	UNSPECIFIED	0	0
8546	0	0	0	0	0	UNSPECIFIED	0	0
873	2	0	2	2	0	ANTIVIRAL	-1	2
285346	3	1	2	0	2	PROVIRAL	1	2
55349	0	0	0	0	0	UNSPECIFIED	0	0
27065	2	1	1	1	0	ANTIVIRAL	-1	1
5627	2	0	2	0	2	PROVIRAL	1	2
56131	1	0	1	0	1	PROVIRAL	1	1
3840	3	3	0	0	0	UNSPECIFIED	0	0
64215	5	2	3	3	0	ANTIVIRAL	-1	3
7802	1	0	1	1	0	ANTIVIRAL	-1	1
29991	1	1	0	0	0	UNSPECIFIED	0	0
5935	0	0	0	0	0	UNSPECIFIED	0	0
54836	2	1	1	1	0	ANTIVIRAL	-1	1
23302	2	1	1	1	0	ANTIVIRAL	-1	1
51634	1	0	1	1	0	ANTIVIRAL	-1	1
9420	0	0	0	0	0	UNSPECIFIED	0	0
115557	0	0	0	0	0	UNSPECIFIED	0	0
1537	3	2	1	1	0	ANTIVIRAL	-1	1
56154	0	0	0	0	0	UNSPECIFIED	0	0
91807	1	1	0	0	0	UNSPECIFIED	0	0
9337	1	1	0	0	0	UNSPECIFIED	0	0
7707	3	3	0	0	0	UNSPECIFIED	0	0
158521	0	0	0	0	0	UNSPECIFIED	0	0
55051	1	0	1	1	0	ANTIVIRAL	-1	1
23657	5	3	2	1	1	PROVIRAL_AND_ANTIVIRAL	0	0
2055	0	0	0	0	0	UNSPECIFIED	0	0
65009	1	0	1	0	1	PROVIRAL	1	1
9375	0	0	0	0	0	UNSPECIFIED	0	0
25861	0	0	0	0	0	UNSPECIFIED	0	0
57587	3	2	1	1	0	ANTIVIRAL	-1	1
55068	1	0	1	1	0	ANTIVIRAL	-1	1
5993	1	0	1	1	0	ANTIVIRAL	-1	1
4695	2	2	0	0	0	UNSPECIFIED	0	0
79987	1	1	0	0	0	UNSPECIFIED	0	0
2263	1	0	1	1	0	ANTIVIRAL	-1	1
5786	1	0	1	1	0	ANTIVIRAL	-1	1
253827	1	0	1	0	1	PROVIRAL	1	1
55346	1	0	1	1	0	ANTIVIRAL	-1	1
6924	2	1	1	1	0	ANTIVIRAL	-1	1
79135	3	2	1	1	0	ANTIVIRAL	-1	1
3566	1	0	1	0	1	PROVIRAL	1	1
744	2	0	2	0	2	PROVIRAL	1	2
8798	2	0	2	1	1	PROVIRAL_AND_ANTIVIRAL	0	0
4735	3	3	0	0	0	UNSPECIFIED	0	0
23603	1	1	0	0	0	UNSPECIFIED	0	0
4131	3	3	0	0	0	UNSPECIFIED	0	0
631	1	0	1	1	0	ANTIVIRAL	-1	1
25909	6	3	3	0	3	PROVIRAL	1	3
23325	4	3	1	0	1	PROVIRAL	1	1
9889	0	0	0	0	0	UNSPECIFIED	0	0
23034	3	2	1	1	0	ANTIVIRAL	-1	1
152137	3	2	1	1	0	ANTIVIRAL	-1	1
79634	4	2	2	1	1	PROVIRAL_AND_ANTIVIRAL	0	0
57095	0	0	0	0	0	UNSPECIFIED	0	0
254359	2	2	0	0	0	UNSPECIFIED	0	0
7423	2	1	1	0	1	PROVIRAL	1	1
644714	1	1	0	0	0	UNSPECIFIED	0	0
162073	2	2	0	0	0	UNSPECIFIED	0	0
27445	0	0	0	0	0	UNSPECIFIED	0	0
10300	4	1	3	2	1	PROVIRAL_AND_ANTIVIRAL	-0.333333333	1
326340	0	0	0	0	0	UNSPECIFIED	0	0
51562	3	2	1	1	0	ANTIVIRAL	-1	1
51143	2	1	1	0	1	PROVIRAL	1	1
317781	2	1	1	1	0	ANTIVIRAL	-1	1
55666	2	1	1	0	1	PROVIRAL	1	1
7080	0	0	0	0	0	UNSPECIFIED	0	0
93109	1	0	1	1	0	ANTIVIRAL	-1	1
7110	4	3	1	1	0	ANTIVIRAL	-1	1
239	0	0	0	0	0	UNSPECIFIED	0	0
27146	0	0	0	0	0	UNSPECIFIED	0	0
6575	2	0	2	1	1	PROVIRAL_AND_ANTIVIRAL	0	0
84886	3	2	1	0	1	PROVIRAL	1	1
81556	0	0	0	0	0	UNSPECIFIED	0	0
6873	3	2	1	1	0	ANTIVIRAL	-1	1
84077	1	1	0	0	0	UNSPECIFIED	0	0
79991	1	0	1	1	0	ANTIVIRAL	-1	1
94274	4	1	3	1	2	PROVIRAL_AND_ANTIVIRAL	0.333333333	1
79670	3	3	0	0	0	UNSPECIFIED	0	0
4653	0	0	0	0	0	UNSPECIFIED	0	0
9637	2	0	2	2	0	ANTIVIRAL	-1	2
122481	0	0	0	0	0	UNSPECIFIED	0	0
4286	1	0	1	1	0	ANTIVIRAL	-1	1
2931	1	1	0	0	0	UNSPECIFIED	0	0
6909	3	1	2	0	2	PROVIRAL	1	2
3097	4	3	1	1	0	ANTIVIRAL	-1	1
140739	0	0	0	0	0	UNSPECIFIED	0	0
56171	1	1	0	0	0	UNSPECIFIED	0	0
54908	3	2	1	0	1	PROVIRAL	1	1
29970	2	1	1	1	0	ANTIVIRAL	-1	1
6419	1	0	1	0	1	PROVIRAL	1	1
284040	1	1	0	0	0	UNSPECIFIED	0	0
1429	2	1	1	0	1	PROVIRAL	1	1
79649	1	0	1	1	0	ANTIVIRAL	-1	1
219972	0	0	0	0	0	UNSPECIFIED	0	0
1949	1	1	0	0	0	UNSPECIFIED	0	0
2647	3	2	1	0	1	PROVIRAL	1	1
729	4	1	3	2	1	PROVIRAL_AND_ANTIVIRAL	-0.333333333	1
858	6	3	3	1	2	PROVIRAL_AND_ANTIVIRAL	0.333333333	1
27300	4	2	2	0	2	PROVIRAL	1	2
84444	1	1	0	0	0	UNSPECIFIED	0	0
491	5	2	3	0	3	PROVIRAL	1	3
23152	1	1	0	0	0	UNSPECIFIED	0	0
5272	1	0	1	0	1	PROVIRAL	1	1
51621	0	0	0	0	0	UNSPECIFIED	0	0
63908	3	3	0	0	0	UNSPECIFIED	0	0
2202	3	0	3	2	1	PROVIRAL_AND_ANTIVIRAL	-0.333333333	1
1062	2	1	1	0	1	PROVIRAL	1	1
81848	2	0	2	1	1	PROVIRAL_AND_ANTIVIRAL	0	0
84962	4	2	2	1	1	PROVIRAL_AND_ANTIVIRAL	0	0
79171	2	1	1	0	1	PROVIRAL	1	1
147837	2	0	2	0	2	PROVIRAL	1	2
89941	1	1	0	0	0	UNSPECIFIED	0	0
3611	2	0	2	1	1	PROVIRAL_AND_ANTIVIRAL	0	0
203238	0	0	0	0	0	UNSPECIFIED	0	0
29957	2	0	2	2	0	ANTIVIRAL	-1	2
4750	4	3	1	1	0	ANTIVIRAL	-1	1
51605	1	1	0	0	0	UNSPECIFIED	0	0
64236	1	1	0	0	0	UNSPECIFIED	0	0
141	0	0	0	0	0	UNSPECIFIED	0	0
55299	1	1	0	0	0	UNSPECIFIED	0	0
7378	1	0	1	1	0	ANTIVIRAL	-1	1
4082	2	1	1	0	1	PROVIRAL	1	1
6359	2	1	1	0	1	PROVIRAL	1	1
114932	2	1	1	0	1	PROVIRAL	1	1
55709	1	1	0	0	0	UNSPECIFIED	0	0
57634	1	0	1	1	0	ANTIVIRAL	-1	1
2108	1	1	0	0	0	UNSPECIFIED	0	0
643783	2	0	2	1	1	PROVIRAL_AND_ANTIVIRAL	0	0
57532	2	2	0	0	0	UNSPECIFIED	0	0
27189	1	1	0	0	0	UNSPECIFIED	0	0
130951	0	0	0	0	0	UNSPECIFIED	0	0
201229	2	2	0	0	0	UNSPECIFIED	0	0
8228	1	1	0	0	0	UNSPECIFIED	0	0
64121	5	3	2	2	0	ANTIVIRAL	-1	2
7431	1	1	0	0	0	UNSPECIFIED	0	0
8431	2	1	1	0	1	PROVIRAL	1	1
6197	3	1	2	1	1	PROVIRAL_AND_ANTIVIRAL	0	0
1503	2	1	1	1	0	ANTIVIRAL	-1	1
2760	2	2	0	0	0	UNSPECIFIED	0	0
84848	1	0	1	1	0	ANTIVIRAL	-1	1
200558	3	3	0	0	0	UNSPECIFIED	0	0
112487	3	2	1	0	1	PROVIRAL	1	1
157922	0	0	0	0	0	UNSPECIFIED	0	0
253012	5	0	5	3	2	PROVIRAL_AND_ANTIVIRAL	-0.2	1
205327	2	0	2	1	1	PROVIRAL_AND_ANTIVIRAL	0	0
64975	3	3	0	0	0	UNSPECIFIED	0	0
149837	0	0	0	0	0	UNSPECIFIED	0	0
4638	1	0	1	0	1	PROVIRAL	1	1
23212	2	1	1	0	1	PROVIRAL	1	1
51203	2	1	1	0	1	PROVIRAL	1	1
11052	0	0	0	0	0	UNSPECIFIED	0	0
11137	2	1	1	1	0	ANTIVIRAL	-1	1
129025	3	0	3	1	2	PROVIRAL_AND_ANTIVIRAL	0.333333333	1
54620	2	1	1	1	0	ANTIVIRAL	-1	1
8382	1	0	1	1	0	ANTIVIRAL	-1	1
10717	2	0	2	1	1	PROVIRAL_AND_ANTIVIRAL	0	0
27086	0	0	0	0	0	UNSPECIFIED	0	0
5469	3	3	0	0	0	UNSPECIFIED	0	0
5019	3	2	1	0	1	PROVIRAL	1	1
9318	2	2	0	0	0	UNSPECIFIED	0	0
427	4	2	2	1	1	PROVIRAL_AND_ANTIVIRAL	0	0
2010	2	1	1	1	0	ANTIVIRAL	-1	1
57129	1	1	0	0	0	UNSPECIFIED	0	0
10630	1	0	1	1	0	ANTIVIRAL	-1	1
81617	0	0	0	0	0	UNSPECIFIED	0	0
412	0	0	0	0	0	UNSPECIFIED	0	0
285761	1	0	1	1	0	ANTIVIRAL	-1	1
134864	0	0	0	0	0	UNSPECIFIED	0	0
6038	2	0	2	1	1	PROVIRAL_AND_ANTIVIRAL	0	0
199745	2	1	1	0	1	PROVIRAL	1	1
64859	5	3	2	1	1	PROVIRAL_AND_ANTIVIRAL	0	0
165679	2	0	2	1	1	PROVIRAL_AND_ANTIVIRAL	0	0
401494	0	0	0	0	0	UNSPECIFIED	0	0
22897	1	0	1	1	0	ANTIVIRAL	-1	1
51309	6	3	3	0	3	PROVIRAL	1	3
155060	2	1	1	1	0	ANTIVIRAL	-1	1
7050	4	2	2	1	1	PROVIRAL_AND_ANTIVIRAL	0	0
288	4	2	2	2	0	ANTIVIRAL	-1	2
7508	1	0	1	0	1	PROVIRAL	1	1
9592	1	1	0	0	0	UNSPECIFIED	0	0
157740	0	0	0	0	0	UNSPECIFIED	0	0
58493	1	1	0	0	0	UNSPECIFIED	0	0
30000	0	0	0	0	0	UNSPECIFIED	0	0
6560	1	0	1	0	1	PROVIRAL	1	1
205564	3	3	0	0	0	UNSPECIFIED	0	0
8968	1	1	0	0	0	UNSPECIFIED	0	0
51004	1	0	1	0	1	PROVIRAL	1	1
201973	2	2	0	0	0	UNSPECIFIED	0	0
79930	2	2	0	0	0	UNSPECIFIED	0	0
26664	1	1	0	0	0	UNSPECIFIED	0	0
9931	5	3	2	0	2	PROVIRAL	1	2
3772	0	0	0	0	0	UNSPECIFIED	0	0
35	3	1	2	1	1	PROVIRAL_AND_ANTIVIRAL	0	0
64850	3	0	3	0	3	PROVIRAL	1	3
1081	1	0	1	1	0	ANTIVIRAL	-1	1
130271	2	2	0	0	0	UNSPECIFIED	0	0
1582	0	0	0	0	0	UNSPECIFIED	0	0
92	5	3	2	1	1	PROVIRAL_AND_ANTIVIRAL	0	0
162417	4	1	3	0	3	PROVIRAL	1	3
55108	0	0	0	0	0	UNSPECIFIED	0	0
222161	2	1	1	1	0	ANTIVIRAL	-1	1
26207	2	1	1	0	1	PROVIRAL	1	1
10248	2	2	0	0	0	UNSPECIFIED	0	0
79600	1	0	1	1	0	ANTIVIRAL	-1	1
255738	4	1	3	1	2	PROVIRAL_AND_ANTIVIRAL	0.333333333	1
7692	0	0	0	0	0	UNSPECIFIED	0	0
84787	0	0	0	0	0	UNSPECIFIED	0	0
1183	0	0	0	0	0	UNSPECIFIED	0	0
9874	3	3	0	0	0	UNSPECIFIED	0	0
57035	3	1	2	0	2	PROVIRAL	1	2
3551	1	0	1	1	0	ANTIVIRAL	-1	1
793	0	0	0	0	0	UNSPECIFIED	0	0
347733	3	1	2	2	0	ANTIVIRAL	-1	2
51292	0	0	0	0	0	UNSPECIFIED	0	0
54861	2	2	0	0	0	UNSPECIFIED	0	0
2157	0	0	0	0	0	UNSPECIFIED	0	0
5771	3	2	1	0	1	PROVIRAL	1	1
94015	1	0	1	1	0	ANTIVIRAL	-1	1
55819	2	1	1	1	0	ANTIVIRAL	-1	1
85453	0	0	0	0	0	UNSPECIFIED	0	0
4335	0	0	0	0	0	UNSPECIFIED	0	0
10969	1	0	1	1	0	ANTIVIRAL	-1	1
139135	1	1	0	0	0	UNSPECIFIED	0	0
339221	1	1	0	0	0	UNSPECIFIED	0	0
151651	0	0	0	0	0	UNSPECIFIED	0	0
57515	3	3	0	0	0	UNSPECIFIED	0	0
23242	2	0	2	1	1	PROVIRAL_AND_ANTIVIRAL	0	0
5518	2	2	0	0	0	UNSPECIFIED	0	0
55507	2	2	0	0	0	UNSPECIFIED	0	0
100131721	0	0	0	0	0	UNSPECIFIED	0	0
1032	1	0	1	1	0	ANTIVIRAL	-1	1
6779	0	0	0	0	0	UNSPECIFIED	0	0
159989	0	0	0	0	0	UNSPECIFIED	0	0
541565	1	0	1	1	0	ANTIVIRAL	-1	1
54942	3	1	2	0	2	PROVIRAL	1	2
282996	1	0	1	1	0	ANTIVIRAL	-1	1
114885	2	2	0	0	0	UNSPECIFIED	0	0
80232	3	2	1	0	1	PROVIRAL	1	1
9117	2	0	2	2	0	ANTIVIRAL	-1	2
5426	2	0	2	1	1	PROVIRAL_AND_ANTIVIRAL	0	0
7746	1	1	0	0	0	UNSPECIFIED	0	0
84457	3	0	3	1	2	PROVIRAL_AND_ANTIVIRAL	0.333333333	1
378	1	0	1	1	0	ANTIVIRAL	-1	1
10882	0	0	0	0	0	UNSPECIFIED	0	0
28674	0	0	0	0	0	UNSPECIFIED	0	0
338	2	1	1	0	1	PROVIRAL	1	1
7461	2	0	2	0	2	PROVIRAL	1	2
7791	3	1	2	1	1	PROVIRAL_AND_ANTIVIRAL	0	0
54981	2	0	2	0	2	PROVIRAL	1	2
8603	4	2	2	0	2	PROVIRAL	1	2
196051	1	0	1	1	0	ANTIVIRAL	-1	1
84946	4	2	2	1	1	PROVIRAL_AND_ANTIVIRAL	0	0
441642	1	1	0	0	0	UNSPECIFIED	0	0
843	0	0	0	0	0	UNSPECIFIED	0	0
3135	1	1	0	0	0	UNSPECIFIED	0	0
7020	1	0	1	1	0	ANTIVIRAL	-1	1
5128	3	3	0	0	0	UNSPECIFIED	0	0
9844	3	1	2	2	0	ANTIVIRAL	-1	2
158866	0	0	0	0	0	UNSPECIFIED	0	0
4301	2	2	0	0	0	UNSPECIFIED	0	0
29085	4	2	2	0	2	PROVIRAL	1	2
9679	1	1	0	0	0	UNSPECIFIED	0	0
83988	3	0	3	1	2	PROVIRAL_AND_ANTIVIRAL	0.333333333	1
1616	2	2	0	0	0	UNSPECIFIED	0	0
54474	0	0	0	0	0	UNSPECIFIED	0	0
5886	1	1	0	0	0	UNSPECIFIED	0	0
3267	3	2	1	0	1	PROVIRAL	1	1
4916	1	1	0	0	0	UNSPECIFIED	0	0
9123	4	1	3	1	2	PROVIRAL_AND_ANTIVIRAL	0.333333333	1
4784	0	0	0	0	0	UNSPECIFIED	0	0
680	0	0	0	0	0	UNSPECIFIED	0	0
25904	4	3	1	0	1	PROVIRAL	1	1
125988	4	2	2	1	1	PROVIRAL_AND_ANTIVIRAL	0	0
57335	0	0	0	0	0	UNSPECIFIED	0	0
345757	2	0	2	2	0	ANTIVIRAL	-1	2
100130938	0	0	0	0	0	UNSPECIFIED	0	0
1601	6	3	3	2	1	PROVIRAL_AND_ANTIVIRAL	-0.333333333	1
25976	3	3	0	0	0	UNSPECIFIED	0	0
79893	3	3	0	0	0	UNSPECIFIED	0	0
170622	0	0	0	0	0	UNSPECIFIED	0	0
440311	0	0	0	0	0	UNSPECIFIED	0	0
7776	0	0	0	0	0	UNSPECIFIED	0	0
6272	0	0	0	0	0	UNSPECIFIED	0	0
54951	1	1	0	0	0	UNSPECIFIED	0	0
10785	2	1	1	1	0	ANTIVIRAL	-1	1
6526	1	0	1	1	0	ANTIVIRAL	-1	1
55776	1	0	1	0	1	PROVIRAL	1	1
2168	4	2	2	1	1	PROVIRAL_AND_ANTIVIRAL	0	0
441161	2	2	0	0	0	UNSPECIFIED	0	0
4350	2	2	0	0	0	UNSPECIFIED	0	0
323	1	0	1	1	0	ANTIVIRAL	-1	1
6004	1	0	1	1	0	ANTIVIRAL	-1	1
22868	3	3	0	0	0	UNSPECIFIED	0	0
4604	0	0	0	0	0	UNSPECIFIED	0	0
55785	5	3	2	1	1	PROVIRAL_AND_ANTIVIRAL	0	0
84279	5	3	2	0	2	PROVIRAL	1	2
23670	4	1	3	2	1	PROVIRAL_AND_ANTIVIRAL	-0.333333333	1
10554	3	3	0	0	0	UNSPECIFIED	0	0
10897	2	1	1	0	1	PROVIRAL	1	1
114821	4	3	1	1	0	ANTIVIRAL	-1	1
65095	3	2	1	0	1	PROVIRAL	1	1
374378	1	0	1	1	0	ANTIVIRAL	-1	1
6515	1	0	1	1	0	ANTIVIRAL	-1	1
8531	1	0	1	1	0	ANTIVIRAL	-1	1
114902	3	2	1	1	0	ANTIVIRAL	-1	1
201158	1	1	0	0	0	UNSPECIFIED	0	0
5567	3	2	1	1	0	ANTIVIRAL	-1	1
90480	3	2	1	0	1	PROVIRAL	1	1
6374	3	1	2	1	1	PROVIRAL_AND_ANTIVIRAL	0	0
11076	0	0	0	0	0	UNSPECIFIED	0	0
400926	1	1	0	0	0	UNSPECIFIED	0	0
55248	3	0	3	2	1	PROVIRAL_AND_ANTIVIRAL	-0.333333333	1
23101	0	0	0	0	0	UNSPECIFIED	0	0
80314	4	3	1	0	1	PROVIRAL	1	1
22944	2	2	0	0	0	UNSPECIFIED	0	0
9694	2	1	1	1	0	ANTIVIRAL	-1	1
25989	2	1	1	1	0	ANTIVIRAL	-1	1
9409	2	1	1	1	0	ANTIVIRAL	-1	1
118429	2	1	1	0	1	PROVIRAL	1	1
149041	3	3	0	0	0	UNSPECIFIED	0	0
11190	1	1	0	0	0	UNSPECIFIED	0	0
8618	0	0	0	0	0	UNSPECIFIED	0	0
26224	4	3	1	1	0	ANTIVIRAL	-1	1
135948	0	0	0	0	0	UNSPECIFIED	0	0
23509	0	0	0	0	0	UNSPECIFIED	0	0
2862	0	0	0	0	0	UNSPECIFIED	0	0
10159	0	0	0	0	0	UNSPECIFIED	0	0
5045	2	0	2	0	2	PROVIRAL	1	2
22927	2	2	0	0	0	UNSPECIFIED	0	0
29035	4	3	1	1	0	ANTIVIRAL	-1	1
6794	1	1	0	0	0	UNSPECIFIED	0	0
7761	0	0	0	0	0	UNSPECIFIED	0	0
55716	1	1	0	0	0	UNSPECIFIED	0	0
8870	2	1	1	1	0	ANTIVIRAL	-1	1
5597	3	2	1	0	1	PROVIRAL	1	1
10394	0	0	0	0	0	UNSPECIFIED	0	0
51663	2	2	0	0	0	UNSPECIFIED	0	0
57460	2	0	2	1	1	PROVIRAL_AND_ANTIVIRAL	0	0
4619	0	0	0	0	0	UNSPECIFIED	0	0
998	0	0	0	0	0	UNSPECIFIED	0	0
154288	0	0	0	0	0	UNSPECIFIED	0	0
222484	3	2	1	1	0	ANTIVIRAL	-1	1
3419	1	0	1	1	0	ANTIVIRAL	-1	1
55700	1	0	1	1	0	ANTIVIRAL	-1	1
131583	1	0	1	1	0	ANTIVIRAL	-1	1
29115	0	0	0	0	0	UNSPECIFIED	0	0
131096	4	2	2	0	2	PROVIRAL	1	2
3297	1	1	0	0	0	UNSPECIFIED	0	0
56894	0	0	0	0	0	UNSPECIFIED	0	0
64428	1	1	0	0	0	UNSPECIFIED	0	0
4116	1	0	1	0	1	PROVIRAL	1	1
22884	0	0	0	0	0	UNSPECIFIED	0	0
149483	0	0	0	0	0	UNSPECIFIED	0	0
2560	4	1	3	1	2	PROVIRAL_AND_ANTIVIRAL	0.333333333	1
4889	0	0	0	0	0	UNSPECIFIED	0	0
8446	1	1	0	0	0	UNSPECIFIED	0	0
148137	1	1	0	0	0	UNSPECIFIED	0	0
9961	4	2	2	2	0	ANTIVIRAL	-1	2
139105	0	0	0	0	0	UNSPECIFIED	0	0
7224	0	0	0	0	0	UNSPECIFIED	0	0
51126	1	1	0	0	0	UNSPECIFIED	0	0
3029	1	1	0	0	0	UNSPECIFIED	0	0
55742	3	0	3	3	0	ANTIVIRAL	-1	3
27163	4	2	2	1	1	PROVIRAL_AND_ANTIVIRAL	0	0
20	1	1	0	0	0	UNSPECIFIED	0	0
9477	0	0	0	0	0	UNSPECIFIED	0	0
175	6	3	3	1	2	PROVIRAL_AND_ANTIVIRAL	0.333333333	1
79798	1	1	0	0	0	UNSPECIFIED	0	0
90381	2	1	1	0	1	PROVIRAL	1	1
6734	0	0	0	0	0	UNSPECIFIED	0	0
22820	2	1	1	0	1	PROVIRAL	1	1
54700	4	3	1	1	0	ANTIVIRAL	-1	1
1111	3	0	3	1	2	PROVIRAL_AND_ANTIVIRAL	0.333333333	1
10747	1	1	0	0	0	UNSPECIFIED	0	0
90120	2	1	1	1	0	ANTIVIRAL	-1	1
147138	1	1	0	0	0	UNSPECIFIED	0	0
55366	1	0	1	0	1	PROVIRAL	1	1
9946	3	1	2	2	0	ANTIVIRAL	-1	2
5362	0	0	0	0	0	UNSPECIFIED	0	0
85290	0	0	0	0	0	UNSPECIFIED	0	0
146852	1	1	0	0	0	UNSPECIFIED	0	0
79627	1	0	1	1	0	ANTIVIRAL	-1	1
84908	0	0	0	0	0	UNSPECIFIED	0	0
26074	0	0	0	0	0	UNSPECIFIED	0	0
153469	1	0	1	0	1	PROVIRAL	1	1
57549	5	1	4	2	2	PROVIRAL_AND_ANTIVIRAL	0	0
326625	2	0	2	1	1	PROVIRAL_AND_ANTIVIRAL	0	0
122953	3	1	2	1	1	PROVIRAL_AND_ANTIVIRAL	0	0
345462	1	0	1	1	0	ANTIVIRAL	-1	1
80032	0	0	0	0	0	UNSPECIFIED	0	0
28410	0	0	0	0	0	UNSPECIFIED	0	0
7587	4	3	1	0	1	PROVIRAL	1	1
54887	3	3	0	0	0	UNSPECIFIED	0	0
26057	4	3	1	0	1	PROVIRAL	1	1
80757	0	0	0	0	0	UNSPECIFIED	0	0
2783	3	3	0	0	0	UNSPECIFIED	0	0
149466	3	1	2	2	0	ANTIVIRAL	-1	2
1266	2	1	1	0	1	PROVIRAL	1	1
319103	0	0	0	0	0	UNSPECIFIED	0	0
57617	0	0	0	0	0	UNSPECIFIED	0	0
84861	1	0	1	1	0	ANTIVIRAL	-1	1
90522	2	2	0	0	0	UNSPECIFIED	0	0
6227	0	0	0	0	0	UNSPECIFIED	0	0
84060	3	2	1	1	0	ANTIVIRAL	-1	1
2123	0	0	0	0	0	UNSPECIFIED	0	0
10025	1	1	0	0	0	UNSPECIFIED	0	0
51454	2	1	1	0	1	PROVIRAL	1	1
55759	1	0	1	0	1	PROVIRAL	1	1
25840	5	2	3	0	3	PROVIRAL	1	3
55329	2	1	1	0	1	PROVIRAL	1	1
255967	4	3	1	1	0	ANTIVIRAL	-1	1
3704	0	0	0	0	0	UNSPECIFIED	0	0
55929	1	1	0	0	0	UNSPECIFIED	0	0
10125	2	2	0	0	0	UNSPECIFIED	0	0
5287	3	1	2	0	2	PROVIRAL	1	2
643659	0	0	0	0	0	UNSPECIFIED	0	0
116154	1	0	1	1	0	ANTIVIRAL	-1	1
114791	1	1	0	0	0	UNSPECIFIED	0	0
122060	3	0	3	1	2	PROVIRAL_AND_ANTIVIRAL	0.333333333	1
28958	2	2	0	0	0	UNSPECIFIED	0	0
54878	3	3	0	0	0	UNSPECIFIED	0	0
55049	5	3	2	0	2	PROVIRAL	1	2
92912	2	1	1	0	1	PROVIRAL	1	1
6894	2	0	2	0	2	PROVIRAL	1	2
930	2	1	1	1	0	ANTIVIRAL	-1	1
1399	1	0	1	1	0	ANTIVIRAL	-1	1
11037	1	0	1	1	0	ANTIVIRAL	-1	1
136895	3	0	3	2	1	PROVIRAL_AND_ANTIVIRAL	-0.333333333	1
2745	4	2	2	1	1	PROVIRAL_AND_ANTIVIRAL	0	0
646329	0	0	0	0	0	UNSPECIFIED	0	0
23135	2	2	0	0	0	UNSPECIFIED	0	0
10570	1	0	1	1	0	ANTIVIRAL	-1	1
57396	3	3	0	0	0	UNSPECIFIED	0	0
9777	2	1	1	0	1	PROVIRAL	1	1
8480	1	0	1	1	0	ANTIVIRAL	-1	1
100129845	1	1	0	0	0	UNSPECIFIED	0	0
3977	6	3	3	1	2	PROVIRAL_AND_ANTIVIRAL	0.333333333	1
51068	4	3	1	1	0	ANTIVIRAL	-1	1
79794	2	2	0	0	0	UNSPECIFIED	0	0
8904	1	0	1	0	1	PROVIRAL	1	1
6541	2	1	1	1	0	ANTIVIRAL	-1	1
2308	4	2	2	2	0	ANTIVIRAL	-1	2
55222	2	2	0	0	0	UNSPECIFIED	0	0
3014	3	2	1	0	1	PROVIRAL	1	1
285237	3	2	1	1	0	ANTIVIRAL	-1	1
10360	1	1	0	0	0	UNSPECIFIED	0	0
4716	4	2	2	1	1	PROVIRAL_AND_ANTIVIRAL	0	0
57147	3	3	0	0	0	UNSPECIFIED	0	0
53836	0	0	0	0	0	UNSPECIFIED	0	0
51646	4	3	1	1	0	ANTIVIRAL	-1	1
55172	5	3	2	2	0	ANTIVIRAL	-1	2
23492	2	0	2	2	0	ANTIVIRAL	-1	2
23586	2	2	0	0	0	UNSPECIFIED	0	0
10197	2	2	0	0	0	UNSPECIFIED	0	0
55967	0	0	0	0	0	UNSPECIFIED	0	0
25926	3	1	2	1	1	PROVIRAL_AND_ANTIVIRAL	0	0
949	1	1	0	0	0	UNSPECIFIED	0	0
51343	1	1	0	0	0	UNSPECIFIED	0	0
158880	1	0	1	1	0	ANTIVIRAL	-1	1
91351	4	2	2	2	0	ANTIVIRAL	-1	2
51122	0	0	0	0	0	UNSPECIFIED	0	0
54964	0	0	0	0	0	UNSPECIFIED	0	0
8821	0	0	0	0	0	UNSPECIFIED	0	0
3184	0	0	0	0	0	UNSPECIFIED	0	0
8565	2	1	1	1	0	ANTIVIRAL	-1	1
8416	6	2	4	0	4	PROVIRAL	1	4
11342	2	2	0	0	0	UNSPECIFIED	0	0
728179	1	1	0	0	0	UNSPECIFIED	0	0
54760	2	2	0	0	0	UNSPECIFIED	0	0
256471	3	2	1	1	0	ANTIVIRAL	-1	1
8667	2	1	1	1	0	ANTIVIRAL	-1	1
153768	0	0	0	0	0	UNSPECIFIED	0	0
151295	1	1	0	0	0	UNSPECIFIED	0	0
55032	2	2	0	0	0	UNSPECIFIED	0	0
2882	1	0	1	0	1	PROVIRAL	1	1
55840	1	1	0	0	0	UNSPECIFIED	0	0
7031	5	1	4	2	2	PROVIRAL_AND_ANTIVIRAL	0	0
93627	3	3	0	0	0	UNSPECIFIED	0	0
5328	2	1	1	1	0	ANTIVIRAL	-1	1
4158	1	1	0	0	0	UNSPECIFIED	0	0
79058	3	1	2	1	1	PROVIRAL_AND_ANTIVIRAL	0	0
134111	3	2	1	0	1	PROVIRAL	1	1
79178	1	1	0	0	0	UNSPECIFIED	0	0
2677	3	2	1	0	1	PROVIRAL	1	1
23161	4	3	1	1	0	ANTIVIRAL	-1	1
257397	3	3	0	0	0	UNSPECIFIED	0	0
441061	0	0	0	0	0	UNSPECIFIED	0	0
54	1	0	1	1	0	ANTIVIRAL	-1	1
152100	1	0	1	0	1	PROVIRAL	1	1
56704	1	0	1	1	0	ANTIVIRAL	-1	1
65980	0	0	0	0	0	UNSPECIFIED	0	0
5631	3	1	2	1	1	PROVIRAL_AND_ANTIVIRAL	0	0
10379	0	0	0	0	0	UNSPECIFIED	0	0
647115	2	0	2	1	1	PROVIRAL_AND_ANTIVIRAL	0	0
915	2	1	1	1	0	ANTIVIRAL	-1	1
11284	3	3	0	0	0	UNSPECIFIED	0	0
84874	2	0	2	2	0	ANTIVIRAL	-1	2
23008	1	1	0	0	0	UNSPECIFIED	0	0
221078	2	2	0	0	0	UNSPECIFIED	0	0
6768	2	1	1	1	0	ANTIVIRAL	-1	1
24139	0	0	0	0	0	UNSPECIFIED	0	0
5411	4	2	2	1	1	PROVIRAL_AND_ANTIVIRAL	0	0
100128090	1	1	0	0	0	UNSPECIFIED	0	0
51118	3	2	1	1	0	ANTIVIRAL	-1	1
386608	0	0	0	0	0	UNSPECIFIED	0	0
28584	0	0	0	0	0	UNSPECIFIED	0	0
4048	1	0	1	1	0	ANTIVIRAL	-1	1
55193	2	1	1	1	0	ANTIVIRAL	-1	1
7538	3	1	2	1	1	PROVIRAL_AND_ANTIVIRAL	0	0
1232	1	1	0	0	0	UNSPECIFIED	0	0
10585	1	1	0	0	0	UNSPECIFIED	0	0
197258	3	1	2	0	2	PROVIRAL	1	2
1300	0	0	0	0	0	UNSPECIFIED	0	0
56941	2	1	1	1	0	ANTIVIRAL	-1	1
64895	2	2	0	0	0	UNSPECIFIED	0	0
4052	3	0	3	3	0	ANTIVIRAL	-1	3
9743	1	0	1	1	0	ANTIVIRAL	-1	1
763	6	2	4	1	3	PROVIRAL_AND_ANTIVIRAL	0.5	2
117154	1	0	1	1	0	ANTIVIRAL	-1	1
54491	5	3	2	1	1	PROVIRAL_AND_ANTIVIRAL	0	0
9053	3	0	3	2	1	PROVIRAL_AND_ANTIVIRAL	-0.333333333	1
8934	4	3	1	1	0	ANTIVIRAL	-1	1
4211	2	1	1	1	0	ANTIVIRAL	-1	1
9187	0	0	0	0	0	UNSPECIFIED	0	0
92840	4	2	2	0	2	PROVIRAL	1	2
259282	5	3	2	0	2	PROVIRAL	1	2
8836	2	0	2	0	2	PROVIRAL	1	2
85411	0	0	0	0	0	UNSPECIFIED	0	0
11152	0	0	0	0	0	UNSPECIFIED	0	0
107	1	0	1	1	0	ANTIVIRAL	-1	1
100129716	0	0	0	0	0	UNSPECIFIED	0	0
6749	4	1	3	2	1	PROVIRAL_AND_ANTIVIRAL	-0.333333333	1
10687	1	0	1	1	0	ANTIVIRAL	-1	1
4680	1	0	1	1	0	ANTIVIRAL	-1	1
51592	3	3	0	0	0	UNSPECIFIED	0	0
9527	2	2	0	0	0	UNSPECIFIED	0	0
147699	2	0	2	2	0	ANTIVIRAL	-1	2
84260	0	0	0	0	0	UNSPECIFIED	0	0
11186	2	1	1	0	1	PROVIRAL	1	1
1315	1	1	0	0	0	UNSPECIFIED	0	0
55696	1	0	1	1	0	ANTIVIRAL	-1	1
11254	5	2	3	0	3	PROVIRAL	1	3
55636	1	1	0	0	0	UNSPECIFIED	0	0
6336	0	0	0	0	0	UNSPECIFIED	0	0
7553	3	2	1	0	1	PROVIRAL	1	1
89765	1	0	1	1	0	ANTIVIRAL	-1	1
5143	0	0	0	0	0	UNSPECIFIED	0	0
8682	1	0	1	0	1	PROVIRAL	1	1
2494	4	3	1	0	1	PROVIRAL	1	1
5396	0	0	0	0	0	UNSPECIFIED	0	0
10049	0	0	0	0	0	UNSPECIFIED	0	0
2643	2	1	1	0	1	PROVIRAL	1	1
55011	1	1	0	0	0	UNSPECIFIED	0	0
140564	1	1	0	0	0	UNSPECIFIED	0	0
5034	1	0	1	0	1	PROVIRAL	1	1
114294	3	1	2	1	1	PROVIRAL_AND_ANTIVIRAL	0	0
5090	4	1	3	0	3	PROVIRAL	1	3
6291	3	0	3	1	2	PROVIRAL_AND_ANTIVIRAL	0.333333333	1
23526	3	0	3	1	2	PROVIRAL_AND_ANTIVIRAL	0.333333333	1
2187	2	1	1	1	0	ANTIVIRAL	-1	1
81929	0	0	0	0	0	UNSPECIFIED	0	0
80345	2	2	0	0	0	UNSPECIFIED	0	0
220164	0	0	0	0	0	UNSPECIFIED	0	0
10600	5	3	2	2	0	ANTIVIRAL	-1	2
56674	0	0	0	0	0	UNSPECIFIED	0	0
3866	1	0	1	1	0	ANTIVIRAL	-1	1
10432	1	1	0	0	0	UNSPECIFIED	0	0
55312	2	2	0	0	0	UNSPECIFIED	0	0
84865	0	0	0	0	0	UNSPECIFIED	0	0
162967	2	2	0	0	0	UNSPECIFIED	0	0
5833	3	1	2	0	2	PROVIRAL	1	2
63929	0	0	0	0	0	UNSPECIFIED	0	0
57451	5	2	3	0	3	PROVIRAL	1	3
54206	3	2	1	0	1	PROVIRAL	1	1
3640	0	0	0	0	0	UNSPECIFIED	0	0
80772	3	3	0	0	0	UNSPECIFIED	0	0
8515	1	1	0	0	0	UNSPECIFIED	0	0
2798	0	0	0	0	0	UNSPECIFIED	0	0
29889	2	2	0	0	0	UNSPECIFIED	0	0
80723	5	3	2	1	1	PROVIRAL_AND_ANTIVIRAL	0	0
55269	5	3	2	1	1	PROVIRAL_AND_ANTIVIRAL	0	0
7001	2	2	0	0	0	UNSPECIFIED	0	0
260425	2	2	0	0	0	UNSPECIFIED	0	0
224	2	0	2	1	1	PROVIRAL_AND_ANTIVIRAL	0	0
57703	4	3	1	0	1	PROVIRAL	1	1
80006	3	2	1	1	0	ANTIVIRAL	-1	1
10099	1	0	1	1	0	ANTIVIRAL	-1	1
6181	0	0	0	0	0	UNSPECIFIED	0	0
627	3	2	1	1	0	ANTIVIRAL	-1	1
51441	1	1	0	0	0	UNSPECIFIED	0	0
7568	2	1	1	0	1	PROVIRAL	1	1
5680	0	0	0	0	0	UNSPECIFIED	0	0
1198	1	1	0	0	0	UNSPECIFIED	0	0
10229	1	0	1	1	0	ANTIVIRAL	-1	1
606495	0	0	0	0	0	UNSPECIFIED	0	0
126374	1	0	1	1	0	ANTIVIRAL	-1	1
50853	3	1	2	2	0	ANTIVIRAL	-1	2
5000	3	2	1	0	1	PROVIRAL	1	1
79863	2	2	0	0	0	UNSPECIFIED	0	0
55738	1	1	0	0	0	UNSPECIFIED	0	0
55163	3	2	1	0	1	PROVIRAL	1	1
64718	1	0	1	0	1	PROVIRAL	1	1
710	4	2	2	0	2	PROVIRAL	1	2
22803	2	1	1	1	0	ANTIVIRAL	-1	1
84937	2	1	1	0	1	PROVIRAL	1	1
346562	0	0	0	0	0	UNSPECIFIED	0	0
1669	0	0	0	0	0	UNSPECIFIED	0	0
151887	1	0	1	1	0	ANTIVIRAL	-1	1
1968	1	0	1	1	0	ANTIVIRAL	-1	1
283518	0	0	0	0	0	UNSPECIFIED	0	0
252995	1	1	0	0	0	UNSPECIFIED	0	0
286262	1	1	0	0	0	UNSPECIFIED	0	0
29763	1	1	0	0	0	UNSPECIFIED	0	0
9473	0	0	0	0	0	UNSPECIFIED	0	0
78990	3	2	1	1	0	ANTIVIRAL	-1	1
117196	1	1	0	0	0	UNSPECIFIED	0	0
3434	0	0	0	0	0	UNSPECIFIED	0	0
23369	2	2	0	0	0	UNSPECIFIED	0	0
5959	4	1	3	1	2	PROVIRAL_AND_ANTIVIRAL	0.333333333	1
23543	0	0	0	0	0	UNSPECIFIED	0	0
83895	1	1	0	0	0	UNSPECIFIED	0	0
9543	6	3	3	0	3	PROVIRAL	1	3
3632	0	0	0	0	0	UNSPECIFIED	0	0
7284	2	2	0	0	0	UNSPECIFIED	0	0
10278	0	0	0	0	0	UNSPECIFIED	0	0
140803	0	0	0	0	0	UNSPECIFIED	0	0
1047	5	3	2	0	2	PROVIRAL	1	2
79080	3	2	1	0	1	PROVIRAL	1	1
404672	0	0	0	0	0	UNSPECIFIED	0	0
59349	1	1	0	0	0	UNSPECIFIED	0	0
23118	3	3	0	0	0	UNSPECIFIED	0	0
8500	2	2	0	0	0	UNSPECIFIED	0	0
26010	3	1	2	1	1	PROVIRAL_AND_ANTIVIRAL	0	0
401081	1	0	1	1	0	ANTIVIRAL	-1	1
1635	0	0	0	0	0	UNSPECIFIED	0	0
6605	1	0	1	1	0	ANTIVIRAL	-1	1
113444	2	2	0	0	0	UNSPECIFIED	0	0
644456	1	0	1	1	0	ANTIVIRAL	-1	1
5818	3	3	0	0	0	UNSPECIFIED	0	0
6954	1	1	0	0	0	UNSPECIFIED	0	0
2244	3	1	2	1	1	PROVIRAL_AND_ANTIVIRAL	0	0
130497	0	0	0	0	0	UNSPECIFIED	0	0
23072	1	0	1	0	1	PROVIRAL	1	1
79840	0	0	0	0	0	UNSPECIFIED	0	0
57720	1	1	0	0	0	UNSPECIFIED	0	0
2304	2	0	2	2	0	ANTIVIRAL	-1	2
161835	0	0	0	0	0	UNSPECIFIED	0	0
54734	0	0	0	0	0	UNSPECIFIED	0	0
54811	1	1	0	0	0	UNSPECIFIED	0	0
9138	2	1	1	0	1	PROVIRAL	1	1
25793	1	0	1	1	0	ANTIVIRAL	-1	1
79269	3	3	0	0	0	UNSPECIFIED	0	0
57498	4	3	1	1	0	ANTIVIRAL	-1	1
64407	0	0	0	0	0	UNSPECIFIED	0	0
84334	1	0	1	1	0	ANTIVIRAL	-1	1
116328	0	0	0	0	0	UNSPECIFIED	0	0
28988	2	2	0	0	0	UNSPECIFIED	0	0
26091	3	3	0	0	0	UNSPECIFIED	0	0
28785	0	0	0	0	0	UNSPECIFIED	0	0
51279	2	0	2	1	1	PROVIRAL_AND_ANTIVIRAL	0	0
53346	0	0	0	0	0	UNSPECIFIED	0	0
4320	2	1	1	0	1	PROVIRAL	1	1
56907	4	3	1	0	1	PROVIRAL	1	1
273	1	0	1	1	0	ANTIVIRAL	-1	1
64112	4	3	1	1	0	ANTIVIRAL	-1	1
219749	0	0	0	0	0	UNSPECIFIED	0	0
64773	1	0	1	0	1	PROVIRAL	1	1
57211	4	2	2	1	1	PROVIRAL_AND_ANTIVIRAL	0	0
169834	2	0	2	1	1	PROVIRAL_AND_ANTIVIRAL	0	0
9709	2	2	0	0	0	UNSPECIFIED	0	0
5692	2	1	1	0	1	PROVIRAL	1	1
5646	2	1	1	1	0	ANTIVIRAL	-1	1
64645	1	1	0	0	0	UNSPECIFIED	0	0
27436	2	1	1	1	0	ANTIVIRAL	-1	1
285267	0	0	0	0	0	UNSPECIFIED	0	0
23556	1	1	0	0	0	UNSPECIFIED	0	0
126987	4	1	3	1	2	PROVIRAL_AND_ANTIVIRAL	0.333333333	1
10263	3	1	2	0	2	PROVIRAL	1	2
5863	0	0	0	0	0	UNSPECIFIED	0	0
57665	4	3	1	1	0	ANTIVIRAL	-1	1
7915	2	1	1	1	0	ANTIVIRAL	-1	1
10010	4	3	1	0	1	PROVIRAL	1	1
11018	1	1	0	0	0	UNSPECIFIED	0	0
994	4	2	2	1	1	PROVIRAL_AND_ANTIVIRAL	0	0
3229	2	0	2	0	2	PROVIRAL	1	2
55601	3	2	1	1	0	ANTIVIRAL	-1	1
7174	3	3	0	0	0	UNSPECIFIED	0	0
122970	2	1	1	0	1	PROVIRAL	1	1
64283	0	0	0	0	0	UNSPECIFIED	0	0
9825	1	1	0	0	0	UNSPECIFIED	0	0
26262	3	2	1	1	0	ANTIVIRAL	-1	1
125144	1	0	1	0	1	PROVIRAL	1	1
8314	3	1	2	2	0	ANTIVIRAL	-1	2
9573	1	1	0	0	0	UNSPECIFIED	0	0
1130	1	1	0	0	0	UNSPECIFIED	0	0
896	3	2	1	1	0	ANTIVIRAL	-1	1
23225	4	2	2	0	2	PROVIRAL	1	2
117247	2	2	0	0	0	UNSPECIFIED	0	0
3685	4	2	2	1	1	PROVIRAL_AND_ANTIVIRAL	0	0
10451	1	0	1	0	1	PROVIRAL	1	1
58472	4	1	3	1	2	PROVIRAL_AND_ANTIVIRAL	0.333333333	1
51575	3	2	1	0	1	PROVIRAL	1	1
1365	3	2	1	1	0	ANTIVIRAL	-1	1
79585	0	0	0	0	0	UNSPECIFIED	0	0
100129637	0	0	0	0	0	UNSPECIFIED	0	0
4791	2	2	0	0	0	UNSPECIFIED	0	0
55679	2	2	0	0	0	UNSPECIFIED	0	0
127281	3	1	2	0	2	PROVIRAL	1	2
84196	1	1	0	0	0	UNSPECIFIED	0	0
23432	1	0	1	1	0	ANTIVIRAL	-1	1
6434	2	1	1	0	1	PROVIRAL	1	1
5707	1	0	1	0	1	PROVIRAL	1	1
85364	2	0	2	1	1	PROVIRAL_AND_ANTIVIRAL	0	0
133957	2	0	2	2	0	ANTIVIRAL	-1	2
1855	1	1	0	0	0	UNSPECIFIED	0	0
4067	1	0	1	1	0	ANTIVIRAL	-1	1
80021	0	0	0	0	0	UNSPECIFIED	0	0
55142	3	2	1	1	0	ANTIVIRAL	-1	1
284370	0	0	0	0	0	UNSPECIFIED	0	0
23386	1	1	0	0	0	UNSPECIFIED	0	0
100129128	0	0	0	0	0	UNSPECIFIED	0	0
378708	1	0	1	0	1	PROVIRAL	1	1
55920	0	0	0	0	0	UNSPECIFIED	0	0
5253	1	0	1	1	0	ANTIVIRAL	-1	1
55802	4	2	2	2	0	ANTIVIRAL	-1	2
3670	5	1	4	1	3	PROVIRAL_AND_ANTIVIRAL	0.5	2
7363	6	2	4	3	1	PROVIRAL_AND_ANTIVIRAL	-0.5	2
84305	1	0	1	0	1	PROVIRAL	1	1
79612	5	3	2	1	1	PROVIRAL_AND_ANTIVIRAL	0	0
9810	2	0	2	1	1	PROVIRAL_AND_ANTIVIRAL	0	0
5439	1	1	0	0	0	UNSPECIFIED	0	0
11167	5	2	3	3	0	ANTIVIRAL	-1	3
80856	2	2	0	0	0	UNSPECIFIED	0	0
26112	6	3	3	1	2	PROVIRAL_AND_ANTIVIRAL	0.333333333	1
83861	1	0	1	1	0	ANTIVIRAL	-1	1
129080	4	3	1	0	1	PROVIRAL	1	1
2070	4	3	1	1	0	ANTIVIRAL	-1	1
661	2	0	2	2	0	ANTIVIRAL	-1	2
7095	4	3	1	1	0	ANTIVIRAL	-1	1
338440	3	1	2	1	1	PROVIRAL_AND_ANTIVIRAL	0	0
4665	0	0	0	0	0	UNSPECIFIED	0	0
375612	0	0	0	0	0	UNSPECIFIED	0	0
130576	6	2	4	2	2	PROVIRAL_AND_ANTIVIRAL	0	0
388403	4	3	1	0	1	PROVIRAL	1	1
23276	0	0	0	0	0	UNSPECIFIED	0	0
9322	0	0	0	0	0	UNSPECIFIED	0	0
408	3	1	2	1	1	PROVIRAL_AND_ANTIVIRAL	0	0
83937	1	0	1	0	1	PROVIRAL	1	1
9522	3	2	1	1	0	ANTIVIRAL	-1	1
63967	0	0	0	0	0	UNSPECIFIED	0	0
51706	2	0	2	1	1	PROVIRAL_AND_ANTIVIRAL	0	0
54512	2	1	1	1	0	ANTIVIRAL	-1	1
100131017	0	0	0	0	0	UNSPECIFIED	0	0
1499	0	0	0	0	0	UNSPECIFIED	0	0
10664	0	0	0	0	0	UNSPECIFIED	0	0
3655	3	1	2	0	2	PROVIRAL	1	2
341405	0	0	0	0	0	UNSPECIFIED	0	0
10766	0	0	0	0	0	UNSPECIFIED	0	0
148304	2	0	2	1	1	PROVIRAL_AND_ANTIVIRAL	0	0
9980	3	0	3	1	2	PROVIRAL_AND_ANTIVIRAL	0.333333333	1
25806	1	1	0	0	0	UNSPECIFIED	0	0
1350	0	0	0	0	0	UNSPECIFIED	0	0
6400	2	1	1	0	1	PROVIRAL	1	1
63917	1	0	1	0	1	PROVIRAL	1	1
4245	1	1	0	0	0	UNSPECIFIED	0	0
8735	1	1	0	0	0	UNSPECIFIED	0	0
116540	2	1	1	1	0	ANTIVIRAL	-1	1
10939	2	1	1	0	1	PROVIRAL	1	1
140901	2	1	1	0	1	PROVIRAL	1	1
144360	0	0	0	0	0	UNSPECIFIED	0	0
51021	1	1	0	0	0	UNSPECIFIED	0	0
79065	2	1	1	0	1	PROVIRAL	1	1
81669	2	1	1	0	1	PROVIRAL	1	1
401098	0	0	0	0	0	UNSPECIFIED	0	0
23462	6	2	4	2	2	PROVIRAL_AND_ANTIVIRAL	0	0
90321	2	2	0	0	0	UNSPECIFIED	0	0
158800	1	1	0	0	0	UNSPECIFIED	0	0
307	4	1	3	1	2	PROVIRAL_AND_ANTIVIRAL	0.333333333	1
92346	1	1	0	0	0	UNSPECIFIED	0	0
5438	3	2	1	1	0	ANTIVIRAL	-1	1
55125	3	2	1	0	1	PROVIRAL	1	1
22974	3	0	3	1	2	PROVIRAL_AND_ANTIVIRAL	0.333333333	1
160418	3	1	2	2	0	ANTIVIRAL	-1	2
29106	0	0	0	0	0	UNSPECIFIED	0	0
525	0	0	0	0	0	UNSPECIFIED	0	0
91947	1	0	1	1	0	ANTIVIRAL	-1	1
54925	0	0	0	0	0	UNSPECIFIED	0	0
10736	1	0	1	1	0	ANTIVIRAL	-1	1
10110	3	2	1	0	1	PROVIRAL	1	1
8987	5	3	2	1	1	PROVIRAL_AND_ANTIVIRAL	0	0
285600	0	0	0	0	0	UNSPECIFIED	0	0
476	0	0	0	0	0	UNSPECIFIED	0	0
163882	2	2	0	0	0	UNSPECIFIED	0	0
1737	3	2	1	1	0	ANTIVIRAL	-1	1
255877	0	0	0	0	0	UNSPECIFIED	0	0
5015	1	0	1	1	0	ANTIVIRAL	-1	1
6939	0	0	0	0	0	UNSPECIFIED	0	0
142686	0	0	0	0	0	UNSPECIFIED	0	0
57804	2	0	2	1	1	PROVIRAL_AND_ANTIVIRAL	0	0
130399	4	2	2	1	1	PROVIRAL_AND_ANTIVIRAL	0	0
100127980	0	0	0	0	0	UNSPECIFIED	0	0
23352	3	2	1	0	1	PROVIRAL	1	1
151516	1	1	0	0	0	UNSPECIFIED	0	0
84292	1	1	0	0	0	UNSPECIFIED	0	0
2628	4	1	3	0	3	PROVIRAL	1	3
7726	1	1	0	0	0	UNSPECIFIED	0	0
619207	0	0	0	0	0	UNSPECIFIED	0	0
167227	2	1	1	1	0	ANTIVIRAL	-1	1
23038	1	1	0	0	0	UNSPECIFIED	0	0
64799	1	1	0	0	0	UNSPECIFIED	0	0
84920	0	0	0	0	0	UNSPECIFIED	0	0
55002	4	2	2	1	1	PROVIRAL_AND_ANTIVIRAL	0	0
3992	2	0	2	0	2	PROVIRAL	1	2
6624	4	2	2	0	2	PROVIRAL	1	2
27069	1	1	0	0	0	UNSPECIFIED	0	0
26275	1	0	1	0	1	PROVIRAL	1	1
1820	1	0	1	0	1	PROVIRAL	1	1
84154	4	3	1	1	0	ANTIVIRAL	-1	1
29919	1	0	1	1	0	ANTIVIRAL	-1	1
4714	0	0	0	0	0	UNSPECIFIED	0	0
39	1	0	1	0	1	PROVIRAL	1	1
23479	0	0	0	0	0	UNSPECIFIED	0	0
23636	0	0	0	0	0	UNSPECIFIED	0	0
156	0	0	0	0	0	UNSPECIFIED	0	0
10916	4	2	2	2	0	ANTIVIRAL	-1	2
9255	1	1	0	0	0	UNSPECIFIED	0	0
114991	5	2	3	1	2	PROVIRAL_AND_ANTIVIRAL	0.333333333	1
51322	3	3	0	0	0	UNSPECIFIED	0	0
1889	1	0	1	0	1	PROVIRAL	1	1
55571	1	0	1	0	1	PROVIRAL	1	1
7348	1	1	0	0	0	UNSPECIFIED	0	0
2976	2	2	0	0	0	UNSPECIFIED	0	0
6132	0	0	0	0	0	UNSPECIFIED	0	0
164656	1	1	0	0	0	UNSPECIFIED	0	0
57226	1	1	0	0	0	UNSPECIFIED	0	0
283375	4	2	2	1	1	PROVIRAL_AND_ANTIVIRAL	0	0
81844	2	0	2	1	1	PROVIRAL_AND_ANTIVIRAL	0	0
25874	1	0	1	0	1	PROVIRAL	1	1
255631	0	0	0	0	0	UNSPECIFIED	0	0
8499	0	0	0	0	0	UNSPECIFIED	0	0
90075	1	0	1	1	0	ANTIVIRAL	-1	1
6813	1	1	0	0	0	UNSPECIFIED	0	0
5931	2	0	2	2	0	ANTIVIRAL	-1	2
399818	3	1	2	0	2	PROVIRAL	1	2
388722	4	2	2	0	2	PROVIRAL	1	2
144453	0	0	0	0	0	UNSPECIFIED	0	0
23051	1	1	0	0	0	UNSPECIFIED	0	0
8817	1	0	1	1	0	ANTIVIRAL	-1	1
5537	0	0	0	0	0	UNSPECIFIED	0	0
29072	3	3	0	0	0	UNSPECIFIED	0	0
64219	2	1	1	1	0	ANTIVIRAL	-1	1
53616	0	0	0	0	0	UNSPECIFIED	0	0
56924	2	1	1	1	0	ANTIVIRAL	-1	1
29902	4	1	3	2	1	PROVIRAL_AND_ANTIVIRAL	-0.333333333	1
3449	0	0	0	0	0	UNSPECIFIED	0	0
84701	0	0	0	0	0	UNSPECIFIED	0	0
9439	2	1	1	0	1	PROVIRAL	1	1
2036	2	0	2	2	0	ANTIVIRAL	-1	2
1654	2	2	0	0	0	UNSPECIFIED	0	0
54828	2	0	2	0	2	PROVIRAL	1	2
6843	0	0	0	0	0	UNSPECIFIED	0	0
645676	1	0	1	0	1	PROVIRAL	1	1
91687	3	3	0	0	0	UNSPECIFIED	0	0
91368	1	1	0	0	0	UNSPECIFIED	0	0
285331	4	3	1	1	0	ANTIVIRAL	-1	1
357	2	0	2	1	1	PROVIRAL_AND_ANTIVIRAL	0	0
3749	1	0	1	1	0	ANTIVIRAL	-1	1
10954	2	1	1	0	1	PROVIRAL	1	1
389792	2	0	2	0	2	PROVIRAL	1	2
8851	1	0	1	1	0	ANTIVIRAL	-1	1
55239	1	0	1	0	1	PROVIRAL	1	1
9728	3	2	1	1	0	ANTIVIRAL	-1	1
147183	0	0	0	0	0	UNSPECIFIED	0	0
83479	2	2	0	0	0	UNSPECIFIED	0	0
10615	4	1	3	0	3	PROVIRAL	1	3
22847	4	3	1	1	0	ANTIVIRAL	-1	1
3836	2	2	0	0	0	UNSPECIFIED	0	0
89846	1	0	1	1	0	ANTIVIRAL	-1	1
128178	0	0	0	0	0	UNSPECIFIED	0	0
6590	2	0	2	2	0	ANTIVIRAL	-1	2
2961	1	0	1	1	0	ANTIVIRAL	-1	1
23623	2	2	0	0	0	UNSPECIFIED	0	0
4495	4	0	4	2	2	PROVIRAL_AND_ANTIVIRAL	0	0
153642	0	0	0	0	0	UNSPECIFIED	0	0
9424	0	0	0	0	0	UNSPECIFIED	0	0
4033	2	0	2	0	2	PROVIRAL	1	2
219541	1	0	1	0	1	PROVIRAL	1	1
54840	1	0	1	1	0	ANTIVIRAL	-1	1
5454	1	0	1	1	0	ANTIVIRAL	-1	1
190	2	1	1	1	0	ANTIVIRAL	-1	1
122402	0	0	0	0	0	UNSPECIFIED	0	0
54465	3	2	1	1	0	ANTIVIRAL	-1	1
200942	2	1	1	0	1	PROVIRAL	1	1
440307	0	0	0	0	0	UNSPECIFIED	0	0
64782	2	1	1	1	0	ANTIVIRAL	-1	1
27031	4	3	1	1	0	ANTIVIRAL	-1	1
3958	4	0	4	2	2	PROVIRAL_AND_ANTIVIRAL	0	0
10144	1	0	1	1	0	ANTIVIRAL	-1	1
51101	0	0	0	0	0	UNSPECIFIED	0	0
23085	0	0	0	0	0	UNSPECIFIED	0	0
3615	1	1	0	0	0	UNSPECIFIED	0	0
1650	3	2	1	0	1	PROVIRAL	1	1
167681	4	2	2	2	0	ANTIVIRAL	-1	2
284325	1	0	1	1	0	ANTIVIRAL	-1	1
9314	5	2	3	2	1	PROVIRAL_AND_ANTIVIRAL	-0.333333333	1
124454	2	1	1	1	0	ANTIVIRAL	-1	1
7750	3	3	0	0	0	UNSPECIFIED	0	0
1793	0	0	0	0	0	UNSPECIFIED	0	0
162427	1	1	0	0	0	UNSPECIFIED	0	0
2626	1	1	0	0	0	UNSPECIFIED	0	0
64788	2	1	1	0	1	PROVIRAL	1	1
10765	5	3	2	2	0	ANTIVIRAL	-1	2
64282	2	2	0	0	0	UNSPECIFIED	0	0
65989	1	1	0	0	0	UNSPECIFIED	0	0
2165	2	0	2	0	2	PROVIRAL	1	2
3730	1	1	0	0	0	UNSPECIFIED	0	0
163255	0	0	0	0	0	UNSPECIFIED	0	0
4038	2	1	1	1	0	ANTIVIRAL	-1	1
133396	0	0	0	0	0	UNSPECIFIED	0	0
51616	1	0	1	1	0	ANTIVIRAL	-1	1
51594	0	0	0	0	0	UNSPECIFIED	0	0
6510	1	0	1	1	0	ANTIVIRAL	-1	1
5927	3	3	0	0	0	UNSPECIFIED	0	0
9935	4	1	3	1	2	PROVIRAL_AND_ANTIVIRAL	0.333333333	1
10652	1	0	1	1	0	ANTIVIRAL	-1	1
10667	0	0	0	0	0	UNSPECIFIED	0	0
84168	1	0	1	1	0	ANTIVIRAL	-1	1
55602	3	3	0	0	0	UNSPECIFIED	0	0
55191	2	2	0	0	0	UNSPECIFIED	0	0
10911	0	0	0	0	0	UNSPECIFIED	0	0
80117	2	1	1	1	0	ANTIVIRAL	-1	1
84727	2	1	1	0	1	PROVIRAL	1	1
26092	2	2	0	0	0	UNSPECIFIED	0	0
65005	1	0	1	1	0	ANTIVIRAL	-1	1
3600	3	3	0	0	0	UNSPECIFIED	0	0
65266	2	1	1	0	1	PROVIRAL	1	1
10475	1	0	1	1	0	ANTIVIRAL	-1	1
9510	3	1	2	2	0	ANTIVIRAL	-1	2
170482	0	0	0	0	0	UNSPECIFIED	0	0
7381	0	0	0	0	0	UNSPECIFIED	0	0
11156	1	0	1	0	1	PROVIRAL	1	1
60682	1	1	0	0	0	UNSPECIFIED	0	0
2979	0	0	0	0	0	UNSPECIFIED	0	0
92715	0	0	0	0	0	UNSPECIFIED	0	0
1027	4	2	2	0	2	PROVIRAL	1	2
7106	3	1	2	0	2	PROVIRAL	1	2
1302	1	1	0	0	0	UNSPECIFIED	0	0
150223	2	1	1	1	0	ANTIVIRAL	-1	1
51332	1	0	1	0	1	PROVIRAL	1	1
7306	1	1	0	0	0	UNSPECIFIED	0	0
4928	0	0	0	0	0	UNSPECIFIED	0	0
29887	0	0	0	0	0	UNSPECIFIED	0	0
23321	7	3	4	2	2	PROVIRAL_AND_ANTIVIRAL	0	0
6217	0	0	0	0	0	UNSPECIFIED	0	0
23520	0	0	0	0	0	UNSPECIFIED	0	0
2067	3	3	0	0	0	UNSPECIFIED	0	0
2773	2	2	0	0	0	UNSPECIFIED	0	0
26973	3	2	1	1	0	ANTIVIRAL	-1	1
2267	4	0	4	1	3	PROVIRAL_AND_ANTIVIRAL	0.5	2
114826	1	0	1	1	0	ANTIVIRAL	-1	1
23199	2	1	1	0	1	PROVIRAL	1	1
84836	5	2	3	0	3	PROVIRAL	1	3
1418	0	0	0	0	0	UNSPECIFIED	0	0
200933	2	1	1	1	0	ANTIVIRAL	-1	1
8501	3	1	2	0	2	PROVIRAL	1	2
27350	2	1	1	1	0	ANTIVIRAL	-1	1
292	1	0	1	1	0	ANTIVIRAL	-1	1
5433	2	0	2	1	1	PROVIRAL_AND_ANTIVIRAL	0	0
4682	2	0	2	2	0	ANTIVIRAL	-1	2
80256	0	0	0	0	0	UNSPECIFIED	0	0
1774	2	1	1	1	0	ANTIVIRAL	-1	1
79139	1	0	1	1	0	ANTIVIRAL	-1	1
3032	0	0	0	0	0	UNSPECIFIED	0	0
284309	4	2	2	0	2	PROVIRAL	1	2
8045	1	1	0	0	0	UNSPECIFIED	0	0
63931	3	2	1	0	1	PROVIRAL	1	1
23338	1	0	1	0	1	PROVIRAL	1	1
9706	1	0	1	1	0	ANTIVIRAL	-1	1
325	0	0	0	0	0	UNSPECIFIED	0	0
55646	1	0	1	0	1	PROVIRAL	1	1
51191	2	1	1	1	0	ANTIVIRAL	-1	1
115330	0	0	0	0	0	UNSPECIFIED	0	0
56998	4	3	1	0	1	PROVIRAL	1	1
5912	1	0	1	1	0	ANTIVIRAL	-1	1
9920	1	0	1	1	0	ANTIVIRAL	-1	1
286042	0	0	0	0	0	UNSPECIFIED	0	0
55295	1	0	1	1	0	ANTIVIRAL	-1	1
57007	3	2	1	1	0	ANTIVIRAL	-1	1
64771	1	1	0	0	0	UNSPECIFIED	0	0
1548	1	1	0	0	0	UNSPECIFIED	0	0
57717	3	0	3	1	2	PROVIRAL_AND_ANTIVIRAL	0.333333333	1
57622	3	2	1	1	0	ANTIVIRAL	-1	1
54821	1	0	1	1	0	ANTIVIRAL	-1	1
9965	3	0	3	2	1	PROVIRAL_AND_ANTIVIRAL	-0.333333333	1
2788	2	2	0	0	0	UNSPECIFIED	0	0
10426	1	1	0	0	0	UNSPECIFIED	0	0
126549	2	0	2	1	1	PROVIRAL_AND_ANTIVIRAL	0	0
132160	1	1	0	0	0	UNSPECIFIED	0	0
813	2	1	1	0	1	PROVIRAL	1	1
729926	1	1	0	0	0	UNSPECIFIED	0	0
26585	0	0	0	0	0	UNSPECIFIED	0	0
51727	2	1	1	0	1	PROVIRAL	1	1
2949	2	2	0	0	0	UNSPECIFIED	0	0
85007	1	0	1	1	0	ANTIVIRAL	-1	1
51024	2	2	0	0	0	UNSPECIFIED	0	0
55017	0	0	0	0	0	UNSPECIFIED	0	0
8568	2	1	1	1	0	ANTIVIRAL	-1	1
6262	0	0	0	0	0	UNSPECIFIED	0	0
54606	1	1	0	0	0	UNSPECIFIED	0	0
286148	3	3	0	0	0	UNSPECIFIED	0	0
80213	1	0	1	1	0	ANTIVIRAL	-1	1
116842	2	0	2	0	2	PROVIRAL	1	2
55038	4	2	2	1	1	PROVIRAL_AND_ANTIVIRAL	0	0
133482	0	0	0	0	0	UNSPECIFIED	0	0
54464	4	3	1	1	0	ANTIVIRAL	-1	1
55689	0	0	0	0	0	UNSPECIFIED	0	0
3209	4	0	4	3	1	PROVIRAL_AND_ANTIVIRAL	-0.5	2
23550	1	1	0	0	0	UNSPECIFIED	0	0
284996	0	0	0	0	0	UNSPECIFIED	0	0
22861	1	0	1	0	1	PROVIRAL	1	1
2120	1	0	1	0	1	PROVIRAL	1	1
5775	4	3	1	1	0	ANTIVIRAL	-1	1
259217	1	0	1	1	0	ANTIVIRAL	-1	1
5530	4	2	2	2	0	ANTIVIRAL	-1	2
8451	0	0	0	0	0	UNSPECIFIED	0	0
10328	0	0	0	0	0	UNSPECIFIED	0	0
1514	1	0	1	1	0	ANTIVIRAL	-1	1
5357	2	1	1	1	0	ANTIVIRAL	-1	1
151647	2	0	2	0	2	PROVIRAL	1	2
642394	0	0	0	0	0	UNSPECIFIED	0	0
144423	3	2	1	1	0	ANTIVIRAL	-1	1
201292	2	0	2	1	1	PROVIRAL_AND_ANTIVIRAL	0	0
25894	1	0	1	1	0	ANTIVIRAL	-1	1
84332	1	0	1	1	0	ANTIVIRAL	-1	1
89822	1	1	0	0	0	UNSPECIFIED	0	0
11063	0	0	0	0	0	UNSPECIFIED	0	0
51710	5	3	2	0	2	PROVIRAL	1	2
5161	1	1	0	0	0	UNSPECIFIED	0	0
8192	3	2	1	1	0	ANTIVIRAL	-1	1
3768	1	0	1	1	0	ANTIVIRAL	-1	1
2720	2	0	2	1	1	PROVIRAL_AND_ANTIVIRAL	0	0
151121	0	0	0	0	0	UNSPECIFIED	0	0
80012	3	3	0	0	0	UNSPECIFIED	0	0
9480	2	1	1	0	1	PROVIRAL	1	1
10607	2	1	1	1	0	ANTIVIRAL	-1	1
51079	3	2	1	0	1	PROVIRAL	1	1
55157	2	1	1	1	0	ANTIVIRAL	-1	1
285550	4	2	2	0	2	PROVIRAL	1	2
619208	3	1	2	1	1	PROVIRAL_AND_ANTIVIRAL	0	0
10276	0	0	0	0	0	UNSPECIFIED	0	0
81697	0	0	0	0	0	UNSPECIFIED	0	0
1272	1	1	0	0	0	UNSPECIFIED	0	0
56947	0	0	0	0	0	UNSPECIFIED	0	0
57473	2	0	2	2	0	ANTIVIRAL	-1	2
6431	2	1	1	0	1	PROVIRAL	1	1
55244	3	1	2	0	2	PROVIRAL	1	2
55788	5	3	2	1	1	PROVIRAL_AND_ANTIVIRAL	0	0
50619	2	2	0	0	0	UNSPECIFIED	0	0
79002	2	2	0	0	0	UNSPECIFIED	0	0
51684	2	2	0	0	0	UNSPECIFIED	0	0
7336	2	2	0	0	0	UNSPECIFIED	0	0
8925	1	1	0	0	0	UNSPECIFIED	0	0
374443	2	2	0	0	0	UNSPECIFIED	0	0
4087	2	2	0	0	0	UNSPECIFIED	0	0
538	2	0	2	2	0	ANTIVIRAL	-1	2
5571	0	0	0	0	0	UNSPECIFIED	0	0
11024	0	0	0	0	0	UNSPECIFIED	0	0
9901	3	0	3	1	2	PROVIRAL_AND_ANTIVIRAL	0.333333333	1
135112	4	2	2	1	1	PROVIRAL_AND_ANTIVIRAL	0	0
79009	4	3	1	1	0	ANTIVIRAL	-1	1
56964	2	2	0	0	0	UNSPECIFIED	0	0
132141	0	0	0	0	0	UNSPECIFIED	0	0
1287	0	0	0	0	0	UNSPECIFIED	0	0
9266	0	0	0	0	0	UNSPECIFIED	0	0
10313	0	0	0	0	0	UNSPECIFIED	0	0
4853	1	0	1	1	0	ANTIVIRAL	-1	1
90313	3	1	2	0	2	PROVIRAL	1	2
6495	1	0	1	1	0	ANTIVIRAL	-1	1
79746	3	1	2	0	2	PROVIRAL	1	2
55153	4	3	1	1	0	ANTIVIRAL	-1	1
57511	3	1	2	2	0	ANTIVIRAL	-1	2
23092	0	0	0	0	0	UNSPECIFIED	0	0
64393	1	0	1	1	0	ANTIVIRAL	-1	1
617	3	1	2	1	1	PROVIRAL_AND_ANTIVIRAL	0	0
6156	0	0	0	0	0	UNSPECIFIED	0	0
9725	4	2	2	0	2	PROVIRAL	1	2
79712	0	0	0	0	0	UNSPECIFIED	0	0
10573	3	2	1	1	0	ANTIVIRAL	-1	1
8842	5	1	4	3	1	PROVIRAL_AND_ANTIVIRAL	-0.5	2
1384	2	1	1	0	1	PROVIRAL	1	1
2052	4	2	2	0	2	PROVIRAL	1	2
2543	0	0	0	0	0	UNSPECIFIED	0	0
57209	2	1	1	0	1	PROVIRAL	1	1
374986	1	1	0	0	0	UNSPECIFIED	0	0
3760	0	0	0	0	0	UNSPECIFIED	0	0
6830	0	0	0	0	0	UNSPECIFIED	0	0
25929	2	0	2	1	1	PROVIRAL_AND_ANTIVIRAL	0	0
8013	0	0	0	0	0	UNSPECIFIED	0	0
114984	1	1	0	0	0	UNSPECIFIED	0	0
55924	0	0	0	0	0	UNSPECIFIED	0	0
223082	3	1	2	2	0	ANTIVIRAL	-1	2
64342	1	0	1	1	0	ANTIVIRAL	-1	1
91782	0	0	0	0	0	UNSPECIFIED	0	0
93058	0	0	0	0	0	UNSPECIFIED	0	0
55282	1	1	0	0	0	UNSPECIFIED	0	0
57670	1	0	1	1	0	ANTIVIRAL	-1	1
23046	1	0	1	0	1	PROVIRAL	1	1
54859	1	1	0	0	0	UNSPECIFIED	0	0
1612	2	0	2	0	2	PROVIRAL	1	2
387914	1	0	1	1	0	ANTIVIRAL	-1	1
9886	4	3	1	1	0	ANTIVIRAL	-1	1
28984	3	1	2	2	0	ANTIVIRAL	-1	2
8666	1	1	0	0	0	UNSPECIFIED	0	0
54757	4	2	2	0	2	PROVIRAL	1	2
9221	1	0	1	1	0	ANTIVIRAL	-1	1
7276	4	2	2	1	1	PROVIRAL_AND_ANTIVIRAL	0	0
91179	0	0	0	0	0	UNSPECIFIED	0	0
342538	0	0	0	0	0	UNSPECIFIED	0	0
55435	5	3	2	2	0	ANTIVIRAL	-1	2
29765	0	0	0	0	0	UNSPECIFIED	0	0
25813	2	1	1	1	0	ANTIVIRAL	-1	1
5116	0	0	0	0	0	UNSPECIFIED	0	0
90007	1	0	1	0	1	PROVIRAL	1	1
27106	1	0	1	1	0	ANTIVIRAL	-1	1
6416	2	2	0	0	0	UNSPECIFIED	0	0
54850	0	0	0	0	0	UNSPECIFIED	0	0
4208	1	0	1	0	1	PROVIRAL	1	1
5586	4	3	1	1	0	ANTIVIRAL	-1	1
64081	1	0	1	1	0	ANTIVIRAL	-1	1
4763	1	1	0	0	0	UNSPECIFIED	0	0
196394	0	0	0	0	0	UNSPECIFIED	0	0
65082	1	0	1	1	0	ANTIVIRAL	-1	1
9446	2	1	1	0	1	PROVIRAL	1	1
29998	0	0	0	0	0	UNSPECIFIED	0	0
54344	3	1	2	0	2	PROVIRAL	1	2
27235	0	0	0	0	0	UNSPECIFIED	0	0
151556	1	0	1	1	0	ANTIVIRAL	-1	1
64359	4	1	3	3	0	ANTIVIRAL	-1	3
9612	2	2	0	0	0	UNSPECIFIED	0	0
100133116	1	0	1	0	1	PROVIRAL	1	1
51667	2	1	1	1	0	ANTIVIRAL	-1	1
653319	0	0	0	0	0	UNSPECIFIED	0	0
7520	2	1	1	0	1	PROVIRAL	1	1
7704	4	1	3	1	2	PROVIRAL_AND_ANTIVIRAL	0.333333333	1
113451	1	1	0	0	0	UNSPECIFIED	0	0
57192	0	0	0	0	0	UNSPECIFIED	0	0
1238	0	0	0	0	0	UNSPECIFIED	0	0
5376	1	0	1	0	1	PROVIRAL	1	1
283159	0	0	0	0	0	UNSPECIFIED	0	0
55616	3	1	2	0	2	PROVIRAL	1	2
4283	0	0	0	0	0	UNSPECIFIED	0	0
3798	0	0	0	0	0	UNSPECIFIED	0	0
9871	2	0	2	1	1	PROVIRAL_AND_ANTIVIRAL	0	0
9397	5	3	2	2	0	ANTIVIRAL	-1	2
7016	1	1	0	0	0	UNSPECIFIED	0	0
4902	2	1	1	0	1	PROVIRAL	1	1
25864	3	3	0	0	0	UNSPECIFIED	0	0
9627	2	0	2	0	2	PROVIRAL	1	2
114780	1	1	0	0	0	UNSPECIFIED	0	0
28954	1	1	0	0	0	UNSPECIFIED	0	0
8417	4	2	2	1	1	PROVIRAL_AND_ANTIVIRAL	0	0
51088	4	2	2	1	1	PROVIRAL_AND_ANTIVIRAL	0	0
283635	4	3	1	1	0	ANTIVIRAL	-1	1
134492	2	1	1	1	0	ANTIVIRAL	-1	1
84270	3	1	2	2	0	ANTIVIRAL	-1	2
9024	0	0	0	0	0	UNSPECIFIED	0	0
7046	2	2	0	0	0	UNSPECIFIED	0	0
399726	1	1	0	0	0	UNSPECIFIED	0	0
84310	2	2	0	0	0	UNSPECIFIED	0	0
92291	2	2	0	0	0	UNSPECIFIED	0	0
55000	2	2	0	0	0	UNSPECIFIED	0	0
51400	0	0	0	0	0	UNSPECIFIED	0	0
5500	2	2	0	0	0	UNSPECIFIED	0	0
339456	4	3	1	0	1	PROVIRAL	1	1
55585	0	0	0	0	0	UNSPECIFIED	0	0
6277	4	0	4	3	1	PROVIRAL_AND_ANTIVIRAL	-0.5	2
4053	1	1	0	0	0	UNSPECIFIED	0	0
60496	3	2	1	1	0	ANTIVIRAL	-1	1
140775	0	0	0	0	0	UNSPECIFIED	0	0
256364	1	1	0	0	0	UNSPECIFIED	0	0
388795	1	0	1	0	1	PROVIRAL	1	1
139341	3	1	2	2	0	ANTIVIRAL	-1	2
259230	4	2	2	1	1	PROVIRAL_AND_ANTIVIRAL	0	0
55831	0	0	0	0	0	UNSPECIFIED	0	0
7091	2	1	1	1	0	ANTIVIRAL	-1	1
406	2	2	0	0	0	UNSPECIFIED	0	0
3149	1	0	1	1	0	ANTIVIRAL	-1	1
79802	0	0	0	0	0	UNSPECIFIED	0	0
127247	0	0	0	0	0	UNSPECIFIED	0	0
3092	1	0	1	1	0	ANTIVIRAL	-1	1
7227	1	0	1	1	0	ANTIVIRAL	-1	1
1317	0	0	0	0	0	UNSPECIFIED	0	0
2803	4	3	1	0	1	PROVIRAL	1	1
5601	1	1	0	0	0	UNSPECIFIED	0	0
10486	4	3	1	1	0	ANTIVIRAL	-1	1
8681	1	1	0	0	0	UNSPECIFIED	0	0
8632	0	0	0	0	0	UNSPECIFIED	0	0
3948	2	1	1	1	0	ANTIVIRAL	-1	1
79982	3	3	0	0	0	UNSPECIFIED	0	0
23613	2	0	2	1	1	PROVIRAL_AND_ANTIVIRAL	0	0
29066	3	3	0	0	0	UNSPECIFIED	0	0
5327	1	0	1	1	0	ANTIVIRAL	-1	1
84057	4	1	3	2	1	PROVIRAL_AND_ANTIVIRAL	-0.333333333	1
112885	0	0	0	0	0	UNSPECIFIED	0	0
144097	2	2	0	0	0	UNSPECIFIED	0	0
23643	0	0	0	0	0	UNSPECIFIED	0	0
2686	1	0	1	1	0	ANTIVIRAL	-1	1
23780	0	0	0	0	0	UNSPECIFIED	0	0
55127	4	1	3	1	2	PROVIRAL_AND_ANTIVIRAL	0.333333333	1
254427	4	2	2	1	1	PROVIRAL_AND_ANTIVIRAL	0	0
83606	1	1	0	0	0	UNSPECIFIED	0	0
2994	0	0	0	0	0	UNSPECIFIED	0	0
5188	1	1	0	0	0	UNSPECIFIED	0	0
11194	0	0	0	0	0	UNSPECIFIED	0	0
164781	0	0	0	0	0	UNSPECIFIED	0	0
553115	2	1	1	1	0	ANTIVIRAL	-1	1
10994	2	1	1	0	1	PROVIRAL	1	1
100131455	0	0	0	0	0	UNSPECIFIED	0	0
79154	5	1	4	3	1	PROVIRAL_AND_ANTIVIRAL	-0.5	2
2919	5	1	4	1	3	PROVIRAL_AND_ANTIVIRAL	0.5	2
10112	3	2	1	0	1	PROVIRAL	1	1
23216	0	0	0	0	0	UNSPECIFIED	0	0
79847	5	2	3	0	3	PROVIRAL	1	3
1759	3	2	1	1	0	ANTIVIRAL	-1	1
55728	0	0	0	0	0	UNSPECIFIED	0	0
6555	0	0	0	0	0	UNSPECIFIED	0	0
80824	3	2	1	0	1	PROVIRAL	1	1
11126	1	1	0	0	0	UNSPECIFIED	0	0
2530	3	0	3	3	0	ANTIVIRAL	-1	3
27201	1	1	0	0	0	UNSPECIFIED	0	0
51259	0	0	0	0	0	UNSPECIFIED	0	0
401474	0	0	0	0	0	UNSPECIFIED	0	0
2312	0	0	0	0	0	UNSPECIFIED	0	0
51015	0	0	0	0	0	UNSPECIFIED	0	0
79159	2	1	1	1	0	ANTIVIRAL	-1	1
79817	3	2	1	1	0	ANTIVIRAL	-1	1
587	3	2	1	0	1	PROVIRAL	1	1
49854	4	3	1	1	0	ANTIVIRAL	-1	1
375287	0	0	0	0	0	UNSPECIFIED	0	0
54778	2	2	0	0	0	UNSPECIFIED	0	0
10520	5	3	2	0	2	PROVIRAL	1	2
440122	4	3	1	1	0	ANTIVIRAL	-1	1
58487	4	3	1	1	0	ANTIVIRAL	-1	1
200424	1	1	0	0	0	UNSPECIFIED	0	0
51693	4	2	2	0	2	PROVIRAL	1	2
66008	4	2	2	1	1	PROVIRAL_AND_ANTIVIRAL	0	0
338872	0	0	0	0	0	UNSPECIFIED	0	0
25960	1	0	1	1	0	ANTIVIRAL	-1	1
310	1	1	0	0	0	UNSPECIFIED	0	0
51438	0	0	0	0	0	UNSPECIFIED	0	0
9091	0	0	0	0	0	UNSPECIFIED	0	0
375387	1	1	0	0	0	UNSPECIFIED	0	0
2934	6	3	3	0	3	PROVIRAL	1	3
90411	1	1	0	0	0	UNSPECIFIED	0	0
80335	0	0	0	0	0	UNSPECIFIED	0	0
84456	2	1	1	1	0	ANTIVIRAL	-1	1
283446	0	0	0	0	0	UNSPECIFIED	0	0
32	1	1	0	0	0	UNSPECIFIED	0	0
6815	0	0	0	0	0	UNSPECIFIED	0	0
4313	0	0	0	0	0	UNSPECIFIED	0	0
8241	1	1	0	0	0	UNSPECIFIED	0	0
79944	0	0	0	0	0	UNSPECIFIED	0	0
152110	0	0	0	0	0	UNSPECIFIED	0	0
283927	2	0	2	0	2	PROVIRAL	1	2
4242	0	0	0	0	0	UNSPECIFIED	0	0
8745	2	1	1	1	0	ANTIVIRAL	-1	1
1954	1	1	0	0	0	UNSPECIFIED	0	0
55504	2	2	0	0	0	UNSPECIFIED	0	0
153090	0	0	0	0	0	UNSPECIFIED	0	0
7855	4	2	2	1	1	PROVIRAL_AND_ANTIVIRAL	0	0
10592	3	1	2	1	1	PROVIRAL_AND_ANTIVIRAL	0	0
3239	1	0	1	1	0	ANTIVIRAL	-1	1
9950	2	2	0	0	0	UNSPECIFIED	0	0
23029	4	3	1	0	1	PROVIRAL	1	1
100128782	0	0	0	0	0	UNSPECIFIED	0	0
3570	2	0	2	0	2	PROVIRAL	1	2
84236	0	0	0	0	0	UNSPECIFIED	0	0
220323	3	3	0	0	0	UNSPECIFIED	0	0
11273	0	0	0	0	0	UNSPECIFIED	0	0
80019	1	1	0	0	0	UNSPECIFIED	0	0
28648	0	0	0	0	0	UNSPECIFIED	0	0
84904	3	1	2	2	0	ANTIVIRAL	-1	2
84942	1	0	1	1	0	ANTIVIRAL	-1	1
10184	4	2	2	1	1	PROVIRAL_AND_ANTIVIRAL	0	0
150142	1	1	0	0	0	UNSPECIFIED	0	0
10926	3	2	1	0	1	PROVIRAL	1	1
10633	0	0	0	0	0	UNSPECIFIED	0	0
6311	1	1	0	0	0	UNSPECIFIED	0	0
6675	4	2	2	0	2	PROVIRAL	1	2
64333	0	0	0	0	0	UNSPECIFIED	0	0
993	1	0	1	0	1	PROVIRAL	1	1
23304	4	3	1	1	0	ANTIVIRAL	-1	1
163933	3	2	1	0	1	PROVIRAL	1	1
26960	5	3	2	1	1	PROVIRAL_AND_ANTIVIRAL	0	0
51650	1	0	1	0	1	PROVIRAL	1	1
27179	0	0	0	0	0	UNSPECIFIED	0	0
57786	3	3	0	0	0	UNSPECIFIED	0	0
85012	1	0	1	1	0	ANTIVIRAL	-1	1
340591	0	0	0	0	0	UNSPECIFIED	0	0
55971	2	1	1	0	1	PROVIRAL	1	1
113622	1	1	0	0	0	UNSPECIFIED	0	0
831	3	1	2	1	1	PROVIRAL_AND_ANTIVIRAL	0	0
9363	0	0	0	0	0	UNSPECIFIED	0	0
100130797	1	1	0	0	0	UNSPECIFIED	0	0
644186	1	1	0	0	0	UNSPECIFIED	0	0
3783	0	0	0	0	0	UNSPECIFIED	0	0
140462	4	2	2	0	2	PROVIRAL	1	2
5515	2	2	0	0	0	UNSPECIFIED	0	0
7456	3	0	3	2	1	PROVIRAL_AND_ANTIVIRAL	-0.333333333	1
3918	1	0	1	1	0	ANTIVIRAL	-1	1
1155	4	2	2	2	0	ANTIVIRAL	-1	2
6386	2	0	2	1	1	PROVIRAL_AND_ANTIVIRAL	0	0
100131096	0	0	0	0	0	UNSPECIFIED	0	0
93134	3	3	0	0	0	UNSPECIFIED	0	0
113000	2	1	1	1	0	ANTIVIRAL	-1	1
9236	4	3	1	1	0	ANTIVIRAL	-1	1
359	1	1	0	0	0	UNSPECIFIED	0	0
64115	2	0	2	1	1	PROVIRAL_AND_ANTIVIRAL	0	0
9202	4	3	1	1	0	ANTIVIRAL	-1	1
55325	4	3	1	1	0	ANTIVIRAL	-1	1
23139	1	0	1	0	1	PROVIRAL	1	1
91624	5	3	2	2	0	ANTIVIRAL	-1	2
5987	1	0	1	1	0	ANTIVIRAL	-1	1
7291	1	0	1	1	0	ANTIVIRAL	-1	1
10146	0	0	0	0	0	UNSPECIFIED	0	0
57575	1	0	1	1	0	ANTIVIRAL	-1	1
131474	0	0	0	0	0	UNSPECIFIED	0	0
440	5	3	2	1	1	PROVIRAL_AND_ANTIVIRAL	0	0
1665	2	2	0	0	0	UNSPECIFIED	0	0
9057	3	2	1	1	0	ANTIVIRAL	-1	1
124044	2	0	2	0	2	PROVIRAL	1	2
151195	2	1	1	0	1	PROVIRAL	1	1
9442	2	1	1	1	0	ANTIVIRAL	-1	1
30011	3	2	1	1	0	ANTIVIRAL	-1	1
6521	1	1	0	0	0	UNSPECIFIED	0	0
4012	1	0	1	1	0	ANTIVIRAL	-1	1
54065	0	0	0	0	0	UNSPECIFIED	0	0
7993	4	1	3	3	0	ANTIVIRAL	-1	3
27333	1	0	1	1	0	ANTIVIRAL	-1	1
7441	0	0	0	0	0	UNSPECIFIED	0	0
445341	0	0	0	0	0	UNSPECIFIED	0	0
3081	2	1	1	0	1	PROVIRAL	1	1
5256	1	0	1	1	0	ANTIVIRAL	-1	1
7185	0	0	0	0	0	UNSPECIFIED	0	0
23186	2	1	1	1	0	ANTIVIRAL	-1	1
256764	1	0	1	0	1	PROVIRAL	1	1
8974	2	1	1	1	0	ANTIVIRAL	-1	1
8226	1	0	1	1	0	ANTIVIRAL	-1	1
51513	1	1	0	0	0	UNSPECIFIED	0	0
6525	3	1	2	1	1	PROVIRAL_AND_ANTIVIRAL	0	0
1992	4	2	2	0	2	PROVIRAL	1	2
4838	3	1	2	0	2	PROVIRAL	1	2
80198	1	0	1	1	0	ANTIVIRAL	-1	1
9563	2	1	1	0	1	PROVIRAL	1	1
81577	4	2	2	1	1	PROVIRAL_AND_ANTIVIRAL	0	0
10067	2	1	1	0	1	PROVIRAL	1	1
57824	0	0	0	0	0	UNSPECIFIED	0	0
79609	3	3	0	0	0	UNSPECIFIED	0	0
55676	0	0	0	0	0	UNSPECIFIED	0	0
117177	4	3	1	0	1	PROVIRAL	1	1
51106	1	0	1	1	0	ANTIVIRAL	-1	1
64419	1	0	1	0	1	PROVIRAL	1	1
10294	4	2	2	2	0	ANTIVIRAL	-1	2
51161	1	1	0	0	0	UNSPECIFIED	0	0
10555	3	2	1	0	1	PROVIRAL	1	1
83938	2	0	2	1	1	PROVIRAL_AND_ANTIVIRAL	0	0
3483	1	1	0	0	0	UNSPECIFIED	0	0
4542	1	1	0	0	0	UNSPECIFIED	0	0
54893	4	3	1	0	1	PROVIRAL	1	1
7874	0	0	0	0	0	UNSPECIFIED	0	0
337876	3	2	1	1	0	ANTIVIRAL	-1	1
5991	1	1	0	0	0	UNSPECIFIED	0	0
285381	0	0	0	0	0	UNSPECIFIED	0	0
220963	2	0	2	0	2	PROVIRAL	1	2
353149	0	0	0	0	0	UNSPECIFIED	0	0
79892	2	1	1	1	0	ANTIVIRAL	-1	1
666	2	1	1	0	1	PROVIRAL	1	1
166968	3	3	0	0	0	UNSPECIFIED	0	0
5803	0	0	0	0	0	UNSPECIFIED	0	0
154313	0	0	0	0	0	UNSPECIFIED	0	0
9134	2	1	1	1	0	ANTIVIRAL	-1	1
440288	1	0	1	0	1	PROVIRAL	1	1
5635	2	0	2	0	2	PROVIRAL	1	2
10896	0	0	0	0	0	UNSPECIFIED	0	0
729580	3	2	1	1	0	ANTIVIRAL	-1	1
9183	4	2	2	2	0	ANTIVIRAL	-1	2
6397	1	0	1	0	1	PROVIRAL	1	1
7840	4	3	1	1	0	ANTIVIRAL	-1	1
79414	2	2	0	0	0	UNSPECIFIED	0	0
572	2	1	1	1	0	ANTIVIRAL	-1	1
8613	3	2	1	0	1	PROVIRAL	1	1
128864	0	0	0	0	0	UNSPECIFIED	0	0
57708	4	3	1	1	0	ANTIVIRAL	-1	1
344	2	1	1	0	1	PROVIRAL	1	1
213	1	0	1	0	1	PROVIRAL	1	1
1185	3	2	1	0	1	PROVIRAL	1	1
9807	0	0	0	0	0	UNSPECIFIED	0	0
80271	0	0	0	0	0	UNSPECIFIED	0	0
9578	0	0	0	0	0	UNSPECIFIED	0	0
54927	2	1	1	1	0	ANTIVIRAL	-1	1
5814	2	2	0	0	0	UNSPECIFIED	0	0
654342	2	0	2	1	1	PROVIRAL_AND_ANTIVIRAL	0	0
389856	0	0	0	0	0	UNSPECIFIED	0	0
7580	4	1	3	2	1	PROVIRAL_AND_ANTIVIRAL	-0.333333333	1
3636	2	0	2	2	0	ANTIVIRAL	-1	2
23673	2	1	1	1	0	ANTIVIRAL	-1	1
116039	3	1	2	2	0	ANTIVIRAL	-1	2
345895	0	0	0	0	0	UNSPECIFIED	0	0
80218	1	1	0	0	0	UNSPECIFIED	0	0
124751	0	0	0	0	0	UNSPECIFIED	0	0
10347	1	0	1	1	0	ANTIVIRAL	-1	1
150368	2	1	1	0	1	PROVIRAL	1	1
25796	1	1	0	0	0	UNSPECIFIED	0	0
343450	7	3	4	0	4	PROVIRAL	1	4
79054	0	0	0	0	0	UNSPECIFIED	0	0
125111	1	1	0	0	0	UNSPECIFIED	0	0
6341	2	1	1	1	0	ANTIVIRAL	-1	1
5308	3	0	3	3	0	ANTIVIRAL	-1	3
146705	0	0	0	0	0	UNSPECIFIED	0	0
57122	3	2	1	0	1	PROVIRAL	1	1
199800	3	2	1	0	1	PROVIRAL	1	1
221002	1	0	1	1	0	ANTIVIRAL	-1	1
899	3	1	2	1	1	PROVIRAL_AND_ANTIVIRAL	0	0
112817	5	2	3	0	3	PROVIRAL	1	3
4174	4	2	2	1	1	PROVIRAL_AND_ANTIVIRAL	0	0
64940	0	0	0	0	0	UNSPECIFIED	0	0
94097	2	1	1	0	1	PROVIRAL	1	1
91653	1	1	0	0	0	UNSPECIFIED	0	0
54507	1	0	1	0	1	PROVIRAL	1	1
54914	0	0	0	0	0	UNSPECIFIED	0	0
7257	2	1	1	1	0	ANTIVIRAL	-1	1
5711	1	0	1	0	1	PROVIRAL	1	1
7155	3	3	0	0	0	UNSPECIFIED	0	0
23076	1	0	1	1	0	ANTIVIRAL	-1	1
144568	0	0	0	0	0	UNSPECIFIED	0	0
57447	3	1	2	0	2	PROVIRAL	1	2
6296	0	0	0	0	0	UNSPECIFIED	0	0
79639	1	1	0	0	0	UNSPECIFIED	0	0
2342	2	1	1	1	0	ANTIVIRAL	-1	1
2139	1	0	1	1	0	ANTIVIRAL	-1	1
10169	0	0	0	0	0	UNSPECIFIED	0	0
10053	1	0	1	0	1	PROVIRAL	1	1
23396	2	2	0	0	0	UNSPECIFIED	0	0
4121	3	1	2	1	1	PROVIRAL_AND_ANTIVIRAL	0	0
80323	4	3	1	0	1	PROVIRAL	1	1
6634	2	1	1	1	0	ANTIVIRAL	-1	1
6251	0	0	0	0	0	UNSPECIFIED	0	0
5267	4	2	2	1	1	PROVIRAL_AND_ANTIVIRAL	0	0
4947	1	1	0	0	0	UNSPECIFIED	0	0
5338	1	1	0	0	0	UNSPECIFIED	0	0
84293	2	1	1	0	1	PROVIRAL	1	1
91319	1	1	0	0	0	UNSPECIFIED	0	0
29964	3	2	1	1	0	ANTIVIRAL	-1	1
64175	3	2	1	0	1	PROVIRAL	1	1
8763	1	0	1	0	1	PROVIRAL	1	1
56254	0	0	0	0	0	UNSPECIFIED	0	0
84617	1	0	1	0	1	PROVIRAL	1	1
221895	4	1	3	1	2	PROVIRAL_AND_ANTIVIRAL	0.333333333	1
145282	1	1	0	0	0	UNSPECIFIED	0	0
3337	0	0	0	0	0	UNSPECIFIED	0	0
6036	0	0	0	0	0	UNSPECIFIED	0	0
729975	0	0	0	0	0	UNSPECIFIED	0	0
11054	2	2	0	0	0	UNSPECIFIED	0	0
196441	2	2	0	0	0	UNSPECIFIED	0	0
734	3	3	0	0	0	UNSPECIFIED	0	0
10116	0	0	0	0	0	UNSPECIFIED	0	0
2588	3	1	2	0	2	PROVIRAL	1	2
3423	2	0	2	2	0	ANTIVIRAL	-1	2
10618	1	0	1	0	1	PROVIRAL	1	1
6051	3	2	1	0	1	PROVIRAL	1	1
10456	0	0	0	0	0	UNSPECIFIED	0	0
6879	1	1	0	0	0	UNSPECIFIED	0	0
51319	3	2	1	1	0	ANTIVIRAL	-1	1
3021	1	0	1	0	1	PROVIRAL	1	1
6137	0	0	0	0	0	UNSPECIFIED	0	0
1894	3	1	2	1	1	PROVIRAL_AND_ANTIVIRAL	0	0
10739	0	0	0	0	0	UNSPECIFIED	0	0
5616	0	0	0	0	0	UNSPECIFIED	0	0
55066	0	0	0	0	0	UNSPECIFIED	0	0
729810	2	1	1	0	1	PROVIRAL	1	1
11228	0	0	0	0	0	UNSPECIFIED	0	0
26517	1	1	0	0	0	UNSPECIFIED	0	0
5451	2	1	1	0	1	PROVIRAL	1	1
4701	2	2	0	0	0	UNSPECIFIED	0	0
56938	1	1	0	0	0	UNSPECIFIED	0	0
8519	1	0	1	1	0	ANTIVIRAL	-1	1
11243	2	1	1	0	1	PROVIRAL	1	1
55508	1	0	1	0	1	PROVIRAL	1	1
23413	3	1	2	1	1	PROVIRAL_AND_ANTIVIRAL	0	0
80349	0	0	0	0	0	UNSPECIFIED	0	0
80308	3	1	2	0	2	PROVIRAL	1	2
60673	1	1	0	0	0	UNSPECIFIED	0	0
140890	4	3	1	1	0	ANTIVIRAL	-1	1
372	1	1	0	0	0	UNSPECIFIED	0	0
51306	5	3	2	2	0	ANTIVIRAL	-1	2
374868	0	0	0	0	0	UNSPECIFIED	0	0
6903	0	0	0	0	0	UNSPECIFIED	0	0
84706	1	1	0	0	0	UNSPECIFIED	0	0
1465	3	0	3	1	2	PROVIRAL_AND_ANTIVIRAL	0.333333333	1
57653	0	0	0	0	0	UNSPECIFIED	0	0
3628	4	2	2	2	0	ANTIVIRAL	-1	2
10014	0	0	0	0	0	UNSPECIFIED	0	0
140545	1	1	0	0	0	UNSPECIFIED	0	0
7919	2	1	1	0	1	PROVIRAL	1	1
206412	0	0	0	0	0	UNSPECIFIED	0	0
23122	3	3	0	0	0	UNSPECIFIED	0	0
8812	0	0	0	0	0	UNSPECIFIED	0	0
783	0	0	0	0	0	UNSPECIFIED	0	0
59271	0	0	0	0	0	UNSPECIFIED	0	0
1339	0	0	0	0	0	UNSPECIFIED	0	0
23626	0	0	0	0	0	UNSPECIFIED	0	0
346606	2	0	2	1	1	PROVIRAL_AND_ANTIVIRAL	0	0
1875	3	1	2	1	1	PROVIRAL_AND_ANTIVIRAL	0	0
5048	3	3	0	0	0	UNSPECIFIED	0	0
91012	2	0	2	2	0	ANTIVIRAL	-1	2
6785	3	2	1	1	0	ANTIVIRAL	-1	1
23365	1	0	1	1	0	ANTIVIRAL	-1	1
4163	3	0	3	0	3	PROVIRAL	1	3
64222	3	1	2	2	0	ANTIVIRAL	-1	2
79624	3	2	1	1	0	ANTIVIRAL	-1	1
55568	0	0	0	0	0	UNSPECIFIED	0	0
57494	3	2	1	1	0	ANTIVIRAL	-1	1
157570	2	2	0	0	0	UNSPECIFIED	0	0
23165	2	1	1	1	0	ANTIVIRAL	-1	1
55750	1	0	1	1	0	ANTIVIRAL	-1	1
27440	4	2	2	1	1	PROVIRAL_AND_ANTIVIRAL	0	0
2237	1	0	1	0	1	PROVIRAL	1	1
54585	4	3	1	0	1	PROVIRAL	1	1
26272	0	0	0	0	0	UNSPECIFIED	0	0
9495	0	0	0	0	0	UNSPECIFIED	0	0
9352	1	1	0	0	0	UNSPECIFIED	0	0
10949	1	1	0	0	0	UNSPECIFIED	0	0
3107	2	1	1	1	0	ANTIVIRAL	-1	1
10445	2	2	0	0	0	UNSPECIFIED	0	0
4072	5	1	4	2	2	PROVIRAL_AND_ANTIVIRAL	0	0
5650	1	1	0	0	0	UNSPECIFIED	0	0
55907	1	1	0	0	0	UNSPECIFIED	0	0
83743	1	1	0	0	0	UNSPECIFIED	0	0
25843	3	3	0	0	0	UNSPECIFIED	0	0
6446	1	0	1	0	1	PROVIRAL	1	1
8797	3	0	3	2	1	PROVIRAL_AND_ANTIVIRAL	-0.333333333	1
57584	1	1	0	0	0	UNSPECIFIED	0	0
55663	1	1	0	0	0	UNSPECIFIED	0	0
219988	3	2	1	0	1	PROVIRAL	1	1
11092	1	0	1	1	0	ANTIVIRAL	-1	1
8538	2	1	1	1	0	ANTIVIRAL	-1	1
23089	1	0	1	0	1	PROVIRAL	1	1
5297	0	0	0	0	0	UNSPECIFIED	0	0
11171	0	0	0	0	0	UNSPECIFIED	0	0
259285	0	0	0	0	0	UNSPECIFIED	0	0
8891	2	0	2	1	1	PROVIRAL_AND_ANTIVIRAL	0	0
80775	4	2	2	1	1	PROVIRAL_AND_ANTIVIRAL	0	0
25946	3	3	0	0	0	UNSPECIFIED	0	0
79899	1	0	1	1	0	ANTIVIRAL	-1	1
80000	0	0	0	0	0	UNSPECIFIED	0	0
91683	4	3	1	0	1	PROVIRAL	1	1
10983	1	0	1	1	0	ANTIVIRAL	-1	1
2569	3	0	3	1	2	PROVIRAL_AND_ANTIVIRAL	0.333333333	1
55106	5	3	2	1	1	PROVIRAL_AND_ANTIVIRAL	0	0
374973	0	0	0	0	0	UNSPECIFIED	0	0
3651	0	0	0	0	0	UNSPECIFIED	0	0
26156	3	1	2	0	2	PROVIRAL	1	2
5037	2	2	0	0	0	UNSPECIFIED	0	0
8553	4	3	1	1	0	ANTIVIRAL	-1	1
6834	4	3	1	0	1	PROVIRAL	1	1
64852	1	1	0	0	0	UNSPECIFIED	0	0
1369	3	2	1	0	1	PROVIRAL	1	1
6690	2	0	2	0	2	PROVIRAL	1	2
9530	1	0	1	0	1	PROVIRAL	1	1
169044	0	0	0	0	0	UNSPECIFIED	0	0
54468	3	3	0	0	0	UNSPECIFIED	0	0
64754	2	0	2	0	2	PROVIRAL	1	2
2327	1	1	0	0	0	UNSPECIFIED	0	0
51268	3	1	2	0	2	PROVIRAL	1	2
728737	2	2	0	0	0	UNSPECIFIED	0	0
9770	1	0	1	1	0	ANTIVIRAL	-1	1
55075	5	3	2	1	1	PROVIRAL_AND_ANTIVIRAL	0	0
10535	4	2	2	1	1	PROVIRAL_AND_ANTIVIRAL	0	0
79828	2	2	0	0	0	UNSPECIFIED	0	0
55852	3	0	3	0	3	PROVIRAL	1	3
23382	1	0	1	1	0	ANTIVIRAL	-1	1
55559	4	2	2	1	1	PROVIRAL_AND_ANTIVIRAL	0	0
644353	1	0	1	1	0	ANTIVIRAL	-1	1
1740	0	0	0	0	0	UNSPECIFIED	0	0
23767	5	2	3	2	1	PROVIRAL_AND_ANTIVIRAL	-0.333333333	1
79776	1	0	1	1	0	ANTIVIRAL	-1	1
285958	0	0	0	0	0	UNSPECIFIED	0	0
4257	2	1	1	0	1	PROVIRAL	1	1
166979	0	0	0	0	0	UNSPECIFIED	0	0
2048	4	1	3	1	2	PROVIRAL_AND_ANTIVIRAL	0.333333333	1
6619	3	2	1	1	0	ANTIVIRAL	-1	1
80183	3	3	0	0	0	UNSPECIFIED	0	0
55201	1	1	0	0	0	UNSPECIFIED	0	0
55706	1	0	1	1	0	ANTIVIRAL	-1	1
59353	0	0	0	0	0	UNSPECIFIED	0	0
7351	3	2	1	0	1	PROVIRAL	1	1
22878	4	3	1	1	0	ANTIVIRAL	-1	1
865	1	0	1	1	0	ANTIVIRAL	-1	1
29951	0	0	0	0	0	UNSPECIFIED	0	0
255022	0	0	0	0	0	UNSPECIFIED	0	0
129685	1	0	1	1	0	ANTIVIRAL	-1	1
54494	2	1	1	0	1	PROVIRAL	1	1
9984	4	3	1	0	1	PROVIRAL	1	1
140461	0	0	0	0	0	UNSPECIFIED	0	0
8872	1	0	1	1	0	ANTIVIRAL	-1	1
4501	4	1	3	1	2	PROVIRAL_AND_ANTIVIRAL	0.333333333	1
100129250	4	2	2	0	2	PROVIRAL	1	2
4659	4	3	1	0	1	PROVIRAL	1	1
11078	2	1	1	0	1	PROVIRAL	1	1
115677	7	3	4	2	2	PROVIRAL_AND_ANTIVIRAL	0	0
149469	0	0	0	0	0	UNSPECIFIED	0	0
84002	2	0	2	2	0	ANTIVIRAL	-1	2
9168	1	0	1	0	1	PROVIRAL	1	1
2848	0	0	0	0	0	UNSPECIFIED	0	0
1452	2	2	0	0	0	UNSPECIFIED	0	0
4887	0	0	0	0	0	UNSPECIFIED	0	0
374291	2	2	0	0	0	UNSPECIFIED	0	0
89890	3	0	3	2	1	PROVIRAL_AND_ANTIVIRAL	-0.333333333	1
29083	3	2	1	1	0	ANTIVIRAL	-1	1
7321	0	0	0	0	0	UNSPECIFIED	0	0
91120	3	1	2	0	2	PROVIRAL	1	2
4591	2	2	0	0	0	UNSPECIFIED	0	0
57409	2	1	1	1	0	ANTIVIRAL	-1	1
8436	4	1	3	1	2	PROVIRAL_AND_ANTIVIRAL	0.333333333	1
2885	1	1	0	0	0	UNSPECIFIED	0	0
10257	3	1	2	1	1	PROVIRAL_AND_ANTIVIRAL	0	0
153364	0	0	0	0	0	UNSPECIFIED	0	0
84366	0	0	0	0	0	UNSPECIFIED	0	0
83543	3	1	2	2	0	ANTIVIRAL	-1	2
5829	0	0	0	0	0	UNSPECIFIED	0	0
728453	2	2	0	0	0	UNSPECIFIED	0	0
9076	3	1	2	1	1	PROVIRAL_AND_ANTIVIRAL	0	0
23229	1	0	1	1	0	ANTIVIRAL	-1	1
78987	1	0	1	1	0	ANTIVIRAL	-1	1
1008	0	0	0	0	0	UNSPECIFIED	0	0
10724	5	3	2	1	1	PROVIRAL_AND_ANTIVIRAL	0	0
84223	0	0	0	0	0	UNSPECIFIED	0	0
54974	2	1	1	1	0	ANTIVIRAL	-1	1
57554	0	0	0	0	0	UNSPECIFIED	0	0
8940	0	0	0	0	0	UNSPECIFIED	0	0
1646	3	1	2	2	0	ANTIVIRAL	-1	2
80034	2	0	2	0	2	PROVIRAL	1	2
51131	3	0	3	2	1	PROVIRAL_AND_ANTIVIRAL	-0.333333333	1
2184	3	2	1	0	1	PROVIRAL	1	1
4189	4	3	1	0	1	PROVIRAL	1	1
54876	1	0	1	0	1	PROVIRAL	1	1
22905	1	0	1	1	0	ANTIVIRAL	-1	1
157310	1	1	0	0	0	UNSPECIFIED	0	0
10392	1	1	0	0	0	UNSPECIFIED	0	0
54961	3	1	2	1	1	PROVIRAL_AND_ANTIVIRAL	0	0
22796	1	0	1	0	1	PROVIRAL	1	1
715	4	2	2	0	2	PROVIRAL	1	2
7644	4	3	1	0	1	PROVIRAL	1	1
80233	2	1	1	0	1	PROVIRAL	1	1
27295	2	0	2	2	0	ANTIVIRAL	-1	2
128611	0	0	0	0	0	UNSPECIFIED	0	0
11258	3	1	2	1	1	PROVIRAL_AND_ANTIVIRAL	0	0
4148	5	1	4	3	1	PROVIRAL_AND_ANTIVIRAL	-0.5	2
6476	5	1	4	2	2	PROVIRAL_AND_ANTIVIRAL	0	0
400236	1	1	0	0	0	UNSPECIFIED	0	0
92737	0	0	0	0	0	UNSPECIFIED	0	0
23348	0	0	0	0	0	UNSPECIFIED	0	0
55814	3	2	1	1	0	ANTIVIRAL	-1	1
80704	3	0	3	2	1	PROVIRAL_AND_ANTIVIRAL	-0.333333333	1
150094	2	1	1	0	1	PROVIRAL	1	1
81618	4	2	2	1	1	PROVIRAL_AND_ANTIVIRAL	0	0
2863	3	3	0	0	0	UNSPECIFIED	0	0
55625	2	0	2	2	0	ANTIVIRAL	-1	2
3224	0	0	0	0	0	UNSPECIFIED	0	0
3745	0	0	0	0	0	UNSPECIFIED	0	0
11005	3	2	1	0	1	PROVIRAL	1	1
51204	3	1	2	1	1	PROVIRAL_AND_ANTIVIRAL	0	0
10212	1	0	1	0	1	PROVIRAL	1	1
134553	4	2	2	2	0	ANTIVIRAL	-1	2
55308	1	0	1	0	1	PROVIRAL	1	1
64745	2	0	2	1	1	PROVIRAL_AND_ANTIVIRAL	0	0
25998	4	3	1	0	1	PROVIRAL	1	1
26255	4	2	2	0	2	PROVIRAL	1	2
143903	1	0	1	1	0	ANTIVIRAL	-1	1
10131	4	2	2	1	1	PROVIRAL_AND_ANTIVIRAL	0	0
643338	1	1	0	0	0	UNSPECIFIED	0	0
56904	2	2	0	0	0	UNSPECIFIED	0	0
138162	4	2	2	2	0	ANTIVIRAL	-1	2
10291	2	1	1	1	0	ANTIVIRAL	-1	1
53917	0	0	0	0	0	UNSPECIFIED	0	0
140809	1	0	1	1	0	ANTIVIRAL	-1	1
51062	3	1	2	2	0	ANTIVIRAL	-1	2
79077	3	2	1	1	0	ANTIVIRAL	-1	1
3281	0	0	0	0	0	UNSPECIFIED	0	0
148479	0	0	0	0	0	UNSPECIFIED	0	0
150290	1	0	1	1	0	ANTIVIRAL	-1	1
7076	4	0	4	4	0	ANTIVIRAL	-1	4
79929	2	1	1	1	0	ANTIVIRAL	-1	1
81539	4	3	1	0	1	PROVIRAL	1	1
54554	1	1	0	0	0	UNSPECIFIED	0	0
7415	1	0	1	0	1	PROVIRAL	1	1
3832	2	1	1	0	1	PROVIRAL	1	1
10501	2	2	0	0	0	UNSPECIFIED	0	0
10761	1	0	1	1	0	ANTIVIRAL	-1	1
25847	0	0	0	0	0	UNSPECIFIED	0	0
1808	5	1	4	3	1	PROVIRAL_AND_ANTIVIRAL	-0.5	2
23020	0	0	0	0	0	UNSPECIFIED	0	0
1977	0	0	0	0	0	UNSPECIFIED	0	0
51058	1	1	0	0	0	UNSPECIFIED	0	0
100130123	0	0	0	0	0	UNSPECIFIED	0	0
6721	1	0	1	0	1	PROVIRAL	1	1
79701	2	1	1	1	0	ANTIVIRAL	-1	1
55733	1	0	1	1	0	ANTIVIRAL	-1	1
5481	2	1	1	1	0	ANTIVIRAL	-1	1
8470	1	0	1	0	1	PROVIRAL	1	1
27089	2	2	0	0	0	UNSPECIFIED	0	0
2743	4	3	1	1	0	ANTIVIRAL	-1	1
8906	0	0	0	0	0	UNSPECIFIED	0	0
58504	4	2	2	1	1	PROVIRAL_AND_ANTIVIRAL	0	0
4332	0	0	0	0	0	UNSPECIFIED	0	0
9412	2	1	1	1	0	ANTIVIRAL	-1	1
26088	1	1	0	0	0	UNSPECIFIED	0	0
55174	3	1	2	2	0	ANTIVIRAL	-1	2
283229	2	1	1	1	0	ANTIVIRAL	-1	1
3066	0	0	0	0	0	UNSPECIFIED	0	0
262	0	0	0	0	0	UNSPECIFIED	0	0
9837	2	0	2	1	1	PROVIRAL_AND_ANTIVIRAL	0	0
54545	0	0	0	0	0	UNSPECIFIED	0	0
22986	0	0	0	0	0	UNSPECIFIED	0	0
7170	0	0	0	0	0	UNSPECIFIED	0	0
81562	1	0	1	1	0	ANTIVIRAL	-1	1
1725	1	1	0	0	0	UNSPECIFIED	0	0
138065	2	1	1	1	0	ANTIVIRAL	-1	1
11338	1	1	0	0	0	UNSPECIFIED	0	0
1939	2	1	1	1	0	ANTIVIRAL	-1	1
51421	4	2	2	1	1	PROVIRAL_AND_ANTIVIRAL	0	0
632	3	2	1	0	1	PROVIRAL	1	1
51	4	2	2	0	2	PROVIRAL	1	2
57149	2	0	2	1	1	PROVIRAL_AND_ANTIVIRAL	0	0
56180	6	3	3	3	0	ANTIVIRAL	-1	3
9755	0	0	0	0	0	UNSPECIFIED	0	0
8402	3	2	1	1	0	ANTIVIRAL	-1	1
402	2	1	1	1	0	ANTIVIRAL	-1	1
51629	4	3	1	0	1	PROVIRAL	1	1
6888	2	2	0	0	0	UNSPECIFIED	0	0
79735	1	1	0	0	0	UNSPECIFIED	0	0
3175	2	0	2	0	2	PROVIRAL	1	2
83636	2	1	1	0	1	PROVIRAL	1	1
129852	0	0	0	0	0	UNSPECIFIED	0	0
6013	0	0	0	0	0	UNSPECIFIED	0	0
27291	1	1	0	0	0	UNSPECIFIED	0	0
23516	2	0	2	0	2	PROVIRAL	1	2
5207	1	1	0	0	0	UNSPECIFIED	0	0
9232	3	2	1	0	1	PROVIRAL	1	1
6804	0	0	0	0	0	UNSPECIFIED	0	0
7102	4	2	2	0	2	PROVIRAL	1	2
5429	1	0	1	1	0	ANTIVIRAL	-1	1
2622	0	0	0	0	0	UNSPECIFIED	0	0
23443	2	1	1	1	0	ANTIVIRAL	-1	1
342357	1	0	1	1	0	ANTIVIRAL	-1	1
83607	3	2	1	0	1	PROVIRAL	1	1
285704	1	0	1	1	0	ANTIVIRAL	-1	1
64398	4	3	1	1	0	ANTIVIRAL	-1	1
26589	1	0	1	0	1	PROVIRAL	1	1
10422	3	2	1	1	0	ANTIVIRAL	-1	1
2637	0	0	0	0	0	UNSPECIFIED	0	0
56943	1	0	1	1	0	ANTIVIRAL	-1	1
2063	2	1	1	0	1	PROVIRAL	1	1
55149	4	3	1	0	1	PROVIRAL	1	1
84327	2	0	2	0	2	PROVIRAL	1	2
10150	4	2	2	1	1	PROVIRAL_AND_ANTIVIRAL	0	0
53947	1	1	0	0	0	UNSPECIFIED	0	0
7754	1	0	1	1	0	ANTIVIRAL	-1	1
9310	3	2	1	0	1	PROVIRAL	1	1
11067	0	0	0	0	0	UNSPECIFIED	0	0
7027	3	1	2	2	0	ANTIVIRAL	-1	2
50507	1	0	1	1	0	ANTIVIRAL	-1	1
58526	2	1	1	1	0	ANTIVIRAL	-1	1
1407	2	2	0	0	0	UNSPECIFIED	0	0
3726	2	2	0	0	0	UNSPECIFIED	0	0
10272	4	2	2	1	1	PROVIRAL_AND_ANTIVIRAL	0	0
160518	3	3	0	0	0	UNSPECIFIED	0	0
50640	4	3	1	0	1	PROVIRAL	1	1
4140	4	3	1	1	0	ANTIVIRAL	-1	1
23042	0	0	0	0	0	UNSPECIFIED	0	0
51083	5	2	3	1	2	PROVIRAL_AND_ANTIVIRAL	0.333333333	1
7769	4	2	2	1	1	PROVIRAL_AND_ANTIVIRAL	0	0
79750	0	0	0	0	0	UNSPECIFIED	0	0
9973	2	1	1	0	1	PROVIRAL	1	1
6326	0	0	0	0	0	UNSPECIFIED	0	0
400223	0	0	0	0	0	UNSPECIFIED	0	0
55187	3	2	1	1	0	ANTIVIRAL	-1	1
5590	4	2	2	2	0	ANTIVIRAL	-1	2
6491	3	2	1	0	1	PROVIRAL	1	1
120425	3	0	3	2	1	PROVIRAL_AND_ANTIVIRAL	-0.333333333	1
340947	0	0	0	0	0	UNSPECIFIED	0	0
387	1	0	1	1	0	ANTIVIRAL	-1	1
8846	2	1	1	1	0	ANTIVIRAL	-1	1
56271	4	1	3	2	1	PROVIRAL_AND_ANTIVIRAL	-0.333333333	1
2515	0	0	0	0	0	UNSPECIFIED	0	0
549	2	1	1	0	1	PROVIRAL	1	1
730909	0	0	0	0	0	UNSPECIFIED	0	0
57721	4	2	2	2	0	ANTIVIRAL	-1	2
199777	0	0	0	0	0	UNSPECIFIED	0	0
93621	1	0	1	0	1	PROVIRAL	1	1
64145	0	0	0	0	0	UNSPECIFIED	0	0
1827	3	2	1	1	0	ANTIVIRAL	-1	1
3006	4	1	3	0	3	PROVIRAL	1	3
100124700	0	0	0	0	0	UNSPECIFIED	0	0
9969	4	3	1	0	1	PROVIRAL	1	1
92856	4	2	2	1	1	PROVIRAL_AND_ANTIVIRAL	0	0
9702	4	3	1	1	0	ANTIVIRAL	-1	1
65018	1	1	0	0	0	UNSPECIFIED	0	0
22995	4	2	2	1	1	PROVIRAL_AND_ANTIVIRAL	0	0
2792	2	2	0	0	0	UNSPECIFIED	0	0
113402	2	0	2	2	0	ANTIVIRAL	-1	2
4595	2	1	1	0	1	PROVIRAL	1	1
79918	1	0	1	1	0	ANTIVIRAL	-1	1
57045	2	1	1	1	0	ANTIVIRAL	-1	1
817	4	3	1	0	1	PROVIRAL	1	1
1510	4	0	4	2	2	PROVIRAL_AND_ANTIVIRAL	0	0
329	3	3	0	0	0	UNSPECIFIED	0	0
3397	2	0	2	0	2	PROVIRAL	1	2
4815	3	2	1	0	1	PROVIRAL	1	1
65986	5	3	2	1	1	PROVIRAL_AND_ANTIVIRAL	0	0
57002	3	3	0	0	0	UNSPECIFIED	0	0
9367	5	3	2	2	0	ANTIVIRAL	-1	2
10671	3	1	2	2	0	ANTIVIRAL	-1	2
84172	2	0	2	1	1	PROVIRAL_AND_ANTIVIRAL	0	0
27042	2	1	1	1	0	ANTIVIRAL	-1	1
375189	0	0	0	0	0	UNSPECIFIED	0	0
60678	1	1	0	0	0	UNSPECIFIED	0	0
51285	4	1	3	1	2	PROVIRAL_AND_ANTIVIRAL	0.333333333	1
940	0	0	0	0	0	UNSPECIFIED	0	0
55589	0	0	0	0	0	UNSPECIFIED	0	0
11160	0	0	0	0	0	UNSPECIFIED	0	0
54825	1	1	0	0	0	UNSPECIFIED	0	0
55869	1	0	1	1	0	ANTIVIRAL	-1	1
9897	4	2	2	1	1	PROVIRAL_AND_ANTIVIRAL	0	0
23334	0	0	0	0	0	UNSPECIFIED	0	0
3205	4	1	3	2	1	PROVIRAL_AND_ANTIVIRAL	-0.333333333	1
103910	2	0	2	1	1	PROVIRAL_AND_ANTIVIRAL	0	0
4800	0	0	0	0	0	UNSPECIFIED	0	0
5794	4	2	2	1	1	PROVIRAL_AND_ANTIVIRAL	0	0
29883	1	1	0	0	0	UNSPECIFIED	0	0
6427	1	0	1	0	1	PROVIRAL	1	1
2018	1	0	1	1	0	ANTIVIRAL	-1	1
9988	2	2	0	0	0	UNSPECIFIED	0	0
10227	4	2	2	1	1	PROVIRAL_AND_ANTIVIRAL	0	0
84319	3	0	3	2	1	PROVIRAL_AND_ANTIVIRAL	-0.333333333	1
9262	3	2	1	1	0	ANTIVIRAL	-1	1
1291	2	2	0	0	0	UNSPECIFIED	0	0
55827	3	1	2	0	2	PROVIRAL	1	2
79716	1	1	0	0	0	UNSPECIFIED	0	0
160622	1	1	0	0	0	UNSPECIFIED	0	0
1909	1	0	1	1	0	ANTIVIRAL	-1	1
374969	1	0	1	1	0	ANTIVIRAL	-1	1
56122	4	0	4	2	2	PROVIRAL_AND_ANTIVIRAL	0	0
389084	1	0	1	0	1	PROVIRAL	1	1
534	0	0	0	0	0	UNSPECIFIED	0	0
64689	1	0	1	1	0	ANTIVIRAL	-1	1
4091	0	0	0	0	0	UNSPECIFIED	0	0
8572	2	1	1	1	0	ANTIVIRAL	-1	1
8895	1	0	1	1	0	ANTIVIRAL	-1	1
84465	0	0	0	0	0	UNSPECIFIED	0	0
1842	4	1	3	2	1	PROVIRAL_AND_ANTIVIRAL	-0.333333333	1
7132	2	1	1	1	0	ANTIVIRAL	-1	1
10611	1	0	1	0	1	PROVIRAL	1	1
127670	0	0	0	0	0	UNSPECIFIED	0	0
3604	3	2	1	1	0	ANTIVIRAL	-1	1
3764	4	2	2	2	0	ANTIVIRAL	-1	2
100130733	1	1	0	0	0	UNSPECIFIED	0	0
80177	0	0	0	0	0	UNSPECIFIED	0	0
253970	1	0	1	1	0	ANTIVIRAL	-1	1
7799	0	0	0	0	0	UNSPECIFIED	0	0
284207	4	2	2	2	0	ANTIVIRAL	-1	2
1495	0	0	0	0	0	UNSPECIFIED	0	0
183	5	3	2	0	2	PROVIRAL	1	2
285636	4	3	1	0	1	PROVIRAL	1	1
2271	1	0	1	0	1	PROVIRAL	1	1
51182	5	2	3	2	1	PROVIRAL_AND_ANTIVIRAL	-0.333333333	1
54602	4	2	2	2	0	ANTIVIRAL	-1	2
1388	1	1	0	0	0	UNSPECIFIED	0	0
9882	3	1	2	1	1	PROVIRAL_AND_ANTIVIRAL	0	0
10479	3	2	1	1	0	ANTIVIRAL	-1	1
84520	1	1	0	0	0	UNSPECIFIED	0	0
9514	4	1	3	1	2	PROVIRAL_AND_ANTIVIRAL	0.333333333	1
114971	1	0	1	1	0	ANTIVIRAL	-1	1
128025	0	0	0	0	0	UNSPECIFIED	0	0
84895	1	1	0	0	0	UNSPECIFIED	0	0
5893	3	3	0	0	0	UNSPECIFIED	0	0
126823	1	1	0	0	0	UNSPECIFIED	0	0
57062	1	0	1	1	0	ANTIVIRAL	-1	1
286527	1	0	1	1	0	ANTIVIRAL	-1	1
114908	2	2	0	0	0	UNSPECIFIED	0	0
4001	2	0	2	1	1	PROVIRAL_AND_ANTIVIRAL	0	0
26353	4	2	2	2	0	ANTIVIRAL	-1	2
221937	1	0	1	1	0	ANTIVIRAL	-1	1
2983	1	0	1	1	0	ANTIVIRAL	-1	1
27153	0	0	0	0	0	UNSPECIFIED	0	0
23317	3	2	1	0	1	PROVIRAL	1	1
257218	5	3	2	1	1	PROVIRAL_AND_ANTIVIRAL	0	0
60526	2	2	0	0	0	UNSPECIFIED	0	0
10101	2	2	0	0	0	UNSPECIFIED	0	0
26152	1	0	1	1	0	ANTIVIRAL	-1	1
55388	3	0	3	2	1	PROVIRAL_AND_ANTIVIRAL	-0.333333333	1
55278	4	3	1	0	1	PROVIRAL	1	1
6236	0	0	0	0	0	UNSPECIFIED	0	0
8139	4	3	1	1	0	ANTIVIRAL	-1	1
23203	2	2	0	0	0	UNSPECIFIED	0	0
8726	2	1	1	1	0	ANTIVIRAL	-1	1
84275	2	0	2	0	2	PROVIRAL	1	2
5859	0	0	0	0	0	UNSPECIFIED	0	0
91392	1	0	1	1	0	ANTIVIRAL	-1	1
1797	1	0	1	1	0	ANTIVIRAL	-1	1
199953	4	2	2	2	0	ANTIVIRAL	-1	2
5624	2	0	2	1	1	PROVIRAL_AND_ANTIVIRAL	0	0
7355	1	0	1	0	1	PROVIRAL	1	1
5496	1	0	1	1	0	ANTIVIRAL	-1	1
8406	2	0	2	2	0	ANTIVIRAL	-1	2
55240	4	2	2	1	1	PROVIRAL_AND_ANTIVIRAL	0	0
9939	2	0	2	0	2	PROVIRAL	1	2
10656	1	0	1	1	0	ANTIVIRAL	-1	1
90871	3	1	2	1	1	PROVIRAL_AND_ANTIVIRAL	0	0
29994	4	3	1	0	1	PROVIRAL	1	1
150696	1	1	0	0	0	UNSPECIFIED	0	0
57674	0	0	0	0	0	UNSPECIFIED	0	0
9687	0	0	0	0	0	UNSPECIFIED	0	0
167826	0	0	0	0	0	UNSPECIFIED	0	0
1544	1	1	0	0	0	UNSPECIFIED	0	0
84779	4	1	3	0	3	PROVIRAL	1	3
51477	4	2	2	2	0	ANTIVIRAL	-1	2
57452	1	1	0	0	0	UNSPECIFIED	0	0
64792	0	0	0	0	0	UNSPECIFIED	0	0
83658	1	1	0	0	0	UNSPECIFIED	0	0
646450	1	1	0	0	0	UNSPECIFIED	0	0
222950	0	0	0	0	0	UNSPECIFIED	0	0
57213	2	0	2	2	0	ANTIVIRAL	-1	2
3326	0	0	0	0	0	UNSPECIFIED	0	0
51714	0	0	0	0	0	UNSPECIFIED	0	0
79869	1	0	1	0	1	PROVIRAL	1	1
51765	1	1	0	0	0	UNSPECIFIED	0	0
283904	0	0	0	0	0	UNSPECIFIED	0	0
54987	2	2	0	0	0	UNSPECIFIED	0	0
3574	0	0	0	0	0	UNSPECIFIED	0	0
27248	2	1	1	0	1	PROVIRAL	1	1
100128510	1	1	0	0	0	UNSPECIFIED	0	0
113091	1	1	0	0	0	UNSPECIFIED	0	0
23143	0	0	0	0	0	UNSPECIFIED	0	0
100131015	2	1	1	0	1	PROVIRAL	1	1
134266	4	3	1	1	0	ANTIVIRAL	-1	1
5372	3	1	2	0	2	PROVIRAL	1	2
138639	3	3	0	0	0	UNSPECIFIED	0	0
80162	1	1	0	0	0	UNSPECIFIED	0	0
9631	2	1	1	1	0	ANTIVIRAL	-1	1
84159	0	0	0	0	0	UNSPECIFIED	0	0
286333	0	0	0	0	0	UNSPECIFIED	0	0
56288	3	2	1	0	1	PROVIRAL	1	1
127845	2	1	1	0	1	PROVIRAL	1	1
65078	3	1	2	1	1	PROVIRAL_AND_ANTIVIRAL	0	0
10490	2	1	1	1	0	ANTIVIRAL	-1	1
57609	3	2	1	0	1	PROVIRAL	1	1
8774	3	2	1	1	0	ANTIVIRAL	-1	1
340348	3	3	0	0	0	UNSPECIFIED	0	0
9616	0	0	0	0	0	UNSPECIFIED	0	0
26995	2	2	0	0	0	UNSPECIFIED	0	0
7280	2	0	2	2	0	ANTIVIRAL	-1	2
768	1	1	0	0	0	UNSPECIFIED	0	0
81565	1	0	1	1	0	ANTIVIRAL	-1	1
91975	3	2	1	0	1	PROVIRAL	1	1
80031	2	0	2	0	2	PROVIRAL	1	2
85406	0	0	0	0	0	UNSPECIFIED	0	0
5764	0	0	0	0	0	UNSPECIFIED	0	0
11319	3	1	2	2	0	ANTIVIRAL	-1	2
11198	2	1	1	1	0	ANTIVIRAL	-1	1
54438	1	0	1	1	0	ANTIVIRAL	-1	1
26032	1	0	1	1	0	ANTIVIRAL	-1	1
7042	3	1	2	1	1	PROVIRAL_AND_ANTIVIRAL	0	0
835	1	1	0	0	0	UNSPECIFIED	0	0
5192	1	1	0	0	0	UNSPECIFIED	0	0
57691	5	3	2	1	1	PROVIRAL_AND_ANTIVIRAL	0	0
221393	0	0	0	0	0	UNSPECIFIED	0	0
84925	1	0	1	1	0	ANTIVIRAL	-1	1
23378	2	0	2	2	0	ANTIVIRAL	-1	2
3190	0	0	0	0	0	UNSPECIFIED	0	0
51251	3	3	0	0	0	UNSPECIFIED	0	0
66035	0	0	0	0	0	UNSPECIFIED	0	0
7531	1	0	1	0	1	PROVIRAL	1	1
2837	2	2	0	0	0	UNSPECIFIED	0	0
23456	0	0	0	0	0	UNSPECIFIED	0	0
6281	2	0	2	0	2	PROVIRAL	1	2
374655	0	0	0	0	0	UNSPECIFIED	0	0
140453	0	0	0	0	0	UNSPECIFIED	0	0
84900	2	1	1	1	0	ANTIVIRAL	-1	1
4864	2	2	0	0	0	UNSPECIFIED	0	0
727869	0	0	0	0	0	UNSPECIFIED	0	0
51144	5	2	3	3	0	ANTIVIRAL	-1	3
114131	1	1	0	0	0	UNSPECIFIED	0	0
126393	1	1	0	0	0	UNSPECIFIED	0	0
51019	2	1	1	1	0	ANTIVIRAL	-1	1
29100	2	1	1	1	0	ANTIVIRAL	-1	1
9646	1	0	1	1	0	ANTIVIRAL	-1	1
7087	0	0	0	0	0	UNSPECIFIED	0	0
4898	2	1	1	0	1	PROVIRAL	1	1
2584	2	2	0	0	0	UNSPECIFIED	0	0
6744	3	2	1	0	1	PROVIRAL	1	1
23503	1	1	0	0	0	UNSPECIFIED	0	0
10418	1	0	1	1	0	ANTIVIRAL	-1	1
2176	1	0	1	1	0	ANTIVIRAL	-1	1
4686	4	3	1	1	0	ANTIVIRAL	-1	1
51092	1	1	0	0	0	UNSPECIFIED	0	0
55004	1	1	0	0	0	UNSPECIFIED	0	0
8677	4	3	1	0	1	PROVIRAL	1	1
29799	0	0	0	0	0	UNSPECIFIED	0	0
9295	2	2	0	0	0	UNSPECIFIED	0	0
26135	2	1	1	1	0	ANTIVIRAL	-1	1
10309	0	0	0	0	0	UNSPECIFIED	0	0
55196	4	3	1	0	1	PROVIRAL	1	1
9450	2	2	0	0	0	UNSPECIFIED	0	0
7516	1	0	1	1	0	ANTIVIRAL	-1	1
79658	1	0	1	1	0	ANTIVIRAL	-1	1
5165	2	1	1	1	0	ANTIVIRAL	-1	1
26049	4	3	1	1	0	ANTIVIRAL	-1	1
83855	1	1	0	0	0	UNSPECIFIED	0	0
2131	1	0	1	1	0	ANTIVIRAL	-1	1
55975	1	0	1	0	1	PROVIRAL	1	1
57187	3	2	1	1	0	ANTIVIRAL	-1	1
55937	5	2	3	1	2	PROVIRAL_AND_ANTIVIRAL	0.333333333	1
150000	0	0	0	0	0	UNSPECIFIED	0	0
23347	3	3	0	0	0	UNSPECIFIED	0	0
83700	1	0	1	1	0	ANTIVIRAL	-1	1
81671	0	0	0	0	0	UNSPECIFIED	0	0
84634	4	2	2	0	2	PROVIRAL	1	2
255130	0	0	0	0	0	UNSPECIFIED	0	0
10945	2	2	0	0	0	UNSPECIFIED	0	0
6819	4	1	3	1	2	PROVIRAL_AND_ANTIVIRAL	0.333333333	1
139818	3	2	1	1	0	ANTIVIRAL	-1	1
8342	1	1	0	0	0	UNSPECIFIED	0	0
9401	3	2	1	0	1	PROVIRAL	1	1
10922	1	1	0	0	0	UNSPECIFIED	0	0
134	2	2	0	0	0	UNSPECIFIED	0	0
168741	0	0	0	0	0	UNSPECIFIED	0	0
4238	0	0	0	0	0	UNSPECIFIED	0	0
4879	6	2	4	3	1	PROVIRAL_AND_ANTIVIRAL	-0.5	2
7200	1	1	0	0	0	UNSPECIFIED	0	0
2101	0	0	0	0	0	UNSPECIFIED	0	0
56475	2	1	1	1	0	ANTIVIRAL	-1	1
5950	1	0	1	0	1	PROVIRAL	1	1
64077	4	2	2	0	2	PROVIRAL	1	2
56163	0	0	0	0	0	UNSPECIFIED	0	0
374875	1	1	0	0	0	UNSPECIFIED	0	0
1846	6	2	4	3	1	PROVIRAL_AND_ANTIVIRAL	-0.5	2
196513	0	0	0	0	0	UNSPECIFIED	0	0
10847	2	1	1	1	0	ANTIVIRAL	-1	1
23617	1	1	0	0	0	UNSPECIFIED	0	0
100131998	0	0	0	0	0	UNSPECIFIED	0	0
6596	3	1	2	1	1	PROVIRAL_AND_ANTIVIRAL	0	0
1763	3	1	2	1	1	PROVIRAL_AND_ANTIVIRAL	0	0
2286	3	2	1	0	1	PROVIRAL	1	1
729178	0	0	0	0	0	UNSPECIFIED	0	0
5526	0	0	0	0	0	UNSPECIFIED	0	0
4913	4	2	2	1	1	PROVIRAL_AND_ANTIVIRAL	0	0
152815	4	3	1	1	0	ANTIVIRAL	-1	1
80209	2	0	2	2	0	ANTIVIRAL	-1	2
51366	4	3	1	1	0	ANTIVIRAL	-1	1
166929	0	0	0	0	0	UNSPECIFIED	0	0
59336	1	0	1	1	0	ANTIVIRAL	-1	1
51028	4	2	2	2	0	ANTIVIRAL	-1	2
55132	5	3	2	2	0	ANTIVIRAL	-1	2
124220	1	0	1	1	0	ANTIVIRAL	-1	1
5007	3	2	1	0	1	PROVIRAL	1	1
59284	0	0	0	0	0	UNSPECIFIED	0	0
400099	1	0	1	0	1	PROVIRAL	1	1
79575	2	1	1	0	1	PROVIRAL	1	1
5874	0	0	0	0	0	UNSPECIFIED	0	0
5101	1	0	1	1	0	ANTIVIRAL	-1	1
55218	1	0	1	1	0	ANTIVIRAL	-1	1
11130	2	0	2	1	1	PROVIRAL_AND_ANTIVIRAL	0	0
283461	0	0	0	0	0	UNSPECIFIED	0	0
26122	3	3	0	0	0	UNSPECIFIED	0	0
1996	0	0	0	0	0	UNSPECIFIED	0	0
8455	3	0	3	2	1	PROVIRAL_AND_ANTIVIRAL	-0.333333333	1
56616	1	0	1	1	0	ANTIVIRAL	-1	1
148398	4	2	2	0	2	PROVIRAL	1	2
9217	1	0	1	1	0	ANTIVIRAL	-1	1
9382	2	0	2	1	1	PROVIRAL_AND_ANTIVIRAL	0	0
90407	3	1	2	2	0	ANTIVIRAL	-1	2
116085	1	1	0	0	0	UNSPECIFIED	0	0
8237	3	1	2	2	0	ANTIVIRAL	-1	2
2938	5	1	4	3	1	PROVIRAL_AND_ANTIVIRAL	-0.5	2
4644	2	1	1	1	0	ANTIVIRAL	-1	1
1174	2	2	0	0	0	UNSPECIFIED	0	0
57579	4	3	1	1	0	ANTIVIRAL	-1	1
3145	3	2	1	1	0	ANTIVIRAL	-1	1
10907	2	2	0	0	0	UNSPECIFIED	0	0
84298	1	0	1	1	0	ANTIVIRAL	-1	1
254887	3	3	0	0	0	UNSPECIFIED	0	0
2923	1	0	1	0	1	PROVIRAL	1	1
5511	1	1	0	0	0	UNSPECIFIED	0	0
121268	0	0	0	0	0	UNSPECIFIED	0	0
80790	2	1	1	0	1	PROVIRAL	1	1
7385	1	0	1	1	0	ANTIVIRAL	-1	1
64919	0	0	0	0	0	UNSPECIFIED	0	0
1778	1	0	1	1	0	ANTIVIRAL	-1	1
10038	2	0	2	1	1	PROVIRAL_AND_ANTIVIRAL	0	0
152007	3	0	3	3	0	ANTIVIRAL	-1	3
3914	0	0	0	0	0	UNSPECIFIED	0	0
84083	3	2	1	0	1	PROVIRAL	1	1
9784	2	2	0	0	0	UNSPECIFIED	0	0
79142	0	0	0	0	0	UNSPECIFIED	0	0
7700	3	2	1	0	1	PROVIRAL	1	1
6092	1	0	1	0	1	PROVIRAL	1	1
386678	2	2	0	0	0	UNSPECIFIED	0	0
79723	4	2	2	1	1	PROVIRAL_AND_ANTIVIRAL	0	0
9867	2	2	0	0	0	UNSPECIFIED	0	0
55612	6	2	4	1	3	PROVIRAL_AND_ANTIVIRAL	0.5	2
4343	1	0	1	0	1	PROVIRAL	1	1
126789	1	1	0	0	0	UNSPECIFIED	0	0
1593	4	2	2	0	2	PROVIRAL	1	2
132112	0	0	0	0	0	UNSPECIFIED	0	0
2316	1	0	1	1	0	ANTIVIRAL	-1	1
10637	5	1	4	0	4	PROVIRAL	1	4
55291	4	3	1	0	1	PROVIRAL	1	1
729570	1	1	0	0	0	UNSPECIFIED	0	0
84417	2	1	1	0	1	PROVIRAL	1	1
440738	0	0	0	0	0	UNSPECIFIED	0	0
10524	1	0	1	1	0	ANTIVIRAL	-1	1
79948	2	2	0	0	0	UNSPECIFIED	0	0
57507	3	3	0	0	0	UNSPECIFIED	0	0
3589	2	2	0	0	0	UNSPECIFIED	0	0
6566	1	0	1	1	0	ANTIVIRAL	-1	1
23597	4	1	3	3	0	ANTIVIRAL	-1	3
5983	4	1	3	2	1	PROVIRAL_AND_ANTIVIRAL	-0.333333333	1
128308	5	2	3	1	2	PROVIRAL_AND_ANTIVIRAL	0.333333333	1
1849	1	1	0	0	0	UNSPECIFIED	0	0
83594	2	1	1	1	0	ANTIVIRAL	-1	1
2731	1	0	1	0	1	PROVIRAL	1	1
414196	0	0	0	0	0	UNSPECIFIED	0	0
314	0	0	0	0	0	UNSPECIFIED	0	0
57105	0	0	0	0	0	UNSPECIFIED	0	0
131076	4	2	2	0	2	PROVIRAL	1	2
9095	1	1	0	0	0	UNSPECIFIED	0	0
23063	3	3	0	0	0	UNSPECIFIED	0	0
6382	3	2	1	0	1	PROVIRAL	1	1
100	3	1	2	1	1	PROVIRAL_AND_ANTIVIRAL	0	0
252969	2	1	1	1	0	ANTIVIRAL	-1	1
4204	1	0	1	1	0	ANTIVIRAL	-1	1
10873	1	0	1	1	0	ANTIVIRAL	-1	1
989	4	2	2	0	2	PROVIRAL	1	2
10960	1	1	0	0	0	UNSPECIFIED	0	0
79039	2	1	1	1	0	ANTIVIRAL	-1	1
204962	0	0	0	0	0	UNSPECIFIED	0	0
375033	0	0	0	0	0	UNSPECIFIED	0	0
5605	3	3	0	0	0	UNSPECIFIED	0	0
389421	3	1	2	0	2	PROVIRAL	1	2
3696	1	0	1	1	0	ANTIVIRAL	-1	1
221491	0	0	0	0	0	UNSPECIFIED	0	0
5878	2	2	0	0	0	UNSPECIFIED	0	0
440026	3	2	1	1	0	ANTIVIRAL	-1	1
55860	1	1	0	0	0	UNSPECIFIED	0	0
51255	0	0	0	0	0	UNSPECIFIED	0	0
8662	2	2	0	0	0	UNSPECIFIED	0	0
7181	3	3	0	0	0	UNSPECIFIED	0	0
1958	3	1	2	1	1	PROVIRAL_AND_ANTIVIRAL	0	0
164	2	2	0	0	0	UNSPECIFIED	0	0
10776	2	1	1	1	0	ANTIVIRAL	-1	1
5082	1	1	0	0	0	UNSPECIFIED	0	0
10403	4	2	2	0	2	PROVIRAL	1	2
9465	2	0	2	0	2	PROVIRAL	1	2
340481	0	0	0	0	0	UNSPECIFIED	0	0
11043	1	0	1	1	0	ANTIVIRAL	-1	1
9567	0	0	0	0	0	UNSPECIFIED	0	0
51110	4	2	2	2	0	ANTIVIRAL	-1	2
3858	1	0	1	0	1	PROVIRAL	1	1
9788	1	0	1	0	1	PROVIRAL	1	1
143471	0	0	0	0	0	UNSPECIFIED	0	0
55857	3	1	2	1	1	PROVIRAL_AND_ANTIVIRAL	0	0
4016	4	2	2	1	1	PROVIRAL_AND_ANTIVIRAL	0	0
654434	1	0	1	1	0	ANTIVIRAL	-1	1
160897	2	1	1	1	0	ANTIVIRAL	-1	1
23220	3	2	1	0	1	PROVIRAL	1	1
29926	4	2	2	0	2	PROVIRAL	1	2
653483	3	0	3	0	3	PROVIRAL	1	3
9179	1	0	1	0	1	PROVIRAL	1	1
9061	0	0	0	0	0	UNSPECIFIED	0	0
10559	2	2	0	0	0	UNSPECIFIED	0	0
1642	1	0	1	0	1	PROVIRAL	1	1
84253	0	0	0	0	0	UNSPECIFIED	0	0
51362	4	3	1	1	0	ANTIVIRAL	-1	1
126668	1	1	0	0	0	UNSPECIFIED	0	0
54931	3	2	1	1	0	ANTIVIRAL	-1	1
27175	1	0	1	1	0	ANTIVIRAL	-1	1
8711	1	1	0	0	0	UNSPECIFIED	0	0
11262	0	0	0	0	0	UNSPECIFIED	0	0
158586	3	2	1	1	0	ANTIVIRAL	-1	1
161742	3	2	1	1	0	ANTIVIRAL	-1	1
80222	1	0	1	1	0	ANTIVIRAL	-1	1
202018	5	3	2	0	2	PROVIRAL	1	2
26036	4	3	1	0	1	PROVIRAL	1	1
10641	1	1	0	0	0	UNSPECIFIED	0	0
51460	1	1	0	0	0	UNSPECIFIED	0	0
2769	0	0	0	0	0	UNSPECIFIED	0	0
3514	2	2	0	0	0	UNSPECIFIED	0	0
1943	1	1	0	0	0	UNSPECIFIED	0	0
196403	0	0	0	0	0	UNSPECIFIED	0	0
25800	5	2	3	2	1	PROVIRAL_AND_ANTIVIRAL	-0.333333333	1
388407	2	2	0	0	0	UNSPECIFIED	0	0
8372	2	1	1	0	1	PROVIRAL	1	1
91893	0	0	0	0	0	UNSPECIFIED	0	0
256281	4	2	2	2	0	ANTIVIRAL	-1	2
166348	0	0	0	0	0	UNSPECIFIED	0	0
9582	5	2	3	3	0	ANTIVIRAL	-1	3
6789	1	1	0	0	0	UNSPECIFIED	0	0
8658	0	0	0	0	0	UNSPECIFIED	0	0
348	1	0	1	0	1	PROVIRAL	1	1
57541	2	1	1	1	0	ANTIVIRAL	-1	1
23567	1	0	1	1	0	ANTIVIRAL	-1	1
3442	0	0	0	0	0	UNSPECIFIED	0	0
79651	1	1	0	0	0	UNSPECIFIED	0	0
55572	2	1	1	0	1	PROVIRAL	1	1
8270	4	3	1	1	0	ANTIVIRAL	-1	1
85465	4	3	1	1	0	ANTIVIRAL	-1	1
114907	1	0	1	1	0	ANTIVIRAL	-1	1
29896	3	2	1	0	1	PROVIRAL	1	1
2135	1	0	1	0	1	PROVIRAL	1	1
2534	2	0	2	1	1	PROVIRAL_AND_ANTIVIRAL	0	0
55062	1	0	1	0	1	PROVIRAL	1	1
5447	3	2	1	0	1	PROVIRAL	1	1
11334	3	2	1	0	1	PROVIRAL	1	1
4705	1	1	0	0	0	UNSPECIFIED	0	0
54897	0	0	0	0	0	UNSPECIFIED	0	0
1627	3	2	1	0	1	PROVIRAL	1	1
4973	1	0	1	1	0	ANTIVIRAL	-1	1
8861	1	1	0	0	0	UNSPECIFIED	0	0
217	2	0	2	0	2	PROVIRAL	1	2
140894	0	0	0	0	0	UNSPECIFIED	0	0
1676	0	0	0	0	0	UNSPECIFIED	0	0
23080	3	1	2	1	1	PROVIRAL_AND_ANTIVIRAL	0	0
738	2	1	1	0	1	PROVIRAL	1	1
169792	4	2	2	1	1	PROVIRAL_AND_ANTIVIRAL	0	0
2346	2	0	2	1	1	PROVIRAL_AND_ANTIVIRAL	0	0
583	1	0	1	1	0	ANTIVIRAL	-1	1
1106	3	3	0	0	0	UNSPECIFIED	0	0
9130	2	0	2	2	0	ANTIVIRAL	-1	2
8692	2	2	0	0	0	UNSPECIFIED	0	0
13	5	1	4	2	2	PROVIRAL_AND_ANTIVIRAL	0	0
54948	2	1	1	0	1	PROVIRAL	1	1
255394	2	2	0	0	0	UNSPECIFIED	0	0
65125	0	0	0	0	0	UNSPECIFIED	0	0
821	1	1	0	0	0	UNSPECIFIED	0	0
3487	5	3	2	0	2	PROVIRAL	1	2
10892	3	3	0	0	0	UNSPECIFIED	0	0
7625	3	1	2	2	0	ANTIVIRAL	-1	2
157313	1	1	0	0	0	UNSPECIFIED	0	0
9110	1	0	1	0	1	PROVIRAL	1	1
4925	1	1	0	0	0	UNSPECIFIED	0	0
2195	3	1	2	2	0	ANTIVIRAL	-1	2
23630	1	0	1	0	1	PROVIRAL	1	1
84206	2	1	1	1	0	ANTIVIRAL	-1	1
57088	3	3	0	0	0	UNSPECIFIED	0	0
3356	0	0	0	0	0	UNSPECIFIED	0	0
80312	3	1	2	1	1	PROVIRAL_AND_ANTIVIRAL	0	0
441168	0	0	0	0	0	UNSPECIFIED	0	0
64432	0	0	0	0	0	UNSPECIFIED	0	0
753	3	2	1	0	1	PROVIRAL	1	1
51302	3	1	2	1	1	PROVIRAL_AND_ANTIVIRAL	0	0
84866	2	1	1	1	0	ANTIVIRAL	-1	1
253461	3	3	0	0	0	UNSPECIFIED	0	0
140730	1	1	0	0	0	UNSPECIFIED	0	0
5669	0	0	0	0	0	UNSPECIFIED	0	0
10622	3	1	2	1	1	PROVIRAL_AND_ANTIVIRAL	0	0
144193	5	3	2	1	1	PROVIRAL_AND_ANTIVIRAL	0	0
4125	4	2	2	1	1	PROVIRAL_AND_ANTIVIRAL	0	0
8323	5	3	2	2	0	ANTIVIRAL	-1	2
344838	5	1	4	1	3	PROVIRAL_AND_ANTIVIRAL	0.5	2
7923	1	1	0	0	0	UNSPECIFIED	0	0
8793	4	2	2	2	0	ANTIVIRAL	-1	2
57657	0	0	0	0	0	UNSPECIFIED	0	0
347735	3	1	2	1	1	PROVIRAL_AND_ANTIVIRAL	0	0
26268	1	0	1	1	0	ANTIVIRAL	-1	1
112942	4	2	2	1	1	PROVIRAL_AND_ANTIVIRAL	0	0
2519	1	0	1	1	0	ANTIVIRAL	-1	1
4725	0	0	0	0	0	UNSPECIFIED	0	0
115	1	0	1	0	1	PROVIRAL	1	1
29062	1	0	1	1	0	ANTIVIRAL	-1	1
114801	3	0	3	0	3	PROVIRAL	1	3
6883	0	0	0	0	0	UNSPECIFIED	0	0
7325	1	0	1	1	0	ANTIVIRAL	-1	1
84134	4	2	2	0	2	PROVIRAL	1	2
80194	3	1	2	0	2	PROVIRAL	1	2
4849	0	0	0	0	0	UNSPECIFIED	0	0
2252	0	0	0	0	0	UNSPECIFIED	0	0
23126	2	2	0	0	0	UNSPECIFIED	0	0
65108	2	2	0	0	0	UNSPECIFIED	0	0
201633	0	0	0	0	0	UNSPECIFIED	0	0
51264	4	2	2	1	1	PROVIRAL_AND_ANTIVIRAL	0	0
10460	2	1	1	0	1	PROVIRAL	1	1
57643	2	0	2	2	0	ANTIVIRAL	-1	2
134147	3	1	2	2	0	ANTIVIRAL	-1	2
169841	2	2	0	0	0	UNSPECIFIED	0	0
677824	2	1	1	0	1	PROVIRAL	1	1
6047	2	0	2	0	2	PROVIRAL	1	2
54863	4	1	3	2	1	PROVIRAL_AND_ANTIVIRAL	-0.333333333	1
53938	2	1	1	0	1	PROVIRAL	1	1
5334	1	0	1	1	0	ANTIVIRAL	-1	1
670	3	0	3	1	2	PROVIRAL_AND_ANTIVIRAL	0.333333333	1
79170	6	1	5	3	2	PROVIRAL_AND_ANTIVIRAL	-0.2	1
79594	0	0	0	0	0	UNSPECIFIED	0	0
432	6	2	4	1	3	PROVIRAL_AND_ANTIVIRAL	0.5	2
23313	3	1	2	2	0	ANTIVIRAL	-1	2
4774	0	0	0	0	0	UNSPECIFIED	0	0
9031	4	2	2	1	1	PROVIRAL_AND_ANTIVIRAL	0	0
9766	2	0	2	2	0	ANTIVIRAL	-1	2
9013	0	0	0	0	0	UNSPECIFIED	0	0
23169	1	0	1	0	1	PROVIRAL	1	1
10238	2	1	1	0	1	PROVIRAL	1	1
128338	4	3	1	1	0	ANTIVIRAL	-1	1
51517	1	1	0	0	0	UNSPECIFIED	0	0
9348	0	0	0	0	0	UNSPECIFIED	0	0
130	4	2	2	0	2	PROVIRAL	1	2
10979	3	2	1	0	1	PROVIRAL	1	1
64651	3	2	1	0	1	PROVIRAL	1	1
1140	1	0	1	1	0	ANTIVIRAL	-1	1
7008	0	0	0	0	0	UNSPECIFIED	0	0
192666	0	0	0	0	0	UNSPECIFIED	0	0
23250	1	0	1	0	1	PROVIRAL	1	1
114784	0	0	0	0	0	UNSPECIFIED	0	0
2033	1	1	0	0	0	UNSPECIFIED	0	0
11232	4	2	2	1	1	PROVIRAL_AND_ANTIVIRAL	0	0
10120	1	1	0	0	0	UNSPECIFIED	0	0
114299	3	1	2	0	2	PROVIRAL	1	2
142679	1	0	1	1	0	ANTIVIRAL	-1	1
376497	2	2	0	0	0	UNSPECIFIED	0	0
11247	3	2	1	0	1	PROVIRAL	1	1
3156	2	1	1	0	1	PROVIRAL	1	1
79088	3	2	1	0	1	PROVIRAL	1	1
80110	4	3	1	1	0	ANTIVIRAL	-1	1
23647	2	2	0	0	0	UNSPECIFIED	0	0
3055	1	1	0	0	0	UNSPECIFIED	0	0
1072	2	2	0	0	0	UNSPECIFIED	0	0
130162	3	3	0	0	0	UNSPECIFIED	0	0
64320	1	0	1	0	1	PROVIRAL	1	1
2874	1	1	0	0	0	UNSPECIFIED	0	0
54918	2	1	1	0	1	PROVIRAL	1	1
9852	3	1	2	1	1	PROVIRAL_AND_ANTIVIRAL	0	0
283385	1	1	0	0	0	UNSPECIFIED	0	0
23741	0	0	0	0	0	UNSPECIFIED	0	0
253868	2	2	0	0	0	UNSPECIFIED	0	0
5052	0	0	0	0	0	UNSPECIFIED	0	0
2671	1	1	0	0	0	UNSPECIFIED	0	0
124512	1	0	1	0	1	PROVIRAL	1	1
339669	0	0	0	0	0	UNSPECIFIED	0	0
333926	1	0	1	1	0	ANTIVIRAL	-1	1
4943	0	0	0	0	0	UNSPECIFIED	0	0
388780	2	2	0	0	0	UNSPECIFIED	0	0
26521	2	2	0	0	0	UNSPECIFIED	0	0
7546	4	1	3	3	0	ANTIVIRAL	-1	3
7844	3	2	1	1	0	ANTIVIRAL	-1	1
81550	2	0	2	2	0	ANTIVIRAL	-1	2
3843	2	1	1	0	1	PROVIRAL	1	1
25920	2	2	0	0	0	UNSPECIFIED	0	0
254827	0	0	0	0	0	UNSPECIFIED	0	0
5745	0	0	0	0	0	UNSPECIFIED	0	0
466	2	2	0	0	0	UNSPECIFIED	0	0
23016	0	0	0	0	0	UNSPECIFIED	0	0
55071	2	0	2	2	0	ANTIVIRAL	-1	2
55088	3	2	1	1	0	ANTIVIRAL	-1	1
81	1	0	1	0	1	PROVIRAL	1	1
1358	1	0	1	1	0	ANTIVIRAL	-1	1
10253	3	1	2	2	0	ANTIVIRAL	-1	2
439921	2	1	1	1	0	ANTIVIRAL	-1	1
8440	2	0	2	2	0	ANTIVIRAL	-1	2
64132	3	2	1	0	1	PROVIRAL	1	1
51752	0	0	0	0	0	UNSPECIFIED	0	0
245806	1	0	1	1	0	ANTIVIRAL	-1	1
159963	1	0	1	0	1	PROVIRAL	1	1
83547	2	2	0	0	0	UNSPECIFIED	0	0
55954	2	2	0	0	0	UNSPECIFIED	0	0
6948	2	1	1	1	0	ANTIVIRAL	-1	1
145567	3	0	3	2	1	PROVIRAL_AND_ANTIVIRAL	-0.333333333	1
10018	1	0	1	0	1	PROVIRAL	1	1
132332	0	0	0	0	0	UNSPECIFIED	0	0
79073	3	2	1	0	1	PROVIRAL	1	1
6868	4	3	1	1	0	ANTIVIRAL	-1	1
6929	2	2	0	0	0	UNSPECIFIED	0	0
643365	1	1	0	0	0	UNSPECIFIED	0	0
84541	2	1	1	1	0	ANTIVIRAL	-1	1
9534	2	2	0	0	0	UNSPECIFIED	0	0
2150	3	1	2	1	1	PROVIRAL_AND_ANTIVIRAL	0	0
5293	0	0	0	0	0	UNSPECIFIED	0	0
58985	2	1	1	1	0	ANTIVIRAL	-1	1
192683	3	1	2	1	1	PROVIRAL_AND_ANTIVIRAL	0	0
55702	1	1	0	0	0	UNSPECIFIED	0	0
1476	1	1	0	0	0	UNSPECIFIED	0	0
253639	0	0	0	0	0	UNSPECIFIED	0	0
113763	2	1	1	1	0	ANTIVIRAL	-1	1
51534	1	1	0	0	0	UNSPECIFIED	0	0
79903	2	1	1	0	1	PROVIRAL	1	1
10003	5	3	2	1	1	PROVIRAL_AND_ANTIVIRAL	0	0
57558	0	0	0	0	0	UNSPECIFIED	0	0
29079	2	0	2	2	0	ANTIVIRAL	-1	2
2968	2	1	1	0	1	PROVIRAL	1	1
6002	2	1	1	0	1	PROVIRAL	1	1
2889	0	0	0	0	0	UNSPECIFIED	0	0
145946	2	2	0	0	0	UNSPECIFIED	0	0
128240	3	3	0	0	0	UNSPECIFIED	0	0
55848	1	0	1	0	1	PROVIRAL	1	1
2550	2	1	1	1	0	ANTIVIRAL	-1	1
636	0	0	0	0	0	UNSPECIFIED	0	0
118460	1	1	0	0	0	UNSPECIFIED	0	0
6581	4	0	4	1	3	PROVIRAL_AND_ANTIVIRAL	0.5	2
54901	2	2	0	0	0	UNSPECIFIED	0	0
25898	3	3	0	0	0	UNSPECIFIED	0	0
10577	2	0	2	2	0	ANTIVIRAL	-1	2
58517	4	3	1	1	0	ANTIVIRAL	-1	1
10813	1	0	1	1	0	ANTIVIRAL	-1	1
5639	2	2	0	0	0	UNSPECIFIED	0	0
339804	1	1	0	0	0	UNSPECIFIED	0	0
10208	2	1	1	1	0	ANTIVIRAL	-1	1
9736	3	3	0	0	0	UNSPECIFIED	0	0
602	3	1	2	0	2	PROVIRAL	1	2
5825	0	0	0	0	0	UNSPECIFIED	0	0
22826	2	1	1	1	0	ANTIVIRAL	-1	1
55529	2	0	2	2	0	ANTIVIRAL	-1	2
134549	2	1	1	0	1	PROVIRAL	1	1
54498	0	0	0	0	0	UNSPECIFIED	0	0
5654	2	1	1	1	0	ANTIVIRAL	-1	1
283165	0	0	0	0	0	UNSPECIFIED	0	0
222194	3	2	1	1	0	ANTIVIRAL	-1	1
9601	4	2	2	0	2	PROVIRAL	1	2
55659	2	2	0	0	0	UNSPECIFIED	0	0
339977	2	0	2	2	0	ANTIVIRAL	-1	2
3371	0	0	0	0	0	UNSPECIFIED	0	0
4253	3	3	0	0	0	UNSPECIFIED	0	0
93233	0	0	0	0	0	UNSPECIFIED	0	0
114625	1	0	1	0	1	PROVIRAL	1	1
347475	0	0	0	0	0	UNSPECIFIED	0	0
55810	2	1	1	1	0	ANTIVIRAL	-1	1
3662	0	0	0	0	0	UNSPECIFIED	0	0
253558	2	1	1	1	0	ANTIVIRAL	-1	1
91404	6	3	3	1	2	PROVIRAL_AND_ANTIVIRAL	0.333333333	1
162993	0	0	0	0	0	UNSPECIFIED	0	0
5730	2	2	0	0	0	UNSPECIFIED	0	0
1981	3	2	1	1	0	ANTIVIRAL	-1	1
4076	2	1	1	1	0	ANTIVIRAL	-1	1
2180	4	2	2	0	2	PROVIRAL	1	2
3292	1	1	0	0	0	UNSPECIFIED	0	0
56917	2	1	1	1	0	ANTIVIRAL	-1	1
57405	1	0	1	0	1	PROVIRAL	1	1
25950	3	3	0	0	0	UNSPECIFIED	0	0
116379	0	0	0	0	0	UNSPECIFIED	0	0
10090	1	0	1	1	0	ANTIVIRAL	-1	1
147381	0	0	0	0	0	UNSPECIFIED	0	0
84100	4	2	2	2	0	ANTIVIRAL	-1	2
10388	1	1	0	0	0	UNSPECIFIED	0	0
1999	4	2	2	1	1	PROVIRAL_AND_ANTIVIRAL	0	0
79621	3	0	3	2	1	PROVIRAL_AND_ANTIVIRAL	-0.333333333	1
203427	2	0	2	1	1	PROVIRAL_AND_ANTIVIRAL	0	0
27346	1	0	1	0	1	PROVIRAL	1	1
2852	5	2	3	0	3	PROVIRAL	1	3
140828	4	0	4	1	3	PROVIRAL_AND_ANTIVIRAL	0.5	2
10135	4	3	1	1	0	ANTIVIRAL	-1	1
1373	4	1	3	2	1	PROVIRAL_AND_ANTIVIRAL	-0.333333333	1
27257	1	1	0	0	0	UNSPECIFIED	0	0
79850	2	0	2	2	0	ANTIVIRAL	-1	2
4992	1	1	0	0	0	UNSPECIFIED	0	0
26015	0	0	0	0	0	UNSPECIFIED	0	0
51451	3	1	2	2	0	ANTIVIRAL	-1	2
11096	0	0	0	0	0	UNSPECIFIED	0	0
50813	2	2	0	0	0	UNSPECIFIED	0	0
654433	1	0	1	0	1	PROVIRAL	1	1
84883	2	1	1	0	1	PROVIRAL	1	1
4520	0	0	0	0	0	UNSPECIFIED	0	0
2044	2	1	1	0	1	PROVIRAL	1	1
3070	3	1	2	1	1	PROVIRAL_AND_ANTIVIRAL	0	0
8289	1	0	1	0	1	PROVIRAL	1	1
2116	1	1	0	0	0	UNSPECIFIED	0	0
4437	2	1	1	1	0	ANTIVIRAL	-1	1
55304	4	1	3	0	3	PROVIRAL	1	3
23473	4	3	1	0	1	PROVIRAL	1	1
100128126	0	0	0	0	0	UNSPECIFIED	0	0
26002	2	0	2	2	0	ANTIVIRAL	-1	2
22901	1	1	0	0	0	UNSPECIFIED	0	0
80763	4	1	3	2	1	PROVIRAL_AND_ANTIVIRAL	-0.333333333	1
5715	1	0	1	1	0	ANTIVIRAL	-1	1
147912	2	2	0	0	0	UNSPECIFIED	0	0
339229	3	1	2	1	1	PROVIRAL_AND_ANTIVIRAL	0	0
91050	1	1	0	0	0	UNSPECIFIED	0	0
10324	0	0	0	0	0	UNSPECIFIED	0	0
135295	4	3	1	1	0	ANTIVIRAL	-1	1
261734	1	0	1	0	1	PROVIRAL	1	1
7057	4	2	2	1	1	PROVIRAL_AND_ANTIVIRAL	0	0
10287	4	2	2	1	1	PROVIRAL_AND_ANTIVIRAL	0	0
84693	5	3	2	0	2	PROVIRAL	1	2
54978	1	1	0	0	0	UNSPECIFIED	0	0
56900	2	1	1	0	1	PROVIRAL	1	1
9818	4	2	2	2	0	ANTIVIRAL	-1	2
6694	1	1	0	0	0	UNSPECIFIED	0	0
120224	5	0	5	3	2	PROVIRAL_AND_ANTIVIRAL	-0.2	1
84315	2	1	1	0	1	PROVIRAL	1	1
1457	1	0	1	1	0	ANTIVIRAL	-1	1
27329	4	1	3	2	1	PROVIRAL_AND_ANTIVIRAL	-0.333333333	1
2331	6	1	5	3	2	PROVIRAL_AND_ANTIVIRAL	-0.2	1
157567	0	0	0	0	0	UNSPECIFIED	0	0
81614	0	0	0	0	0	UNSPECIFIED	0	0
80700	2	1	1	0	1	PROVIRAL	1	1
22982	0	0	0	0	0	UNSPECIFIED	0	0
54880	2	1	1	1	0	ANTIVIRAL	-1	1
81789	0	0	0	0	0	UNSPECIFIED	0	0
23660	2	2	0	0	0	UNSPECIFIED	0	0
25830	1	0	1	1	0	ANTIVIRAL	-1	1
23190	4	3	1	0	1	PROVIRAL	1	1
23059	2	0	2	2	0	ANTIVIRAL	-1	2
790955	2	2	0	0	0	UNSPECIFIED	0	0
166378	0	0	0	0	0	UNSPECIFIED	0	0
10539	1	1	0	0	0	UNSPECIFIED	0	0
51135	3	3	0	0	0	UNSPECIFIED	0	0
83641	3	1	2	1	1	PROVIRAL_AND_ANTIVIRAL	0	0
1559	1	0	1	1	0	ANTIVIRAL	-1	1
8876	1	0	1	1	0	ANTIVIRAL	-1	1
24149	1	0	1	1	0	ANTIVIRAL	-1	1
6472	0	0	0	0	0	UNSPECIFIED	0	0
51246	3	1	2	1	1	PROVIRAL_AND_ANTIVIRAL	0	0
5150	0	0	0	0	0	UNSPECIFIED	0	0
7072	4	3	1	0	1	PROVIRAL	1	1
6300	2	1	1	0	1	PROVIRAL	1	1
55890	1	0	1	0	1	PROVIRAL	1	1
10791	4	1	3	1	2	PROVIRAL_AND_ANTIVIRAL	0.333333333	1
6645	0	0	0	0	0	UNSPECIFIED	0	0
5226	3	2	1	0	1	PROVIRAL	1	1
64856	1	1	0	0	0	UNSPECIFIED	0	0
168975	0	0	0	0	0	UNSPECIFIED	0	0
1004	0	0	0	0	0	UNSPECIFIED	0	0
9833	2	1	1	0	1	PROVIRAL	1	1
144245	3	2	1	1	0	ANTIVIRAL	-1	1
64839	0	0	0	0	0	UNSPECIFIED	0	0
2867	0	0	0	0	0	UNSPECIFIED	0	0
7561	4	3	1	0	1	PROVIRAL	1	1
383	6	2	4	1	3	PROVIRAL_AND_ANTIVIRAL	0.5	2
161003	0	0	0	0	0	UNSPECIFIED	0	0
286097	4	3	1	1	0	ANTIVIRAL	-1	1
9329	0	0	0	0	0	UNSPECIFIED	0	0
7404	0	0	0	0	0	UNSPECIFIED	0	0
955	3	2	1	1	0	ANTIVIRAL	-1	1
47	0	0	0	0	0	UNSPECIFIED	0	0
219927	1	1	0	0	0	UNSPECIFIED	0	0
55342	2	2	0	0	0	UNSPECIFIED	0	0
9416	1	1	0	0	0	UNSPECIFIED	0	0
11145	3	2	1	0	1	PROVIRAL	1	1
23677	3	2	1	0	1	PROVIRAL	1	1
2297	3	2	1	1	0	ANTIVIRAL	-1	1
85444	1	0	1	1	0	ANTIVIRAL	-1	1
1121	1	0	1	1	0	ANTIVIRAL	-1	1
442236	1	1	0	0	0	UNSPECIFIED	0	0
10056	1	0	1	0	1	PROVIRAL	1	1
139221	4	2	2	2	0	ANTIVIRAL	-1	2
81875	2	2	0	0	0	UNSPECIFIED	0	0
10505	2	1	1	1	0	ANTIVIRAL	-1	1
79674	3	1	2	2	0	ANTIVIRAL	-1	2
127687	2	2	0	0	0	UNSPECIFIED	0	0
54541	7	3	4	2	2	PROVIRAL_AND_ANTIVIRAL	0	0
58500	1	0	1	1	0	ANTIVIRAL	-1	1
55621	3	1	2	1	1	PROVIRAL_AND_ANTIVIRAL	0	0
5304	1	1	0	0	0	UNSPECIFIED	0	0
54472	1	0	1	0	1	PROVIRAL	1	1
57520	3	2	1	0	1	PROVIRAL	1	1
25851	1	1	0	0	0	UNSPECIFIED	0	0
1441	2	2	0	0	0	UNSPECIFIED	0	0
124739	2	0	2	2	0	ANTIVIRAL	-1	2
10694	3	1	2	2	0	ANTIVIRAL	-1	2
1729	2	2	0	0	0	UNSPECIFIED	0	0
2565	2	2	0	0	0	UNSPECIFIED	0	0
133746	4	3	1	1	0	ANTIVIRAL	-1	1
163087	3	3	0	0	0	UNSPECIFIED	0	0
23580	3	1	2	0	2	PROVIRAL	1	2
57153	2	1	1	0	1	PROVIRAL	1	1
152273	0	0	0	0	0	UNSPECIFIED	0	0
84622	1	0	1	1	0	ANTIVIRAL	-1	1
128876	0	0	0	0	0	UNSPECIFIED	0	0
79780	4	3	1	1	0	ANTIVIRAL	-1	1
171169	1	1	0	0	0	UNSPECIFIED	0	0
80237	1	0	1	1	0	ANTIVIRAL	-1	1
9751	2	1	1	1	0	ANTIVIRAL	-1	1
134353	1	0	1	1	0	ANTIVIRAL	-1	1
84281	0	0	0	0	0	UNSPECIFIED	0	0
56647	1	0	1	0	1	PROVIRAL	1	1
26084	2	0	2	2	0	ANTIVIRAL	-1	2
8910	3	2	1	0	1	PROVIRAL	1	1
51066	3	1	2	1	1	PROVIRAL_AND_ANTIVIRAL	0	0
685	0	0	0	0	0	UNSPECIFIED	0	0
55170	2	0	2	2	0	ANTIVIRAL	-1	2
83734	1	1	0	0	0	UNSPECIFIED	0	0
56061	0	0	0	0	0	UNSPECIFIED	0	0
79933	0	0	0	0	0	UNSPECIFIED	0	0
28971	2	2	0	0	0	UNSPECIFIED	0	0
11164	0	0	0	0	0	UNSPECIFIED	0	0
7023	1	1	0	0	0	UNSPECIFIED	0	0
85021	1	0	1	1	0	ANTIVIRAL	-1	1
2971	0	0	0	0	0	UNSPECIFIED	0	0
1525	2	1	1	0	1	PROVIRAL	1	1
7528	0	0	0	0	0	UNSPECIFIED	0	0
50511	0	0	0	0	0	UNSPECIFIED	0	0
5074	6	3	3	3	0	ANTIVIRAL	-1	3
9276	0	0	0	0	0	UNSPECIFIED	0	0
25903	1	1	0	0	0	UNSPECIFIED	0	0
64753	1	0	1	1	0	ANTIVIRAL	-1	1
7358	2	0	2	1	1	PROVIRAL_AND_ANTIVIRAL	0	0
398	0	0	0	0	0	UNSPECIFIED	0	0
4250	0	0	0	0	0	UNSPECIFIED	0	0
53630	0	0	0	0	0	UNSPECIFIED	0	0
790	1	0	1	1	0	ANTIVIRAL	-1	1
29127	0	0	0	0	0	UNSPECIFIED	0	0
51340	5	3	2	1	1	PROVIRAL_AND_ANTIVIRAL	0	0
8997	0	0	0	0	0	UNSPECIFIED	0	0
54812	4	3	1	0	1	PROVIRAL	1	1
6668	1	0	1	1	0	ANTIVIRAL	-1	1
4306	1	0	1	1	0	ANTIVIRAL	-1	1
23512	2	2	0	0	0	UNSPECIFIED	0	0
6009	1	1	0	0	0	UNSPECIFIED	0	0
65982	0	0	0	0	0	UNSPECIFIED	0	0
5889	3	1	2	1	1	PROVIRAL_AND_ANTIVIRAL	0	0
63905	1	1	0	0	0	UNSPECIFIED	0	0
201299	3	1	2	1	1	PROVIRAL_AND_ANTIVIRAL	0	0
84516	1	0	1	1	0	ANTIVIRAL	-1	1
7128	4	3	1	0	1	PROVIRAL	1	1
158584	1	1	0	0	0	UNSPECIFIED	0	0
132884	0	0	0	0	0	UNSPECIFIED	0	0
1491	4	3	1	1	0	ANTIVIRAL	-1	1
84276	3	2	1	0	1	PROVIRAL	1	1
7543	3	3	0	0	0	UNSPECIFIED	0	0
100129726	0	0	0	0	0	UNSPECIFIED	0	0
9258	3	1	2	1	1	PROVIRAL_AND_ANTIVIRAL	0	0
79754	2	1	1	1	0	ANTIVIRAL	-1	1
9487	1	0	1	1	0	ANTIVIRAL	-1	1
7283	2	2	0	0	0	UNSPECIFIED	0	0
131368	0	0	0	0	0	UNSPECIFIED	0	0
8884	3	2	1	0	1	PROVIRAL	1	1
10320	0	0	0	0	0	UNSPECIFIED	0	0
5594	1	0	1	1	0	ANTIVIRAL	-1	1
55145	3	3	0	0	0	UNSPECIFIED	0	0
154796	2	0	2	1	1	PROVIRAL_AND_ANTIVIRAL	0	0
28989	2	1	1	1	0	ANTIVIRAL	-1	1
54858	2	1	1	0	1	PROVIRAL	1	1
51506	0	0	0	0	0	UNSPECIFIED	0	0
22869	0	0	0	0	0	UNSPECIFIED	0	0
9733	1	0	1	0	1	PROVIRAL	1	1
84668	0	0	0	0	0	UNSPECIFIED	0	0
158293	0	0	0	0	0	UNSPECIFIED	0	0
256691	0	0	0	0	0	UNSPECIFIED	0	0
337970	0	0	0	0	0	UNSPECIFIED	0	0
55128	2	0	2	1	1	PROVIRAL_AND_ANTIVIRAL	0	0
338773	0	0	0	0	0	UNSPECIFIED	0	0
2712	0	0	0	0	0	UNSPECIFIED	0	0
286828	1	1	0	0	0	UNSPECIFIED	0	0
84823	1	0	1	1	0	ANTIVIRAL	-1	1
2173	0	0	0	0	0	UNSPECIFIED	0	0
90956	2	1	1	1	0	ANTIVIRAL	-1	1
23207	2	1	1	0	1	PROVIRAL	1	1
57465	0	0	0	0	0	UNSPECIFIED	0	0
805	1	1	0	0	0	UNSPECIFIED	0	0
51016	2	1	1	1	0	ANTIVIRAL	-1	1
23054	0	0	0	0	0	UNSPECIFIED	0	0
168850	0	0	0	0	0	UNSPECIFIED	0	0
9958	3	3	0	0	0	UNSPECIFIED	0	0
6714	0	0	0	0	0	UNSPECIFIED	0	0
9718	2	2	0	0	0	UNSPECIFIED	0	0
51542	4	3	1	0	1	PROVIRAL	1	1
1901	2	0	2	0	2	PROVIRAL	1	2
9619	0	0	0	0	0	UNSPECIFIED	0	0
6469	1	1	0	0	0	UNSPECIFIED	0	0
8086	3	2	1	0	1	PROVIRAL	1	1
9306	3	3	0	0	0	UNSPECIFIED	0	0
5579	1	0	1	1	0	ANTIVIRAL	-1	1
26033	0	0	0	0	0	UNSPECIFIED	0	0
3217	4	0	4	3	1	PROVIRAL_AND_ANTIVIRAL	-0.5	2
10154	0	0	0	0	0	UNSPECIFIED	0	0
150590	1	0	1	1	0	ANTIVIRAL	-1	1
55334	1	1	0	0	0	UNSPECIFIED	0	0
8021	0	0	0	0	0	UNSPECIFIED	0	0
10742	1	0	1	1	0	ANTIVIRAL	-1	1
2335	1	0	1	0	1	PROVIRAL	1	1
55654	2	1	1	0	1	PROVIRAL	1	1
8738	0	0	0	0	0	UNSPECIFIED	0	0
388507	2	0	2	0	2	PROVIRAL	1	2
10644	1	0	1	1	0	ANTIVIRAL	-1	1
8443	2	0	2	0	2	PROVIRAL	1	2
51602	4	3	1	0	1	PROVIRAL	1	1
201627	3	1	2	2	0	ANTIVIRAL	-1	2
285268	4	3	1	1	0	ANTIVIRAL	-1	1
4796	2	2	0	0	0	UNSPECIFIED	0	0
51230	1	1	0	0	0	UNSPECIFIED	0	0
90134	0	0	0	0	0	UNSPECIFIED	0	0
4811	5	2	3	0	3	PROVIRAL	1	3
352961	1	1	0	0	0	UNSPECIFIED	0	0
84176	0	0	0	0	0	UNSPECIFIED	0	0
54795	0	0	0	0	0	UNSPECIFIED	0	0
7727	1	0	1	1	0	ANTIVIRAL	-1	1
255252	0	0	0	0	0	UNSPECIFIED	0	0
3623	1	1	0	0	0	UNSPECIFIED	0	0
10904	1	0	1	1	0	ANTIVIRAL	-1	1
27030	1	0	1	0	1	PROVIRAL	1	1
132789	2	2	0	0	0	UNSPECIFIED	0	0
65258	2	0	2	1	1	PROVIRAL_AND_ANTIVIRAL	0	0
23729	1	1	0	0	0	UNSPECIFIED	0	0
283471	0	0	0	0	0	UNSPECIFIED	0	0
55227	5	3	2	1	1	PROVIRAL_AND_ANTIVIRAL	0	0
56241	3	2	1	1	0	ANTIVIRAL	-1	1
79873	0	0	0	0	0	UNSPECIFIED	0	0
3925	2	1	1	0	1	PROVIRAL	1	1
138151	0	0	0	0	0	UNSPECIFIED	0	0
440400	1	0	1	1	0	ANTIVIRAL	-1	1
2825	0	0	0	0	0	UNSPECIFIED	0	0
55236	4	3	1	1	0	ANTIVIRAL	-1	1
25873	0	0	0	0	0	UNSPECIFIED	0	0
6224	0	0	0	0	0	UNSPECIFIED	0	0
284058	2	2	0	0	0	UNSPECIFIED	0	0
93129	3	1	2	1	1	PROVIRAL_AND_ANTIVIRAL	0	0
202	3	0	3	2	1	PROVIRAL_AND_ANTIVIRAL	-0.333333333	1
51692	1	0	1	1	0	ANTIVIRAL	-1	1
8345	3	2	1	0	1	PROVIRAL	1	1
11119	0	0	0	0	0	UNSPECIFIED	0	0
51132	4	3	1	1	0	ANTIVIRAL	-1	1
283643	2	2	0	0	0	UNSPECIFIED	0	0
22900	3	1	2	0	2	PROVIRAL	1	2
2275	0	0	0	0	0	UNSPECIFIED	0	0
2222	2	0	2	1	1	PROVIRAL_AND_ANTIVIRAL	0	0
284129	0	0	0	0	0	UNSPECIFIED	0	0
23254	1	0	1	1	0	ANTIVIRAL	-1	1
5104	6	2	4	1	3	PROVIRAL_AND_ANTIVIRAL	0.5	2
9653	1	1	0	0	0	UNSPECIFIED	0	0
1785	1	1	0	0	0	UNSPECIFIED	0	0
8492	0	0	0	0	0	UNSPECIFIED	0	0
29071	1	0	1	1	0	ANTIVIRAL	-1	1
8899	5	3	2	1	1	PROVIRAL_AND_ANTIVIRAL	0	0
3416	3	2	1	0	1	PROVIRAL	1	1
10365	4	1	3	0	3	PROVIRAL	1	3
126792	3	2	1	0	1	PROVIRAL	1	1
124446	3	3	0	0	0	UNSPECIFIED	0	0
6993	0	0	0	0	0	UNSPECIFIED	0	0
54884	2	0	2	1	1	PROVIRAL_AND_ANTIVIRAL	0	0
7083	4	3	1	0	1	PROVIRAL	1	1
1736	3	0	3	2	1	PROVIRAL_AND_ANTIVIRAL	-0.333333333	1
84969	1	0	1	1	0	ANTIVIRAL	-1	1
55183	4	3	1	0	1	PROVIRAL	1	1
10919	2	2	0	0	0	UNSPECIFIED	0	0
4201	3	2	1	1	0	ANTIVIRAL	-1	1
79922	2	1	1	1	0	ANTIVIRAL	-1	1
126321	2	2	0	0	0	UNSPECIFIED	0	0
51399	1	0	1	1	0	ANTIVIRAL	-1	1
24144	1	0	1	1	0	ANTIVIRAL	-1	1
6118	1	0	1	1	0	ANTIVIRAL	-1	1
100128098	2	1	1	0	1	PROVIRAL	1	1
81876	3	2	1	0	1	PROVIRAL	1	1
8850	5	3	2	2	0	ANTIVIRAL	-1	2
283677	1	1	0	0	0	UNSPECIFIED	0	0
129138	2	1	1	1	0	ANTIVIRAL	-1	1
1540	4	3	1	1	0	ANTIVIRAL	-1	1
9748	4	3	1	1	0	ANTIVIRAL	-1	1
56126	1	0	1	0	1	PROVIRAL	1	1
55577	1	0	1	0	1	PROVIRAL	1	1
222643	1	0	1	1	0	ANTIVIRAL	-1	1
202052	1	0	1	1	0	ANTIVIRAL	-1	1
150709	0	0	0	0	0	UNSPECIFIED	0	0
130888	2	0	2	0	2	PROVIRAL	1	2
55102	3	3	0	0	0	UNSPECIFIED	0	0
3187	3	1	2	1	1	PROVIRAL_AND_ANTIVIRAL	0	0
11104	4	3	1	1	0	ANTIVIRAL	-1	1
139285	1	0	1	1	0	ANTIVIRAL	-1	1
53407	2	1	1	0	1	PROVIRAL	1	1
2941	1	1	0	0	0	UNSPECIFIED	0	0
164091	2	1	1	0	1	PROVIRAL	1	1
7773	2	2	0	0	0	UNSPECIFIED	0	0
84231	1	1	0	0	0	UNSPECIFIED	0	0
145376	0	0	0	0	0	UNSPECIFIED	0	0
90780	1	1	0	0	0	UNSPECIFIED	0	0
54014	3	3	0	0	0	UNSPECIFIED	0	0
84749	1	0	1	1	0	ANTIVIRAL	-1	1
57567	0	0	0	0	0	UNSPECIFIED	0	0
126070	3	2	1	0	1	PROVIRAL	1	1
79720	2	1	1	1	0	ANTIVIRAL	-1	1
55607	4	3	1	0	1	PROVIRAL	1	1
118812	0	0	0	0	0	UNSPECIFIED	0	0
23499	2	2	0	0	0	UNSPECIFIED	0	0
54841	4	2	2	2	0	ANTIVIRAL	-1	2
2618	1	0	1	1	0	ANTIVIRAL	-1	1
23409	2	2	0	0	0	UNSPECIFIED	0	0
100127983	2	0	2	1	1	PROVIRAL_AND_ANTIVIRAL	0	0
145482	2	1	1	0	1	PROVIRAL	1	1
27111	3	1	2	2	0	ANTIVIRAL	-1	2
26147	4	3	1	0	1	PROVIRAL	1	1
57418	2	2	0	0	0	UNSPECIFIED	0	0
9943	3	2	1	1	0	ANTIVIRAL	-1	1
5934	0	0	0	0	0	UNSPECIFIED	0	0
122042	0	0	0	0	0	UNSPECIFIED	0	0
100129895	0	0	0	0	0	UNSPECIFIED	0	0
51071	2	0	2	1	1	PROVIRAL_AND_ANTIVIRAL	0	0
64963	1	1	0	0	0	UNSPECIFIED	0	0
10870	1	1	0	0	0	UNSPECIFIED	0	0
65997	1	0	1	1	0	ANTIVIRAL	-1	1
26003	0	0	0	0	0	UNSPECIFIED	0	0
51633	3	2	1	1	0	ANTIVIRAL	-1	1
79036	2	1	1	1	0	ANTIVIRAL	-1	1
55839	1	0	1	0	1	PROVIRAL	1	1
375346	3	1	2	2	0	ANTIVIRAL	-1	2
2241	1	0	1	1	0	ANTIVIRAL	-1	1
51735	5	3	2	1	1	PROVIRAL_AND_ANTIVIRAL	0	0
4494	3	1	2	0	2	PROVIRAL	1	2
55732	5	3	2	1	1	PROVIRAL_AND_ANTIVIRAL	0	0
23361	1	0	1	1	0	ANTIVIRAL	-1	1
10105	3	1	2	2	0	ANTIVIRAL	-1	2
1852	3	2	1	0	1	PROVIRAL	1	1
481	2	0	2	1	1	PROVIRAL_AND_ANTIVIRAL	0	0
5538	2	0	2	1	1	PROVIRAL_AND_ANTIVIRAL	0	0
7803	3	2	1	0	1	PROVIRAL	1	1
29990	3	3	0	0	0	UNSPECIFIED	0	0
4584	1	1	0	0	0	UNSPECIFIED	0	0
8330	0	0	0	0	0	UNSPECIFIED	0	0
6318	0	0	0	0	0	UNSPECIFIED	0	0
6899	0	0	0	0	0	UNSPECIFIED	0	0
168090	0	0	0	0	0	UNSPECIFIED	0	0
146850	0	0	0	0	0	UNSPECIFIED	0	0
23529	0	0	0	0	0	UNSPECIFIED	0	0
594	0	0	0	0	0	UNSPECIFIED	0	0
7480	2	2	0	0	0	UNSPECIFIED	0	0
90592	5	3	2	0	2	PROVIRAL	1	2
[truncated: 48,840 more chars]
