# Supplementary material for: An Integrated Transcriptomic and Meta-Analysis of Hepatoma Cells Reveals Factors That Influence Susceptibility to HCV Infection
Source: PLoS One. 2011 Oct 25;6(10):e25584. doi: 10.1371/journal.pone.0025584 (PMC3201949; doi:10.1371/journal.pone.0025584)
Supplement: Table S7 — The microarray gene set following removal of genes that are not expressed in any cell type (see Materials and Methods for details). Shown are the array annotation ID, Entrex gene ID, gene symbol and gene name. (TXT) [file pone.0025584.s010.txt]

probeset ID	entrez gene ID	gene symbol	gene name
1_at	1	A1BG	alpha-1-B glycoprotein
2_at	2	A2M	alpha-2-macroglobulin
9_at	9	NAT1	N-acetyltransferase 1 (arylamine N-acetyltransferase)
10_at	10	NAT2	N-acetyltransferase 2 (arylamine N-acetyltransferase)
12_at	12	SERPINA3	"serpin peptidase inhibitor, clade A (alpha-1 antiproteinase, antitrypsin), member 3"
13_at	13	AADAC	arylacetamide deacetylase (esterase)
14_at	14	AAMP	"angio-associated, migratory cell protein"
16_at	16	AARS	alanyl-tRNA synthetase
18_at	18	ABAT	4-aminobutyrate aminotransferase
19_at	19	ABCA1	"ATP-binding cassette, sub-family A (ABC1), member 1"
20_at	20	ABCA2	"ATP-binding cassette, sub-family A (ABC1), member 2"
21_at	21	ABCA3	"ATP-binding cassette, sub-family A (ABC1), member 3"
22_at	22	ABCB7	"ATP-binding cassette, sub-family B (MDR/TAP), member 7"
23_at	23	ABCF1	"ATP-binding cassette, sub-family F (GCN20), member 1"
25_at	25	ABL1	"c-abl oncogene 1, receptor tyrosine kinase"
26_at	26	ABP1	amiloride binding protein 1 (amine oxidase (copper-containing))
27_at	27	ABL2	"v-abl Abelson murine leukemia viral oncogene homolog 2 (arg, Abelson-related gene)"
29_at	29	ABR	active BCR-related gene
30_at	30	ACAA1	acetyl-Coenzyme A acyltransferase 1
31_at	31	ACACA	acetyl-Coenzyme A carboxylase alpha
32_at	32	ACACB	acetyl-Coenzyme A carboxylase beta
33_at	33	ACADL	"acyl-Coenzyme A dehydrogenase, long chain"
34_at	34	ACADM	"acyl-Coenzyme A dehydrogenase, C-4 to C-12 straight chain"
35_at	35	ACADS	"acyl-Coenzyme A dehydrogenase, C-2 to C-3 short chain"
36_at	36	ACADSB	"acyl-Coenzyme A dehydrogenase, short/branched chain"
37_at	37	ACADVL	"acyl-Coenzyme A dehydrogenase, very long chain"
38_at	38	ACAT1	acetyl-Coenzyme A acetyltransferase 1
39_at	39	ACAT2	acetyl-Coenzyme A acetyltransferase 2
41_at	41	ACCN2	"amiloride-sensitive cation channel 2, neuronal"
47_at	47	ACLY	ATP citrate lyase
48_at	48	ACO1	"aconitase 1, soluble"
50_at	50	ACO2	"aconitase 2, mitochondrial"
51_at	51	ACOX1	"acyl-Coenzyme A oxidase 1, palmitoyl"
52_at	52	ACP1	"acid phosphatase 1, soluble"
53_at	53	ACP2	"acid phosphatase 2, lysosomal"
54_at	54	ACP5	"acid phosphatase 5, tartrate resistant"
56_at	56	ACRV1	acrosomal vesicle protein 1
59_at	59	ACTA2	"actin, alpha 2, smooth muscle, aorta"
60_at	60	ACTB	"actin, beta"
70_at	70	ACTC1	"actin, alpha, cardiac muscle 1"
71_at	71	ACTG1	"actin, gamma 1"
72_at	72	ACTG2	"actin, gamma 2, smooth muscle, enteric"
81_at	81	ACTN4	"actinin, alpha 4"
86_at	86	ACTL6A	actin-like 6A
87_at	87	ACTN1	"actinin, alpha 1"
88_at	88	ACTN2	"actinin, alpha 2"
89_at	89	ACTN3	"actinin, alpha 3"
90_at	90	ACVR1	"activin A receptor, type I"
91_at	91	ACVR1B	"activin A receptor, type IB"
92_at	92	ACVR2A	"activin A receptor, type IIA"
93_at	93	ACVR2B	"activin A receptor, type IIB"
95_at	95	ACY1	aminoacylase 1
97_at	97	ACYP1	"acylphosphatase 1, erythrocyte (common) type"
98_at	98	ACYP2	"acylphosphatase 2, muscle type"
100_at	100	ADA	adenosine deaminase
101_at	101	ADAM8	ADAM metallopeptidase domain 8
102_at	102	ADAM10	ADAM metallopeptidase domain 10
103_at	103	ADAR	"adenosine deaminase, RNA-specific"
104_at	104	ADARB1	"adenosine deaminase, RNA-specific, B1 (RED1 homolog rat)"
107_at	107	ADCY1	adenylate cyclase 1 (brain)
109_at	109	ADCY3	adenylate cyclase 3
112_at	112	ADCY6	adenylate cyclase 6
113_at	113	ADCY7	adenylate cyclase 7
114_at	114	ADCY8	adenylate cyclase 8 (brain)
115_at	115	ADCY9	adenylate cyclase 9
116_at	116	ADCYAP1	adenylate cyclase activating polypeptide 1 (pituitary)
117_at	117	ADCYAP1R1	adenylate cyclase activating polypeptide 1 (pituitary) receptor type I
118_at	118	ADD1	adducin 1 (alpha)
119_at	119	ADD2	adducin 2 (beta)
120_at	120	ADD3	adducin 3 (gamma)
123_at	123	PLIN2	perilipin 2
124_at	124	ADH1A	"alcohol dehydrogenase 1A (class I), alpha polypeptide"
127_at	127	ADH4	"alcohol dehydrogenase 4 (class II), pi polypeptide"
128_at	128	ADH5	"alcohol dehydrogenase 5 (class III), chi polypeptide"
130_at	130	ADH6	alcohol dehydrogenase 6 (class V)
131_at	131	ADH7	"alcohol dehydrogenase 7 (class IV), mu or sigma polypeptide"
132_at	132	ADK	adenosine kinase
133_at	133	ADM	adrenomedullin
134_at	134	ADORA1	adenosine A1 receptor
135_at	135	ADORA2A	adenosine A2a receptor
136_at	136	ADORA2B	adenosine A2b receptor
141_at	141	ADPRH	ADP-ribosylarginine hydrolase
142_at	142	PARP1	poly (ADP-ribose) polymerase 1
147_at	147	ADRA1B	"adrenergic, alpha-1B-, receptor"
148_at	148	ADRA1A	"adrenergic, alpha-1A-, receptor"
151_at	151	ADRA2B	"adrenergic, alpha-2B-, receptor"
152_at	152	ADRA2C	"adrenergic, alpha-2C-, receptor"
153_at	153	ADRB1	"adrenergic, beta-1-, receptor"
154_at	154	ADRB2	"adrenergic, beta-2-, receptor, surface"
156_at	156	ADRBK1	"adrenergic, beta, receptor kinase 1"
157_at	157	ADRBK2	"adrenergic, beta, receptor kinase 2"
158_at	158	ADSL	adenylosuccinate lyase
159_at	159	ADSS	adenylosuccinate synthase
161_at	161	AP2A2	"adaptor-related protein complex 2, alpha 2 subunit"
162_at	162	AP1B1	"adaptor-related protein complex 1, beta 1 subunit"
163_at	163	AP2B1	"adaptor-related protein complex 2, beta 1 subunit"
164_at	164	AP1G1	"adaptor-related protein complex 1, gamma 1 subunit"
165_at	165	AEBP1	AE binding protein 1
166_at	166	AES	amino-terminal enhancer of split
167_at	167	CRISP1	cysteine-rich secretory protein 1
172_at	172	AFG3L1	AFG3 ATPase family gene 3-like 1 (S. cerevisiae)
174_at	174	AFP	alpha-fetoprotein
175_at	175	AGA	aspartylglucosaminidase
178_at	178	AGL	"amylo-1, 6-glucosidase, 4-alpha-glucanotransferase"
182_at	182	JAG1	jagged 1 (Alagille syndrome)
183_at	183	AGT	"angiotensinogen (serpin peptidase inhibitor, clade A, member 8)"
185_at	185	AGTR1	"angiotensin II receptor, type 1"
189_at	189	AGXT	alanine-glyoxylate aminotransferase
190_at	190	NR0B1	"nuclear receptor subfamily 0, group B, member 1"
191_at	191	AHCY	adenosylhomocysteinase
196_at	196	AHR	aryl hydrocarbon receptor
197_at	197	AHSG	alpha-2-HS-glycoprotein
202_at	202	AIM1	absent in melanoma 1
203_at	203	AK1	adenylate kinase 1
204_at	204	AK2	adenylate kinase 2
207_at	207	AKT1	v-akt murine thymoma viral oncogene homolog 1
208_at	208	AKT2	v-akt murine thymoma viral oncogene homolog 2
210_at	210	ALAD	"aminolevulinate, delta-, dehydratase"
211_at	211	ALAS1	"aminolevulinate, delta-, synthase 1"
213_at	213	ALB	albumin
214_at	214	ALCAM	activated leukocyte cell adhesion molecule
215_at	215	ABCD1	"ATP-binding cassette, sub-family D (ALD), member 1"
216_at	216	ALDH1A1	"aldehyde dehydrogenase 1 family, member A1"
217_at	217	ALDH2	aldehyde dehydrogenase 2 family (mitochondrial)
218_at	218	ALDH3A1	"aldehyde dehydrogenase 3 family, memberA1"
219_at	219	ALDH1B1	"aldehyde dehydrogenase 1 family, member B1"
220_at	220	ALDH1A3	"aldehyde dehydrogenase 1 family, member A3"
221_at	221	ALDH3B1	"aldehyde dehydrogenase 3 family, member B1"
223_at	223	ALDH9A1	"aldehyde dehydrogenase 9 family, member A1"
224_at	224	ALDH3A2	"aldehyde dehydrogenase 3 family, member A2"
225_at	225	ABCD2	"ATP-binding cassette, sub-family D (ALD), member 2"
226_at	226	ALDOA	"aldolase A, fructose-bisphosphate"
229_at	229	ALDOB	"aldolase B, fructose-bisphosphate"
230_at	230	ALDOC	"aldolase C, fructose-bisphosphate"
231_at	231	AKR1B1	"aldo-keto reductase family 1, member B1 (aldose reductase)"
238_at	238	ALK	anaplastic lymphoma receptor tyrosine kinase
239_at	239	ALOX12	arachidonate 12-lipoxygenase
241_at	241	ALOX5AP	arachidonate 5-lipoxygenase-activating protein
245_at	245	ALOX12P2	arachidonate 12-lipoxygenase pseudogene 2
249_at	249	ALPL	"alkaline phosphatase, liver/bone/kidney"
259_at	259	AMBP	alpha-1-microglobulin/bikunin precursor
262_at	262	AMD1	adenosylmethionine decarboxylase 1
265_at	265	AMELX	"amelogenin (amelogenesis imperfecta 1, X-linked)"
267_at	267	AMFR	autocrine motility factor receptor
268_at	268	AMH	anti-Mullerian hormone
271_at	271	AMPD2	adenosine monophosphate deaminase 2 (isoform L)
272_at	272	AMPD3	adenosine monophosphate deaminase (isoform E)
273_at	273	AMPH	amphiphysin
274_at	274	BIN1	bridging integrator 1
275_at	275	AMT	aminomethyltransferase
280_at	280	AMY2B	"amylase, alpha 2B (pancreatic)"
283_at	283	ANG	"angiogenin, ribonuclease, RNase A family, 5"
284_at	284	ANGPT1	angiopoietin 1
287_at	287	ANK2	"ankyrin 2, neuronal"
288_at	288	ANK3	"ankyrin 3, node of Ranvier (ankyrin G)"
290_at	290	ANPEP	alanyl (membrane) aminopeptidase
291_at	291	SLC25A4	"solute carrier family 25 (mitochondrial carrier; adenine nucleotide translocator), member 4"
292_at	292	SLC25A5	"solute carrier family 25 (mitochondrial carrier; adenine nucleotide translocator), member 5"
301_at	301	ANXA1	annexin A1
302_at	302	ANXA2	annexin A2
303_at	303	ANXA2P1	annexin A2 pseudogene 1
304_at	304	ANXA2P2	annexin A2 pseudogene 2
305_at	305	ANXA2P3	annexin A2 pseudogene 3
306_at	306	ANXA3	annexin A3
307_at	307	ANXA4	annexin A4
308_at	308	ANXA5	annexin A5
309_at	309	ANXA6	annexin A6
310_at	310	ANXA7	annexin A7
311_at	311	ANXA11	annexin A11
312_at	312	ANXA13	annexin A13
314_at	314	AOC2	"amine oxidase, copper containing 2 (retina-specific)"
316_at	316	AOX1	aldehyde oxidase 1
317_at	317	APAF1	apoptotic peptidase activating factor 1
318_at	318	NUDT2	nudix (nucleoside diphosphate linked moiety X)-type motif 2
319_at	319	APOF	apolipoprotein F
321_at	321	APBA2	"amyloid beta (A4) precursor protein-binding, family A, member 2"
322_at	322	APBB1	"amyloid beta (A4) precursor protein-binding, family B, member 1 (Fe65)"
323_at	323	APBB2	"amyloid beta (A4) precursor protein-binding, family B, member 2"
324_at	324	APC	adenomatous polyposis coli
325_at	325	APCS	"amyloid P component, serum"
327_at	327	APEH	N-acylaminoacyl-peptide hydrolase
328_at	328	APEX1	APEX nuclease (multifunctional DNA repair enzyme) 1
329_at	329	BIRC2	baculoviral IAP repeat-containing 2
330_at	330	BIRC3	baculoviral IAP repeat-containing 3
331_at	331	XIAP	X-linked inhibitor of apoptosis
332_at	332	BIRC5	baculoviral IAP repeat-containing 5
334_at	334	APLP2	amyloid beta (A4) precursor-like protein 2
335_at	335	APOA1	apolipoprotein A-I
336_at	336	APOA2	apolipoprotein A-II
337_at	337	APOA4	apolipoprotein A-IV
338_at	338	APOB	apolipoprotein B (including Ag(x) antigen)
339_at	339	APOBEC1	"apolipoprotein B mRNA editing enzyme, catalytic polypeptide 1"
341_at	341	APOC1	apolipoprotein C-I
344_at	344	APOC2	apolipoprotein C-II
345_at	345	APOC3	apolipoprotein C-III
346_at	346	APOC4	apolipoprotein C-IV
347_at	347	APOD	apolipoprotein D
348_at	348	APOE	apolipoprotein E
350_at	350	APOH	apolipoprotein H (beta-2-glycoprotein I)
351_at	351	APP	amyloid beta (A4) precursor protein
353_at	353	APRT	adenine phosphoribosyltransferase
355_at	355	FAS	"Fas (TNF receptor superfamily, member 6)"
357_at	357	SHROOM2	shroom family member 2
358_at	358	AQP1	aquaporin 1 (Colton blood group)
359_at	359	AQP2	aquaporin 2 (collecting duct)
360_at	360	AQP3	aquaporin 3 (Gill blood group)
361_at	361	AQP4	aquaporin 4
367_at	367	AR	androgen receptor
368_at	368	ABCC6	"ATP-binding cassette, sub-family C (CFTR/MRP), member 6"
369_at	369	ARAF	v-raf murine sarcoma 3611 viral oncogene homolog
372_at	372	ARCN1	archain 1
373_at	373	TRIM23	tripartite motif-containing 23
375_at	375	ARF1	ADP-ribosylation factor 1
377_at	377	ARF3	ADP-ribosylation factor 3
378_at	378	ARF4	ADP-ribosylation factor 4
379_at	379	ARL4D	ADP-ribosylation factor-like 4D
381_at	381	ARF5	ADP-ribosylation factor 5
382_at	382	ARF6	ADP-ribosylation factor 6
383_at	383	ARG1	"arginase, liver"
384_at	384	ARG2	"arginase, type II"
387_at	387	RHOA	"ras homolog gene family, member A"
388_at	388	RHOB	"ras homolog gene family, member B"
389_at	389	RHOC	"ras homolog gene family, member C"
390_at	390	RND3	Rho family GTPase 3
391_at	391	RHOG	"ras homolog gene family, member G (rho G)"
392_at	392	ARHGAP1	Rho GTPase activating protein 1
394_at	394	ARHGAP5	Rho GTPase activating protein 5
396_at	396	ARHGDIA	Rho GDP dissociation inhibitor (GDI) alpha
397_at	397	ARHGDIB	Rho GDP dissociation inhibitor (GDI) beta
398_at	398	ARHGDIG	Rho GDP dissociation inhibitor (GDI) gamma
400_at	400	ARL1	ADP-ribosylation factor-like 1
401_at	401	PHOX2A	paired-like homeobox 2a
402_at	402	ARL2	ADP-ribosylation factor-like 2
403_at	403	ARL3	ADP-ribosylation factor-like 3
405_at	405	ARNT	aryl hydrocarbon receptor nuclear translocator
406_at	406	ARNTL	aryl hydrocarbon receptor nuclear translocator-like
408_at	408	ARRB1	"arrestin, beta 1"
409_at	409	ARRB2	"arrestin, beta 2"
410_at	410	ARSA	arylsulfatase A
411_at	411	ARSB	arylsulfatase B
412_at	412	STS	"steroid sulfatase (microsomal), isozyme S"
414_at	414	ARSD	arylsulfatase D
415_at	415	ARSE	arylsulfatase E (chondrodysplasia punctata 1)
419_at	419	ART3	ADP-ribosyltransferase 3
420_at	420	ART4	ADP-ribosyltransferase 4 (Dombrock blood group)
427_at	427	ASAH1	N-acylsphingosine amidohydrolase (acid ceramidase) 1
432_at	432	ASGR1	asialoglycoprotein receptor 1
433_at	433	ASGR2	asialoglycoprotein receptor 2
435_at	435	ASL	argininosuccinate lyase
439_at	439	ASNA1	"arsA arsenite transporter, ATP-binding, homolog 1 (bacterial)"
440_at	440	ASNS	asparagine synthetase
444_at	444	ASPH	aspartate beta-hydroxylase
445_at	445	ASS1	argininosuccinate synthetase 1
462_at	462	SERPINC1	"serpin peptidase inhibitor, clade C (antithrombin), member 1"
463_at	463	ZFHX3	zinc finger homeobox 3
466_at	466	ATF1	activating transcription factor 1
467_at	467	ATF3	activating transcription factor 3
471_at	471	ATIC	5-aminoimidazole-4-carboxamide ribonucleotide formyltransferase/IMP cyclohydrolase
472_at	472	ATM	ataxia telangiectasia mutated
473_at	473	RERE	arginine-glutamic acid dipeptide (RE) repeats
475_at	475	ATOX1	ATX1 antioxidant protein 1 homolog (yeast)
476_at	476	ATP1A1	"ATPase, Na+/K+ transporting, alpha 1 polypeptide"
477_at	477	ATP1A2	"ATPase, Na+/K+ transporting, alpha 2 (+) polypeptide"
481_at	481	ATP1B1	"ATPase, Na+/K+ transporting, beta 1 polypeptide"
482_at	482	ATP1B2	"ATPase, Na+/K+ transporting, beta 2 polypeptide"
483_at	483	ATP1B3	"ATPase, Na+/K+ transporting, beta 3 polypeptide"
486_at	486	FXYD2	FXYD domain containing ion transport regulator 2
487_at	487	ATP2A1	"ATPase, Ca++ transporting, cardiac muscle, fast twitch 1"
488_at	488	ATP2A2	"ATPase, Ca++ transporting, cardiac muscle, slow twitch 2"
490_at	490	ATP2B1	"ATPase, Ca++ transporting, plasma membrane 1"
491_at	491	ATP2B2	"ATPase, Ca++ transporting, plasma membrane 2"
493_at	493	ATP2B4	"ATPase, Ca++ transporting, plasma membrane 4"
496_at	496	ATP4B	"ATPase, H+/K+ exchanging, beta polypeptide"
498_at	498	ATP5A1	"ATP synthase, H+ transporting, mitochondrial F1 complex, alpha subunit 1, cardiac muscle"
501_at	501	ALDH7A1	"aldehyde dehydrogenase 7 family, member A1"
506_at	506	ATP5B	"ATP synthase, H+ transporting, mitochondrial F1 complex, beta polypeptide"
509_at	509	ATP5C1	"ATP synthase, H+ transporting, mitochondrial F1 complex, gamma polypeptide 1"
513_at	513	ATP5D	"ATP synthase, H+ transporting, mitochondrial F1 complex, delta subunit"
514_at	514	ATP5E	"ATP synthase, H+ transporting, mitochondrial F1 complex, epsilon subunit"
515_at	515	ATP5F1	"ATP synthase, H+ transporting, mitochondrial F0 complex, subunit B1"
516_at	516	ATP5G1	"ATP synthase, H+ transporting, mitochondrial F0 complex, subunit C1 (subunit 9)"
517_at	517	ATP5G2	"ATP synthase, H+ transporting, mitochondrial F0 complex, subunit C2 (subunit 9)"
518_at	518	ATP5G3	"ATP synthase, H+ transporting, mitochondrial F0 complex, subunit C3 (subunit 9)"
521_at	521	ATP5I	"ATP synthase, H+ transporting, mitochondrial F0 complex, subunit E"
522_at	522	ATP5J	"ATP synthase, H+ transporting, mitochondrial F0 complex, subunit F6"
523_at	523	ATP6V1A	"ATPase, H+ transporting, lysosomal 70kDa, V1 subunit A"
525_at	525	ATP6V1B1	"ATPase, H+ transporting, lysosomal 56/58kDa, V1 subunit B1"
526_at	526	ATP6V1B2	"ATPase, H+ transporting, lysosomal 56/58kDa, V1 subunit B2"
527_at	527	ATP6V0C	"ATPase, H+ transporting, lysosomal 16kDa, V0 subunit c"
528_at	528	ATP6V1C1	"ATPase, H+ transporting, lysosomal 42kDa, V1 subunit C1"
529_at	529	ATP6V1E1	"ATPase, H+ transporting, lysosomal 31kDa, V1 subunit E1"
533_at	533	ATP6V0B	"ATPase, H+ transporting, lysosomal 21kDa, V0 subunit b"
534_at	534	ATP6V1G2	"ATPase, H+ transporting, lysosomal 13kDa, V1 subunit G2"
535_at	535	ATP6V0A1	"ATPase, H+ transporting, lysosomal V0 subunit a1"
537_at	537	ATP6AP1	"ATPase, H+ transporting, lysosomal accessory protein 1"
538_at	538	ATP7A	"ATPase, Cu++ transporting, alpha polypeptide"
539_at	539	ATP5O	"ATP synthase, H+ transporting, mitochondrial F1 complex, O subunit"
540_at	540	ATP7B	"ATPase, Cu++ transporting, beta polypeptide"
545_at	545	ATR	ataxia telangiectasia and Rad3 related
546_at	546	ATRX	"alpha thalassemia/mental retardation syndrome X-linked (RAD54 homolog, S. cerevisiae)"
549_at	549	AUH	AU RNA binding protein/enoyl-Coenzyme A hydratase
550_at	550	AUP1	ancient ubiquitous protein 1
552_at	552	AVPR1A	arginine vasopressin receptor 1A
563_at	563	AZGP1	"alpha-2-glycoprotein 1, zinc-binding"
567_at	567	B2M	beta-2-microglobulin
570_at	570	BAAT	bile acid Coenzyme A: amino acid N-acyltransferase (glycine N-choloyltransferase)
571_at	571	BACH1	"BTB and CNC homology 1, basic leucine zipper transcription factor 1"
572_at	572	BAD	BCL2-associated agonist of cell death
573_at	573	BAG1	BCL2-associated athanogene
576_at	576	BAI2	brain-specific angiogenesis inhibitor 2
577_at	577	BAI3	brain-specific angiogenesis inhibitor 3
579_at	579	NKX3-2	NK3 homeobox 2
580_at	580	BARD1	BRCA1 associated RING domain 1
581_at	581	BAX	BCL2-associated X protein
582_at	582	BBS1	Bardet-Biedl syndrome 1
583_at	583	BBS2	Bardet-Biedl syndrome 2
585_at	585	BBS4	Bardet-Biedl syndrome 4
586_at	586	BCAT1	"branched chain aminotransferase 1, cytosolic"
587_at	587	BCAT2	"branched chain aminotransferase 2, mitochondrial"
590_at	590	BCHE	butyrylcholinesterase
593_at	593	BCKDHA	"branched chain keto acid dehydrogenase E1, alpha polypeptide"
594_at	594	BCKDHB	"branched chain keto acid dehydrogenase E1, beta polypeptide"
595_at	595	CCND1	cyclin D1
596_at	596	BCL2	B-cell CLL/lymphoma 2
597_at	597	BCL2A1	BCL2-related protein A1
598_at	598	BCL2L1	BCL2-like 1
599_at	599	BCL2L2	BCL2-like 2
602_at	602	BCL3	B-cell CLL/lymphoma 3
604_at	604	BCL6	B-cell CLL/lymphoma 6
605_at	605	BCL7A	B-cell CLL/lymphoma 7A
607_at	607	BCL9	B-cell CLL/lymphoma 9
610_at	610	HCN2	hyperpolarization activated cyclic nucleotide-gated potassium channel 2
611_at	611	OPN1SW	"opsin 1 (cone pigments), short-wave-sensitive"
613_at	613	BCR	breakpoint cluster region
617_at	617	BCS1L	BCS1-like (yeast)
622_at	622	BDH1	"3-hydroxybutyrate dehydrogenase, type 1"
624_at	624	BDKRB2	bradykinin receptor B2
627_at	627	BDNF	brain-derived neurotrophic factor
629_at	629	CFB	complement factor B
631_at	631	BFSP1	"beaded filament structural protein 1, filensin"
632_at	632	BGLAP	bone gamma-carboxyglutamate (gla) protein
633_at	633	BGN	biglycan
634_at	634	CEACAM1	carcinoembryonic antigen-related cell adhesion molecule 1 (biliary glycoprotein)
635_at	635	BHMT	betaine-homocysteine methyltransferase
636_at	636	BICD1	bicaudal D homolog 1 (Drosophila)
637_at	637	BID	BH3 interacting domain death agonist
638_at	638	BIK	BCL2-interacting killer (apoptosis-inducing)
639_at	639	PRDM1	"PR domain containing 1, with ZNF domain"
641_at	641	BLM	"Bloom syndrome, RecQ helicase-like"
642_at	642	BLMH	bleomycin hydrolase
644_at	644	BLVRA	biliverdin reductase A
645_at	645	BLVRB	biliverdin reductase B (flavin reductase (NADPH))
649_at	649	BMP1	bone morphogenetic protein 1
650_at	650	BMP2	bone morphogenetic protein 2
652_at	652	BMP4	bone morphogenetic protein 4
653_at	653	BMP5	bone morphogenetic protein 5
654_at	654	BMP6	bone morphogenetic protein 6
655_at	655	BMP7	bone morphogenetic protein 7
656_at	656	BMP8B	bone morphogenetic protein 8b
657_at	657	BMPR1A	"bone morphogenetic protein receptor, type IA"
659_at	659	BMPR2	"bone morphogenetic protein receptor, type II (serine/threonine kinase)"
660_at	660	BMX	BMX non-receptor tyrosine kinase
661_at	661	POLR3D	"polymerase (RNA) III (DNA directed) polypeptide D, 44kDa"
662_at	662	BNIP1	BCL2/adenovirus E1B 19kDa interacting protein 1
663_at	663	BNIP2	BCL2/adenovirus E1B 19kDa interacting protein 2
664_at	664	BNIP3	BCL2/adenovirus E1B 19kDa interacting protein 3
665_at	665	BNIP3L	BCL2/adenovirus E1B 19kDa interacting protein 3-like
666_at	666	BOK	BCL2-related ovarian killer
667_at	667	DST	dystonin
668_at	668	FOXL2	forkhead box L2
669_at	669	BPGM	"2,3-bisphosphoglycerate mutase"
670_at	670	BPHL	biphenyl hydrolase-like (serine hydrolase)
671_at	671	BPI	bactericidal/permeability-increasing protein
672_at	672	BRCA1	"breast cancer 1, early onset"
673_at	673	BRAF	v-raf murine sarcoma viral oncogene homolog B1
675_at	675	BRCA2	"breast cancer 2, early onset"
676_at	676	BRDT	"bromodomain, testis-specific"
677_at	677	ZFP36L1	"zinc finger protein 36, C3H type-like 1"
678_at	678	ZFP36L2	"zinc finger protein 36, C3H type-like 2"
680_at	680	BRS3	bombesin-like receptor 3
682_at	682	BSG	basigin (Ok blood group)
685_at	685	BTC	betacellulin
686_at	686	BTD	biotinidase
687_at	687	KLF9	Kruppel-like factor 9
688_at	688	KLF5	Kruppel-like factor 5 (intestinal)
689_at	689	BTF3	basic transcription factor 3
694_at	694	BTG1	"B-cell translocation gene 1, anti-proliferative"
699_at	699	BUB1	budding uninhibited by benzimidazoles 1 homolog (yeast)
701_at	701	BUB1B	budding uninhibited by benzimidazoles 1 homolog beta (yeast)
705_at	705	BYSL	bystin-like
706_at	706	TSPO	translocator protein (18kDa)
708_at	708	C1QBP	"complement component 1, q subcomponent binding protein"
710_at	710	SERPING1	"serpin peptidase inhibitor, clade G (C1 inhibitor), member 1"
715_at	715	C1R	"complement component 1, r subcomponent"
716_at	716	C1S	"complement component 1, s subcomponent"
717_at	717	C2	complement component 2
718_at	718	C3	complement component 3
722_at	722	C4BPA	"complement component 4 binding protein, alpha"
725_at	725	C4BPB	"complement component 4 binding protein, beta"
726_at	726	CAPN5	calpain 5
727_at	727	C5	complement component 5
728_at	728	C5AR1	complement component 5a receptor 1
729_at	729	C6	complement component 6
730_at	730	C7	complement component 7
731_at	731	C8A	"complement component 8, alpha polypeptide"
732_at	732	C8B	"complement component 8, beta polypeptide"
734_at	734	OSGIN2	oxidative stress induced growth inhibitor family member 2
738_at	738	C11orf2	chromosome 11 open reading frame 2
740_at	740	MRPL49	mitochondrial ribosomal protein L49
741_at	741	ZNHIT2	"zinc finger, HIT type 2"
744_at	744	MPPED2	metallophosphoesterase domain containing 2
745_at	745	C11orf9	chromosome 11 open reading frame 9
746_at	746	C11orf10	chromosome 11 open reading frame 10
747_at	747	DAGLA	"diacylglycerol lipase, alpha"
753_at	753	C18orf1	chromosome 18 open reading frame 1
754_at	754	PTTG1IP	pituitary tumor-transforming 1 interacting protein
755_at	755	C21orf2	chromosome 21 open reading frame 2
757_at	757	TMEM50B	transmembrane protein 50B
760_at	760	CA2	carbonic anhydrase II
761_at	761	CA3	"carbonic anhydrase III, muscle specific"
762_at	762	CA4	carbonic anhydrase IV
763_at	763	CA5A	"carbonic anhydrase VA, mitochondrial"
765_at	765	CA6	carbonic anhydrase VI
767_at	767	CA8	carbonic anhydrase VIII
768_at	768	CA9	carbonic anhydrase IX
770_at	770	CA11	carbonic anhydrase XI
771_at	771	CA12	carbonic anhydrase XII
780_at	780	DDR1	discoidin domain receptor tyrosine kinase 1
782_at	782	CACNB1	"calcium channel, voltage-dependent, beta 1 subunit"
783_at	783	CACNB2	"calcium channel, voltage-dependent, beta 2 subunit"
784_at	784	CACNB3	"calcium channel, voltage-dependent, beta 3 subunit"
788_at	788	SLC25A20	"solute carrier family 25 (carnitine/acylcarnitine translocase), member 20"
790_at	790	CAD	"carbamoyl-phosphate synthetase 2, aspartate transcarbamylase, and dihydroorotase"
793_at	793	CALB1	"calbindin 1, 28kDa"
794_at	794	CALB2	calbindin 2
797_at	797	CALCB	calcitonin-related polypeptide beta
799_at	799	CALCR	calcitonin receptor
800_at	800	CALD1	caldesmon 1
801_at	801	CALM1	"calmodulin 1 (phosphorylase kinase, delta)"
805_at	805	CALM2	"calmodulin 2 (phosphorylase kinase, delta)"
808_at	808	CALM3	"calmodulin 3 (phosphorylase kinase, delta)"
810_at	810	CALML3	calmodulin-like 3
811_at	811	CALR	calreticulin
813_at	813	CALU	calumenin
814_at	814	CAMK4	calcium/calmodulin-dependent protein kinase IV
816_at	816	CAMK2B	calcium/calmodulin-dependent protein kinase II beta
817_at	817	CAMK2D	calcium/calmodulin-dependent protein kinase II delta
818_at	818	CAMK2G	calcium/calmodulin-dependent protein kinase II gamma
819_at	819	CAMLG	calcium modulating ligand
821_at	821	CANX	calnexin
822_at	822	CAPG	"capping protein (actin filament), gelsolin-like"
823_at	823	CAPN1	"calpain 1, (mu/I) large subunit"
824_at	824	CAPN2	"calpain 2, (m/II) large subunit"
825_at	825	CAPN3	"calpain 3, (p94)"
826_at	826	CAPNS1	"calpain, small subunit 1"
830_at	830	CAPZA2	"capping protein (actin filament) muscle Z-line, alpha 2"
831_at	831	CAST	calpastatin
832_at	832	CAPZB	"capping protein (actin filament) muscle Z-line, beta"
833_at	833	CARS	cysteinyl-tRNA synthetase
835_at	835	CASP2	"caspase 2, apoptosis-related cysteine peptidase"
836_at	836	CASP3	"caspase 3, apoptosis-related cysteine peptidase"
837_at	837	CASP4	"caspase 4, apoptosis-related cysteine peptidase"
838_at	838	CASP5	"caspase 5, apoptosis-related cysteine peptidase"
839_at	839	CASP6	"caspase 6, apoptosis-related cysteine peptidase"
840_at	840	CASP7	"caspase 7, apoptosis-related cysteine peptidase"
841_at	841	CASP8	"caspase 8, apoptosis-related cysteine peptidase"
842_at	842	CASP9	"caspase 9, apoptosis-related cysteine peptidase"
843_at	843	CASP10	"caspase 10, apoptosis-related cysteine peptidase"
847_at	847	CAT	catalase
857_at	857	CAV1	"caveolin 1, caveolae protein, 22kDa"
858_at	858	CAV2	caveolin 2
860_at	860	RUNX2	runt-related transcription factor 2
862_at	862	RUNX1T1	"runt-related transcription factor 1; translocated to, 1 (cyclin D-related)"
863_at	863	CBFA2T3	"core-binding factor, runt domain, alpha subunit 2; translocated to, 3"
865_at	865	CBFB	"core-binding factor, beta subunit"
866_at	866	SERPINA6	"serpin peptidase inhibitor, clade A (alpha-1 antiproteinase, antitrypsin), member 6"
867_at	867	CBL	Cas-Br-M (murine) ecotropic retroviral transforming sequence
868_at	868	CBLB	Cas-Br-M (murine) ecotropic retroviral transforming sequence b
871_at	871	SERPINH1	"serpin peptidase inhibitor, clade H (heat shock protein 47), member 1, (collagen binding protein 1)"
873_at	873	CBR1	carbonyl reductase 1
875_at	875	CBS	cystathionine-beta-synthase
883_at	883	CCBL1	"cysteine conjugate-beta lyase, cytoplasmic"
889_at	889	KRIT1	"KRIT1, ankyrin repeat containing"
890_at	890	CCNA2	cyclin A2
891_at	891	CCNB1	cyclin B1
892_at	892	CCNC	cyclin C
894_at	894	CCND2	cyclin D2
896_at	896	CCND3	cyclin D3
898_at	898	CCNE1	cyclin E1
899_at	899	CCNF	cyclin F
900_at	900	CCNG1	cyclin G1
901_at	901	CCNG2	cyclin G2
902_at	902	CCNH	cyclin H
904_at	904	CCNT1	cyclin T1
905_at	905	CCNT2	cyclin T2
908_at	908	CCT6A	"chaperonin containing TCP1, subunit 6A (zeta 1)"
914_at	914	CD2	CD2 molecule
915_at	915	CD3D	"CD3d molecule, delta (CD3-TCR complex)"
916_at	916	CD3E	"CD3e molecule, epsilon (CD3-TCR complex)"
917_at	917	CD3G	"CD3g molecule, gamma (CD3-TCR complex)"
924_at	924	CD7	CD7 molecule
926_at	926	CD8B	CD8b molecule
928_at	928	CD9	CD9 molecule
929_at	929	CD14	CD14 molecule
930_at	930	CD19	CD19 molecule
940_at	940	CD28	CD28 molecule
941_at	941	CD80	CD80 molecule
942_at	942	CD86	CD86 molecule
943_at	943	TNFRSF8	"tumor necrosis factor receptor superfamily, member 8"
946_at	946	SIGLEC6	sialic acid binding Ig-like lectin 6
949_at	949	SCARB1	"scavenger receptor class B, member 1"
950_at	950	SCARB2	"scavenger receptor class B, member 2"
952_at	952	CD38	CD38 molecule
955_at	955	ENTPD6	ectonucleoside triphosphate diphosphohydrolase 6 (putative function)
957_at	957	ENTPD5	ectonucleoside triphosphate diphosphohydrolase 5
958_at	958	CD40	"CD40 molecule, TNF receptor superfamily member 5"
960_at	960	CD44	CD44 molecule (Indian blood group)
961_at	961	CD47	CD47 molecule
963_at	963	CD53	CD53 molecule
965_at	965	CD58	CD58 molecule
966_at	966	CD59	"CD59 molecule, complement regulatory protein"
967_at	967	CD63	CD63 molecule
970_at	970	CD70	CD70 molecule
972_at	972	CD74	"CD74 molecule, major histocompatibility complex, class II invariant chain"
973_at	973	CD79A	"CD79a molecule, immunoglobulin-associated alpha"
975_at	975	CD81	CD81 molecule
976_at	976	CD97	CD97 molecule
977_at	977	CD151	CD151 molecule (Raph blood group)
983_at	983	CDC2	"cell division cycle 2, G1 to S and G2 to M"
987_at	987	LRBA	"LPS-responsive vesicle trafficking, beach and anchor containing"
988_at	988	CDC5L	CDC5 cell division cycle 5-like (S. pombe)
989_at	989	Sep-07	septin 7
990_at	990	CDC6	cell division cycle 6 homolog (S. cerevisiae)
991_at	991	CDC20	cell division cycle 20 homolog (S. cerevisiae)
993_at	993	CDC25A	cell division cycle 25 homolog A (S. pombe)
994_at	994	CDC25B	cell division cycle 25 homolog B (S. pombe)
995_at	995	CDC25C	cell division cycle 25 homolog C (S. pombe)
996_at	996	CDC27	cell division cycle 27 homolog (S. cerevisiae)
997_at	997	CDC34	cell division cycle 34 homolog (S. cerevisiae)
998_at	998	CDC42	"cell division cycle 42 (GTP binding protein, 25kDa)"
999_at	999	CDH1	"cadherin 1, type 1, E-cadherin (epithelial)"
1000_at	1000	CDH2	"cadherin 2, type 1, N-cadherin (neuronal)"
1004_at	1004	CDH6	"cadherin 6, type 2, K-cadherin (fetal kidney)"
1005_at	1005	CDH7	"cadherin 7, type 2"
1006_at	1006	CDH8	"cadherin 8, type 2"
1007_at	1007	CDH9	"cadherin 9, type 2 (T1-cadherin)"
1008_at	1008	CDH10	"cadherin 10, type 2 (T2-cadherin)"
1010_at	1010	CDH12	"cadherin 12, type 2 (N-cadherin 2)"
1015_at	1015	CDH17	"cadherin 17, LI cadherin (liver-intestine)"
1017_at	1017	CDK2	cyclin-dependent kinase 2
1019_at	1019	CDK4	cyclin-dependent kinase 4
1020_at	1020	CDK5	cyclin-dependent kinase 5
1021_at	1021	CDK6	cyclin-dependent kinase 6
1022_at	1022	CDK7	cyclin-dependent kinase 7
1024_at	1024	CDK8	cyclin-dependent kinase 8
1025_at	1025	CDK9	cyclin-dependent kinase 9
1026_at	1026	CDKN1A	"cyclin-dependent kinase inhibitor 1A (p21, Cip1)"
1027_at	1027	CDKN1B	"cyclin-dependent kinase inhibitor 1B (p27, Kip1)"
1028_at	1028	CDKN1C	"cyclin-dependent kinase inhibitor 1C (p57, Kip2)"
1029_at	1029	CDKN2A	"cyclin-dependent kinase inhibitor 2A (melanoma, p16, inhibits CDK4)"
1030_at	1030	CDKN2B	"cyclin-dependent kinase inhibitor 2B (p15, inhibits CDK4)"
1031_at	1031	CDKN2C	"cyclin-dependent kinase inhibitor 2C (p18, inhibits CDK4)"
1032_at	1032	CDKN2D	"cyclin-dependent kinase inhibitor 2D (p19, inhibits CDK4)"
1033_at	1033	CDKN3	cyclin-dependent kinase inhibitor 3
1036_at	1036	CDO1	"cysteine dioxygenase, type I"
1039_at	1039	CDR2	"cerebellar degeneration-related protein 2, 62kDa"
1040_at	1040	CDS1	CDP-diacylglycerol synthase (phosphatidate cytidylyltransferase) 1
1045_at	1045	CDX2	caudal type homeobox 2
1047_at	1047	CLGN	calmegin
1048_at	1048	CEACAM5	carcinoembryonic antigen-related cell adhesion molecule 5
1050_at	1050	CEBPA	"CCAAT/enhancer binding protein (C/EBP), alpha"
1051_at	1051	CEBPB	"CCAAT/enhancer binding protein (C/EBP), beta"
1052_at	1052	CEBPD	"CCAAT/enhancer binding protein (C/EBP), delta"
1054_at	1054	CEBPG	"CCAAT/enhancer binding protein (C/EBP), gamma"
1058_at	1058	CENPA	centromere protein A
1059_at	1059	CENPB	"centromere protein B, 80kDa"
1060_at	1060	CENPC1	centromere protein C 1
1062_at	1062	CENPE	"centromere protein E, 312kDa"
1063_at	1063	CENPF	"centromere protein F, 350/400ka (mitosin)"
1069_at	1069	CETN2	"centrin, EF-hand protein, 2"
1070_at	1070	CETN3	"centrin, EF-hand protein, 3 (CDC31 homolog, yeast)"
1072_at	1072	CFL1	cofilin 1 (non-muscle)
1073_at	1073	CFL2	cofilin 2 (muscle)
1075_at	1075	CTSC	cathepsin C
1081_at	1081	CGA	"glycoprotein hormones, alpha polypeptide"
1102_at	1102	RCBTB2	regulator of chromosome condensation (RCC1) and BTB (POZ) domain containing protein 2
1103_at	1103	CHAT	choline acetyltransferase
1105_at	1105	CHD1	chromodomain helicase DNA binding protein 1
1106_at	1106	CHD2	chromodomain helicase DNA binding protein 2
1107_at	1107	CHD3	chromodomain helicase DNA binding protein 3
1108_at	1108	CHD4	chromodomain helicase DNA binding protein 4
1111_at	1111	CHEK1	CHK1 checkpoint homolog (S. pombe)
1112_at	1112	FOXN3	forkhead box N3
1113_at	1113	CHGA	chromogranin A (parathyroid secretory protein 1)
1114_at	1114	CHGB	chromogranin B (secretogranin 1)
1116_at	1116	CHI3L1	chitinase 3-like 1 (cartilage glycoprotein-39)
1119_at	1119	CHKA	choline kinase alpha
1120_at	1120	CHKB	choline kinase beta
1121_at	1121	CHM	choroideremia (Rab escort protein 1)
1122_at	1122	CHML	choroideremia-like (Rab escort protein 2)
1123_at	1123	CHN1	chimerin (chimaerin) 1
1124_at	1124	CHN2	chimerin (chimaerin) 2
1130_at	1130	LYST	lysosomal trafficking regulator
1131_at	1131	CHRM3	"cholinergic receptor, muscarinic 3"
1133_at	1133	CHRM5	"cholinergic receptor, muscarinic 5"
1138_at	1138	CHRNA5	"cholinergic receptor, nicotinic, alpha 5"
1140_at	1140	CHRNB1	"cholinergic receptor, nicotinic, beta 1 (muscle)"
1141_at	1141	CHRNB2	"cholinergic receptor, nicotinic, beta 2 (neuronal)"
1142_at	1142	CHRNB3	"cholinergic receptor, nicotinic, beta 3"
1146_at	1146	CHRNG	"cholinergic receptor, nicotinic, gamma"
1147_at	1147	CHUK	conserved helix-loop-helix ubiquitous kinase
1152_at	1152	CKB	"creatine kinase, brain"
1153_at	1153	CIRBP	cold inducible RNA binding protein
1154_at	1154	CISH	cytokine inducible SH2-containing protein
1155_at	1155	TBCB	tubulin folding cofactor B
1160_at	1160	CKMT2	"creatine kinase, mitochondrial 2 (sarcomeric)"
1161_at	1161	ERCC8	"excision repair cross-complementing rodent repair deficiency, complementation group 8"
1164_at	1164	CKS2	CDC28 protein kinase regulatory subunit 2
1173_at	1173	AP2M1	"adaptor-related protein complex 2, mu 1 subunit"
1174_at	1174	AP1S1	"adaptor-related protein complex 1, sigma 1 subunit"
1175_at	1175	AP2S1	"adaptor-related protein complex 2, sigma 1 subunit"
1180_at	1180	CLCN1	"chloride channel 1, skeletal muscle"
1181_at	1181	CLCN2	chloride channel 2
1182_at	1182	CLCN3	chloride channel 3
1183_at	1183	CLCN4	chloride channel 4
1184_at	1184	CLCN5	chloride channel 5
1185_at	1185	CLCN6	chloride channel 6
1186_at	1186	CLCN7	chloride channel 7
1191_at	1191	CLU	clusterin
1192_at	1192	CLIC1	chloride intracellular channel 1
1193_at	1193	CLIC2	chloride intracellular channel 2
1195_at	1195	CLK1	CDC-like kinase 1
1196_at	1196	CLK2	CDC-like kinase 2
1198_at	1198	CLK3	CDC-like kinase 3
1200_at	1200	TPP1	tripeptidyl peptidase I
1201_at	1201	CLN3	"ceroid-lipofuscinosis, neuronal 3"
1203_at	1203	CLN5	"ceroid-lipofuscinosis, neuronal 5"
1207_at	1207	CLNS1A	"chloride channel, nucleotide-sensitive, 1A"
1209_at	1209	CLPTM1	cleft lip and palate associated transmembrane protein 1
1211_at	1211	CLTA	"clathrin, light chain (Lca)"
1212_at	1212	CLTB	"clathrin, light chain (Lcb)"
1213_at	1213	CLTC	"clathrin, heavy chain (Hc)"
1215_at	1215	CMA1	"chymase 1, mast cell"
1230_at	1230	CCR1	chemokine (C-C motif) receptor 1
1232_at	1232	CCR3	chemokine (C-C motif) receptor 3
1235_at	1235	CCR6	chemokine (C-C motif) receptor 6
1237_at	1237	CCR8	chemokine (C-C motif) receptor 8
1238_at	1238	CCBP2	chemokine binding protein 2
1241_at	1241	LTB4R	leukotriene B4 receptor
1244_at	1244	ABCC2	"ATP-binding cassette, sub-family C (CFTR/MRP), member 2"
1259_at	1259	CNGA1	cyclic nucleotide gated channel alpha 1
1262_at	1262	CNGA4	cyclic nucleotide gated channel alpha 4
1263_at	1263	PLK3	polo-like kinase 3 (Drosophila)
1264_at	1264	CNN1	"calponin 1, basic, smooth muscle"
1265_at	1265	CNN2	calponin 2
1266_at	1266	CNN3	"calponin 3, acidic"
1267_at	1267	CNP	"2',3'-cyclic nucleotide 3' phosphodiesterase"
1269_at	1269	CNR2	cannabinoid receptor 2 (macrophage)
1272_at	1272	CNTN1	contactin 1
1277_at	1277	COL1A1	"collagen, type I, alpha 1"
1278_at	1278	COL1A2	"collagen, type I, alpha 2"
1280_at	1280	COL2A1	"collagen, type II, alpha 1"
1281_at	1281	COL3A1	"collagen, type III, alpha 1"
1282_at	1282	COL4A1	"collagen, type IV, alpha 1"
1284_at	1284	COL4A2	"collagen, type IV, alpha 2"
1287_at	1287	COL4A5	"collagen, type IV, alpha 5"
1288_at	1288	COL4A6	"collagen, type IV, alpha 6"
1289_at	1289	COL5A1	"collagen, type V, alpha 1"
1290_at	1290	COL5A2	"collagen, type V, alpha 2"
1291_at	1291	COL6A1	"collagen, type VI, alpha 1"
1294_at	1294	COL7A1	"collagen, type VII, alpha 1"
1296_at	1296	COL8A2	"collagen, type VIII, alpha 2"
1298_at	1298	COL9A2	"collagen, type IX, alpha 2"
1300_at	1300	COL10A1	"collagen, type X, alpha 1"
1302_at	1302	COL11A2	"collagen, type XI, alpha 2"
1303_at	1303	COL12A1	"collagen, type XII, alpha 1"
1305_at	1305	COL13A1	"collagen, type XIII, alpha 1"
1307_at	1307	COL16A1	"collagen, type XVI, alpha 1"
1311_at	1311	COMP	cartilage oligomeric matrix protein
1312_at	1312	COMT	catechol-O-methyltransferase
1314_at	1314	COPA	"coatomer protein complex, subunit alpha"
1315_at	1315	COPB1	"coatomer protein complex, subunit beta 1"
1316_at	1316	KLF6	Kruppel-like factor 6
1317_at	1317	SLC31A1	"solute carrier family 31 (copper transporters), member 1"
1318_at	1318	SLC31A2	"solute carrier family 31 (copper transporters), member 2"
1326_at	1326	MAP3K8	mitogen-activated protein kinase kinase kinase 8
1327_at	1327	COX4I1	cytochrome c oxidase subunit IV isoform 1
1329_at	1329	COX5B	cytochrome c oxidase subunit Vb
1339_at	1339	COX6A2	cytochrome c oxidase subunit VIa polypeptide 2
1340_at	1340	COX6B1	cytochrome c oxidase subunit Vib polypeptide 1 (ubiquitous)
1345_at	1345	COX6C	cytochrome c oxidase subunit VIc
1347_at	1347	COX7A2	cytochrome c oxidase subunit VIIa polypeptide 2 (liver)
1349_at	1349	COX7B	cytochrome c oxidase subunit VIIb
1350_at	1350	COX7C	cytochrome c oxidase subunit VIIc
1351_at	1351	COX8A	cytochrome c oxidase subunit 8A (ubiquitous)
1352_at	1352	COX10	"COX10 homolog, cytochrome c oxidase assembly protein, heme A: farnesyltransferase (yeast)"
1353_at	1353	COX11	"COX11 homolog, cytochrome c oxidase assembly protein (yeast)"
1355_at	1355	COX15	"COX15 homolog, cytochrome c oxidase assembly protein (yeast)"
1356_at	1356	CP	ceruloplasmin (ferroxidase)
1358_at	1358	CPA2	carboxypeptidase A2 (pancreatic)
1360_at	1360	CPB1	carboxypeptidase B1 (tissue)
1361_at	1361	CPB2	carboxypeptidase B2 (plasma)
1362_at	1362	CPD	carboxypeptidase D
1363_at	1363	CPE	carboxypeptidase E
1364_at	1364	CLDN4	claudin 4
1365_at	1365	CLDN3	claudin 3
1366_at	1366	CLDN7	claudin 7
1368_at	1368	CPM	carboxypeptidase M
1369_at	1369	CPN1	"carboxypeptidase N, polypeptide 1"
1370_at	1370	CPN2	"carboxypeptidase N, polypeptide 2"
1371_at	1371	CPOX	coproporphyrinogen oxidase
1373_at	1373	CPS1	"carbamoyl-phosphate synthetase 1, mitochondrial"
1374_at	1374	CPT1A	carnitine palmitoyltransferase 1A (liver)
1375_at	1375	CPT1B	carnitine palmitoyltransferase 1B (muscle)
1376_at	1376	CPT2	carnitine palmitoyltransferase 2
1378_at	1378	CR1	complement component (3b/4b) receptor 1 (Knops blood group)
1382_at	1382	CRABP2	cellular retinoic acid binding protein 2
1384_at	1384	CRAT	carnitine acetyltransferase
1385_at	1385	CREB1	cAMP responsive element binding protein 1
1386_at	1386	ATF2	activating transcription factor 2
1387_at	1387	CREBBP	CREB binding protein
1388_at	1388	ATF6B	activating transcription factor 6 beta
1389_at	1389	CREBL2	cAMP responsive element binding protein-like 2
1390_at	1390	CREM	cAMP responsive element modulator
1396_at	1396	CRIP1	cysteine-rich protein 1 (intestinal)
1398_at	1398	CRK	v-crk sarcoma virus CT10 oncogene homolog (avian)
1399_at	1399	CRKL	v-crk sarcoma virus CT10 oncogene homolog (avian)-like
1407_at	1407	CRY1	cryptochrome 1 (photolyase-like)
1408_at	1408	CRY2	cryptochrome 2 (photolyase-like)
1409_at	1409	CRYAA	"crystallin, alpha A"
1418_at	1418	CRYGA	"crystallin, gamma A"
1419_at	1419	CRYGB	"crystallin, gamma B"
1420_at	1420	CRYGC	"crystallin, gamma C"
1421_at	1421	CRYGD	"crystallin, gamma D"
1427_at	1427	CRYGS	"crystallin, gamma S"
1428_at	1428	CRYM	"crystallin, mu"
1429_at	1429	CRYZ	"crystallin, zeta (quinone reductase)"
1432_at	1432	MAPK14	mitogen-activated protein kinase 14
1434_at	1434	CSE1L	CSE1 chromosome segregation 1-like (yeast)
1435_at	1435	CSF1	colony stimulating factor 1 (macrophage)
1441_at	1441	CSF3R	colony stimulating factor 3 receptor (granulocyte)
1443_at	1443	CSH2	chorionic somatomammotropin hormone 2
1445_at	1445	CSK	c-src tyrosine kinase
1446_at	1446	CSN1S1	casein alpha s1
1447_at	1447	CSN2	casein beta
1452_at	1452	CSNK1A1	"casein kinase 1, alpha 1"
1453_at	1453	CSNK1D	"casein kinase 1, delta"
1454_at	1454	CSNK1E	"casein kinase 1, epsilon"
1455_at	1455	CSNK1G2	"casein kinase 1, gamma 2"
1456_at	1456	CSNK1G3	"casein kinase 1, gamma 3"
1457_at	1457	CSNK2A1	"casein kinase 2, alpha 1 polypeptide"
1459_at	1459	CSNK2A2	"casein kinase 2, alpha prime polypeptide"
1460_at	1460	CSNK2B	"casein kinase 2, beta polypeptide"
1462_at	1462	VCAN	versican
1463_at	1463	NCAN	neurocan
1465_at	1465	CSRP1	cysteine and glycine-rich protein 1
1466_at	1466	CSRP2	cysteine and glycine-rich protein 2
1468_at	1468	SLC25A10	"solute carrier family 25 (mitochondrial carrier; dicarboxylate transporter), member 10"
1470_at	1470	CST2	cystatin SA
1471_at	1471	CST3	cystatin C
1472_at	1472	CST4	cystatin S
1475_at	1475	CSTA	cystatin A (stefin A)
1476_at	1476	CSTB	cystatin B (stefin B)
1477_at	1477	CSTF1	"cleavage stimulation factor, 3' pre-RNA, subunit 1, 50kDa"
1478_at	1478	CSTF2	"cleavage stimulation factor, 3' pre-RNA, subunit 2, 64kDa"
1479_at	1479	CSTF3	"cleavage stimulation factor, 3' pre-RNA, subunit 3, 77kDa"
1482_at	1482	NKX2-5	"NK2 transcription factor related, locus 5 (Drosophila)"
1486_at	1486	CTBS	"chitobiase, di-N-acetyl-"
1487_at	1487	CTBP1	C-terminal binding protein 1
1488_at	1488	CTBP2	C-terminal binding protein 2
1490_at	1490	CTGF	connective tissue growth factor
1491_at	1491	CTH	cystathionase (cystathionine gamma-lyase)
1493_at	1493	CTLA4	cytotoxic T-lymphocyte-associated protein 4
1495_at	1495	CTNNA1	"catenin (cadherin-associated protein), alpha 1, 102kDa"
1497_at	1497	CTNS	"cystinosis, nephropathic"
1499_at	1499	CTNNB1	"catenin (cadherin-associated protein), beta 1, 88kDa"
1500_at	1500	CTNND1	"catenin (cadherin-associated protein), delta 1"
1501_at	1501	CTNND2	"catenin (cadherin-associated protein), delta 2 (neural plakophilin-related arm-repeat protein)"
1503_at	1503	CTPS	CTP synthase
1506_at	1506	CTRL	chymotrypsin-like
1508_at	1508	CTSB	cathepsin B
1509_at	1509	CTSD	cathepsin D
1510_at	1510	CTSE	cathepsin E
1511_at	1511	CTSG	cathepsin G
1512_at	1512	CTSH	cathepsin H
1513_at	1513	CTSK	cathepsin K
1514_at	1514	CTSL1	cathepsin L1
1515_at	1515	CTSL2	cathepsin L2
1519_at	1519	CTSO	cathepsin O
1520_at	1520	CTSS	cathepsin S
1522_at	1522	CTSZ	cathepsin Z
1523_at	1523	CUX1	cut-like homeobox 1
1524_at	1524	CX3CR1	chemokine (C-X3-C motif) receptor 1
1525_at	1525	CXADR	coxsackie virus and adenovirus receptor
1528_at	1528	CYB5A	cytochrome b5 type A (microsomal)
1534_at	1534	CYB561	cytochrome b-561
1535_at	1535	CYBA	"cytochrome b-245, alpha polypeptide"
1537_at	1537	CYC1	cytochrome c-1
1539_at	1539	CYLC2	"cylicin, basic protein of sperm head cytoskeleton 2"
1540_at	1540	CYLD	cylindromatosis (turban tumor syndrome)
1543_at	1543	CYP1A1	"cytochrome P450, family 1, subfamily A, polypeptide 1"
1544_at	1544	CYP1A2	"cytochrome P450, family 1, subfamily A, polypeptide 2"
1545_at	1545	CYP1B1	"cytochrome P450, family 1, subfamily B, polypeptide 1"
1548_at	1548	CYP2A6	"cytochrome P450, family 2, subfamily A, polypeptide 6"
1549_at	1549	CYP2A7	"cytochrome P450, family 2, subfamily A, polypeptide 7"
1551_at	1551	CYP3A7	"cytochrome P450, family 3, subfamily A, polypeptide 7"
1555_at	1555	CYP2B6	"cytochrome P450, family 2, subfamily B, polypeptide 6"
1556_at	1556	CYP2B7P1	"cytochrome P450, family 2, subfamily B, polypeptide 7 pseudogene 1"
1558_at	1558	CYP2C8	"cytochrome P450, family 2, subfamily C, polypeptide 8"
1559_at	1559	CYP2C9	"cytochrome P450, family 2, subfamily C, polypeptide 9"
1571_at	1571	CYP2E1	"cytochrome P450, family 2, subfamily E, polypeptide 1"
1573_at	1573	CYP2J2	"cytochrome P450, family 2, subfamily J, polypeptide 2"
1576_at	1576	CYP3A4	"cytochrome P450, family 3, subfamily A, polypeptide 4"
1577_at	1577	CYP3A5	"cytochrome P450, family 3, subfamily A, polypeptide 5"
1579_at	1579	CYP4A11	"cytochrome P450, family 4, subfamily A, polypeptide 11"
1581_at	1581	CYP7A1	"cytochrome P450, family 7, subfamily A, polypeptide 1"
1582_at	1582	CYP8B1	"cytochrome P450, family 8, subfamily B, polypeptide 1"
1588_at	1588	CYP19A1	"cytochrome P450, family 19, subfamily A, polypeptide 1"
1591_at	1591	CYP24A1	"cytochrome P450, family 24, subfamily A, polypeptide 1"
1592_at	1592	CYP26A1	"cytochrome P450, family 26, subfamily A, polypeptide 1"
1593_at	1593	CYP27A1	"cytochrome P450, family 27, subfamily A, polypeptide 1"
1594_at	1594	CYP27B1	"cytochrome P450, family 27, subfamily B, polypeptide 1"
1595_at	1595	CYP51A1	"cytochrome P450, family 51, subfamily A, polypeptide 1"
1601_at	1601	DAB2	"disabled homolog 2, mitogen-responsive phosphoprotein (Drosophila)"
1602_at	1602	DACH1	dachshund homolog 1 (Drosophila)
1603_at	1603	DAD1	defender against cell death 1
1604_at	1604	CD55	"CD55 molecule, decay accelerating factor for complement (Cromer blood group)"
1605_at	1605	DAG1	dystroglycan 1 (dystrophin-associated glycoprotein 1)
1606_at	1606	DGKA	"diacylglycerol kinase, alpha 80kDa"
1607_at	1607	DGKB	"diacylglycerol kinase, beta 90kDa"
1609_at	1609	DGKQ	"diacylglycerol kinase, theta 110kDa"
1610_at	1610	DAO	D-amino-acid oxidase
1611_at	1611	DAP	death-associated protein
1612_at	1612	DAPK1	death-associated protein kinase 1
1613_at	1613	DAPK3	death-associated protein kinase 3
1615_at	1615	DARS	aspartyl-tRNA synthetase
1616_at	1616	DAXX	death-domain associated protein
1618_at	1618	DAZL	deleted in azoospermia-like
1620_at	1620	DBC1	deleted in bladder cancer 1
1622_at	1622	DBI	"diazepam binding inhibitor (GABA receptor modulator, acyl-Coenzyme A binding protein)"
1627_at	1627	DBN1	drebrin 1
1628_at	1628	DBP	D site of albumin promoter (albumin D-box) binding protein
1629_at	1629	DBT	dihydrolipoamide branched chain transacylase E2
1632_at	1632	DCI	"dodecenoyl-Coenzyme A delta isomerase (3,2 trans-enoyl-Coenzyme A isomerase)"
1633_at	1633	DCK	deoxycytidine kinase
1634_at	1634	DCN	decorin
1635_at	1635	DCTD	dCMP deaminase
1638_at	1638	DCT	"dopachrome tautomerase (dopachrome delta-isomerase, tyrosine-related protein 2)"
1639_at	1639	DCTN1	"dynactin 1 (p150, glued homolog, Drosophila)"
1641_at	1641	DCX	doublecortin
1642_at	1642	DDB1	"damage-specific DNA binding protein 1, 127kDa"
1643_at	1643	DDB2	"damage-specific DNA binding protein 2, 48kDa"
1644_at	1644	DDC	dopa decarboxylase (aromatic L-amino acid decarboxylase)
1645_at	1645	AKR1C1	"aldo-keto reductase family 1, member C1 (dihydrodiol dehydrogenase 1; 20-alpha (3-alpha)-hydroxysteroid dehydrogenase)"
1646_at	1646	AKR1C2	"aldo-keto reductase family 1, member C2 (dihydrodiol dehydrogenase 2; bile acid binding protein; 3-alpha hydroxysteroid dehydrogenase, type III)"
1647_at	1647	GADD45A	"growth arrest and DNA-damage-inducible, alpha"
1649_at	1649	DDIT3	DNA-damage-inducible transcript 3
1650_at	1650	DDOST	dolichyl-diphosphooligosaccharide-protein glycosyltransferase
1652_at	1652	DDT	D-dopachrome tautomerase
1653_at	1653	DDX1	DEAD (Asp-Glu-Ala-Asp) box polypeptide 1
1654_at	1654	DDX3X	"DEAD (Asp-Glu-Ala-Asp) box polypeptide 3, X-linked"
1655_at	1655	DDX5	DEAD (Asp-Glu-Ala-Asp) box polypeptide 5
1656_at	1656	DDX6	DEAD (Asp-Glu-Ala-Asp) box polypeptide 6
1657_at	1657	DMXL1	Dmx-like 1
1659_at	1659	DHX8	DEAH (Asp-Glu-Ala-His) box polypeptide 8
1660_at	1660	DHX9	DEAH (Asp-Glu-Ala-His) box polypeptide 9
1662_at	1662	DDX10	DEAD (Asp-Glu-Ala-Asp) box polypeptide 10
1663_at	1663	DDX11	"DEAD/H (Asp-Glu-Ala-Asp/His) box polypeptide 11 (CHL1-like helicase homolog, S. cerevisiae)"
1665_at	1665	DHX15	DEAH (Asp-Glu-Ala-His) box polypeptide 15
1666_at	1666	DECR1	"2,4-dienoyl CoA reductase 1, mitochondrial"
1669_at	1669	DEFA4	"defensin, alpha 4, corticostatin"
1670_at	1670	DEFA5	"defensin, alpha 5, Paneth cell-specific"
1672_at	1672	DEFB1	"defensin, beta 1"
1675_at	1675	CFD	complement factor D (adipsin)
1676_at	1676	DFFA	"DNA fragmentation factor, 45kDa, alpha polypeptide"
1677_at	1677	DFFB	"DNA fragmentation factor, 40kDa, beta polypeptide (caspase-activated DNase)"
1678_at	1678	TIMM8A	translocase of inner mitochondrial membrane 8 homolog A (yeast)
1687_at	1687	DFNA5	"deafness, autosomal dominant 5"
1690_at	1690	COCH	"coagulation factor C homolog, cochlin (Limulus polyphemus)"
1716_at	1716	DGUOK	deoxyguanosine kinase
1717_at	1717	DHCR7	7-dehydrocholesterol reductase
1718_at	1718	DHCR24	24-dehydrocholesterol reductase
1723_at	1723	DHODH	dihydroorotate dehydrogenase
1725_at	1725	DHPS	deoxyhypusine synthase
1727_at	1727	CYB5R3	cytochrome b5 reductase 3
1728_at	1728	NQO1	"NAD(P)H dehydrogenase, quinone 1"
1729_at	1729	DIAPH1	diaphanous homolog 1 (Drosophila)
1730_at	1730	DIAPH2	diaphanous homolog 2 (Drosophila)
1733_at	1733	DIO1	"deiodinase, iodothyronine, type I"
1735_at	1735	DIO3	"deiodinase, iodothyronine, type III"
1736_at	1736	DKC1	"dyskeratosis congenita 1, dyskerin"
1737_at	1737	DLAT	dihydrolipoamide S-acetyltransferase
1738_at	1738	DLD	dihydrolipoamide dehydrogenase
1739_at	1739	DLG1	"discs, large homolog 1 (Drosophila)"
1740_at	1740	DLG2	"discs, large homolog 2 (Drosophila)"
1741_at	1741	DLG3	"discs, large homolog 3 (Drosophila)"
1743_at	1743	DLST	dihydrolipoamide S-succinyltransferase (E2 component of 2-oxo-glutarate complex)
1745_at	1745	DLX1	distal-less homeobox 1
1746_at	1746	DLX2	distal-less homeobox 2
1748_at	1748	DLX4	distal-less homeobox 4
1749_at	1749	DLX5	distal-less homeobox 5
1750_at	1750	DLX6	distal-less homeobox 6
1755_at	1755	DMBT1	deleted in malignant brain tumors 1
1756_at	1756	DMD	dystrophin
1757_at	1757	SARDH	sarcosine dehydrogenase
1759_at	1759	DNM1	dynamin 1
1760_at	1760	DMPK	dystrophia myotonica-protein kinase
1762_at	1762	DMWD	"dystrophia myotonica, WD repeat containing"
1763_at	1763	DNA2	DNA replication helicase 2 homolog (yeast)
1767_at	1767	DNAH5	"dynein, axonemal, heavy chain 5"
1773_at	1773	DNASE1	deoxyribonuclease I
1774_at	1774	DNASE1L1	deoxyribonuclease I-like 1
1776_at	1776	DNASE1L3	deoxyribonuclease I-like 3
1777_at	1777	DNASE2	"deoxyribonuclease II, lysosomal"
1778_at	1778	DYNC1H1	"dynein, cytoplasmic 1, heavy chain 1"
1780_at	1780	DYNC1I1	"dynein, cytoplasmic 1, intermediate chain 1"
1783_at	1783	DYNC1LI2	"dynein, cytoplasmic 1, light intermediate chain 2"
1785_at	1785	DNM2	dynamin 2
1786_at	1786	DNMT1	DNA (cytosine-5-)-methyltransferase 1
1787_at	1787	TRDMT1	tRNA aspartic acid methyltransferase 1
1788_at	1788	DNMT3A	DNA (cytosine-5-)-methyltransferase 3 alpha
1789_at	1789	DNMT3B	DNA (cytosine-5-)-methyltransferase 3 beta
1793_at	1793	DOCK1	dedicator of cytokinesis 1
1795_at	1795	DOCK3	dedicator of cytokinesis 3
1796_at	1796	DOK1	"docking protein 1, 62kDa (downstream of tyrosine kinase 1)"
1797_at	1797	DOM3Z	dom-3 homolog Z (C. elegans)
1798_at	1798	DPAGT1	dolichyl-phosphate (UDP-N-acetylglucosamine) N-acetylglucosaminephosphotransferase 1 (GlcNAc-1-P transferase)
1802_at	1802	DPH2	DPH2 homolog (S. cerevisiae)
1803_at	1803	DPP4	dipeptidyl-peptidase 4
1806_at	1806	DPYD	dihydropyrimidine dehydrogenase
1808_at	1808	DPYSL2	dihydropyrimidinase-like 2
1809_at	1809	DPYSL3	dihydropyrimidinase-like 3
1810_at	1810	DR1	"down-regulator of transcription 1, TBP-binding (negative cofactor 2)"
1811_at	1811	SLC26A3	"solute carrier family 26, member 3"
1813_at	1813	DRD2	dopamine receptor D2
1816_at	1816	DRD5	dopamine receptor D5
1819_at	1819	DRG2	developmentally regulated GTP binding protein 2
1820_at	1820	ARID3A	AT rich interactive domain 3A (BRIGHT-like)
1821_at	1821	DRP2	dystrophin related protein 2
1824_at	1824	DSC2	desmocollin 2
1825_at	1825	DSC3	desmocollin 3
1827_at	1827	RCAN1	regulator of calcineurin 1
1829_at	1829	DSG2	desmoglein 2
1830_at	1830	DSG3	desmoglein 3 (pemphigus vulgaris antigen)
1831_at	1831	TSC22D3	"TSC22 domain family, member 3"
1832_at	1832	DSP	desmoplakin
1833_at	1833	EPYC	epiphycan
1834_at	1834	DSPP	dentin sialophosphoprotein
1836_at	1836	SLC26A2	"solute carrier family 26 (sulfate transporter), member 2"
1837_at	1837	DTNA	"dystrobrevin, alpha"
1839_at	1839	HBEGF	heparin-binding EGF-like growth factor
1841_at	1841	DTYMK	deoxythymidylate kinase (thymidylate kinase)
1842_at	1842	ECM2	"extracellular matrix protein 2, female organ and adipocyte specific"
1843_at	1843	DUSP1	dual specificity phosphatase 1
1845_at	1845	DUSP3	dual specificity phosphatase 3
1846_at	1846	DUSP4	dual specificity phosphatase 4
1847_at	1847	DUSP5	dual specificity phosphatase 5
1848_at	1848	DUSP6	dual specificity phosphatase 6
1849_at	1849	DUSP7	dual specificity phosphatase 7
1850_at	1850	DUSP8	dual specificity phosphatase 8
1852_at	1852	DUSP9	dual specificity phosphatase 9
1854_at	1854	DUT	deoxyuridine triphosphatase
1855_at	1855	DVL1	"dishevelled, dsh homolog 1 (Drosophila)"
1856_at	1856	DVL2	"dishevelled, dsh homolog 2 (Drosophila)"
1857_at	1857	DVL3	"dishevelled, dsh homolog 3 (Drosophila)"
1859_at	1859	DYRK1A	dual-specificity tyrosine-(Y)-phosphorylation regulated kinase 1A
1861_at	1861	TOR1A	"torsin family 1, member A (torsin A)"
1869_at	1869	E2F1	E2F transcription factor 1
1870_at	1870	E2F2	E2F transcription factor 2
1871_at	1871	E2F3	E2F transcription factor 3
1875_at	1875	E2F5	"E2F transcription factor 5, p130-binding"
1877_at	1877	E4F1	E4F transcription factor 1
1889_at	1889	ECE1	endothelin converting enzyme 1
1890_at	1890	TYMP	thymidine phosphorylase
1891_at	1891	ECH1	"enoyl Coenzyme A hydratase 1, peroxisomal"
1892_at	1892	ECHS1	"enoyl Coenzyme A hydratase, short chain, 1, mitochondrial"
1893_at	1893	ECM1	extracellular matrix protein 1
1894_at	1894	ECT2	epithelial cell transforming sequence 2 oncogene
1896_at	1896	EDA	ectodysplasin A
1901_at	1901	S1PR1	sphingosine-1-phosphate receptor 1
1902_at	1902	LPAR1	lysophosphatidic acid receptor 1
1903_at	1903	S1PR3	sphingosine-1-phosphate receptor 3
1906_at	1906	EDN1	endothelin 1
1909_at	1909	EDNRA	endothelin receptor type A
1910_at	1910	EDNRB	endothelin receptor type B
1912_at	1912	PHC2	polyhomeotic homolog 2 (Drosophila)
1915_at	1915	EEF1A1	eukaryotic translation elongation factor 1 alpha 1
1917_at	1917	EEF1A2	eukaryotic translation elongation factor 1 alpha 2
1936_at	1936	EEF1D	eukaryotic translation elongation factor 1 delta (guanine nucleotide exchange protein)
1938_at	1938	EEF2	eukaryotic translation elongation factor 2
1939_at	1939	LGTN	ligatin
1942_at	1942	EFNA1	ephrin-A1
1943_at	1943	EFNA2	ephrin-A2
1945_at	1945	EFNA4	ephrin-A4
1948_at	1948	EFNB2	ephrin-B2
1949_at	1949	EFNB3	ephrin-B3
1950_at	1950	EGF	epidermal growth factor (beta-urogastrone)
1951_at	1951	CELSR3	"cadherin, EGF LAG seven-pass G-type receptor 3 (flamingo homolog, Drosophila)"
1952_at	1952	CELSR2	"cadherin, EGF LAG seven-pass G-type receptor 2 (flamingo homolog, Drosophila)"
1954_at	1954	MEGF8	multiple EGF-like-domains 8
1955_at	1955	MEGF9	multiple EGF-like-domains 9
1956_at	1956	EGFR	"epidermal growth factor receptor (erythroblastic leukemia viral (v-erb-b) oncogene homolog, avian)"
1958_at	1958	EGR1	early growth response 1
1959_at	1959	EGR2	early growth response 2
1960_at	1960	EGR3	early growth response 3
1962_at	1962	EHHADH	"enoyl-Coenzyme A, hydratase/3-hydroxyacyl Coenzyme A dehydrogenase"
1964_at	1964	EIF1AX	"eukaryotic translation initiation factor 1A, X-linked"
1965_at	1965	EIF2S1	"eukaryotic translation initiation factor 2, subunit 1 alpha, 35kDa"
1967_at	1967	EIF2B1	"eukaryotic translation initiation factor 2B, subunit 1 alpha, 26kDa"
1968_at	1968	EIF2S3	"eukaryotic translation initiation factor 2, subunit 3 gamma, 52kDa"
1969_at	1969	EPHA2	EPH receptor A2
1974_at	1974	EIF4A2	"eukaryotic translation initiation factor 4A, isoform 2"
1977_at	1977	EIF4E	eukaryotic translation initiation factor 4E
1978_at	1978	EIF4EBP1	eukaryotic translation initiation factor 4E binding protein 1
1979_at	1979	EIF4EBP2	eukaryotic translation initiation factor 4E binding protein 2
1981_at	1981	EIF4G1	"eukaryotic translation initiation factor 4 gamma, 1"
1982_at	1982	EIF4G2	"eukaryotic translation initiation factor 4 gamma, 2"
1983_at	1983	EIF5	eukaryotic translation initiation factor 5
1984_at	1984	EIF5A	eukaryotic translation initiation factor 5A
1992_at	1992	SERPINB1	"serpin peptidase inhibitor, clade B (ovalbumin), member 1"
1993_at	1993	ELAVL2	"ELAV (embryonic lethal, abnormal vision, Drosophila)-like 2 (Hu antigen B)"
1994_at	1994	ELAVL1	"ELAV (embryonic lethal, abnormal vision, Drosophila)-like 1 (Hu antigen R)"
1996_at	1996	ELAVL4	"ELAV (embryonic lethal, abnormal vision, Drosophila)-like 4 (Hu antigen D)"
1997_at	1997	ELF1	E74-like factor 1 (ets domain transcription factor)
1998_at	1998	ELF2	E74-like factor 2 (ets domain transcription factor)
1999_at	1999	ELF3	"E74-like factor 3 (ets domain transcription factor, epithelial-specific )"
2000_at	2000	ELF4	E74-like factor 4 (ets domain transcription factor)
2002_at	2002	ELK1	"ELK1, member of ETS oncogene family"
2005_at	2005	ELK4	"ELK4, ETS-domain protein (SRF accessory protein 1)"
2009_at	2009	EML1	echinoderm microtubule associated protein like 1
2010_at	2010	EMD	emerin
2011_at	2011	MARK2	MAP/microtubule affinity-regulating kinase 2
2013_at	2013	EMP2	epithelial membrane protein 2
2014_at	2014	EMP3	epithelial membrane protein 3
2015_at	2015	EMR1	"egf-like module containing, mucin-like, hormone receptor-like 1"
2016_at	2016	EMX1	empty spiracles homeobox 1
2017_at	2017	CTTN	cortactin
2018_at	2018	EMX2	empty spiracles homeobox 2
2019_at	2019	EN1	engrailed homeobox 1
2020_at	2020	EN2	engrailed homeobox 2
2021_at	2021	ENDOG	endonuclease G
2023_at	2023	ENO1	"enolase 1, (alpha)"
2026_at	2026	ENO2	"enolase 2 (gamma, neuronal)"
2027_at	2027	ENO3	"enolase 3 (beta, muscle)"
2028_at	2028	ENPEP	glutamyl aminopeptidase (aminopeptidase A)
2029_at	2029	ENSA	endosulfine alpha
2030_at	2030	SLC29A1	"solute carrier family 29 (nucleoside transporters), member 1"
2033_at	2033	EP300	E1A binding protein p300
2034_at	2034	EPAS1	endothelial PAS domain protein 1
2035_at	2035	EPB41	"erythrocyte membrane protein band 4.1 (elliptocytosis 1, RH-linked)"
2036_at	2036	EPB41L1	erythrocyte membrane protein band 4.1-like 1
2037_at	2037	EPB41L2	erythrocyte membrane protein band 4.1-like 2
2039_at	2039	EPB49	erythrocyte membrane protein band 4.9 (dematin)
2040_at	2040	STOM	stomatin
2041_at	2041	EPHA1	EPH receptor A1
2042_at	2042	EPHA3	EPH receptor A3
2043_at	2043	EPHA4	EPH receptor A4
2044_at	2044	EPHA5	EPH receptor A5
2045_at	2045	EPHA7	EPH receptor A7
2048_at	2048	EPHB2	EPH receptor B2
2050_at	2050	EPHB4	EPH receptor B4
2051_at	2051	EPHB6	EPH receptor B6
2052_at	2052	EPHX1	"epoxide hydrolase 1, microsomal (xenobiotic)"
2053_at	2053	EPHX2	"epoxide hydrolase 2, cytoplasmic"
2054_at	2054	STX2	syntaxin 2
2055_at	2055	CLN8	"ceroid-lipofuscinosis, neuronal 8 (epilepsy, progressive with mental retardation)"
2056_at	2056	EPO	erythropoietin
2057_at	2057	EPOR	erythropoietin receptor
2058_at	2058	EPRS	glutamyl-prolyl-tRNA synthetase
2059_at	2059	EPS8	epidermal growth factor receptor pathway substrate 8
2060_at	2060	EPS15	epidermal growth factor receptor pathway substrate 15
2063_at	2063	NR2F6	"nuclear receptor subfamily 2, group F, member 6"
2064_at	2064	ERBB2	"v-erb-b2 erythroblastic leukemia viral oncogene homolog 2, neuro/glioblastoma derived oncogene homolog (avian)"
2065_at	2065	ERBB3	v-erb-b2 erythroblastic leukemia viral oncogene homolog 3 (avian)
2066_at	2066	ERBB4	v-erb-a erythroblastic leukemia viral oncogene homolog 4 (avian)
2067_at	2067	ERCC1	"excision repair cross-complementing rodent repair deficiency, complementation group 1 (includes overlapping antisense sequence)"
2069_at	2069	EREG	epiregulin
2070_at	2070	EYA4	eyes absent homolog 4 (Drosophila)
2071_at	2071	ERCC3	"excision repair cross-complementing rodent repair deficiency, complementation group 3 (xeroderma pigmentosum group B complementing)"
2073_at	2073	ERCC5	"excision repair cross-complementing rodent repair deficiency, complementation group 5"
2074_at	2074	ERCC6	"excision repair cross-complementing rodent repair deficiency, complementation group 6"
2077_at	2077	ERF	Ets2 repressor factor
2079_at	2079	ERH	enhancer of rudimentary homolog (Drosophila)
2081_at	2081	ERN1	endoplasmic reticulum to nucleus signaling 1
2091_at	2091	FBL	fibrillarin
2098_at	2098	ESD	esterase D/formylglutathione hydrolase
2101_at	2101	ESRRA	estrogen-related receptor alpha
2104_at	2104	ESRRG	estrogen-related receptor gamma
2107_at	2107	ETF1	eukaryotic translation termination factor 1
2108_at	2108	ETFA	"electron-transfer-flavoprotein, alpha polypeptide"
2109_at	2109	ETFB	"electron-transfer-flavoprotein, beta polypeptide"
2110_at	2110	ETFDH	electron-transferring-flavoprotein dehydrogenase
2113_at	2113	ETS1	v-ets erythroblastosis virus E26 oncogene homolog 1 (avian)
2114_at	2114	ETS2	v-ets erythroblastosis virus E26 oncogene homolog 2 (avian)
2115_at	2115	ETV1	ets variant 1
2116_at	2116	ETV2	ets variant 2
2117_at	2117	ETV3	ets variant 3
2118_at	2118	ETV4	ets variant 4
2119_at	2119	ETV5	ets variant 5
2120_at	2120	ETV6	ets variant 6
2122_at	2122	MECOM	MDS1 and EVI1 complex locus
2123_at	2123	EVI2A	ecotropic viral integration site 2A
2124_at	2124	EVI2B	ecotropic viral integration site 2B
2130_at	2130	EWSR1	Ewing sarcoma breakpoint region 1
2131_at	2131	EXT1	exostoses (multiple) 1
2132_at	2132	EXT2	exostoses (multiple) 2
2134_at	2134	EXTL1	exostoses (multiple)-like 1
2135_at	2135	EXTL2	exostoses (multiple)-like 2
2137_at	2137	EXTL3	exostoses (multiple)-like 3
2138_at	2138	EYA1	eyes absent homolog 1 (Drosophila)
2139_at	2139	EYA2	eyes absent homolog 2 (Drosophila)
2140_at	2140	EYA3	eyes absent homolog 3 (Drosophila)
2145_at	2145	EZH1	enhancer of zeste homolog 1 (Drosophila)
2146_at	2146	EZH2	enhancer of zeste homolog 2 (Drosophila)
2147_at	2147	F2	coagulation factor II (thrombin)
2149_at	2149	F2R	coagulation factor II (thrombin) receptor
2150_at	2150	F2RL1	coagulation factor II (thrombin) receptor-like 1
2151_at	2151	F2RL2	coagulation factor II (thrombin) receptor-like 2
2152_at	2152	F3	"coagulation factor III (thromboplastin, tissue factor)"
2153_at	2153	F5	"coagulation factor V (proaccelerin, labile factor)"
2155_at	2155	F7	coagulation factor VII (serum prothrombin conversion accelerator)
2157_at	2157	F8	"coagulation factor VIII, procoagulant component"
2158_at	2158	F9	coagulation factor IX
2159_at	2159	F10	coagulation factor X
2160_at	2160	F11	coagulation factor XI
2161_at	2161	F12	coagulation factor XII (Hageman factor)
2162_at	2162	F13A1	"coagulation factor XIII, A1 polypeptide"
2165_at	2165	F13B	"coagulation factor XIII, B polypeptide"
2168_at	2168	FABP1	"fatty acid binding protein 1, liver"
2170_at	2170	FABP3	"fatty acid binding protein 3, muscle and heart (mammary-derived growth inhibitor)"
2173_at	2173	FABP7	"fatty acid binding protein 7, brain"
2175_at	2175	FANCA	"Fanconi anemia, complementation group A"
2176_at	2176	FANCC	"Fanconi anemia, complementation group C"
2177_at	2177	FANCD2	"Fanconi anemia, complementation group D2"
2178_at	2178	FANCE	"Fanconi anemia, complementation group E"
2180_at	2180	ACSL1	acyl-CoA synthetase long-chain family member 1
2181_at	2181	ACSL3	acyl-CoA synthetase long-chain family member 3
2184_at	2184	FAH	fumarylacetoacetate hydrolase (fumarylacetoacetase)
2186_at	2186	BPTF	bromodomain PHD finger transcription factor
2187_at	2187	FANCB	"Fanconi anemia, complementation group B"
2188_at	2188	FANCF	"Fanconi anemia, complementation group F"
2189_at	2189	FANCG	"Fanconi anemia, complementation group G"
2192_at	2192	FBLN1	fibulin 1
2193_at	2193	FARSA	"phenylalanyl-tRNA synthetase, alpha subunit"
2194_at	2194	FASN	fatty acid synthase
2195_at	2195	FAT1	FAT tumor suppressor homolog 1 (Drosophila)
2196_at	2196	FAT2	FAT tumor suppressor homolog 2 (Drosophila)
2197_at	2197	FAU	Finkel-Biskis-Reilly murine sarcoma virus (FBR-MuSV) ubiquitously expressed
2200_at	2200	FBN1	fibrillin 1
2201_at	2201	FBN2	fibrillin 2
2202_at	2202	EFEMP1	EGF-containing fibulin-like extracellular matrix protein 1
2203_at	2203	FBP1	"fructose-1,6-bisphosphatase 1"
2205_at	2205	FCER1A	"Fc fragment of IgE, high affinity I, receptor for; alpha polypeptide"
2207_at	2207	FCER1G	"Fc fragment of IgE, high affinity I, receptor for; gamma polypeptide"
2213_at	2213	FCGR2B	"Fc fragment of IgG, low affinity IIb, receptor (CD32)"
2215_at	2215	FCGR3B	"Fc fragment of IgG, low affinity IIIb, receptor (CD16b)"
2217_at	2217	FCGRT	"Fc fragment of IgG, receptor, transporter, alpha"
2218_at	2218	FKTN	fukutin
2219_at	2219	FCN1	ficolin (collagen/fibrinogen domain containing) 1
2222_at	2222	FDFT1	farnesyl-diphosphate farnesyltransferase 1
2224_at	2224	FDPS	"farnesyl diphosphate synthase (farnesyl pyrophosphate synthetase, dimethylallyltranstransferase, geranyltranstransferase)"
2230_at	2230	FDX1	ferredoxin 1
2232_at	2232	FDXR	ferredoxin reductase
2235_at	2235	FECH	ferrochelatase (protoporphyria)
2237_at	2237	FEN1	flap structure-specific endonuclease 1
2239_at	2239	GPC4	glypican 4
2241_at	2241	FER	fer (fps/fes related) tyrosine kinase
2242_at	2242	FES	feline sarcoma oncogene
2243_at	2243	FGA	fibrinogen alpha chain
2244_at	2244	FGB	fibrinogen beta chain
2245_at	2245	FGD1	"FYVE, RhoGEF and PH domain containing 1"
2247_at	2247	FGF2	fibroblast growth factor 2 (basic)
2251_at	2251	FGF6	fibroblast growth factor 6
2252_at	2252	FGF7	fibroblast growth factor 7 (keratinocyte growth factor)
2254_at	2254	FGF9	fibroblast growth factor 9 (glia-activating factor)
2257_at	2257	FGF12	fibroblast growth factor 12
2258_at	2258	FGF13	fibroblast growth factor 13
2260_at	2260	FGFR1	fibroblast growth factor receptor 1
2261_at	2261	FGFR3	fibroblast growth factor receptor 3
2262_at	2262	GPC5	glypican 5
2263_at	2263	FGFR2	fibroblast growth factor receptor 2
2264_at	2264	FGFR4	fibroblast growth factor receptor 4
2266_at	2266	FGG	fibrinogen gamma chain
2267_at	2267	FGL1	fibrinogen-like 1
2271_at	2271	FH	fumarate hydratase
2272_at	2272	FHIT	fragile histidine triad gene
2273_at	2273	FHL1	four and a half LIM domains 1
2274_at	2274	FHL2	four and a half LIM domains 2
2275_at	2275	FHL3	four and a half LIM domains 3
2280_at	2280	FKBP1A	"FK506 binding protein 1A, 12kDa"
2281_at	2281	FKBP1B	"FK506 binding protein 1B, 12.6 kDa"
2286_at	2286	FKBP2	"FK506 binding protein 2, 13kDa"
2287_at	2287	FKBP3	"FK506 binding protein 3, 25kDa"
2288_at	2288	FKBP4	"FK506 binding protein 4, 59kDa"
2289_at	2289	FKBP5	FK506 binding protein 5
2290_at	2290	FOXG1	forkhead box G1
2294_at	2294	FOXF1	forkhead box F1
2295_at	2295	FOXF2	forkhead box F2
2296_at	2296	FOXC1	forkhead box C1
2297_at	2297	FOXD1	forkhead box D1
2301_at	2301	FOXE3	forkhead box E3
2304_at	2304	FOXE1	forkhead box E1 (thyroid transcription factor 2)
2305_at	2305	FOXM1	forkhead box M1
2306_at	2306	FOXD2	forkhead box D2
2308_at	2308	FOXO1	forkhead box O1
2309_at	2309	FOXO3	forkhead box O3
2312_at	2312	FLG	filaggrin
2313_at	2313	FLI1	Friend leukemia virus integration 1
2314_at	2314	FLII	flightless I homolog (Drosophila)
2316_at	2316	FLNA	"filamin A, alpha"
2317_at	2317	FLNB	"filamin B, beta"
2318_at	2318	FLNC	"filamin C, gamma"
2319_at	2319	FLOT2	flotillin 2
2324_at	2324	FLT4	fms-related tyrosine kinase 4
2326_at	2326	FMO1	flavin containing monooxygenase 1
2327_at	2327	FMO2	flavin containing monooxygenase 2 (non-functional)
2329_at	2329	FMO4	flavin containing monooxygenase 4
2330_at	2330	FMO5	flavin containing monooxygenase 5
2331_at	2331	FMOD	fibromodulin
2332_at	2332	FMR1	fragile X mental retardation 1
2334_at	2334	AFF2	"AF4/FMR2 family, member 2"
2335_at	2335	FN1	fibronectin 1
2339_at	2339	FNTA	"farnesyltransferase, CAAX box, alpha"
2342_at	2342	FNTB	"farnesyltransferase, CAAX box, beta"
2346_at	2346	FOLH1	folate hydrolase (prostate-specific membrane antigen) 1
2348_at	2348	FOLR1	folate receptor 1 (adult)
2352_at	2352	FOLR3	folate receptor 3 (gamma)
2353_at	2353	FOS	FBJ murine osteosarcoma viral oncogene homolog
2354_at	2354	FOSB	FBJ murine osteosarcoma viral oncogene homolog B
2355_at	2355	FOSL2	FOS-like antigen 2
2356_at	2356	FPGS	folylpolyglutamate synthase
2358_at	2358	FPR2	formyl peptide receptor 2
2395_at	2395	FXN	frataxin
2444_at	2444	FRK	fyn-related kinase
2475_at	2475	MTOR	mechanistic target of rapamycin (serine/threonine kinase)
2483_at	2483	FRG1	FSHD region gene 1
2487_at	2487	FRZB	frizzled-related protein
2488_at	2488	FSHB	"follicle stimulating hormone, beta polypeptide"
2491_at	2491	CENPI	centromere protein I
2494_at	2494	NR5A2	"nuclear receptor subfamily 5, group A, member 2"
2495_at	2495	FTH1	"ferritin, heavy polypeptide 1"
2512_at	2512	FTL	"ferritin, light polypeptide"
2515_at	2515	ADAM2	ADAM metallopeptidase domain 2
2517_at	2517	FUCA1	"fucosidase, alpha-L- 1, tissue"
2519_at	2519	FUCA2	"fucosidase, alpha-L- 2, plasma"
2520_at	2520	GAST	gastrin
2521_at	2521	FUS	fusion (involved in t(12;16) in malignant liposarcoma)
2523_at	2523	FUT1	"fucosyltransferase 1 (galactoside 2-alpha-L-fucosyltransferase, H blood group)"
2524_at	2524	FUT2	fucosyltransferase 2 (secretor status included)
2525_at	2525	FUT3	"fucosyltransferase 3 (galactoside 3(4)-L-fucosyltransferase, Lewis blood group)"
2526_at	2526	FUT4	"fucosyltransferase 4 (alpha (1,3) fucosyltransferase, myeloid-specific)"
2530_at	2530	FUT8	"fucosyltransferase 8 (alpha (1,6) fucosyltransferase)"
2531_at	2531	KDSR	3-ketodihydrosphingosine reductase
2534_at	2534	FYN	"FYN oncogene related to SRC, FGR, YES"
2535_at	2535	FZD2	frizzled homolog 2 (Drosophila)
2537_at	2537	IFI6	"interferon, alpha-inducible protein 6"
2538_at	2538	G6PC	"glucose-6-phosphatase, catalytic subunit"
2539_at	2539	G6PD	glucose-6-phosphate dehydrogenase
2542_at	2542	SLC37A4	"solute carrier family 37 (glucose-6-phosphate transporter), member 4"
2543_at	2543	GAGE1	G antigen 1
2548_at	2548	GAA	"glucosidase, alpha; acid"
2549_at	2549	GAB1	GRB2-associated binding protein 1
2550_at	2550	GABBR1	"gamma-aminobutyric acid (GABA) B receptor, 1"
2551_at	2551	GABPA	"GA binding protein transcription factor, alpha subunit 60kDa"
2553_at	2553	GABPB1	"GA binding protein transcription factor, beta subunit 1"
2555_at	2555	GABRA2	"gamma-aminobutyric acid (GABA) A receptor, alpha 2"
2557_at	2557	GABRA4	"gamma-aminobutyric acid (GABA) A receptor, alpha 4"
2560_at	2560	GABRB1	"gamma-aminobutyric acid (GABA) A receptor, beta 1"
2562_at	2562	GABRB3	"gamma-aminobutyric acid (GABA) A receptor, beta 3"
2564_at	2564	GABRE	"gamma-aminobutyric acid (GABA) A receptor, epsilon"
2565_at	2565	GABRG1	"gamma-aminobutyric acid (GABA) A receptor, gamma 1"
2566_at	2566	GABRG2	"gamma-aminobutyric acid (GABA) A receptor, gamma 2"
2567_at	2567	GABRG3	"gamma-aminobutyric acid (GABA) A receptor, gamma 3"
2568_at	2568	GABRP	"gamma-aminobutyric acid (GABA) A receptor, pi"
2569_at	2569	GABRR1	"gamma-aminobutyric acid (GABA) receptor, rho 1"
2570_at	2570	GABRR2	"gamma-aminobutyric acid (GABA) receptor, rho 2"
2571_at	2571	GAD1	"glutamate decarboxylase 1 (brain, 67kDa)"
2580_at	2580	GAK	cyclin G associated kinase
2581_at	2581	GALC	galactosylceramidase
2582_at	2582	GALE	UDP-galactose-4-epimerase
2583_at	2583	B4GALNT1	"beta-1,4-N-acetyl-galactosaminyl transferase 1"
2584_at	2584	GALK1	galactokinase 1
2585_at	2585	GALK2	galactokinase 2
2587_at	2587	GALR1	galanin receptor 1
2588_at	2588	GALNS	galactosamine (N-acetyl)-6-sulfate sulfatase
2589_at	2589	GALNT1	UDP-N-acetyl-alpha-D-galactosamine:polypeptide N-acetylgalactosaminyltransferase 1 (GalNAc-T1)
2590_at	2590	GALNT2	UDP-N-acetyl-alpha-D-galactosamine:polypeptide N-acetylgalactosaminyltransferase 2 (GalNAc-T2)
2591_at	2591	GALNT3	UDP-N-acetyl-alpha-D-galactosamine:polypeptide N-acetylgalactosaminyltransferase 3 (GalNAc-T3)
2592_at	2592	GALT	galactose-1-phosphate uridylyltransferase
2593_at	2593	GAMT	guanidinoacetate N-methyltransferase
2595_at	2595	GANC	"glucosidase, alpha; neutral C"
2596_at	2596	GAP43	growth associated protein 43
2597_at	2597	GAPDH	glyceraldehyde-3-phosphate dehydrogenase
2617_at	2617	GARS	glycyl-tRNA synthetase
2618_at	2618	GART	"phosphoribosylglycinamide formyltransferase, phosphoribosylglycinamide synthetase, phosphoribosylaminoimidazole synthetase"
2619_at	2619	GAS1	growth arrest-specific 1
2620_at	2620	GAS2	growth arrest-specific 2
2621_at	2621	GAS6	growth arrest-specific 6
2622_at	2622	GAS8	growth arrest-specific 8
2623_at	2623	GATA1	GATA binding protein 1 (globin transcription factor 1)
2624_at	2624	GATA2	GATA binding protein 2
2625_at	2625	GATA3	GATA binding protein 3
2626_at	2626	GATA4	GATA binding protein 4
2627_at	2627	GATA6	GATA binding protein 6
2628_at	2628	GATM	glycine amidinotransferase (L-arginine:glycine amidinotransferase)
2631_at	2631	GBAS	glioblastoma amplified sequence
2632_at	2632	GBE1	"glucan (1,4-alpha-), branching enzyme 1"
2633_at	2633	GBP1	"guanylate binding protein 1, interferon-inducible, 67kDa"
2634_at	2634	GBP2	"guanylate binding protein 2, interferon-inducible"
2635_at	2635	GBP3	guanylate binding protein 3
2637_at	2637	GBX2	gastrulation brain homeobox 2
2638_at	2638	GC	group-specific component (vitamin D binding protein)
2639_at	2639	GCDH	glutaryl-Coenzyme A dehydrogenase
2643_at	2643	GCH1	GTP cyclohydrolase 1
2644_at	2644	GCHFR	GTP cyclohydrolase I feedback regulator
2646_at	2646	GCKR	glucokinase (hexokinase 4) regulator
2647_at	2647	BLOC1S1	"biogenesis of lysosomal organelles complex-1, subunit 1"
2648_at	2648	KAT2A	K(lysine) acetyltransferase 2A
2649_at	2649	NR6A1	"nuclear receptor subfamily 6, group A, member 1"
2650_at	2650	GCNT1	"glucosaminyl (N-acetyl) transferase 1, core 2 (beta-1,6-N-acetylglucosaminyltransferase)"
2651_at	2651	GCNT2	"glucosaminyl (N-acetyl) transferase 2, I-branching enzyme (I blood group)"
2657_at	2657	GDF1	growth differentiation factor 1
2658_at	2658	GDF2	growth differentiation factor 2
2661_at	2661	GDF9	growth differentiation factor 9
2664_at	2664	GDI1	GDP dissociation inhibitor 1
2665_at	2665	GDI2	GDP dissociation inhibitor 2
2669_at	2669	GEM	GTP binding protein overexpressed in skeletal muscle
2671_at	2671	GFER	"growth factor, augmenter of liver regeneration"
2672_at	2672	GFI1	growth factor independent 1 transcription repressor
2673_at	2673	GFPT1	glutamine-fructose-6-phosphate transaminase 1
2674_at	2674	GFRA1	GDNF family receptor alpha 1
2677_at	2677	GGCX	gamma-glutamyl carboxylase
2683_at	2683	B4GALT1	"UDP-Gal:betaGlcNAc beta 1,4- galactosyltransferase, polypeptide 1"
2686_at	2686	GGT7	gamma-glutamyltransferase 7
2690_at	2690	GHR	growth hormone receptor
2696_at	2696	GIPR	gastric inhibitory polypeptide receptor
2697_at	2697	GJA1	"gap junction protein, alpha 1, 43kDa"
2700_at	2700	GJA3	"gap junction protein, alpha 3, 46kDa"
2705_at	2705	GJB1	"gap junction protein, beta 1, 32kDa"
2706_at	2706	GJB2	"gap junction protein, beta 2, 26kDa"
2710_at	2710	GK	glycerol kinase
2712_at	2712	GK2	glycerol kinase 2
2717_at	2717	GLA	"galactosidase, alpha"
2719_at	2719	GPC3	glypican 3
2720_at	2720	GLB1	"galactosidase, beta 1"
2729_at	2729	GCLC	"glutamate-cysteine ligase, catalytic subunit"
2730_at	2730	GCLM	"glutamate-cysteine ligase, modifier subunit"
2731_at	2731	GLDC	glycine dehydrogenase (decarboxylating)
2733_at	2733	GLE1	GLE1 RNA export mediator homolog (yeast)
2734_at	2734	GLG1	golgi apparatus protein 1
2736_at	2736	GLI2	GLI family zinc finger 2
2737_at	2737	GLI3	GLI family zinc finger 3
2739_at	2739	GLO1	glyoxalase I
2742_at	2742	GLRA2	"glycine receptor, alpha 2"
2743_at	2743	GLRB	"glycine receptor, beta"
2744_at	2744	GLS	glutaminase
2745_at	2745	GLRX	glutaredoxin (thioltransferase)
2746_at	2746	GLUD1	glutamate dehydrogenase 1
2747_at	2747	GLUD2	glutamate dehydrogenase 2
2752_at	2752	GLUL	glutamate-ammonia ligase (glutamine synthetase)
2760_at	2760	GM2A	GM2 ganglioside activator
2762_at	2762	GMDS	"GDP-mannose 4,6-dehydratase"
2764_at	2764	GMFB	"glia maturation factor, beta"
2767_at	2767	GNA11	"guanine nucleotide binding protein (G protein), alpha 11 (Gq class)"
2768_at	2768	GNA12	guanine nucleotide binding protein (G protein) alpha 12
2769_at	2769	GNA15	"guanine nucleotide binding protein (G protein), alpha 15 (Gq class)"
2770_at	2770	GNAI1	"guanine nucleotide binding protein (G protein), alpha inhibiting activity polypeptide 1"
2771_at	2771	GNAI2	"guanine nucleotide binding protein (G protein), alpha inhibiting activity polypeptide 2"
2773_at	2773	GNAI3	"guanine nucleotide binding protein (G protein), alpha inhibiting activity polypeptide 3"
2774_at	2774	GNAL	"guanine nucleotide binding protein (G protein), alpha activating activity polypeptide, olfactory type"
2778_at	2778	GNAS	GNAS complex locus
2781_at	2781	GNAZ	"guanine nucleotide binding protein (G protein), alpha z polypeptide"
2782_at	2782	GNB1	"guanine nucleotide binding protein (G protein), beta polypeptide 1"
2783_at	2783	GNB2	"guanine nucleotide binding protein (G protein), beta polypeptide 2"
2784_at	2784	GNB3	"guanine nucleotide binding protein (G protein), beta polypeptide 3"
2785_at	2785	GNG3	"guanine nucleotide binding protein (G protein), gamma 3"
2786_at	2786	GNG4	"guanine nucleotide binding protein (G protein), gamma 4"
2787_at	2787	GNG5	"guanine nucleotide binding protein (G protein), gamma 5"
2788_at	2788	GNG7	"guanine nucleotide binding protein (G protein), gamma 7"
2791_at	2791	GNG11	"guanine nucleotide binding protein (G protein), gamma 11"
2792_at	2792	GNGT1	"guanine nucleotide binding protein (G protein), gamma transducing activity polypeptide 1"
2794_at	2794	GNL1	guanine nucleotide binding protein-like 1
2798_at	2798	GNRHR	gonadotropin-releasing hormone receptor
2799_at	2799	GNS	glucosamine (N-acetyl)-6-sulfatase
2800_at	2800	GOLGA1	"golgi autoantigen, golgin subfamily a, 1"
2801_at	2801	GOLGA2	"golgi autoantigen, golgin subfamily a, 2"
2802_at	2802	GOLGA3	"golgi autoantigen, golgin subfamily a, 3"
2803_at	2803	GOLGA4	"golgi autoantigen, golgin subfamily a, 4"
2804_at	2804	GOLGB1	"golgin B1, golgi integral membrane protein"
2805_at	2805	GOT1	"glutamic-oxaloacetic transaminase 1, soluble (aspartate aminotransferase 1)"
2806_at	2806	GOT2	"glutamic-oxaloacetic transaminase 2, mitochondrial (aspartate aminotransferase 2)"
2810_at	2810	SFN	stratifin
2811_at	2811	GP1BA	"glycoprotein Ib (platelet), alpha polypeptide"
2820_at	2820	GPD2	glycerol-3-phosphate dehydrogenase 2 (mitochondrial)
2821_at	2821	GPI	glucose phosphate isomerase
2822_at	2822	GPLD1	glycosylphosphatidylinositol specific phospholipase D1
2823_at	2823	GPM6A	glycoprotein M6A
2824_at	2824	GPM6B	glycoprotein M6B
2825_at	2825	GPR1	G protein-coupled receptor 1
2826_at	2826	CCR10	chemokine (C-C motif) receptor 10
2830_at	2830	GPR6	G protein-coupled receptor 6
2835_at	2835	GPR12	G protein-coupled receptor 12
2837_at	2837	UTS2R	urotensin 2 receptor
2842_at	2842	GPR19	G protein-coupled receptor 19
2844_at	2844	GPR21	G protein-coupled receptor 21
2846_at	2846	LPAR4	lysophosphatidic acid receptor 4
2848_at	2848	GPR25	G protein-coupled receptor 25
2850_at	2850	GPR27	G protein-coupled receptor 27
2852_at	2852	GPER	G protein-coupled estrogen receptor 1
2854_at	2854	GPR32	G protein-coupled receptor 32
2857_at	2857	GPR34	G protein-coupled receptor 34
2859_at	2859	GPR35	G protein-coupled receptor 35
2861_at	2861	GPR37	G protein-coupled receptor 37 (endothelin receptor type B-like)
2862_at	2862	MLNR	motilin receptor
2863_at	2863	GPR39	G protein-coupled receptor 39
2867_at	2867	FFAR2	free fatty acid receptor 2
2868_at	2868	GRK4	G protein-coupled receptor kinase 4
2869_at	2869	GRK5	G protein-coupled receptor kinase 5
2870_at	2870	GRK6	G protein-coupled receptor kinase 6
2872_at	2872	MKNK2	MAP kinase interacting serine/threonine kinase 2
2873_at	2873	GPS1	G protein pathway suppressor 1
2874_at	2874	GPS2	G protein pathway suppressor 2
2877_at	2877	GPX2	glutathione peroxidase 2 (gastrointestinal)
2878_at	2878	GPX3	glutathione peroxidase 3 (plasma)
2879_at	2879	GPX4	glutathione peroxidase 4 (phospholipid hydroperoxidase)
2882_at	2882	GPX7	glutathione peroxidase 7
2885_at	2885	GRB2	growth factor receptor-bound protein 2
2886_at	2886	GRB7	growth factor receptor-bound protein 7
2887_at	2887	GRB10	growth factor receptor-bound protein 10
2888_at	2888	GRB14	growth factor receptor-bound protein 14
2889_at	2889	RAPGEF1	Rap guanine nucleotide exchange factor (GEF) 1
2890_at	2890	GRIA1	"glutamate receptor, ionotropic, AMPA 1"
2892_at	2892	GRIA3	"glutamate receptor, ionotrophic, AMPA 3"
2896_at	2896	GRN	granulin
2898_at	2898	GRIK2	"glutamate receptor, ionotropic, kainate 2"
2907_at	2907	GRINA	"glutamate receptor, ionotropic, N-methyl D-aspartate-associated protein 1 (glutamate binding)"
2908_at	2908	NR3C1	"nuclear receptor subfamily 3, group C, member 1 (glucocorticoid receptor)"
2909_at	2909	GRLF1	glucocorticoid receptor DNA binding factor 1
2913_at	2913	GRM3	"glutamate receptor, metabotropic 3"
2916_at	2916	GRM6	"glutamate receptor, metabotropic 6"
2919_at	2919	CXCL1	"chemokine (C-X-C motif) ligand 1 (melanoma growth stimulating activity, alpha)"
2920_at	2920	CXCL2	chemokine (C-X-C motif) ligand 2
2921_at	2921	CXCL3	chemokine (C-X-C motif) ligand 3
2923_at	2923	PDIA3	"protein disulfide isomerase family A, member 3"
2926_at	2926	GRSF1	G-rich RNA sequence binding factor 1
2931_at	2931	GSK3A	glycogen synthase kinase 3 alpha
2932_at	2932	GSK3B	glycogen synthase kinase 3 beta
2934_at	2934	GSN	"gelsolin (amyloidosis, Finnish type)"
2935_at	2935	GSPT1	G1 to S phase transition 1
2936_at	2936	GSR	glutathione reductase
2937_at	2937	GSS	glutathione synthetase
2938_at	2938	GSTA1	glutathione S-transferase alpha 1
2941_at	2941	GSTA4	glutathione S-transferase alpha 4
2947_at	2947	GSTM3	glutathione S-transferase mu 3 (brain)
2948_at	2948	GSTM4	glutathione S-transferase mu 4
2949_at	2949	GSTM5	glutathione S-transferase mu 5
2950_at	2950	GSTP1	glutathione S-transferase pi 1
2954_at	2954	GSTZ1	glutathione transferase zeta 1
2956_at	2956	MSH6	mutS homolog 6 (E. coli)
2957_at	2957	GTF2A1	"general transcription factor IIA, 1, 19/37kDa"
2958_at	2958	GTF2A2	"general transcription factor IIA, 2, 12kDa"
2959_at	2959	GTF2B	general transcription factor IIB
2960_at	2960	GTF2E1	"general transcription factor IIE, polypeptide 1, alpha 56kDa"
2961_at	2961	GTF2E2	"general transcription factor IIE, polypeptide 2, beta 34kDa"
2962_at	2962	GTF2F1	"general transcription factor IIF, polypeptide 1, 74kDa"
2963_at	2963	GTF2F2	"general transcription factor IIF, polypeptide 2, 30kDa"
2965_at	2965	GTF2H1	"general transcription factor IIH, polypeptide 1, 62kDa"
2968_at	2968	GTF2H4	"general transcription factor IIH, polypeptide 4, 52kDa"
2969_at	2969	GTF2I	general transcription factor IIi
2971_at	2971	GTF3A	general transcription factor IIIA
2975_at	2975	GTF3C1	"general transcription factor IIIC, polypeptide 1, alpha 220kDa"
2976_at	2976	GTF3C2	"general transcription factor IIIC, polypeptide 2, beta 110kDa"
2977_at	2977	GUCY1A2	"guanylate cyclase 1, soluble, alpha 2"
2978_at	2978	GUCA1A	guanylate cyclase activator 1A (retina)
2979_at	2979	GUCA1B	guanylate cyclase activator 1B (retina)
2981_at	2981	GUCA2B	guanylate cyclase activator 2B (uroguanylin)
2982_at	2982	GUCY1A3	"guanylate cyclase 1, soluble, alpha 3"
2983_at	2983	GUCY1B3	"guanylate cyclase 1, soluble, beta 3"
2984_at	2984	GUCY2C	guanylate cyclase 2C (heat stable enterotoxin receptor)
2987_at	2987	GUK1	guanylate kinase 1
2990_at	2990	GUSB	"glucuronidase, beta"
2992_at	2992	GYG1	glycogenin 1
2994_at	2994	GYPB	glycophorin B (MNS blood group)
2995_at	2995	GYPC	glycophorin C (Gerbich blood group)
2997_at	2997	GYS1	glycogen synthase 1 (muscle)
3000_at	3000	GUCY2D	"guanylate cyclase 2D, membrane (retina-specific)"
3005_at	3005	H1F0	"H1 histone family, member 0"
3006_at	3006	HIST1H1C	"histone cluster 1, H1c"
3008_at	3008	HIST1H1E	"histone cluster 1, H1e"
3010_at	3010	HIST1H1T	"histone cluster 1, H1t"
3012_at	3012	HIST1H2AE	"histone cluster 1, H2ae"
3014_at	3014	H2AFX	"H2A histone family, member X"
3015_at	3015	H2AFZ	"H2A histone family, member Z"
3017_at	3017	HIST1H2BD	"histone cluster 1, H2bd"
3021_at	3021	H3F3B	"H3 histone, family 3B (H3.3B)"
3024_at	3024	HIST1H1A	"histone cluster 1, H1a"
3026_at	3026	HABP2	hyaluronan binding protein 2
3028_at	3028	HSD17B10	hydroxysteroid (17-beta) dehydrogenase 10
3029_at	3029	HAGH	hydroxyacylglutathione hydrolase
3030_at	3030	HADHA	"hydroxyacyl-Coenzyme A dehydrogenase/3-ketoacyl-Coenzyme A thiolase/enoyl-Coenzyme A hydratase (trifunctional protein), alpha subunit"
3032_at	3032	HADHB	"hydroxyacyl-Coenzyme A dehydrogenase/3-ketoacyl-Coenzyme A thiolase/enoyl-Coenzyme A hydratase (trifunctional protein), beta subunit"
3033_at	3033	HADH	hydroxyacyl-Coenzyme A dehydrogenase
3034_at	3034	HAL	histidine ammonia-lyase
3035_at	3035	HARS	histidyl-tRNA synthetase
3037_at	3037	HAS2	hyaluronan synthase 2
3038_at	3038	HAS3	hyaluronan synthase 3
3048_at	3048	HBG2	"hemoglobin, gamma G"
3049_at	3049	HBQ1	"hemoglobin, theta 1"
3052_at	3052	HCCS	holocytochrome c synthase (cytochrome c heme-lyase)
3053_at	3053	SERPIND1	"serpin peptidase inhibitor, clade D (heparin cofactor), member 1"
3054_at	3054	HCFC1	host cell factor C1 (VP16-accessory protein)
3055_at	3055	HCK	hemopoietic cell kinase
3059_at	3059	HCLS1	hematopoietic cell-specific Lyn substrate 1
3060_at	3060	HCRT	hypocretin (orexin) neuropeptide precursor
3062_at	3062	HCRTR2	hypocretin (orexin) receptor 2
3064_at	3064	HTT	huntingtin
3065_at	3065	HDAC1	histone deacetylase 1
3066_at	3066	HDAC2	histone deacetylase 2
3068_at	3068	HDGF	hepatoma-derived growth factor (high-mobility group protein 1-like)
3069_at	3069	HDLBP	high density lipoprotein binding protein
3070_at	3070	HELLS	"helicase, lymphoid-specific"
3073_at	3073	HEXA	hexosaminidase A (alpha polypeptide)
3074_at	3074	HEXB	hexosaminidase B (beta polypeptide)
3075_at	3075	CFH	complement factor H
3077_at	3077	HFE	hemochromatosis
3080_at	3080	CFHR2	complement factor H-related 2
3081_at	3081	HGD	"homogentisate 1,2-dioxygenase (homogentisate oxidase)"
3082_at	3082	HGF	hepatocyte growth factor (hepapoietin A; scatter factor)
3084_at	3084	NRG1	neuregulin 1
3087_at	3087	HHEX	hematopoietically expressed homeobox
3091_at	3091	HIF1A	"hypoxia inducible factor 1, alpha subunit (basic helix-loop-helix transcription factor)"
3092_at	3092	HIP1	huntingtin interacting protein 1
3093_at	3093	UBE2K	"ubiquitin-conjugating enzyme E2K (UBC1 homolog, yeast)"
3094_at	3094	HINT1	histidine triad nucleotide binding protein 1
3096_at	3096	HIVEP1	human immunodeficiency virus type I enhancer binding protein 1
3097_at	3097	HIVEP2	human immunodeficiency virus type I enhancer binding protein 2
3098_at	3098	HK1	hexokinase 1
3099_at	3099	HK2	hexokinase 2
3104_at	3104	ZBTB48	zinc finger and BTB domain containing 48
3105_at	3105	HLA-A	"major histocompatibility complex, class I, A"
3106_at	3106	HLA-B	"major histocompatibility complex, class I, B"
3107_at	3107	HLA-C	"major histocompatibility complex, class I, C"
3108_at	3108	HLA-DMA	"major histocompatibility complex, class II, DM alpha"
3109_at	3109	HLA-DMB	"major histocompatibility complex, class II, DM beta"
3110_at	3110	MNX1	motor neuron and pancreas homeobox 1
3111_at	3111	HLA-DOA	"major histocompatibility complex, class II, DO alpha"
3113_at	3113	HLA-DPA1	"major histocompatibility complex, class II, DP alpha 1"
3115_at	3115	HLA-DPB1	"major histocompatibility complex, class II, DP beta 1"
3119_at	3119	HLA-DQB1	"major histocompatibility complex, class II, DQ beta 1"
3123_at	3123	HLA-DRB1	"major histocompatibility complex, class II, DR beta 1"
3131_at	3131	HLF	hepatic leukemia factor
3133_at	3133	HLA-E	"major histocompatibility complex, class I, E"
3134_at	3134	HLA-F	"major histocompatibility complex, class I, F"
3135_at	3135	HLA-G	"major histocompatibility complex, class I, G"
3140_at	3140	MR1	"major histocompatibility complex, class I-related"
3141_at	3141	HLCS	holocarboxylase synthetase (biotin-(proprionyl-Coenzyme A-carboxylase (ATP-hydrolysing)) ligase)
3142_at	3142	HLX	H2.0-like homeobox
3145_at	3145	HMBS	hydroxymethylbilane synthase
3146_at	3146	HMGB1	high-mobility group box 1
3148_at	3148	HMGB2	high-mobility group box 2
3149_at	3149	HMGB3	high-mobility group box 3
3155_at	3155	HMGCL	3-hydroxymethyl-3-methylglutaryl-Coenzyme A lyase
3156_at	3156	HMGCR	3-hydroxy-3-methylglutaryl-Coenzyme A reductase
3157_at	3157	HMGCS1	3-hydroxy-3-methylglutaryl-Coenzyme A synthase 1 (soluble)
3158_at	3158	HMGCS2	3-hydroxy-3-methylglutaryl-Coenzyme A synthase 2 (mitochondrial)
3159_at	3159	HMGA1	high mobility group AT-hook 1
3161_at	3161	HMMR	hyaluronan-mediated motility receptor (RHAMM)
3162_at	3162	HMOX1	heme oxygenase (decycling) 1
3163_at	3163	HMOX2	heme oxygenase (decycling) 2
3164_at	3164	NR4A1	"nuclear receptor subfamily 4, group A, member 1"
3167_at	3167	HMX2	H6 family homeobox 2
3169_at	3169	FOXA1	forkhead box A1
3170_at	3170	FOXA2	forkhead box A2
3171_at	3171	FOXA3	forkhead box A3
3172_at	3172	HNF4A	"hepatocyte nuclear factor 4, alpha"
3174_at	3174	HNF4G	"hepatocyte nuclear factor 4, gamma"
3175_at	3175	ONECUT1	one cut homeobox 1
3176_at	3176	HNMT	histamine N-methyltransferase
3177_at	3177	SLC29A2	"solute carrier family 29 (nucleoside transporters), member 2"
3178_at	3178	HNRNPA1	heterogeneous nuclear ribonucleoprotein A1
3181_at	3181	HNRNPA2B1	heterogeneous nuclear ribonucleoprotein A2/B1
3182_at	3182	HNRNPAB	heterogeneous nuclear ribonucleoprotein A/B
3183_at	3183	HNRNPC	heterogeneous nuclear ribonucleoprotein C (C1/C2)
3184_at	3184	HNRNPD	"heterogeneous nuclear ribonucleoprotein D (AU-rich element RNA binding protein 1, 37kDa)"
3185_at	3185	HNRNPF	heterogeneous nuclear ribonucleoprotein F
3187_at	3187	HNRNPH1	heterogeneous nuclear ribonucleoprotein H1 (H)
3188_at	3188	HNRNPH2	heterogeneous nuclear ribonucleoprotein H2 (H')
3189_at	3189	HNRNPH3	heterogeneous nuclear ribonucleoprotein H3 (2H9)
3190_at	3190	HNRNPK	heterogeneous nuclear ribonucleoprotein K
3191_at	3191	HNRNPL	heterogeneous nuclear ribonucleoprotein L
3192_at	3192	HNRNPU	heterogeneous nuclear ribonucleoprotein U (scaffold attachment factor A)
3198_at	3198	HOXA1	homeobox A1
3199_at	3199	HOXA2	homeobox A2
3200_at	3200	HOXA3	homeobox A3
3201_at	3201	HOXA4	homeobox A4
3202_at	3202	HOXA5	homeobox A5
3203_at	3203	HOXA6	homeobox A6
3204_at	3204	HOXA7	homeobox A7
3205_at	3205	HOXA9	homeobox A9
3206_at	3206	HOXA10	homeobox A10
3207_at	3207	HOXA11	homeobox A11
3208_at	3208	HPCA	hippocalcin
3209_at	3209	HOXA13	homeobox A13
3212_at	3212	HOXB2	homeobox B2
3213_at	3213	HOXB3	homeobox B3
3215_at	3215	HOXB5	homeobox B5
3216_at	3216	HOXB6	homeobox B6
3217_at	3217	HOXB7	homeobox B7
3218_at	3218	HOXB8	homeobox B8
3219_at	3219	HOXB9	homeobox B9
3221_at	3221	HOXC4	homeobox C4
3222_at	3222	HOXC5	homeobox C5
3223_at	3223	HOXC6	homeobox C6
3224_at	3224	HOXC8	homeobox C8
3225_at	3225	HOXC9	homeobox C9
3226_at	3226	HOXC10	homeobox C10
3227_at	3227	HOXC11	homeobox C11
3228_at	3228	HOXC12	homeobox C12
3229_at	3229	HOXC13	homeobox C13
3231_at	3231	HOXD1	homeobox D1
3232_at	3232	HOXD3	homeobox D3
3233_at	3233	HOXD4	homeobox D4
3236_at	3236	HOXD10	homeobox D10
3237_at	3237	HOXD11	homeobox D11
3239_at	3239	HOXD13	homeobox D13
3240_at	3240	HP	haptoglobin
3241_at	3241	HPCAL1	hippocalcin-like 1
3248_at	3248	HPGD	hydroxyprostaglandin dehydrogenase 15-(NAD)
3249_at	3249	HPN	hepsin
3250_at	3250	HPR	haptoglobin-related protein
3251_at	3251	HPRT1	hypoxanthine phosphoribosyltransferase 1
3257_at	3257	HPS1	Hermansky-Pudlak syndrome 1
3263_at	3263	HPX	hemopexin
3265_at	3265	HRAS	v-Ha-ras Harvey rat sarcoma viral oncogene homolog
3267_at	3267	AGFG1	ArfGAP with FG repeats 1
3268_at	3268	AGFG2	ArfGAP with FG repeats 2
3273_at	3273	HRG	histidine-rich glycoprotein
3274_at	3274	HRH2	histamine receptor H2
3275_at	3275	PRMT2	protein arginine methyltransferase 2
3276_at	3276	PRMT1	protein arginine methyltransferase 1
3280_at	3280	HES1	"hairy and enhancer of split 1, (Drosophila)"
3281_at	3281	HSBP1	heat shock factor binding protein 1
3283_at	3283	HSD3B1	"hydroxy-delta-5-steroid dehydrogenase, 3 beta- and steroid delta-isomerase 1"
3284_at	3284	HSD3B2	"hydroxy-delta-5-steroid dehydrogenase, 3 beta- and steroid delta-isomerase 2"
3290_at	3290	HSD11B1	hydroxysteroid (11-beta) dehydrogenase 1
3291_at	3291	HSD11B2	hydroxysteroid (11-beta) dehydrogenase 2
3292_at	3292	HSD17B1	hydroxysteroid (17-beta) dehydrogenase 1
3293_at	3293	HSD17B3	hydroxysteroid (17-beta) dehydrogenase 3
3294_at	3294	HSD17B2	hydroxysteroid (17-beta) dehydrogenase 2
3295_at	3295	HSD17B4	hydroxysteroid (17-beta) dehydrogenase 4
3297_at	3297	HSF1	heat shock transcription factor 1
3298_at	3298	HSF2	heat shock transcription factor 2
3300_at	3300	DNAJB2	"DnaJ (Hsp40) homolog, subfamily B, member 2"
3301_at	3301	DNAJA1	"DnaJ (Hsp40) homolog, subfamily A, member 1"
3303_at	3303	HSPA1A	heat shock 70kDa protein 1A
3304_at	3304	HSPA1B	heat shock 70kDa protein 1B
3306_at	3306	HSPA2	heat shock 70kDa protein 2
3308_at	3308	HSPA4	heat shock 70kDa protein 4
3309_at	3309	HSPA5	"heat shock 70kDa protein 5 (glucose-regulated protein, 78kDa)"
3312_at	3312	HSPA8	heat shock 70kDa protein 8
3313_at	3313	HSPA9	heat shock 70kDa protein 9 (mortalin)
3320_at	3320	HSP90AA1	"heat shock protein 90kDa alpha (cytosolic), class A member 1"
3321_at	3321	IGSF3	"immunoglobulin superfamily, member 3"
3326_at	3326	HSP90AB1	"heat shock protein 90kDa alpha (cytosolic), class B member 1"
3336_at	3336	HSPE1	heat shock 10kDa protein 1 (chaperonin 10)
3337_at	3337	DNAJB1	"DnaJ (Hsp40) homolog, subfamily B, member 1"
3338_at	3338	DNAJC4	"DnaJ (Hsp40) homolog, subfamily C, member 4"
3339_at	3339	HSPG2	heparan sulfate proteoglycan 2
3340_at	3340	NDST1	N-deacetylase/N-sulfotransferase (heparan glucosaminyl) 1
3344_at	3344	FOXN2	forkhead box N2
3346_at	3346	HTN1	histatin 1
3347_at	3347	HTN3	histatin 3
3351_at	3351	HTR1B	5-hydroxytryptamine (serotonin) receptor 1B
3354_at	3354	HTR1E	5-hydroxytryptamine (serotonin) receptor 1E
3355_at	3355	HTR1F	5-hydroxytryptamine (serotonin) receptor 1F
3356_at	3356	HTR2A	5-hydroxytryptamine (serotonin) receptor 2A
3358_at	3358	HTR2C	5-hydroxytryptamine (serotonin) receptor 2C
3364_at	3364	HUS1	HUS1 checkpoint homolog (S. pombe)
3371_at	3371	TNC	tenascin C
3376_at	3376	IARS	isoleucyl-tRNA synthetase
3381_at	3381	IBSP	integrin-binding sialoprotein
3382_at	3382	ICA1	"islet cell autoantigen 1, 69kDa"
3383_at	3383	ICAM1	intercellular adhesion molecule 1
3384_at	3384	ICAM2	intercellular adhesion molecule 2
3385_at	3385	ICAM3	intercellular adhesion molecule 3
3386_at	3386	ICAM4	intercellular adhesion molecule 4 (Landsteiner-Wiener blood group)
3394_at	3394	IRF8	interferon regulatory factor 8
3396_at	3396	ICT1	immature colon carcinoma transcript 1
3397_at	3397	ID1	"inhibitor of DNA binding 1, dominant negative helix-loop-helix protein"
3398_at	3398	ID2	"inhibitor of DNA binding 2, dominant negative helix-loop-helix protein"
3399_at	3399	ID3	"inhibitor of DNA binding 3, dominant negative helix-loop-helix protein"
3400_at	3400	ID4	"inhibitor of DNA binding 4, dominant negative helix-loop-helix protein"
3416_at	3416	IDE	insulin-degrading enzyme
3417_at	3417	IDH1	"isocitrate dehydrogenase 1 (NADP+), soluble"
3418_at	3418	IDH2	"isocitrate dehydrogenase 2 (NADP+), mitochondrial"
3419_at	3419	IDH3A	isocitrate dehydrogenase 3 (NAD+) alpha
3420_at	3420	IDH3B	isocitrate dehydrogenase 3 (NAD+) beta
3421_at	3421	IDH3G	isocitrate dehydrogenase 3 (NAD+) gamma
3422_at	3422	IDI1	isopentenyl-diphosphate delta isomerase 1
3423_at	3423	IDS	iduronate 2-sulfatase
3426_at	3426	CFI	complement factor I
3430_at	3430	IFI35	interferon-induced protein 35
3431_at	3431	SP110	SP110 nuclear body protein
3434_at	3434	IFIT1	interferon-induced protein with tetratricopeptide repeats 1
3440_at	3440	IFNA2	"interferon, alpha 2"
3442_at	3442	IFNA5	"interferon, alpha 5"
3445_at	3445	IFNA8	"interferon, alpha 8"
3449_at	3449	IFNA16	"interferon, alpha 16"
3454_at	3454	IFNAR1	"interferon (alpha, beta and omega) receptor 1"
3455_at	3455	IFNAR2	"interferon (alpha, beta and omega) receptor 2"
3458_at	3458	IFNG	"interferon, gamma"
3459_at	3459	IFNGR1	interferon gamma receptor 1
3460_at	3460	IFNGR2	interferon gamma receptor 2 (interferon gamma transducer 1)
3475_at	3475	IFRD1	interferon-related developmental regulator 1
3476_at	3476	IGBP1	immunoglobulin (CD79A) binding protein 1
3480_at	3480	IGF1R	insulin-like growth factor 1 receptor
3482_at	3482	IGF2R	insulin-like growth factor 2 receptor
3483_at	3483	IGFALS	"insulin-like growth factor binding protein, acid labile subunit"
3484_at	3484	IGFBP1	insulin-like growth factor binding protein 1
3485_at	3485	IGFBP2	"insulin-like growth factor binding protein 2, 36kDa"
3486_at	3486	IGFBP3	insulin-like growth factor binding protein 3
3487_at	3487	IGFBP4	insulin-like growth factor binding protein 4
3488_at	3488	IGFBP5	insulin-like growth factor binding protein 5
3489_at	3489	IGFBP6	insulin-like growth factor binding protein 6
3491_at	3491	CYR61	"cysteine-rich, angiogenic inducer, 61"
3508_at	3508	IGHMBP2	immunoglobulin mu binding protein 2
3514_at	3514	IGKC	immunoglobulin kappa constant
3516_at	3516	RBPJ	recombination signal binding protein for immunoglobulin kappa J region
3543_at	3543	IGLL1	immunoglobulin lambda-like polypeptide 1
3547_at	3547	IGSF1	"immunoglobulin superfamily, member 1"
3549_at	3549	IHH	Indian hedgehog homolog (Drosophila)
3550_at	3550	IK	"IK cytokine, down-regulator of HLA II"
3551_at	3551	IKBKB	"inhibitor of kappa light polypeptide gene enhancer in B-cells, kinase beta"
3553_at	3553	IL1B	"interleukin 1, beta"
3554_at	3554	IL1R1	"interleukin 1 receptor, type I"
3556_at	3556	IL1RAP	interleukin 1 receptor accessory protein
3557_at	3557	IL1RN	interleukin 1 receptor antagonist
3560_at	3560	IL2RB	"interleukin 2 receptor, beta"
3561_at	3561	IL2RG	"interleukin 2 receptor, gamma (severe combined immunodeficiency)"
3566_at	3566	IL4R	interleukin 4 receptor
3569_at	3569	IL6	"interleukin 6 (interferon, beta 2)"
3570_at	3570	IL6R	interleukin 6 receptor
3572_at	3572	IL6ST	"interleukin 6 signal transducer (gp130, oncostatin M receptor)"
3574_at	3574	IL7	interleukin 7
3576_at	3576	IL8	interleukin 8
3578_at	3578	IL9	interleukin 9
3579_at	3579	IL8RB	"interleukin 8 receptor, beta"
3588_at	3588	IL10RB	"interleukin 10 receptor, beta"
3589_at	3589	IL11	interleukin 11
3590_at	3590	IL11RA	"interleukin 11 receptor, alpha"
3592_at	3592	IL12A	"interleukin 12A (natural killer cell stimulatory factor 1, cytotoxic lymphocyte maturation factor 1, p35)"
3593_at	3593	IL12B	"interleukin 12B (natural killer cell stimulatory factor 2, cytotoxic lymphocyte maturation factor 2, p40)"
3594_at	3594	IL12RB1	"interleukin 12 receptor, beta 1"
3595_at	3595	IL12RB2	"interleukin 12 receptor, beta 2"
3597_at	3597	IL13RA1	"interleukin 13 receptor, alpha 1"
3600_at	3600	IL15	interleukin 15
3604_at	3604	TNFRSF9	"tumor necrosis factor receptor superfamily, member 9"
3606_at	3606	IL18	interleukin 18 (interferon-gamma-inducing factor)
3607_at	3607	FOXK2	forkhead box K2
3608_at	3608	ILF2	"interleukin enhancer binding factor 2, 45kDa"
3609_at	3609	ILF3	"interleukin enhancer binding factor 3, 90kDa"
3611_at	3611	ILK	integrin-linked kinase
3612_at	3612	IMPA1	inositol(myo)-1(or 4)-monophosphatase 1
3613_at	3613	IMPA2	inositol(myo)-1(or 4)-monophosphatase 2
3614_at	3614	IMPDH1	IMP (inosine monophosphate) dehydrogenase 1
3615_at	3615	IMPDH2	IMP (inosine monophosphate) dehydrogenase 2
3620_at	3620	IDO1	"indoleamine 2,3-dioxygenase 1"
3621_at	3621	ING1	"inhibitor of growth family, member 1"
3622_at	3622	ING2	"inhibitor of growth family, member 2"
3623_at	3623	INHA	"inhibin, alpha"
3624_at	3624	INHBA	"inhibin, beta A"
3625_at	3625	INHBB	"inhibin, beta B"
3626_at	3626	INHBC	"inhibin, beta C"
3627_at	3627	CXCL10	chemokine (C-X-C motif) ligand 10
3628_at	3628	INPP1	inositol polyphosphate-1-phosphatase
3631_at	3631	INPP4A	"inositol polyphosphate-4-phosphatase, type I, 107kDa"
3632_at	3632	INPP5A	"inositol polyphosphate-5-phosphatase, 40kDa"
3633_at	3633	INPP5B	"inositol polyphosphate-5-phosphatase, 75kDa"
3636_at	3636	INPPL1	inositol polyphosphate phosphatase-like 1
3638_at	3638	INSIG1	insulin induced gene 1
3640_at	3640	INSL3	insulin-like 3 (Leydig cell)
3642_at	3642	INSM1	insulinoma-associated 1
3643_at	3643	INSR	insulin receptor
3646_at	3646	EIF3E	"eukaryotic translation initiation factor 3, subunit E"
3651_at	3651	PDX1	pancreatic and duodenal homeobox 1
3652_at	3652	IPP	intracisternal A particle-promoted polypeptide
3654_at	3654	IRAK1	interleukin-1 receptor-associated kinase 1
3655_at	3655	ITGA6	"integrin, alpha 6"
3656_at	3656	IRAK2	interleukin-1 receptor-associated kinase 2
3658_at	3658	IREB2	iron-responsive element binding protein 2
3659_at	3659	IRF1	interferon regulatory factor 1
3660_at	3660	IRF2	interferon regulatory factor 2
3661_at	3661	IRF3	interferon regulatory factor 3
3662_at	3662	IRF4	interferon regulatory factor 4
3667_at	3667	IRS1	insulin receptor substrate 1
3669_at	3669	ISG20	interferon stimulated exonuclease gene 20kDa
3670_at	3670	ISL1	ISL LIM homeobox 1
3671_at	3671	ISLR	immunoglobulin superfamily containing leucine-rich repeat
3673_at	3673	ITGA2	"integrin, alpha 2 (CD49B, alpha 2 subunit of VLA-2 receptor)"
3676_at	3676	ITGA4	"integrin, alpha 4 (antigen CD49D, alpha 4 subunit of VLA-4 receptor)"
3678_at	3678	ITGA5	"integrin, alpha 5 (fibronectin receptor, alpha polypeptide)"
3680_at	3680	ITGA9	"integrin, alpha 9"
3682_at	3682	ITGAE	"integrin, alpha E (antigen CD103, human mucosal lymphocyte antigen 1; alpha polypeptide)"
3683_at	3683	ITGAL	"integrin, alpha L (antigen CD11A (p180), lymphocyte function-associated antigen 1; alpha polypeptide)"
3684_at	3684	ITGAM	"integrin, alpha M (complement component 3 receptor 3 subunit)"
3685_at	3685	ITGAV	"integrin, alpha V (vitronectin receptor, alpha polypeptide, antigen CD51)"
3688_at	3688	ITGB1	"integrin, beta 1 (fibronectin receptor, beta polypeptide, antigen CD29 includes MDF2, MSK12)"
3692_at	3692	EIF6	eukaryotic translation initiation factor 6
3693_at	3693	ITGB5	"integrin, beta 5"
3696_at	3696	ITGB8	"integrin, beta 8"
3697_at	3697	ITIH1	inter-alpha (globulin) inhibitor H1
3698_at	3698	ITIH2	inter-alpha (globulin) inhibitor H2
3699_at	3699	ITIH3	inter-alpha (globulin) inhibitor H3
3702_at	3702	ITK	IL2-inducible T-cell kinase
3703_at	3703	STT3A	"STT3, subunit of the oligosaccharyltransferase complex, homolog A (S. cerevisiae)"
3704_at	3704	ITPA	inosine triphosphatase (nucleoside triphosphate pyrophosphatase)
3705_at	3705	ITPK1	"inositol 1,3,4-triphosphate 5/6 kinase"
3706_at	3706	ITPKA	"inositol 1,4,5-trisphosphate 3-kinase A"
3708_at	3708	ITPR1	"inositol 1,4,5-triphosphate receptor, type 1"
3709_at	3709	ITPR2	"inositol 1,4,5-triphosphate receptor, type 2"
3710_at	3710	ITPR3	"inositol 1,4,5-triphosphate receptor, type 3"
3712_at	3712	IVD	isovaleryl Coenzyme A dehydrogenase
3713_at	3713	IVL	involucrin
3714_at	3714	JAG2	jagged 2
3716_at	3716	JAK1	Janus kinase 1
3717_at	3717	JAK2	Janus kinase 2
3720_at	3720	JARID2	"jumonji, AT rich interactive domain 2"
3725_at	3725	JUN	jun oncogene
3726_at	3726	JUNB	jun B proto-oncogene
3727_at	3727	JUND	jun D proto-oncogene
3728_at	3728	JUP	junction plakoglobin
3730_at	3730	KAL1	Kallmann syndrome 1 sequence
3735_at	3735	KARS	lysyl-tRNA synthetase
3745_at	3745	KCNB1	"potassium voltage-gated channel, Shab-related subfamily, member 1"
3746_at	3746	KCNC1	"potassium voltage-gated channel, Shaw-related subfamily, member 1"
3749_at	3749	KCNC4	"potassium voltage-gated channel, Shaw-related subfamily, member 4"
3753_at	3753	KCNE1	"potassium voltage-gated channel, Isk-related family, member 1"
3760_at	3760	KCNJ3	"potassium inwardly-rectifying channel, subfamily J, member 3"
3764_at	3764	KCNJ8	"potassium inwardly-rectifying channel, subfamily J, member 8"
3768_at	3768	KCNJ12	"potassium inwardly-rectifying channel, subfamily J, member 12"
3770_at	3770	KCNJ14	"potassium inwardly-rectifying channel, subfamily J, member 14"
3772_at	3772	KCNJ15	"potassium inwardly-rectifying channel, subfamily J, member 15"
3775_at	3775	KCNK1	"potassium channel, subfamily K, member 1"
3778_at	3778	KCNMA1	"potassium large conductance calcium-activated channel, subfamily M, alpha member 1"
3783_at	3783	KCNN4	"potassium intermediate/small conductance calcium-activated channel, subfamily N, member 4"
3786_at	3786	KCNQ3	"potassium voltage-gated channel, KQT-like subfamily, member 3"
3788_at	3788	KCNS2	"potassium voltage-gated channel, delayed-rectifier, subfamily S, member 2"
3790_at	3790	KCNS3	"potassium voltage-gated channel, delayed-rectifier, subfamily S, member 3"
3791_at	3791	KDR	kinase insert domain receptor (a type III receptor tyrosine kinase)
3795_at	3795	KHK	ketohexokinase (fructokinase)
3796_at	3796	KIF2A	kinesin heavy chain member 2A
3797_at	3797	KIF3C	kinesin family member 3C
3798_at	3798	KIF5A	kinesin family member 5A
3799_at	3799	KIF5B	kinesin family member 5B
3800_at	3800	KIF5C	kinesin family member 5C
3801_at	3801	KIFC3	kinesin family member C3
3804_at	3804	KIR2DL3	"killer cell immunoglobulin-like receptor, two domains, long cytoplasmic tail, 3"
3805_at	3805	KIR2DL4	"killer cell immunoglobulin-like receptor, two domains, long cytoplasmic tail, 4"
3809_at	3809	KIR2DS4	"killer cell immunoglobulin-like receptor, two domains, short cytoplasmic tail, 4"
3814_at	3814	KISS1	KiSS-1 metastasis-suppressor
3815_at	3815	KIT	v-kit Hardy-Zuckerman 4 feline sarcoma viral oncogene homolog
3816_at	3816	KLK1	kallikrein 1
3818_at	3818	KLKB1	"kallikrein B, plasma (Fletcher factor) 1"
3823_at	3823	KLRC3	"killer cell lectin-like receptor subfamily C, member 3"
3827_at	3827	KNG1	kininogen 1
3831_at	3831	KLC1	kinesin light chain 1
3832_at	3832	KIF11	kinesin family member 11
3833_at	3833	KIFC1	kinesin family member C1
3835_at	3835	KIF22	kinesin family member 22
3836_at	3836	KPNA1	karyopherin alpha 1 (importin alpha 5)
3837_at	3837	KPNB1	karyopherin (importin) beta 1
3838_at	3838	KPNA2	"karyopherin alpha 2 (RAG cohort 1, importin alpha 1)"
3839_at	3839	KPNA3	karyopherin alpha 3 (importin alpha 4)
3840_at	3840	KPNA4	karyopherin alpha 4 (importin alpha 3)
3841_at	3841	KPNA5	karyopherin alpha 5 (importin alpha 6)
3842_at	3842	TNPO1	transportin 1
3843_at	3843	IPO5	importin 5
3845_at	3845	KRAS	v-Ki-ras2 Kirsten rat sarcoma viral oncogene homolog
3848_at	3848	KRT1	keratin 1
3849_at	3849	KRT2	keratin 2
3854_at	3854	KRT6B	keratin 6B
3855_at	3855	KRT7	keratin 7
3857_at	3857	KRT9	keratin 9
3858_at	3858	KRT10	keratin 10
3861_at	3861	KRT14	keratin 14
3866_at	3866	KRT15	keratin 15
3880_at	3880	KRT19	keratin 19
3891_at	3891	KRT85	keratin 85
3892_at	3892	KRT86	keratin 86
3895_at	3895	KTN1	kinectin 1 (kinesin receptor)
3898_at	3898	LAD1	ladinin 1
3904_at	3904	LAIR2	leukocyte-associated immunoglobulin-like receptor 2
3908_at	3908	LAMA2	"laminin, alpha 2"
3909_at	3909	LAMA3	"laminin, alpha 3"
3910_at	3910	LAMA4	"laminin, alpha 4"
3911_at	3911	LAMA5	"laminin, alpha 5"
3912_at	3912	LAMB1	"laminin, beta 1"
3913_at	3913	LAMB2	"laminin, beta 2 (laminin S)"
3914_at	3914	LAMB3	"laminin, beta 3"
3915_at	3915	LAMC1	"laminin, gamma 1 (formerly LAMB2)"
3916_at	3916	LAMP1	lysosomal-associated membrane protein 1
3918_at	3918	LAMC2	"laminin, gamma 2"
3920_at	3920	LAMP2	lysosomal-associated membrane protein 2
3925_at	3925	STMN1	stathmin 1
3927_at	3927	LASP1	LIM and SH3 protein 1
3930_at	3930	LBR	lamin B receptor
3931_at	3931	LCAT	lecithin-cholesterol acyltransferase
3936_at	3936	LCP1	lymphocyte cytosolic protein 1 (L-plastin)
3937_at	3937	LCP2	lymphocyte cytosolic protein 2 (SH2 domain containing leukocyte protein of 76kDa)
3938_at	3938	LCT	lactase
3945_at	3945	LDHB	lactate dehydrogenase B
3948_at	3948	LDHC	lactate dehydrogenase C
3949_at	3949	LDLR	low density lipoprotein receptor
3950_at	3950	LECT2	leukocyte cell-derived chemotaxin 2
3953_at	3953	LEPR	leptin receptor
3954_at	3954	LETM1	leucine zipper-EF-hand containing transmembrane protein 1
3955_at	3955	LFNG	LFNG O-fucosylpeptide 3-beta-N-acetylglucosaminyltransferase
3956_at	3956	LGALS1	"lectin, galactoside-binding, soluble, 1"
3957_at	3957	LGALS2	"lectin, galactoside-binding, soluble, 2"
3958_at	3958	LGALS3	"lectin, galactoside-binding, soluble, 3"
3959_at	3959	LGALS3BP	"lectin, galactoside-binding, soluble, 3 binding protein"
3960_at	3960	LGALS4	"lectin, galactoside-binding, soluble, 4"
3964_at	3964	LGALS8	"lectin, galactoside-binding, soluble, 8"
3965_at	3965	LGALS9	"lectin, galactoside-binding, soluble, 9"
3975_at	3975	LHX1	LIM homeobox 1
3977_at	3977	LIFR	leukemia inhibitory factor receptor alpha
3978_at	3978	LIG1	"ligase I, DNA, ATP-dependent"
3980_at	3980	LIG3	"ligase III, DNA, ATP-dependent"
3981_at	3981	LIG4	"ligase IV, DNA, ATP-dependent"
3983_at	3983	ABLIM1	actin binding LIM protein 1
3984_at	3984	LIMK1	LIM domain kinase 1
3985_at	3985	LIMK2	LIM domain kinase 2
3987_at	3987	LIMS1	LIM and senescent cell antigen-like domains 1
3988_at	3988	LIPA	"lipase A, lysosomal acid, cholesterol esterase"
3990_at	3990	LIPC	"lipase, hepatic"
3992_at	3992	FADS1	fatty acid desaturase 1
3993_at	3993	LLGL2	lethal giant larvae homolog 2 (Drosophila)
3995_at	3995	FADS3	fatty acid desaturase 3
3996_at	3996	LLGL1	lethal giant larvae homolog 1 (Drosophila)
3998_at	3998	LMAN1	"lectin, mannose-binding, 1"
4000_at	4000	LMNA	lamin A/C
4001_at	4001	LMNB1	lamin B1
4005_at	4005	LMO2	LIM domain only 2 (rhombotin-like 1)
4008_at	4008	LMO7	LIM domain 7
4012_at	4012	LNPEP	leucyl/cystinyl aminopeptidase
4013_at	4013	VWA5A	von Willebrand factor A domain containing 5A
4015_at	4015	LOX	lysyl oxidase
4016_at	4016	LOXL1	lysyl oxidase-like 1
4017_at	4017	LOXL2	lysyl oxidase-like 2
4018_at	4018	LPA	"lipoprotein, Lp(a)"
4026_at	4026	LPP	LIM domain containing preferred translocation partner in lipoma
4033_at	4033	LRMP	lymphoid-restricted membrane protein
4034_at	4034	LRCH4	leucine-rich repeats and calponin homology (CH) domain containing 4
4035_at	4035	LRP1	low density lipoprotein-related protein 1 (alpha-2-macroglobulin receptor)
4036_at	4036	LRP2	low density lipoprotein-related protein 2
4037_at	4037	LRP3	low density lipoprotein receptor-related protein 3
4038_at	4038	LRP4	low density lipoprotein receptor-related protein 4
4040_at	4040	LRP6	low density lipoprotein receptor-related protein 6
4041_at	4041	LRP5	low density lipoprotein receptor-related protein 5
4043_at	4043	LRPAP1	low density lipoprotein receptor-related protein associated protein 1
4047_at	4047	LSS	"lanosterol synthase (2,3-oxidosqualene-lanosterol cyclase)"
4048_at	4048	LTA4H	leukotriene A4 hydrolase
4050_at	4050	LTB	"lymphotoxin beta (TNF superfamily, member 3)"
4052_at	4052	LTBP1	latent transforming growth factor beta binding protein 1
4053_at	4053	LTBP2	latent transforming growth factor beta binding protein 2
4054_at	4054	LTBP3	latent transforming growth factor beta binding protein 3
4055_at	4055	LTBR	"lymphotoxin beta receptor (TNFR superfamily, member 3)"
4059_at	4059	BCAM	basal cell adhesion molecule (Lutheran blood group)
4060_at	4060	LUM	lumican
4061_at	4061	LY6E	"lymphocyte antigen 6 complex, locus E"
4062_at	4062	LY6H	"lymphocyte antigen 6 complex, locus H"
4063_at	4063	LY9	lymphocyte antigen 9
4065_at	4065	LY75	lymphocyte antigen 75
4066_at	4066	LYL1	lymphoblastic leukemia derived sequence 1
4067_at	4067	LYN	v-yes-1 Yamaguchi sarcoma viral related oncogene homolog
4069_at	4069	LYZ	lysozyme (renal amyloidosis)
4070_at	4070	TACSTD2	tumor-associated calcium signal transducer 2
4071_at	4071	TM4SF1	transmembrane 4 L six family member 1
4072_at	4072	EPCAM	epithelial cell adhesion molecule
4074_at	4074	M6PR	mannose-6-phosphate receptor (cation dependent)
4076_at	4076	CAPRIN1	cell cycle associated protein 1
4081_at	4081	MAB21L1	mab-21-like 1 (C. elegans)
4082_at	4082	MARCKS	myristoylated alanine-rich protein kinase C substrate
4084_at	4084	MXD1	MAX dimerization protein 1
4085_at	4085	MAD2L1	MAD2 mitotic arrest deficient-like 1 (yeast)
4086_at	4086	SMAD1	SMAD family member 1
4087_at	4087	SMAD2	SMAD family member 2
4088_at	4088	SMAD3	SMAD family member 3
4089_at	4089	SMAD4	SMAD family member 4
4090_at	4090	SMAD5	SMAD family member 5
4091_at	4091	SMAD6	SMAD family member 6
4092_at	4092	SMAD7	SMAD family member 7
4093_at	4093	SMAD9	SMAD family member 9
4094_at	4094	MAF	v-maf musculoaponeurotic fibrosarcoma oncogene homolog (avian)
4097_at	4097	MAFG	v-maf musculoaponeurotic fibrosarcoma oncogene homolog G (avian)
4104_at	4104	MAGEA5	"melanoma antigen family A, 5"
4107_at	4107	MAGEA8	"melanoma antigen family A, 8"
4113_at	4113	MAGEB2	"melanoma antigen family B, 2"
4114_at	4114	MAGEB3	"melanoma antigen family B, 3"
4116_at	4116	MAGOH	"mago-nashi homolog, proliferation-associated (Drosophila)"
4117_at	4117	MAK	male germ cell-associated kinase
4118_at	4118	MAL	"mal, T-cell differentiation protein"
4121_at	4121	MAN1A1	"mannosidase, alpha, class 1A, member 1"
4122_at	4122	MAN2A2	"mannosidase, alpha, class 2A, member 2"
4123_at	4123	MAN2C1	"mannosidase, alpha, class 2C, member 1"
4124_at	4124	MAN2A1	"mannosidase, alpha, class 2A, member 1"
4125_at	4125	MAN2B1	"mannosidase, alpha, class 2B, member 1"
4126_at	4126	MANBA	"mannosidase, beta A, lysosomal"
4128_at	4128	MAOA	monoamine oxidase A
4129_at	4129	MAOB	monoamine oxidase B
4130_at	4130	MAP1A	microtubule-associated protein 1A
4131_at	4131	MAP1B	microtubule-associated protein 1B
4133_at	4133	MAP2	microtubule-associated protein 2
4134_at	4134	MAP4	microtubule-associated protein 4
4137_at	4137	MAPT	microtubule-associated protein tau
4139_at	4139	MARK1	MAP/microtubule affinity-regulating kinase 1
4140_at	4140	MARK3	MAP/microtubule affinity-regulating kinase 3
4141_at	4141	MARS	methionyl-tRNA synthetase
4144_at	4144	MAT2A	"methionine adenosyltransferase II, alpha"
4145_at	4145	MATK	megakaryocyte-associated tyrosine kinase
4147_at	4147	MATN2	matrilin 2
4148_at	4148	MATN3	matrilin 3
4149_at	4149	MAX	MYC associated factor X
4150_at	4150	MAZ	MYC-associated zinc finger protein (purine-binding transcription factor)
4151_at	4151	MB	myoglobin
4152_at	4152	MBD1	methyl-CpG binding domain protein 1
4153_at	4153	MBL2	"mannose-binding lectin (protein C) 2, soluble (opsonic defect)"
4154_at	4154	MBNL1	muscleblind-like (Drosophila)
4155_at	4155	MBP	myelin basic protein
4157_at	4157	MC1R	melanocortin 1 receptor (alpha melanocyte stimulating hormone receptor)
4158_at	4158	MC2R	melanocortin 2 receptor (adrenocorticotropic hormone)
4160_at	4160	MC4R	melanocortin 4 receptor
4162_at	4162	MCAM	melanoma cell adhesion molecule
4163_at	4163	MCC	mutated in colorectal cancers
4168_at	4168	MCF2	MCF.2 cell line derived transforming sequence
4170_at	4170	MCL1	myeloid cell leukemia sequence 1 (BCL2-related)
4171_at	4171	MCM2	minichromosome maintenance complex component 2
4172_at	4172	MCM3	minichromosome maintenance complex component 3
4173_at	4173	MCM4	minichromosome maintenance complex component 4
4174_at	4174	MCM5	minichromosome maintenance complex component 5
4175_at	4175	MCM6	minichromosome maintenance complex component 6
4176_at	4176	MCM7	minichromosome maintenance complex component 7
4179_at	4179	CD46	"CD46 molecule, complement regulatory protein"
4188_at	4188	MDFI	MyoD family inhibitor
4189_at	4189	DNAJB9	"DnaJ (Hsp40) homolog, subfamily B, member 9"
4190_at	4190	MDH1	"malate dehydrogenase 1, NAD (soluble)"
4191_at	4191	MDH2	"malate dehydrogenase 2, NAD (mitochondrial)"
4192_at	4192	MDK	midkine (neurite growth-promoting factor 2)
4193_at	4193	MDM2	Mdm2 p53 binding protein homolog (mouse)
4194_at	4194	MDM4	Mdm4 p53 binding protein homolog (mouse)
4199_at	4199	ME1	"malic enzyme 1, NADP(+)-dependent, cytosolic"
4200_at	4200	ME2	"malic enzyme 2, NAD(+)-dependent, mitochondrial"
4201_at	4201	MEA1	male-enhanced antigen 1
4204_at	4204	MECP2	methyl CpG binding protein 2 (Rett syndrome)
4205_at	4205	MEF2A	myocyte enhancer factor 2A
4207_at	4207	LOC729991-MEF2B	LOC729991-MEF2B readthrough transcript
4208_at	4208	MEF2C	myocyte enhancer factor 2C
4209_at	4209	MEF2D	myocyte enhancer factor 2D
4211_at	4211	MEIS1	Meis homeobox 1
4212_at	4212	MEIS2	Meis homeobox 2
4214_at	4214	MAP3K1	mitogen-activated protein kinase kinase kinase 1
4215_at	4215	MAP3K3	mitogen-activated protein kinase kinase kinase 3
4216_at	4216	MAP3K4	mitogen-activated protein kinase kinase kinase 4
4217_at	4217	MAP3K5	mitogen-activated protein kinase kinase kinase 5
4218_at	4218	RAB8A	"RAB8A, member RAS oncogene family"
4221_at	4221	MEN1	multiple endocrine neoplasia I
4222_at	4222	MEOX1	mesenchyme homeobox 1
4224_at	4224	MEP1A	"meprin A, alpha (PABA peptide hydrolase)"
4225_at	4225	MEP1B	"meprin A, beta"
4232_at	4232	MEST	mesoderm specific transcript homolog (mouse)
4233_at	4233	MET	met proto-oncogene (hepatocyte growth factor receptor)
4234_at	4234	METTL1	methyltransferase like 1
4236_at	4236	MFAP1	microfibrillar-associated protein 1
4237_at	4237	MFAP2	microfibrillar-associated protein 2
4238_at	4238	MFAP3	microfibrillar-associated protein 3
4240_at	4240	MFGE8	milk fat globule-EGF factor 8 protein
4241_at	4241	MFI2	antigen p97 (melanoma associated) identified by monoclonal antibodies 133.2 and 96.5
4242_at	4242	MFNG	MFNG O-fucosylpeptide 3-beta-N-acetylglucosaminyltransferase
4245_at	4245	MGAT1	"mannosyl (alpha-1,3-)-glycoprotein beta-1,2-N-acetylglucosaminyltransferase"
4247_at	4247	MGAT2	"mannosyl (alpha-1,6-)-glycoprotein beta-1,2-N-acetylglucosaminyltransferase"
4249_at	4249	MGAT5	"mannosyl (alpha-1,6-)-glycoprotein beta-1,6-N-acetyl-glucosaminyltransferase"
4250_at	4250	SCGB2A2	"secretoglobin, family 2A, member 2"
4253_at	4253	CTAGE5	"CTAGE family, member 5"
4254_at	4254	KITLG	KIT ligand
4255_at	4255	MGMT	O-6-methylguanine-DNA methyltransferase
4257_at	4257	MGST1	microsomal glutathione S-transferase 1
4258_at	4258	MGST2	microsomal glutathione S-transferase 2
4259_at	4259	MGST3	microsomal glutathione S-transferase 3
4277_at	4277	MICB	MHC class I polypeptide-related sequence B
4281_at	4281	MID1	midline 1 (Opitz/BBB syndrome)
4282_at	4282	MIF	macrophage migration inhibitory factor (glycosylation-inhibiting factor)
4283_at	4283	CXCL9	chemokine (C-X-C motif) ligand 9
4284_at	4284	MIP	major intrinsic protein of lens fiber
4285_at	4285	MIPEP	mitochondrial intermediate peptidase
4286_at	4286	MITF	microphthalmia-associated transcription factor
4287_at	4287	ATXN3	ataxin 3
4288_at	4288	MKI67	antigen identified by monoclonal antibody Ki-67
4289_at	4289	MKLN1	"muskelin 1, intracellular mediator containing kelch motifs"
4291_at	4291	MLF1	myeloid leukemia factor 1
4292_at	4292	MLH1	"mutL homolog 1, colon cancer, nonpolyposis type 2 (E. coli)"
4293_at	4293	MAP3K9	mitogen-activated protein kinase kinase kinase 9
4296_at	4296	MAP3K11	mitogen-activated protein kinase kinase kinase 11
4297_at	4297	MLL	"myeloid/lymphoid or mixed-lineage leukemia (trithorax homolog, Drosophila)"
4299_at	4299	AFF1	"AF4/FMR2 family, member 1"
4300_at	4300	MLLT3	"myeloid/lymphoid or mixed-lineage leukemia (trithorax homolog, Drosophila); translocated to, 3"
4301_at	4301	MLLT4	"myeloid/lymphoid or mixed-lineage leukemia (trithorax homolog, Drosophila); translocated to, 4"
4302_at	4302	MLLT6	"myeloid/lymphoid or mixed-lineage leukemia (trithorax homolog, Drosophila); translocated to, 6"
4303_at	4303	FOXO4	forkhead box O4
4306_at	4306	NR3C2	"nuclear receptor subfamily 3, group C, member 2"
4313_at	4313	MMP2	"matrix metallopeptidase 2 (gelatinase A, 72kDa gelatinase, 72kDa type IV collagenase)"
4318_at	4318	MMP9	"matrix metallopeptidase 9 (gelatinase B, 92kDa gelatinase, 92kDa type IV collagenase)"
4320_at	4320	MMP11	matrix metallopeptidase 11 (stromelysin 3)
4321_at	4321	MMP12	matrix metallopeptidase 12 (macrophage elastase)
4323_at	4323	MMP14	matrix metallopeptidase 14 (membrane-inserted)
4324_at	4324	MMP15	matrix metallopeptidase 15 (membrane-inserted)
4325_at	4325	MMP16	matrix metallopeptidase 16 (membrane-inserted)
4329_at	4329	ALDH6A1	"aldehyde dehydrogenase 6 family, member A1"
4330_at	4330	MN1	meningioma (disrupted in balanced translocation) 1
4331_at	4331	MNAT1	"menage a trois homolog 1, cyclin H assembly factor (Xenopus laevis)"
4332_at	4332	MNDA	myeloid cell nuclear differentiation antigen
4335_at	4335	MNT	MAX binding protein
4337_at	4337	MOCS1	molybdenum cofactor synthesis 1
4338_at	4338	MOCS2	molybdenum cofactor synthesis 2
4342_at	4342	MOS	v-mos Moloney murine sarcoma viral oncogene homolog
4343_at	4343	MOV10	"Mov10, Moloney leukemia virus 10, homolog (mouse)"
4345_at	4345	CD200	CD200 molecule
4350_at	4350	MPG	N-methylpurine-DNA glycosylase
4351_at	4351	MPI	mannose phosphate isomerase
4354_at	4354	MPP1	"membrane protein, palmitoylated 1, 55kDa"
4355_at	4355	MPP2	"membrane protein, palmitoylated 2 (MAGUK p55 subfamily member 2)"
4356_at	4356	MPP3	"membrane protein, palmitoylated 3 (MAGUK p55 subfamily member 3)"
4357_at	4357	MPST	mercaptopyruvate sulfurtransferase
4358_at	4358	MPV17	MpV17 mitochondrial inner membrane protein
4361_at	4361	MRE11A	MRE11 meiotic recombination 11 homolog A (S. cerevisiae)
4363_at	4363	ABCC1	"ATP-binding cassette, sub-family C (CFTR/MRP), member 1"
4430_at	4430	MYO1B	myosin IB
4435_at	4435	CITED1	"Cbp/p300-interacting transactivator, with Glu/Asp-rich carboxy-terminal domain, 1"
4436_at	4436	MSH2	"mutS homolog 2, colon cancer, nonpolyposis type 1 (E. coli)"
4437_at	4437	MSH3	mutS homolog 3 (E. coli)
4438_at	4438	MSH4	mutS homolog 4 (E. coli)
4439_at	4439	MSH5	mutS homolog 5 (E. coli)
4440_at	4440	MSI1	musashi homolog 1 (Drosophila)
4478_at	4478	MSN	moesin
4482_at	4482	MSRA	methionine sulfoxide reductase A
4485_at	4485	MST1	macrophage stimulating 1 (hepatocyte growth factor-like)
4487_at	4487	MSX1	msh homeobox 1
4488_at	4488	MSX2	msh homeobox 2
4494_at	4494	MT1F	metallothionein 1F
4495_at	4495	MT1G	metallothionein 1G
4499_at	4499	MT1M	metallothionein 1M
4501_at	4501	MT1X	metallothionein 1X
4502_at	4502	MT2A	metallothionein 2A
4504_at	4504	MT3	metallothionein 3
4507_at	4507	MTAP	methylthioadenosine phosphorylase
4515_at	4515	MTCP1	mature T-cell proliferation 1
4520_at	4520	MTF1	metal-regulatory transcription factor 1
4521_at	4521	NUDT1	nudix (nucleoside diphosphate linked moiety X)-type motif 1
4522_at	4522	MTHFD1	"methylenetetrahydrofolate dehydrogenase (NADP+ dependent) 1, methenyltetrahydrofolate cyclohydrolase, formyltetrahydrofolate synthetase"
4524_at	4524	MTHFR	"5,10-methylenetetrahydrofolate reductase (NADPH)"
4528_at	4528	MTIF2	mitochondrial translational initiation factor 2
4534_at	4534	MTM1	myotubularin 1
4542_at	4542	MYO1F	myosin IF
4547_at	4547	MTTP	microsomal triglyceride transfer protein
4548_at	4548	MTR	5-methyltetrahydrofolate-homocysteine methyltransferase
4552_at	4552	MTRR	5-methyltetrahydrofolate-homocysteine methyltransferase reductase
4584_at	4584	MUC3A	"mucin 3A, cell surface associated"
4588_at	4588	MUC6	"mucin 6, oligomeric mucus/gel-forming"
4591_at	4591	TRIM37	tripartite motif-containing 37
4594_at	4594	MUT	methylmalonyl Coenzyme A mutase
4595_at	4595	MUTYH	mutY homolog (E. coli)
4597_at	4597	MVD	mevalonate (diphospho) decarboxylase
4598_at	4598	MVK	mevalonate kinase
4599_at	4599	MX1	"myxovirus (influenza virus) resistance 1, interferon-inducible protein p78 (mouse)"
4600_at	4600	MX2	myxovirus (influenza virus) resistance 2 (mouse)
4601_at	4601	MXI1	MAX interactor 1
4602_at	4602	MYB	v-myb myeloblastosis viral oncogene homolog (avian)
4603_at	4603	MYBL1	v-myb myeloblastosis viral oncogene homolog (avian)-like 1
4604_at	4604	MYBPC1	"myosin binding protein C, slow type"
4605_at	4605	MYBL2	v-myb myeloblastosis viral oncogene homolog (avian)-like 2
4609_at	4609	MYC	v-myc myelocytomatosis viral oncogene homolog (avian)
4615_at	4615	MYD88	myeloid differentiation primary response gene (88)
4616_at	4616	GADD45B	"growth arrest and DNA-damage-inducible, beta"
4619_at	4619	MYH1	"myosin, heavy chain 1, skeletal muscle, adult"
4620_at	4620	MYH2	"myosin, heavy chain 2, skeletal muscle, adult"
4621_at	4621	MYH3	"myosin, heavy chain 3, skeletal muscle, embryonic"
4627_at	4627	MYH9	"myosin, heavy chain 9, non-muscle"
4628_at	4628	MYH10	"myosin, heavy chain 10, non-muscle"
4635_at	4635	MYL4	"myosin, light chain 4, alkali; atrial, embryonic"
4636_at	4636	MYL5	"myosin, light chain 5, regulatory"
4637_at	4637	MYL6	"myosin, light chain 6, alkali, smooth muscle and non-muscle"
4638_at	4638	MYLK	myosin light chain kinase
4640_at	4640	MYO1A	myosin IA
4641_at	4641	MYO1C	myosin IC
4642_at	4642	MYO1D	myosin ID
4643_at	4643	MYO1E	myosin IE
4644_at	4644	MYO5A	"myosin VA (heavy chain 12, myoxin)"
4645_at	4645	MYO5B	myosin VB
4646_at	4646	MYO6	myosin VI
4647_at	4647	MYO7A	myosin VIIA
4649_at	4649	MYO9A	myosin IXA
4650_at	4650	MYO9B	myosin IXB
4651_at	4651	MYO10	myosin X
4653_at	4653	MYOC	"myocilin, trabecular meshwork inducible glucocorticoid response"
4659_at	4659	PPP1R12A	"protein phosphatase 1, regulatory (inhibitor) subunit 12A"
4660_at	4660	PPP1R12B	"protein phosphatase 1, regulatory (inhibitor) subunit 12B"
4664_at	4664	NAB1	NGFI-A binding protein 1 (EGR1 binding protein 1)
4665_at	4665	NAB2	NGFI-A binding protein 2 (EGR1 binding protein 2)
4666_at	4666	NACA	nascent polypeptide-associated complex alpha subunit
4668_at	4668	NAGA	"N-acetylgalactosaminidase, alpha-"
4669_at	4669	NAGLU	"N-acetylglucosaminidase, alpha-"
4670_at	4670	HNRNPM	heterogeneous nuclear ribonucleoprotein M
4673_at	4673	NAP1L1	nucleosome assembly protein 1-like 1
4674_at	4674	NAP1L2	nucleosome assembly protein 1-like 2
4675_at	4675	NAP1L3	nucleosome assembly protein 1-like 3
4676_at	4676	NAP1L4	nucleosome assembly protein 1-like 4
4677_at	4677	NARS	asparaginyl-tRNA synthetase
4678_at	4678	NASP	nuclear autoantigenic sperm protein (histone-binding)
4680_at	4680	CEACAM6	carcinoembryonic antigen-related cell adhesion molecule 6 (non-specific cross reacting antigen)
4681_at	4681	NBL1	"neuroblastoma, suppression of tumorigenicity 1"
4682_at	4682	NUBP1	"nucleotide binding protein 1 (MinD homolog, E. coli)"
4683_at	4683	NBN	nibrin
4684_at	4684	NCAM1	neural cell adhesion molecule 1
4686_at	4686	NCBP1	"nuclear cap binding protein subunit 1, 80kDa"
4688_at	4688	NCF2	neutrophil cytosolic factor 2
4690_at	4690	NCK1	NCK adaptor protein 1
4691_at	4691	NCL	nucleolin
4693_at	4693	NDP	Norrie disease (pseudoglioma)
4694_at	4694	NDUFA1	"NADH dehydrogenase (ubiquinone) 1 alpha subcomplex, 1, 7.5kDa"
4695_at	4695	NDUFA2	"NADH dehydrogenase (ubiquinone) 1 alpha subcomplex, 2, 8kDa"
4696_at	4696	NDUFA3	"NADH dehydrogenase (ubiquinone) 1 alpha subcomplex, 3, 9kDa"
4697_at	4697	NDUFA4	"NADH dehydrogenase (ubiquinone) 1 alpha subcomplex, 4, 9kDa"
4698_at	4698	NDUFA5	"NADH dehydrogenase (ubiquinone) 1 alpha subcomplex, 5, 13kDa"
4700_at	4700	NDUFA6	"NADH dehydrogenase (ubiquinone) 1 alpha subcomplex, 6, 14kDa"
4701_at	4701	NDUFA7	"NADH dehydrogenase (ubiquinone) 1 alpha subcomplex, 7, 14.5kDa"
4702_at	4702	NDUFA8	"NADH dehydrogenase (ubiquinone) 1 alpha subcomplex, 8, 19kDa"
4703_at	4703	NEB	nebulin
4704_at	4704	NDUFA9	"NADH dehydrogenase (ubiquinone) 1 alpha subcomplex, 9, 39kDa"
4705_at	4705	NDUFA10	"NADH dehydrogenase (ubiquinone) 1 alpha subcomplex, 10, 42kDa"
4706_at	4706	NDUFAB1	"NADH dehydrogenase (ubiquinone) 1, alpha/beta subcomplex, 1, 8kDa"
4707_at	4707	NDUFB1	"NADH dehydrogenase (ubiquinone) 1 beta subcomplex, 1, 7kDa"
4708_at	4708	NDUFB2	"NADH dehydrogenase (ubiquinone) 1 beta subcomplex, 2, 8kDa"
4709_at	4709	NDUFB3	"NADH dehydrogenase (ubiquinone) 1 beta subcomplex, 3, 12kDa"
4710_at	4710	NDUFB4	"NADH dehydrogenase (ubiquinone) 1 beta subcomplex, 4, 15kDa"
4711_at	4711	NDUFB5	"NADH dehydrogenase (ubiquinone) 1 beta subcomplex, 5, 16kDa"
4712_at	4712	NDUFB6	"NADH dehydrogenase (ubiquinone) 1 beta subcomplex, 6, 17kDa"
4713_at	4713	NDUFB7	"NADH dehydrogenase (ubiquinone) 1 beta subcomplex, 7, 18kDa"
4714_at	4714	NDUFB8	"NADH dehydrogenase (ubiquinone) 1 beta subcomplex, 8, 19kDa"
4715_at	4715	NDUFB9	"NADH dehydrogenase (ubiquinone) 1 beta subcomplex, 9, 22kDa"
4716_at	4716	NDUFB10	"NADH dehydrogenase (ubiquinone) 1 beta subcomplex, 10, 22kDa"
4717_at	4717	NDUFC1	"NADH dehydrogenase (ubiquinone) 1, subcomplex unknown, 1, 6kDa"
4718_at	4718	NDUFC2	"NADH dehydrogenase (ubiquinone) 1, subcomplex unknown, 2, 14.5kDa"
4719_at	4719	NDUFS1	"NADH dehydrogenase (ubiquinone) Fe-S protein 1, 75kDa (NADH-coenzyme Q reductase)"
4720_at	4720	NDUFS2	"NADH dehydrogenase (ubiquinone) Fe-S protein 2, 49kDa (NADH-coenzyme Q reductase)"
4722_at	4722	NDUFS3	"NADH dehydrogenase (ubiquinone) Fe-S protein 3, 30kDa (NADH-coenzyme Q reductase)"
4723_at	4723	NDUFV1	"NADH dehydrogenase (ubiquinone) flavoprotein 1, 51kDa"
4724_at	4724	NDUFS4	"NADH dehydrogenase (ubiquinone) Fe-S protein 4, 18kDa (NADH-coenzyme Q reductase)"
4725_at	4725	NDUFS5	"NADH dehydrogenase (ubiquinone) Fe-S protein 5, 15kDa (NADH-coenzyme Q reductase)"
4726_at	4726	NDUFS6	"NADH dehydrogenase (ubiquinone) Fe-S protein 6, 13kDa (NADH-coenzyme Q reductase)"
4728_at	4728	NDUFS8	"NADH dehydrogenase (ubiquinone) Fe-S protein 8, 23kDa (NADH-coenzyme Q reductase)"
4731_at	4731	NDUFV3	"NADH dehydrogenase (ubiquinone) flavoprotein 3, 10kDa"
4733_at	4733	DRG1	developmentally regulated GTP binding protein 1
4734_at	4734	NEDD4	"neural precursor cell expressed, developmentally down-regulated 4"
4735_at	4735	Sep-02	septin 2
4738_at	4738	NEDD8	"neural precursor cell expressed, developmentally down-regulated 8"
4739_at	4739	NEDD9	"neural precursor cell expressed, developmentally down-regulated 9"
4741_at	4741	NEFM	"neurofilament, medium polypeptide"
4747_at	4747	NEFL	"neurofilament, light polypeptide"
4750_at	4750	NEK1	NIMA (never in mitosis gene a)-related kinase 1
4751_at	4751	NEK2	NIMA (never in mitosis gene a)-related kinase 2
4752_at	4752	NEK3	NIMA (never in mitosis gene a)-related kinase 3
4753_at	4753	NELL2	NEL-like 2 (chicken)
4756_at	4756	NEO1	neogenin homolog 1 (chicken)
4758_at	4758	NEU1	sialidase 1 (lysosomal sialidase)
4761_at	4761	NEUROD2	neurogenic differentiation 2
4763_at	4763	NF1	neurofibromin 1
4771_at	4771	NF2	neurofibromin 2 (merlin)
4772_at	4772	NFATC1	"nuclear factor of activated T-cells, cytoplasmic, calcineurin-dependent 1"
4774_at	4774	NFIA	nuclear factor I/A
4775_at	4775	NFATC3	"nuclear factor of activated T-cells, cytoplasmic, calcineurin-dependent 3"
4776_at	4776	NFATC4	"nuclear factor of activated T-cells, cytoplasmic, calcineurin-dependent 4"
4779_at	4779	NFE2L1	nuclear factor (erythroid-derived 2)-like 1
4780_at	4780	NFE2L2	nuclear factor (erythroid-derived 2)-like 2
4781_at	4781	NFIB	nuclear factor I/B
4782_at	4782	NFIC	nuclear factor I/C (CCAAT-binding transcription factor)
4783_at	4783	NFIL3	"nuclear factor, interleukin 3 regulated"
4784_at	4784	NFIX	nuclear factor I/X (CCAAT-binding transcription factor)
4790_at	4790	NFKB1	nuclear factor of kappa light polypeptide gene enhancer in B-cells 1
4791_at	4791	NFKB2	nuclear factor of kappa light polypeptide gene enhancer in B-cells 2 (p49/p100)
4792_at	4792	NFKBIA	"nuclear factor of kappa light polypeptide gene enhancer in B-cells inhibitor, alpha"
4793_at	4793	NFKBIB	"nuclear factor of kappa light polypeptide gene enhancer in B-cells inhibitor, beta"
4794_at	4794	NFKBIE	"nuclear factor of kappa light polypeptide gene enhancer in B-cells inhibitor, epsilon"
4795_at	4795	NFKBIL1	nuclear factor of kappa light polypeptide gene enhancer in B-cells inhibitor-like 1
4796_at	4796	NFKBIL2	nuclear factor of kappa light polypeptide gene enhancer in B-cells inhibitor-like 2
4798_at	4798	NFRKB	nuclear factor related to kappaB binding protein
4799_at	4799	NFX1	"nuclear transcription factor, X-box binding 1"
4800_at	4800	NFYA	"nuclear transcription factor Y, alpha"
4801_at	4801	NFYB	"nuclear transcription factor Y, beta"
4802_at	4802	NFYC	"nuclear transcription factor Y, gamma"
4803_at	4803	NGF	nerve growth factor (beta polypeptide)
4808_at	4808	NHLH2	nescient helix loop helix 2
4809_at	4809	NHP2L1	NHP2 non-histone chromosome protein 2-like 1 (S. cerevisiae)
4810_at	4810	NHS	Nance-Horan syndrome (congenital cataracts and dental anomalies)
4811_at	4811	NID1	nidogen 1
4814_at	4814	NINJ1	ninjurin 1
4815_at	4815	NINJ2	ninjurin 2
4817_at	4817	NIT1	nitrilase 1
4820_at	4820	NKTR	natural killer-tumor recognition sequence
4821_at	4821	NKX2-2	NK2 homeobox 2
4828_at	4828	NMB	neuromedin B
4830_at	4830	NME1	"non-metastatic cells 1, protein (NM23A) expressed in"
4832_at	4832	NME3	"non-metastatic cells 3, protein expressed in"
4833_at	4833	NME4	"non-metastatic cells 4, protein expressed in"
4835_at	4835	NQO2	"NAD(P)H dehydrogenase, quinone 2"
4836_at	4836	NMT1	N-myristoyltransferase 1
4837_at	4837	NNMT	nicotinamide N-methyltransferase
4838_at	4838	NODAL	nodal homolog (mouse)
4839_at	4839	NOP2	NOP2 nucleolar protein homolog (yeast)
4841_at	4841	NONO	"non-POU domain containing, octamer-binding"
4843_at	4843	NOS2	"nitric oxide synthase 2, inducible"
4848_at	4848	CNOT2	"CCR4-NOT transcription complex, subunit 2"
4849_at	4849	CNOT3	"CCR4-NOT transcription complex, subunit 3"
4850_at	4850	CNOT4	"CCR4-NOT transcription complex, subunit 4"
4851_at	4851	NOTCH1	"Notch homolog 1, translocation-associated (Drosophila)"
4853_at	4853	NOTCH2	Notch homolog 2 (Drosophila)
4854_at	4854	NOTCH3	Notch homolog 3 (Drosophila)
4855_at	4855	NOTCH4	Notch homolog 4 (Drosophila)
4856_at	4856	NOV	nephroblastoma overexpressed gene
4857_at	4857	NOVA1	neuro-oncological ventral antigen 1
4860_at	4860	NP	nucleoside phosphorylase
4861_at	4861	NPAS1	neuronal PAS domain protein 1
4862_at	4862	NPAS2	neuronal PAS domain protein 2
4863_at	4863	NPAT	"nuclear protein, ataxia-telangiectasia locus"
4864_at	4864	NPC1	"Niemann-Pick disease, type C1"
4867_at	4867	NPHP1	nephronophthisis 1 (juvenile)
4869_at	4869	NPM1	"nucleophosmin (nucleolar phosphoprotein B23, numatrin)"
4879_at	4879	NPPB	natriuretic peptide precursor B
4882_at	4882	NPR2	natriuretic peptide receptor B/guanylate cyclase B (atrionatriuretic peptide receptor B)
4884_at	4884	NPTX1	neuronal pentraxin I
4885_at	4885	NPTX2	neuronal pentraxin II
4886_at	4886	NPY1R	neuropeptide Y receptor Y1
4887_at	4887	NPY2R	neuropeptide Y receptor Y2
4889_at	4889	NPY5R	neuropeptide Y receptor Y5
4891_at	4891	SLC11A2	"solute carrier family 11 (proton-coupled divalent metal ion transporters), member 2"
4893_at	4893	NRAS	neuroblastoma RAS viral (v-ras) oncogene homolog
4897_at	4897	NRCAM	neuronal cell adhesion molecule
4898_at	4898	NRD1	nardilysin (N-arginine dibasic convertase)
4899_at	4899	NRF1	nuclear respiratory factor 1
4900_at	4900	NRGN	"neurogranin (protein kinase C substrate, RC3)"
4901_at	4901	NRL	neural retina leucine zipper
4902_at	4902	NRTN	neurturin
4905_at	4905	NSF	N-ethylmaleimide-sensitive factor
4907_at	4907	NT5E	"5'-nucleotidase, ecto (CD73)"
4908_at	4908	NTF3	neurotrophin 3
4913_at	4913	NTHL1	nth endonuclease III-like 1 (E. coli)
4916_at	4916	NTRK3	"neurotrophic tyrosine kinase, receptor, type 3"
4919_at	4919	ROR1	receptor tyrosine kinase-like orphan receptor 1
4921_at	4921	DDR2	discoidin domain receptor tyrosine kinase 2
4922_at	4922	NTS	neurotensin
4924_at	4924	NUCB1	nucleobindin 1
4925_at	4925	NUCB2	nucleobindin 2
4926_at	4926	NUMA1	nuclear mitotic apparatus protein 1
4927_at	4927	NUP88	nucleoporin 88kDa
4928_at	4928	NUP98	nucleoporin 98kDa
4929_at	4929	NR4A2	"nuclear receptor subfamily 4, group A, member 2"
4931_at	4931	NVL	nuclear VCP-like
4939_at	4939	OAS2	"2'-5'-oligoadenylate synthetase 2, 69/71kDa"
4940_at	4940	OAS3	"2'-5'-oligoadenylate synthetase 3, 100kDa"
4942_at	4942	OAT	ornithine aminotransferase (gyrate atrophy)
4943_at	4943	TBC1D25	"TBC1 domain family, member 25"
4946_at	4946	OAZ1	ornithine decarboxylase antizyme 1
4947_at	4947	OAZ2	ornithine decarboxylase antizyme 2
4948_at	4948	OCA2	oculocutaneous albinism II
4952_at	4952	OCRL	oculocerebrorenal syndrome of Lowe
4953_at	4953	ODC1	ornithine decarboxylase 1
4956_at	4956	ODF1	outer dense fiber of sperm tails 1
4957_at	4957	ODF2	outer dense fiber of sperm tails 2
4967_at	4967	OGDH	oxoglutarate (alpha-ketoglutarate) dehydrogenase (lipoamide)
4968_at	4968	OGG1	8-oxoguanine DNA glycosylase
4973_at	4973	OLR1	oxidized low density lipoprotein (lectin-like) receptor 1
4976_at	4976	OPA1	optic atrophy 1 (autosomal dominant)
4982_at	4982	TNFRSF11B	"tumor necrosis factor receptor superfamily, member 11b"
4991_at	4991	OR1D2	"olfactory receptor, family 1, subfamily D, member 2"
4992_at	4992	OR1F1	"olfactory receptor, family 1, subfamily F, member 1"
4993_at	4993	OR2C1	"olfactory receptor, family 2, subfamily C, member 1"
4995_at	4995	OR3A2	"olfactory receptor, family 3, subfamily A, member 2"
4998_at	4998	ORC1L	"origin recognition complex, subunit 1-like (yeast)"
4999_at	4999	ORC2L	"origin recognition complex, subunit 2-like (yeast)"
5000_at	5000	ORC4L	"origin recognition complex, subunit 4-like (yeast)"
5001_at	5001	ORC5L	"origin recognition complex, subunit 5-like (yeast)"
5002_at	5002	SLC22A18	"solute carrier family 22, member 18"
5003_at	5003	SLC22A18AS	"solute carrier family 22 (organic cation transporter), member 18 antisense"
5004_at	5004	ORM1	orosomucoid 1
5005_at	5005	ORM2	orosomucoid 2
5007_at	5007	OSBP	oxysterol binding protein
5010_at	5010	CLDN11	claudin 11
5015_at	5015	OTX2	orthodenticle homeobox 2
5016_at	5016	OVGP1	"oviductal glycoprotein 1, 120kDa"
5017_at	5017	OVOL1	ovo-like 1(Drosophila)
5018_at	5018	OXA1L	oxidase (cytochrome c) assembly 1-like
5019_at	5019	OXCT1	3-oxoacid CoA transferase 1
5021_at	5021	OXTR	oxytocin receptor
5025_at	5025	P2RX4	"purinergic receptor P2X, ligand-gated ion channel, 4"
5028_at	5028	P2RY1	"purinergic receptor P2Y, G-protein coupled, 1"
5029_at	5029	P2RY2	"purinergic receptor P2Y, G-protein coupled, 2"
5030_at	5030	P2RY4	"pyrimidinergic receptor P2Y, G-protein coupled, 4"
5031_at	5031	P2RY6	"pyrimidinergic receptor P2Y, G-protein coupled, 6"
5033_at	5033	P4HA1	"prolyl 4-hydroxylase, alpha polypeptide I"
5034_at	5034	P4HB	"prolyl 4-hydroxylase, beta polypeptide"
5036_at	5036	PA2G4	"proliferation-associated 2G4, 38kDa"
5037_at	5037	PEBP1	phosphatidylethanolamine binding protein 1
5042_at	5042	PABPC3	"poly(A) binding protein, cytoplasmic 3"
5045_at	5045	FURIN	furin (paired basic amino acid cleaving enzyme)
5046_at	5046	PCSK6	proprotein convertase subtilisin/kexin type 6
5048_at	5048	PAFAH1B1	"platelet-activating factor acetylhydrolase, isoform Ib, subunit 1 (45kDa)"
5049_at	5049	PAFAH1B2	"platelet-activating factor acetylhydrolase, isoform Ib, subunit 2 (30kDa)"
5050_at	5050	PAFAH1B3	"platelet-activating factor acetylhydrolase, isoform Ib, subunit 3 (29kDa)"
5051_at	5051	PAFAH2	"platelet-activating factor acetylhydrolase 2, 40kDa"
5052_at	5052	PRDX1	peroxiredoxin 1
5053_at	5053	PAH	phenylalanine hydroxylase
5054_at	5054	SERPINE1	"serpin peptidase inhibitor, clade E (nexin, plasminogen activator inhibitor type 1), member 1"
5058_at	5058	PAK1	p21 protein (Cdc42/Rac)-activated kinase 1
5062_at	5062	PAK2	p21 protein (Cdc42/Rac)-activated kinase 2
5064_at	5064	PALM	paralemmin
5066_at	5066	PAM	peptidylglycine alpha-amidating monooxygenase
5068_at	5068	REG3A	regenerating islet-derived 3 alpha
5069_at	5069	PAPPA	"pregnancy-associated plasma protein A, pappalysin 1"
5073_at	5073	PARN	poly(A)-specific ribonuclease (deadenylation nuclease)
5074_at	5074	PAWR	"PRKC, apoptosis, WT1, regulator"
5076_at	5076	PAX2	paired box 2
5077_at	5077	PAX3	paired box 3
5080_at	5080	PAX6	paired box 6
5081_at	5081	PAX7	paired box 7
5082_at	5082	PDCL	phosducin-like
5083_at	5083	PAX9	paired box 9
5087_at	5087	PBX1	pre-B-cell leukemia homeobox 1
5089_at	5089	PBX2	pre-B-cell leukemia homeobox 2
5090_at	5090	PBX3	pre-B-cell leukemia homeobox 3
5091_at	5091	PC	pyruvate carboxylase
5092_at	5092	PCBD1	pterin-4 alpha-carbinolamine dehydratase/dimerization cofactor of hepatocyte nuclear factor 1 alpha
5093_at	5093	PCBP1	poly(rC) binding protein 1
5094_at	5094	PCBP2	poly(rC) binding protein 2
5095_at	5095	PCCA	"propionyl Coenzyme A carboxylase, alpha polypeptide"
5096_at	5096	PCCB	"propionyl Coenzyme A carboxylase, beta polypeptide"
5099_at	5099	PCDH7	protocadherin 7
5100_at	5100	PCDH8	protocadherin 8
5101_at	5101	PCDH9	protocadherin 9
5104_at	5104	SERPINA5	"serpin peptidase inhibitor, clade A (alpha-1 antiproteinase, antitrypsin), member 5"
5105_at	5105	PCK1	phosphoenolpyruvate carboxykinase 1 (soluble)
5106_at	5106	PCK2	phosphoenolpyruvate carboxykinase 2 (mitochondrial)
5108_at	5108	PCM1	pericentriolar material 1
5110_at	5110	PCMT1	protein-L-isoaspartate (D-aspartate) O-methyltransferase
5111_at	5111	PCNA	proliferating cell nuclear antigen
5116_at	5116	PCNT	pericentrin
5118_at	5118	PCOLCE	procollagen C-endopeptidase enhancer
5119_at	5119	CHMP1A	chromatin modifying protein 1A
5121_at	5121	PCP4	Purkinje cell protein 4
5125_at	5125	PCSK5	proprotein convertase subtilisin/kexin type 5
5127_at	5127	PCTK1	PCTAIRE protein kinase 1
5128_at	5128	PCTK2	PCTAIRE protein kinase 2
5129_at	5129	PCTK3	PCTAIRE protein kinase 3
5130_at	5130	PCYT1A	"phosphate cytidylyltransferase 1, choline, alpha"
5132_at	5132	PDC	phosducin
5134_at	5134	PDCD2	programmed cell death 2
5136_at	5136	PDE1A	"phosphodiesterase 1A, calmodulin-dependent"
5137_at	5137	PDE1C	"phosphodiesterase 1C, calmodulin-dependent 70kDa"
5139_at	5139	PDE3A	"phosphodiesterase 3A, cGMP-inhibited"
5140_at	5140	PDE3B	"phosphodiesterase 3B, cGMP-inhibited"
5141_at	5141	PDE4A	"phosphodiesterase 4A, cAMP-specific (phosphodiesterase E2 dunce homolog, Drosophila)"
5142_at	5142	PDE4B	"phosphodiesterase 4B, cAMP-specific (phosphodiesterase E4 dunce homolog, Drosophila)"
5143_at	5143	PDE4C	"phosphodiesterase 4C, cAMP-specific (phosphodiesterase E1 dunce homolog, Drosophila)"
5144_at	5144	PDE4D	"phosphodiesterase 4D, cAMP-specific (phosphodiesterase E3 dunce homolog, Drosophila)"
5147_at	5147	PDE6D	"phosphodiesterase 6D, cGMP-specific, rod, delta"
5149_at	5149	PDE6H	"phosphodiesterase 6H, cGMP-specific, cone, gamma"
5150_at	5150	PDE7A	phosphodiesterase 7A
5151_at	5151	PDE8A	phosphodiesterase 8A
5152_at	5152	PDE9A	phosphodiesterase 9A
5154_at	5154	PDGFA	platelet-derived growth factor alpha polypeptide
5155_at	5155	PDGFB	platelet-derived growth factor beta polypeptide (simian sarcoma viral (v-sis) oncogene homolog)
5156_at	5156	PDGFRA	"platelet-derived growth factor receptor, alpha polypeptide"
5157_at	5157	PDGFRL	platelet-derived growth factor receptor-like
5159_at	5159	PDGFRB	"platelet-derived growth factor receptor, beta polypeptide"
5160_at	5160	PDHA1	pyruvate dehydrogenase (lipoamide) alpha 1
5161_at	5161	PDHA2	pyruvate dehydrogenase (lipoamide) alpha 2
5162_at	5162	PDHB	pyruvate dehydrogenase (lipoamide) beta
5163_at	5163	PDK1	"pyruvate dehydrogenase kinase, isozyme 1"
5164_at	5164	PDK2	"pyruvate dehydrogenase kinase, isozyme 2"
5165_at	5165	PDK3	"pyruvate dehydrogenase kinase, isozyme 3"
5166_at	5166	PDK4	"pyruvate dehydrogenase kinase, isozyme 4"
5167_at	5167	ENPP1	ectonucleotide pyrophosphatase/phosphodiesterase 1
5168_at	5168	ENPP2	ectonucleotide pyrophosphatase/phosphodiesterase 2
5169_at	5169	ENPP3	ectonucleotide pyrophosphatase/phosphodiesterase 3
5170_at	5170	PDPK1	3-phosphoinositide dependent protein kinase-1
5172_at	5172	SLC26A4	"solute carrier family 26, member 4"
5175_at	5175	PECAM1	platelet/endothelial cell adhesion molecule
5176_at	5176	SERPINF1	"serpin peptidase inhibitor, clade F (alpha-2 antiplasmin, pigment epithelium derived factor), member 1"
5179_at	5179	PENK	proenkephalin
5184_at	5184	PEPD	peptidase D
5187_at	5187	PER1	period homolog 1 (Drosophila)
5188_at	5188	PET112L	PET112-like (yeast)
5189_at	5189	PEX1	peroxisomal biogenesis factor 1
5190_at	5190	PEX6	peroxisomal biogenesis factor 6
5191_at	5191	PEX7	peroxisomal biogenesis factor 7
5192_at	5192	PEX10	peroxisomal biogenesis factor 10
5193_at	5193	PEX12	peroxisomal biogenesis factor 12
5194_at	5194	PEX13	peroxisomal biogenesis factor 13
5195_at	5195	PEX14	peroxisomal biogenesis factor 14
5196_at	5196	PF4	platelet factor 4
5198_at	5198	PFAS	phosphoribosylformylglycinamidine synthase
5201_at	5201	PFDN1	prefoldin subunit 1
5202_at	5202	PFDN2	prefoldin subunit 2
5203_at	5203	PFDN4	prefoldin subunit 4
5204_at	5204	PFDN5	prefoldin subunit 5
5205_at	5205	ATP8B1	"ATPase, class I, type 8B, member 1"
5207_at	5207	PFKFB1	"6-phosphofructo-2-kinase/fructose-2,6-biphosphatase 1"
5208_at	5208	PFKFB2	"6-phosphofructo-2-kinase/fructose-2,6-biphosphatase 2"
5209_at	5209	PFKFB3	"6-phosphofructo-2-kinase/fructose-2,6-biphosphatase 3"
5211_at	5211	PFKL	"phosphofructokinase, liver"
5212_at	5212	VIT	vitrin
5213_at	5213	PFKM	"phosphofructokinase, muscle"
5214_at	5214	PFKP	"phosphofructokinase, platelet"
5216_at	5216	PFN1	profilin 1
5217_at	5217	PFN2	profilin 2
5218_at	5218	PFTK1	PFTAIRE protein kinase 1
5226_at	5226	PGD	phosphogluconate dehydrogenase
5228_at	5228	PGF	placental growth factor
5229_at	5229	PGGT1B	"protein geranylgeranyltransferase type I, beta subunit"
5230_at	5230	PGK1	phosphoglycerate kinase 1
5232_at	5232	PGK2	phosphoglycerate kinase 2
5236_at	5236	PGM1	phosphoglucomutase 1
5238_at	5238	PGM3	phosphoglucomutase 3
5243_at	5243	ABCB1	"ATP-binding cassette, sub-family B (MDR/TAP), member 1"
5244_at	5244	ABCB4	"ATP-binding cassette, sub-family B (MDR/TAP), member 4"
5245_at	5245	PHB	prohibitin
5250_at	5250	SLC25A3	"solute carrier family 25 (mitochondrial carrier; phosphate carrier), member 3"
5251_at	5251	PHEX	"phosphate regulating endopeptidase homolog, X-linked"
5252_at	5252	PHF1	PHD finger protein 1
5253_at	5253	PHF2	PHD finger protein 2
5255_at	5255	PHKA1	"phosphorylase kinase, alpha 1 (muscle)"
5256_at	5256	PHKA2	"phosphorylase kinase, alpha 2 (liver)"
5257_at	5257	PHKB	"phosphorylase kinase, beta"
5261_at	5261	PHKG2	"phosphorylase kinase, gamma 2 (testis)"
5264_at	5264	PHYH	phytanoyl-CoA 2-hydroxylase
5265_at	5265	SERPINA1	"serpin peptidase inhibitor, clade A (alpha-1 antiproteinase, antitrypsin), member 1"
5266_at	5266	PI3	"peptidase inhibitor 3, skin-derived"
5267_at	5267	SERPINA4	"serpin peptidase inhibitor, clade A (alpha-1 antiproteinase, antitrypsin), member 4"
5269_at	5269	SERPINB6	"serpin peptidase inhibitor, clade B (ovalbumin), member 6"
5270_at	5270	SERPINE2	"serpin peptidase inhibitor, clade E (nexin, plasminogen activator inhibitor type 1), member 2"
5271_at	5271	SERPINB8	"serpin peptidase inhibitor, clade B (ovalbumin), member 8"
5272_at	5272	SERPINB9	"serpin peptidase inhibitor, clade B (ovalbumin), member 9"
5273_at	5273	SERPINB10	"serpin peptidase inhibitor, clade B (ovalbumin), member 10"
5274_at	5274	SERPINI1	"serpin peptidase inhibitor, clade I (neuroserpin), member 1"
5275_at	5275	SERPINB13	"serpin peptidase inhibitor, clade B (ovalbumin), member 13"
5277_at	5277	PIGA	"phosphatidylinositol glycan anchor biosynthesis, class A"
5279_at	5279	PIGC	"phosphatidylinositol glycan anchor biosynthesis, class C"
5281_at	5281	PIGF	"phosphatidylinositol glycan anchor biosynthesis, class F"
5283_at	5283	PIGH	"phosphatidylinositol glycan anchor biosynthesis, class H"
5286_at	5286	PIK3C2A	"phosphoinositide-3-kinase, class 2, alpha polypeptide"
5287_at	5287	PIK3C2B	"phosphoinositide-3-kinase, class 2, beta polypeptide"
5288_at	5288	PIK3C2G	"phosphoinositide-3-kinase, class 2, gamma polypeptide"
5289_at	5289	PIK3C3	"phosphoinositide-3-kinase, class 3"
5290_at	5290	PIK3CA	"phosphoinositide-3-kinase, catalytic, alpha polypeptide"
5291_at	5291	PIK3CB	"phosphoinositide-3-kinase, catalytic, beta polypeptide"
5292_at	5292	PIM1	pim-1 oncogene
5293_at	5293	PIK3CD	"phosphoinositide-3-kinase, catalytic, delta polypeptide"
5295_at	5295	PIK3R1	"phosphoinositide-3-kinase, regulatory subunit 1 (alpha)"
5296_at	5296	PIK3R2	"phosphoinositide-3-kinase, regulatory subunit 2 (beta)"
5297_at	5297	PI4KA	"phosphatidylinositol 4-kinase, catalytic, alpha"
5298_at	5298	PI4KB	"phosphatidylinositol 4-kinase, catalytic, beta"
5300_at	5300	PIN1	"peptidylprolyl cis/trans isomerase, NIMA-interacting 1"
5301_at	5301	PIN1L	"peptidylprolyl cis/trans isomerase, NIMA-interacting 1-like (pseudogene)"
5303_at	5303	PIN4	"protein (peptidylprolyl cis/trans isomerase) NIMA-interacting, 4 (parvulin)"
5304_at	5304	PIP	prolactin-induced protein
5305_at	5305	PIP4K2A	"phosphatidylinositol-5-phosphate 4-kinase, type II, alpha"
5306_at	5306	PITPNA	"phosphatidylinositol transfer protein, alpha"
5307_at	5307	PITX1	paired-like homeodomain 1
5308_at	5308	PITX2	paired-like homeodomain 2
5310_at	5310	PKD1	polycystic kidney disease 1 (autosomal dominant)
5311_at	5311	PKD2	polycystic kidney disease 2 (autosomal dominant)
5314_at	5314	PKHD1	polycystic kidney and hepatic disease 1 (autosomal recessive)
5315_at	5315	PKM2	"pyruvate kinase, muscle"
5316_at	5316	PKNOX1	PBX/knotted 1 homeobox 1
5318_at	5318	PKP2	plakophilin 2
5319_at	5319	PLA2G1B	"phospholipase A2, group IB (pancreas)"
5321_at	5321	PLA2G4A	"phospholipase A2, group IVA (cytosolic, calcium-dependent)"
5324_at	5324	PLAG1	pleiomorphic adenoma gene 1
5325_at	5325	PLAGL1	pleiomorphic adenoma gene-like 1
5326_at	5326	PLAGL2	pleiomorphic adenoma gene-like 2
5327_at	5327	PLAT	"plasminogen activator, tissue"
5328_at	5328	PLAU	"plasminogen activator, urokinase"
5329_at	5329	PLAUR	"plasminogen activator, urokinase receptor"
5331_at	5331	PLCB3	"phospholipase C, beta 3 (phosphatidylinositol-specific)"
5332_at	5332	PLCB4	"phospholipase C, beta 4"
5334_at	5334	PLCL1	phospholipase C-like 1
5335_at	5335	PLCG1	"phospholipase C, gamma 1"
5336_at	5336	PLCG2	"phospholipase C, gamma 2 (phosphatidylinositol-specific)"
5337_at	5337	PLD1	"phospholipase D1, phosphatidylcholine-specific"
5338_at	5338	PLD2	phospholipase D2
5340_at	5340	PLG	plasminogen
5345_at	5345	SERPINF2	"serpin peptidase inhibitor, clade F (alpha-2 antiplasmin, pigment epithelium derived factor), member 2"
5347_at	5347	PLK1	polo-like kinase 1 (Drosophila)
5348_at	5348	FXYD1	FXYD domain containing ion transport regulator 1
5349_at	5349	FXYD3	FXYD domain containing ion transport regulator 3
5351_at	5351	PLOD1	"procollagen-lysine 1, 2-oxoglutarate 5-dioxygenase 1"
5352_at	5352	PLOD2	"procollagen-lysine, 2-oxoglutarate 5-dioxygenase 2"
5354_at	5354	PLP1	proteolipid protein 1
5356_at	5356	PLRG1	"pleiotropic regulator 1 (PRL1 homolog, Arabidopsis)"
5357_at	5357	PLS1	plastin 1 (I isoform)
5358_at	5358	PLS3	plastin 3 (T isoform)
5359_at	5359	PLSCR1	phospholipid scramblase 1
5360_at	5360	PLTP	phospholipid transfer protein
5361_at	5361	PLXNA1	plexin A1
5362_at	5362	PLXNA2	plexin A2
5364_at	5364	PLXNB1	plexin B1
5366_at	5366	PMAIP1	phorbol-12-myristate-13-acetate-induced protein 1
5371_at	5371	PML	promyelocytic leukemia
5372_at	5372	PMM1	phosphomannomutase 1
5376_at	5376	PMP22	peripheral myelin protein 22
5378_at	5378	PMS1	PMS1 postmeiotic segregation increased 1 (S. cerevisiae)
5379_at	5379	PMS2L1	postmeiotic segregation increased 2-like 1 pseudogene
5382_at	5382	PMS2L4	postmeiotic segregation increased 2-like 4 pseudogene
5393_at	5393	EXOSC9	exosome component 9
5394_at	5394	EXOSC10	exosome component 10
5396_at	5396	PRRX1	paired related homeobox 1
5411_at	5411	PNN	"pinin, desmosome associated protein"
5412_at	5412	UBL3	ubiquitin-like 3
5420_at	5420	PODXL	podocalyxin-like
5422_at	5422	POLA1	"polymerase (DNA directed), alpha 1, catalytic subunit"
5423_at	5423	POLB	"polymerase (DNA directed), beta"
5424_at	5424	POLD1	"polymerase (DNA directed), delta 1, catalytic subunit 125kDa"
5425_at	5425	POLD2	"polymerase (DNA directed), delta 2, regulatory subunit 50kDa"
5426_at	5426	POLE	"polymerase (DNA directed), epsilon"
5427_at	5427	POLE2	"polymerase (DNA directed), epsilon 2 (p59 subunit)"
5428_at	5428	POLG	"polymerase (DNA directed), gamma"
5429_at	5429	POLH	"polymerase (DNA directed), eta"
5430_at	5430	POLR2A	"polymerase (RNA) II (DNA directed) polypeptide A, 220kDa"
5431_at	5431	POLR2B	"polymerase (RNA) II (DNA directed) polypeptide B, 140kDa"
5432_at	5432	POLR2C	"polymerase (RNA) II (DNA directed) polypeptide C, 33kDa"
5433_at	5433	POLR2D	polymerase (RNA) II (DNA directed) polypeptide D
5434_at	5434	POLR2E	"polymerase (RNA) II (DNA directed) polypeptide E, 25kDa"
5435_at	5435	POLR2F	polymerase (RNA) II (DNA directed) polypeptide F
5436_at	5436	POLR2G	polymerase (RNA) II (DNA directed) polypeptide G
5437_at	5437	POLR2H	polymerase (RNA) II (DNA directed) polypeptide H
5438_at	5438	POLR2I	"polymerase (RNA) II (DNA directed) polypeptide I, 14.5kDa"
5439_at	5439	POLR2J	"polymerase (RNA) II (DNA directed) polypeptide J, 13.3kDa"
5440_at	5440	POLR2K	"polymerase (RNA) II (DNA directed) polypeptide K, 7.0kDa"
5441_at	5441	POLR2L	"polymerase (RNA) II (DNA directed) polypeptide L, 7.6kDa"
5444_at	5444	PON1	paraoxonase 1
5445_at	5445	PON2	paraoxonase 2
5446_at	5446	PON3	paraoxonase 3
5447_at	5447	POR	P450 (cytochrome) oxidoreductase
5450_at	5450	POU2AF1	POU class 2 associating factor 1
5451_at	5451	POU2F1	POU class 2 homeobox 1
5454_at	5454	POU3F2	POU class 3 homeobox 2
5457_at	5457	POU4F1	POU class 4 homeobox 1
5458_at	5458	POU4F2	POU class 4 homeobox 2
5463_at	5463	POU6F1	POU class 6 homeobox 1
5464_at	5464	PPA1	pyrophosphatase (inorganic) 1
5465_at	5465	PPARA	peroxisome proliferator-activated receptor alpha
5467_at	5467	PPARD	peroxisome proliferator-activated receptor delta
5468_at	5468	PPARG	peroxisome proliferator-activated receptor gamma
5469_at	5469	MED1	mediator complex subunit 1
5471_at	5471	PPAT	phosphoribosyl pyrophosphate amidotransferase
5475_at	5475	PPEF1	"protein phosphatase, EF-hand calcium binding domain 1"
5476_at	5476	CTSA	cathepsin A
5478_at	5478	PPIA	peptidylprolyl isomerase A (cyclophilin A)
5479_at	5479	PPIB	peptidylprolyl isomerase B (cyclophilin B)
5480_at	5480	PPIC	peptidylprolyl isomerase C (cyclophilin C)
5481_at	5481	PPID	peptidylprolyl isomerase D
5493_at	5493	PPL	periplakin
5494_at	5494	PPM1A	"protein phosphatase 1A (formerly 2C), magnesium-dependent, alpha isoform"
5495_at	5495	PPM1B	"protein phosphatase 1B (formerly 2C), magnesium-dependent, beta isoform"
5496_at	5496	PPM1G	"protein phosphatase 1G (formerly 2C), magnesium-dependent, gamma isoform"
5498_at	5498	PPOX	protoporphyrinogen oxidase
5499_at	5499	PPP1CA	"protein phosphatase 1, catalytic subunit, alpha isoform"
5500_at	5500	PPP1CB	"protein phosphatase 1, catalytic subunit, beta isoform"
5501_at	5501	PPP1CC	"protein phosphatase 1, catalytic subunit, gamma isoform"
5502_at	5502	PPP1R1A	"protein phosphatase 1, regulatory (inhibitor) subunit 1A"
5504_at	5504	PPP1R2	"protein phosphatase 1, regulatory (inhibitor) subunit 2"
5507_at	5507	PPP1R3C	"protein phosphatase 1, regulatory (inhibitor) subunit 3C"
5509_at	5509	PPP1R3D	"protein phosphatase 1, regulatory (inhibitor) subunit 3D"
5510_at	5510	PPP1R7	"protein phosphatase 1, regulatory (inhibitor) subunit 7"
5511_at	5511	PPP1R8	"protein phosphatase 1, regulatory (inhibitor) subunit 8"
5514_at	5514	PPP1R10	"protein phosphatase 1, regulatory (inhibitor) subunit 10"
5515_at	5515	PPP2CA	"protein phosphatase 2 (formerly 2A), catalytic subunit, alpha isoform"
5516_at	5516	PPP2CB	"protein phosphatase 2 (formerly 2A), catalytic subunit, beta isoform"
5518_at	5518	PPP2R1A	"protein phosphatase 2 (formerly 2A), regulatory subunit A, alpha isoform"
5519_at	5519	PPP2R1B	"protein phosphatase 2 (formerly 2A), regulatory subunit A, beta isoform"
5520_at	5520	PPP2R2A	"protein phosphatase 2 (formerly 2A), regulatory subunit B, alpha isoform"
5521_at	5521	PPP2R2B	"protein phosphatase 2 (formerly 2A), regulatory subunit B, beta isoform"
5523_at	5523	PPP2R3A	"protein phosphatase 2 (formerly 2A), regulatory subunit B'', alpha"
5524_at	5524	PPP2R4	"protein phosphatase 2A activator, regulatory subunit 4"
5526_at	5526	PPP2R5B	"protein phosphatase 2, regulatory subunit B', beta isoform"
5527_at	5527	PPP2R5C	"protein phosphatase 2, regulatory subunit B', gamma isoform"
5528_at	5528	PPP2R5D	"protein phosphatase 2, regulatory subunit B', delta isoform"
5530_at	5530	PPP3CA	"protein phosphatase 3 (formerly 2B), catalytic subunit, alpha isoform"
5531_at	5531	PPP4C	"protein phosphatase 4 (formerly X), catalytic subunit"
5532_at	5532	PPP3CB	"protein phosphatase 3 (formerly 2B), catalytic subunit, beta isoform"
5533_at	5533	PPP3CC	"protein phosphatase 3 (formerly 2B), catalytic subunit, gamma isoform"
5534_at	5534	PPP3R1	"protein phosphatase 3 (formerly 2B), regulatory subunit B, alpha isoform"
5536_at	5536	PPP5C	"protein phosphatase 5, catalytic subunit"
5537_at	5537	PPP6C	"protein phosphatase 6, catalytic subunit"
5538_at	5538	PPT1	palmitoyl-protein thioesterase 1
5539_at	5539	PPY	pancreatic polypeptide
5544_at	5544	PRB3	proline-rich protein BstNI subfamily 3
5546_at	5546	PRCC	papillary renal cell carcinoma (translocation-associated)
5547_at	5547	PRCP	prolylcarboxypeptidase (angiotensinase C)
5550_at	5550	PREP	prolyl endopeptidase
5551_at	5551	PRF1	perforin 1 (pore forming protein)
5557_at	5557	PRIM1	"primase, DNA, polypeptide 1 (49kDa)"
5558_at	5558	PRIM2	"primase, DNA, polypeptide 2 (58kDa)"
5562_at	5562	PRKAA1	"protein kinase, AMP-activated, alpha 1 catalytic subunit"
5563_at	5563	PRKAA2	"protein kinase, AMP-activated, alpha 2 catalytic subunit"
5564_at	5564	PRKAB1	"protein kinase, AMP-activated, beta 1 non-catalytic subunit"
5565_at	5565	PRKAB2	"protein kinase, AMP-activated, beta 2 non-catalytic subunit"
5566_at	5566	PRKACA	"protein kinase, cAMP-dependent, catalytic, alpha"
5567_at	5567	PRKACB	"protein kinase, cAMP-dependent, catalytic, beta"
5568_at	5568	PRKACG	"protein kinase, cAMP-dependent, catalytic, gamma"
5569_at	5569	PKIA	"protein kinase (cAMP-dependent, catalytic) inhibitor alpha"
5570_at	5570	PKIB	"protein kinase (cAMP-dependent, catalytic) inhibitor beta"
5571_at	5571	PRKAG1	"protein kinase, AMP-activated, gamma 1 non-catalytic subunit"
5573_at	5573	PRKAR1A	"protein kinase, cAMP-dependent, regulatory, type I, alpha (tissue specific extinguisher 1)"
5576_at	5576	PRKAR2A	"protein kinase, cAMP-dependent, regulatory, type II, alpha"
5577_at	5577	PRKAR2B	"protein kinase, cAMP-dependent, regulatory, type II, beta"
5578_at	5578	PRKCA	"protein kinase C, alpha"
5579_at	5579	PRKCB	"protein kinase C, beta"
5580_at	5580	PRKCD	"protein kinase C, delta"
5581_at	5581	PRKCE	"protein kinase C, epsilon"
5583_at	5583	PRKCH	"protein kinase C, eta"
5584_at	5584	PRKCI	"protein kinase C, iota"
5585_at	5585	PKN1	protein kinase N1
5586_at	5586	PKN2	protein kinase N2
5587_at	5587	PRKD1	protein kinase D1
5588_at	5588	PRKCQ	"protein kinase C, theta"
5589_at	5589	PRKCSH	protein kinase C substrate 80K-H
5590_at	5590	PRKCZ	"protein kinase C, zeta"
5591_at	5591	PRKDC	"protein kinase, DNA-activated, catalytic polypeptide"
5592_at	5592	PRKG1	"protein kinase, cGMP-dependent, type I"
5593_at	5593	PRKG2	"protein kinase, cGMP-dependent, type II"
5594_at	5594	MAPK1	mitogen-activated protein kinase 1
5595_at	5595	MAPK3	mitogen-activated protein kinase 3
5597_at	5597	MAPK6	mitogen-activated protein kinase 6
5598_at	5598	MAPK7	mitogen-activated protein kinase 7
5599_at	5599	MAPK8	mitogen-activated protein kinase 8
5601_at	5601	MAPK9	mitogen-activated protein kinase 9
5602_at	5602	MAPK10	mitogen-activated protein kinase 10
5603_at	5603	MAPK13	mitogen-activated protein kinase 13
5604_at	5604	MAP2K1	mitogen-activated protein kinase kinase 1
5605_at	5605	MAP2K2	mitogen-activated protein kinase kinase 2
5606_at	5606	MAP2K3	mitogen-activated protein kinase kinase 3
5607_at	5607	MAP2K5	mitogen-activated protein kinase kinase 5
5608_at	5608	MAP2K6	mitogen-activated protein kinase kinase 6
5609_at	5609	MAP2K7	mitogen-activated protein kinase kinase 7
5610_at	5610	EIF2AK2	eukaryotic translation initiation factor 2-alpha kinase 2
5611_at	5611	DNAJC3	"DnaJ (Hsp40) homolog, subfamily C, member 3"
5613_at	5613	PRKX	"protein kinase, X-linked"
5616_at	5616	PRKY	"protein kinase, Y-linked"
5617_at	5617	PRL	prolactin
5618_at	5618	PRLR	prolactin receptor
5621_at	5621	PRNP	prion protein
5624_at	5624	PROC	protein C (inactivator of coagulation factors Va and VIIIa)
5626_at	5626	PROP1	PROP paired-like homeobox 1
5627_at	5627	PROS1	protein S (alpha)
5629_at	5629	PROX1	prospero homeobox 1
5631_at	5631	PRPS1	phosphoribosyl pyrophosphate synthetase 1
5634_at	5634	PRPS2	phosphoribosyl pyrophosphate synthetase 2
5635_at	5635	PRPSAP1	phosphoribosyl pyrophosphate synthetase-associated protein 1
5636_at	5636	PRPSAP2	phosphoribosyl pyrophosphate synthetase-associated protein 2
5638_at	5638	PRRG1	proline rich Gla (G-carboxyglutamic acid) 1
5639_at	5639	PRRG2	proline rich Gla (G-carboxyglutamic acid) 2
5641_at	5641	LGMN	legumain
5646_at	5646	PRSS3	"protease, serine, 3"
5648_at	5648	MASP1	mannan-binding lectin serine peptidase 1 (C4/C2 activating component of Ra-reactive factor)
5649_at	5649	RELN	reelin
5650_at	5650	KLK7	kallikrein-related peptidase 7
5651_at	5651	PRSS7	"protease, serine, 7 (enterokinase)"
5652_at	5652	PRSS8	"protease, serine, 8"
5654_at	5654	HTRA1	HtrA serine peptidase 1
5660_at	5660	PSAP	prosaposin
5662_at	5662	PSD	pleckstrin and Sec7 domain containing
5663_at	5663	PSEN1	presenilin 1
5664_at	5664	PSEN2	presenilin 2 (Alzheimer disease 4)
5669_at	5669	PSG1	pregnancy specific beta-1-glycoprotein 1
5670_at	5670	PSG2	pregnancy specific beta-1-glycoprotein 2
5671_at	5671	PSG3	pregnancy specific beta-1-glycoprotein 3
5678_at	5678	PSG9	pregnancy specific beta-1-glycoprotein 9
5680_at	5680	PSG11	pregnancy specific beta-1-glycoprotein 11
5681_at	5681	PSKH1	protein serine kinase H1
5682_at	5682	PSMA1	"proteasome (prosome, macropain) subunit, alpha type, 1"
5683_at	5683	PSMA2	"proteasome (prosome, macropain) subunit, alpha type, 2"
5684_at	5684	PSMA3	"proteasome (prosome, macropain) subunit, alpha type, 3"
5685_at	5685	PSMA4	"proteasome (prosome, macropain) subunit, alpha type, 4"
5686_at	5686	PSMA5	"proteasome (prosome, macropain) subunit, alpha type, 5"
5687_at	5687	PSMA6	"proteasome (prosome, macropain) subunit, alpha type, 6"
5688_at	5688	PSMA7	"proteasome (prosome, macropain) subunit, alpha type, 7"
5689_at	5689	PSMB1	"proteasome (prosome, macropain) subunit, beta type, 1"
5690_at	5690	PSMB2	"proteasome (prosome, macropain) subunit, beta type, 2"
5691_at	5691	PSMB3	"proteasome (prosome, macropain) subunit, beta type, 3"
5692_at	5692	PSMB4	"proteasome (prosome, macropain) subunit, beta type, 4"
5693_at	5693	PSMB5	"proteasome (prosome, macropain) subunit, beta type, 5"
5694_at	5694	PSMB6	"proteasome (prosome, macropain) subunit, beta type, 6"
5695_at	5695	PSMB7	"proteasome (prosome, macropain) subunit, beta type, 7"
5697_at	5697	PYY	peptide YY
5699_at	5699	PSMB10	"proteasome (prosome, macropain) subunit, beta type, 10"
5701_at	5701	PSMC2	"proteasome (prosome, macropain) 26S subunit, ATPase, 2"
5702_at	5702	PSMC3	"proteasome (prosome, macropain) 26S subunit, ATPase, 3"
5704_at	5704	PSMC4	"proteasome (prosome, macropain) 26S subunit, ATPase, 4"
5705_at	5705	PSMC5	"proteasome (prosome, macropain) 26S subunit, ATPase, 5"
5707_at	5707	PSMD1	"proteasome (prosome, macropain) 26S subunit, non-ATPase, 1"
5708_at	5708	PSMD2	"proteasome (prosome, macropain) 26S subunit, non-ATPase, 2"
5709_at	5709	PSMD3	"proteasome (prosome, macropain) 26S subunit, non-ATPase, 3"
5710_at	5710	PSMD4	"proteasome (prosome, macropain) 26S subunit, non-ATPase, 4"
5711_at	5711	PSMD5	"proteasome (prosome, macropain) 26S subunit, non-ATPase, 5"
5713_at	5713	PSMD7	"proteasome (prosome, macropain) 26S subunit, non-ATPase, 7"
5714_at	5714	PSMD8	"proteasome (prosome, macropain) 26S subunit, non-ATPase, 8"
5715_at	5715	PSMD9	"proteasome (prosome, macropain) 26S subunit, non-ATPase, 9"
5716_at	5716	PSMD10	"proteasome (prosome, macropain) 26S subunit, non-ATPase, 10"
5717_at	5717	PSMD11	"proteasome (prosome, macropain) 26S subunit, non-ATPase, 11"
5718_at	5718	PSMD12	"proteasome (prosome, macropain) 26S subunit, non-ATPase, 12"
5719_at	5719	PSMD13	"proteasome (prosome, macropain) 26S subunit, non-ATPase, 13"
5720_at	5720	PSME1	"proteasome (prosome, macropain) activator subunit 1 (PA28 alpha)"
5723_at	5723	PSPH	phosphoserine phosphatase
5724_at	5724	PTAFR	platelet-activating factor receptor
5725_at	5725	PTBP1	polypyrimidine tract binding protein 1
5727_at	5727	PTCH1	patched homolog 1 (Drosophila)
5728_at	5728	PTEN	phosphatase and tensin homolog
5729_at	5729	PTGDR	prostaglandin D2 receptor (DP)
5730_at	5730	PTGDS	prostaglandin D2 synthase 21kDa (brain)
5732_at	5732	PTGER2	"prostaglandin E receptor 2 (subtype EP2), 53kDa"
5734_at	5734	PTGER4	prostaglandin E receptor 4 (subtype EP4)
5738_at	5738	PTGFRN	prostaglandin F2 receptor negative regulator
5740_at	5740	PTGIS	prostaglandin I2 (prostacyclin) synthase
5742_at	5742	PTGS1	prostaglandin-endoperoxide synthase 1 (prostaglandin G/H synthase and cyclooxygenase)
5743_at	5743	PTGS2	prostaglandin-endoperoxide synthase 2 (prostaglandin G/H synthase and cyclooxygenase)
5744_at	5744	PTHLH	parathyroid hormone-like hormone
5745_at	5745	PTH1R	parathyroid hormone 1 receptor
5746_at	5746	PTH2R	parathyroid hormone 2 receptor
5747_at	5747	PTK2	PTK2 protein tyrosine kinase 2
5754_at	5754	PTK7	PTK7 protein tyrosine kinase 7
5763_at	5763	PTMS	parathymosin
5764_at	5764	PTN	pleiotrophin
5768_at	5768	QSOX1	quiescin Q6 sulfhydryl oxidase 1
5770_at	5770	PTPN1	"protein tyrosine phosphatase, non-receptor type 1"
5771_at	5771	PTPN2	"protein tyrosine phosphatase, non-receptor type 2"
5774_at	5774	PTPN3	"protein tyrosine phosphatase, non-receptor type 3"
5775_at	5775	PTPN4	"protein tyrosine phosphatase, non-receptor type 4 (megakaryocyte)"
5777_at	5777	PTPN6	"protein tyrosine phosphatase, non-receptor type 6"
5780_at	5780	PTPN9	"protein tyrosine phosphatase, non-receptor type 9"
5781_at	5781	PTPN11	"protein tyrosine phosphatase, non-receptor type 11"
5782_at	5782	PTPN12	"protein tyrosine phosphatase, non-receptor type 12"
5783_at	5783	PTPN13	"protein tyrosine phosphatase, non-receptor type 13 (APO-1/CD95 (Fas)-associated phosphatase)"
5784_at	5784	PTPN14	"protein tyrosine phosphatase, non-receptor type 14"
5786_at	5786	PTPRA	"protein tyrosine phosphatase, receptor type, A"
5787_at	5787	PTPRB	"protein tyrosine phosphatase, receptor type, B"
5788_at	5788	PTPRC	"protein tyrosine phosphatase, receptor type, C"
5789_at	5789	PTPRD	"protein tyrosine phosphatase, receptor type, D"
5791_at	5791	PTPRE	"protein tyrosine phosphatase, receptor type, E"
5792_at	5792	PTPRF	"protein tyrosine phosphatase, receptor type, F"
5793_at	5793	PTPRG	"protein tyrosine phosphatase, receptor type, G"
5794_at	5794	PTPRH	"protein tyrosine phosphatase, receptor type, H"
5795_at	5795	PTPRJ	"protein tyrosine phosphatase, receptor type, J"
5796_at	5796	PTPRK	"protein tyrosine phosphatase, receptor type, K"
5797_at	5797	PTPRM	"protein tyrosine phosphatase, receptor type, M"
5800_at	5800	PTPRO	"protein tyrosine phosphatase, receptor type, O"
5801_at	5801	PTPRR	"protein tyrosine phosphatase, receptor type, R"
5802_at	5802	PTPRS	"protein tyrosine phosphatase, receptor type, S"
5803_at	5803	PTPRZ1	"protein tyrosine phosphatase, receptor-type, Z polypeptide 1"
5805_at	5805	PTS	6-pyruvoyltetrahydropterin synthase
5806_at	5806	PTX3	"pentraxin-related gene, rapidly induced by IL-1 beta"
5810_at	5810	RAD1	RAD1 homolog (S. pombe)
5813_at	5813	PURA	purine-rich element binding protein A
5814_at	5814	PURB	purine-rich element binding protein B
5817_at	5817	PVR	poliovirus receptor
5818_at	5818	PVRL1	poliovirus receptor-related 1 (herpesvirus entry mediator C)
5819_at	5819	PVRL2	poliovirus receptor-related 2 (herpesvirus entry mediator B)
5822_at	5822	PWP2	PWP2 periodic tryptophan protein homolog (yeast)
5824_at	5824	PEX19	peroxisomal biogenesis factor 19
5825_at	5825	ABCD3	"ATP-binding cassette, sub-family D (ALD), member 3"
5826_at	5826	ABCD4	"ATP-binding cassette, sub-family D (ALD), member 4"
5827_at	5827	PXMP2	"peroxisomal membrane protein 2, 22kDa"
5828_at	5828	PXMP3	"peroxisomal membrane protein 3, 35kDa"
5829_at	5829	PXN	paxillin
5830_at	5830	PEX5	peroxisomal biogenesis factor 5
5831_at	5831	PYCR1	pyrroline-5-carboxylate reductase 1
5832_at	5832	ALDH18A1	"aldehyde dehydrogenase 18 family, member A1"
5833_at	5833	PCYT2	"phosphate cytidylyltransferase 2, ethanolamine"
5834_at	5834	PYGB	"phosphorylase, glycogen; brain"
5836_at	5836	PYGL	"phosphorylase, glycogen, liver"
5858_at	5858	PZP	pregnancy-zone protein
5859_at	5859	QARS	glutaminyl-tRNA synthetase
5860_at	5860	QDPR	quinoid dihydropteridine reductase
5861_at	5861	RAB1A	"RAB1A, member RAS oncogene family"
5862_at	5862	RAB2A	"RAB2A, member RAS oncogene family"
5863_at	5863	RGL2	ral guanine nucleotide dissociation stimulator-like 2
5865_at	5865	RAB3B	"RAB3B, member RAS oncogene family"
5866_at	5866	RAB3IL1	RAB3A interacting protein (rabin3)-like 1
5867_at	5867	RAB4A	"RAB4A, member RAS oncogene family"
5868_at	5868	RAB5A	"RAB5A, member RAS oncogene family"
5869_at	5869	RAB5B	"RAB5B, member RAS oncogene family"
5873_at	5873	RAB27A	"RAB27A, member RAS oncogene family"
5874_at	5874	RAB27B	"RAB27B, member RAS oncogene family"
5875_at	5875	RABGGTA	"Rab geranylgeranyltransferase, alpha subunit"
5876_at	5876	RABGGTB	"Rab geranylgeranyltransferase, beta subunit"
5877_at	5877	RABIF	RAB interacting factor
5878_at	5878	RAB5C	"RAB5C, member RAS oncogene family"
5879_at	5879	RAC1	"ras-related C3 botulinum toxin substrate 1 (rho family, small GTP binding protein Rac1)"
5880_at	5880	RAC2	"ras-related C3 botulinum toxin substrate 2 (rho family, small GTP binding protein Rac2)"
5881_at	5881	RAC3	"ras-related C3 botulinum toxin substrate 3 (rho family, small GTP binding protein Rac3)"
5883_at	5883	RAD9A	RAD9 homolog A (S. pombe)
5884_at	5884	RAD17	RAD17 homolog (S. pombe)
5885_at	5885	RAD21	RAD21 homolog (S. pombe)
5886_at	5886	RAD23A	RAD23 homolog A (S. cerevisiae)
5887_at	5887	RAD23B	RAD23 homolog B (S. cerevisiae)
5888_at	5888	RAD51	"RAD51 homolog (RecA homolog, E. coli) (S. cerevisiae)"
5889_at	5889	RAD51C	RAD51 homolog C (S. cerevisiae)
5890_at	5890	RAD51L1	RAD51-like 1 (S. cerevisiae)
5891_at	5891	RAGE	renal tumor antigen
5892_at	5892	RAD51L3	RAD51-like 3 (S. cerevisiae)
5893_at	5893	RAD52	RAD52 homolog (S. cerevisiae)
5894_at	5894	RAF1	v-raf-1 murine leukemia viral oncogene homolog 1
5896_at	5896	RAG1	recombination activating gene 1
5898_at	5898	RALA	v-ral simian leukemia viral oncogene homolog A (ras related)
5899_at	5899	RALB	v-ral simian leukemia viral oncogene homolog B (ras related; GTP binding protein)
5900_at	5900	RALGDS	ral guanine nucleotide dissociation stimulator
5902_at	5902	RANBP1	RAN binding protein 1
5903_at	5903	RANBP2	RAN binding protein 2
5905_at	5905	RANGAP1	Ran GTPase activating protein 1
5906_at	5906	RAP1A	"RAP1A, member of RAS oncogene family"
5909_at	5909	RAP1GAP	RAP1 GTPase activating protein
5910_at	5910	RAP1GDS1	"RAP1, GTP-GDP dissociation stimulator 1"
5911_at	5911	RAP2A	"RAP2A, member of RAS oncogene family"
5912_at	5912	RAP2B	"RAP2B, member of RAS oncogene family"
5913_at	5913	RAPSN	receptor-associated protein of the synapse
5914_at	5914	RARA	"retinoic acid receptor, alpha"
5915_at	5915	RARB	"retinoic acid receptor, beta"
5917_at	5917	RARS	arginyl-tRNA synthetase
5919_at	5919	RARRES2	retinoic acid receptor responder (tazarotene induced) 2
5920_at	5920	RARRES3	retinoic acid receptor responder (tazarotene induced) 3
5921_at	5921	RASA1	RAS p21 protein activator (GTPase activating protein) 1
5922_at	5922	RASA2	RAS p21 protein activator 2
5925_at	5925	RB1	retinoblastoma 1
5926_at	5926	ARID4A	AT rich interactive domain 4A (RBP1-like)
5927_at	5927	KDM5A	lysine (K)-specific demethylase 5A
5929_at	5929	RBBP5	retinoblastoma binding protein 5
5930_at	5930	RBBP6	retinoblastoma binding protein 6
5931_at	5931	RBBP7	retinoblastoma binding protein 7
5932_at	5932	RBBP8	retinoblastoma binding protein 8
5933_at	5933	RBL1	retinoblastoma-like 1 (p107)
5934_at	5934	RBL2	retinoblastoma-like 2 (p130)
5935_at	5935	RBM3	"RNA binding motif (RNP1, RRM) protein 3"
5936_at	5936	RBM4	RNA binding motif protein 4
5937_at	5937	RBMS1	"RNA binding motif, single stranded interacting protein 1"
5939_at	5939	RBMS2	"RNA binding motif, single stranded interacting protein 2"
5947_at	5947	RBP1	"retinol binding protein 1, cellular"
5948_at	5948	RBP2	"retinol binding protein 2, cellular"
5949_at	5949	RBP3	"retinol binding protein 3, interstitial"
5950_at	5950	RBP4	"retinol binding protein 4, plasma"
5955_at	5955	RCN2	"reticulocalbin 2, EF-hand calcium binding domain"
5959_at	5959	RDH5	retinol dehydrogenase 5 (11-cis/9-cis)
5962_at	5962	RDX	radixin
5965_at	5965	RECQL	RecQ protein-like (DNA helicase Q1-like)
5966_at	5966	REL	v-rel reticuloendotheliosis viral oncogene homolog (avian)
5970_at	5970	RELA	v-rel reticuloendotheliosis viral oncogene homolog A (avian)
5971_at	5971	RELB	v-rel reticuloendotheliosis viral oncogene homolog B
5976_at	5976	UPF1	UPF1 regulator of nonsense transcripts homolog (yeast)
5977_at	5977	DPF2	"D4, zinc and double PHD fingers family 2"
5979_at	5979	RET	ret proto-oncogene
5980_at	5980	REV3L	"REV3-like, catalytic subunit of DNA polymerase zeta (yeast)"
5981_at	5981	RFC1	"replication factor C (activator 1) 1, 145kDa"
5982_at	5982	RFC2	"replication factor C (activator 1) 2, 40kDa"
5983_at	5983	RFC3	"replication factor C (activator 1) 3, 38kDa"
5984_at	5984	RFC4	"replication factor C (activator 1) 4, 37kDa"
5985_at	5985	RFC5	"replication factor C (activator 1) 5, 36.5kDa"
5986_at	5986	RFNG	RFNG O-fucosylpeptide 3-beta-N-acetylglucosaminyltransferase
5987_at	5987	TRIM27	tripartite motif-containing 27
5988_at	5988	RFPL1	ret finger protein-like 1
5989_at	5989	RFX1	"regulatory factor X, 1 (influences HLA class II expression)"
5990_at	5990	RFX2	"regulatory factor X, 2 (influences HLA class II expression)"
5991_at	5991	RFX3	"regulatory factor X, 3 (influences HLA class II expression)"
5992_at	5992	RFX4	"regulatory factor X, 4 (influences HLA class II expression)"
5993_at	5993	RFX5	"regulatory factor X, 5 (influences HLA class II expression)"
5994_at	5994	RFXAP	regulatory factor X-associated protein
5997_at	5997	RGS2	"regulator of G-protein signaling 2, 24kDa"
5998_at	5998	RGS3	regulator of G-protein signaling 3
6000_at	6000	RGS7	regulator of G-protein signaling 7
6001_at	6001	RGS10	regulator of G-protein signaling 10
6002_at	6002	RGS12	regulator of G-protein signaling 12
6004_at	6004	RGS16	regulator of G-protein signaling 16
6005_at	6005	RHAG	Rh-associated glycoprotein
6006_at	6006	RHCE	"Rh blood group, CcEe antigens"
6009_at	6009	RHEB	Ras homolog enriched in brain
6013_at	6013	RLN1	relaxin 1
6015_at	6015	RING1	ring finger protein 1
6016_at	6016	RIT1	Ras-like without CAAX 1
6018_at	6018	RLF	rearranged L-myc fusion
6019_at	6019	RLN2	relaxin 2
6035_at	6035	RNASE1	"ribonuclease, RNase A family, 1 (pancreatic)"
6036_at	6036	RNASE2	"ribonuclease, RNase A family, 2 (liver, eosinophil-derived neurotoxin)"
6038_at	6038	RNASE4	"ribonuclease, RNase A family, 4"
6041_at	6041	RNASEL	"ribonuclease L (2',5'-oligoisoadenylate synthetase-dependent)"
6045_at	6045	RNF2	ring finger protein 2
6046_at	6046	BRD2	bromodomain containing 2
6047_at	6047	RNF4	ring finger protein 4
6049_at	6049	RNF6	ring finger protein (C3H2C3 type) 6
6050_at	6050	RNH1	ribonuclease/angiogenin inhibitor 1
6051_at	6051	RNPEP	arginyl aminopeptidase (aminopeptidase B)
6059_at	6059	ABCE1	"ATP-binding cassette, sub-family E (OABP), member 1"
6091_at	6091	ROBO1	"roundabout, axon guidance receptor, homolog 1 (Drosophila)"
6092_at	6092	ROBO2	"roundabout, axon guidance receptor, homolog 2 (Drosophila)"
6094_at	6094	ROM1	retinal outer segment membrane protein 1
6095_at	6095	RORA	RAR-related orphan receptor A
6098_at	6098	ROS1	"c-ros oncogene 1 , receptor tyrosine kinase"
6100_at	6100	RP9	retinitis pigmentosa 9 (autosomal dominant)
6102_at	6102	RP2	retinitis pigmentosa 2 (X-linked recessive)
6103_at	6103	RPGR	retinitis pigmentosa GTPase regulator
6118_at	6118	RPA2	"replication protein A2, 32kDa"
6119_at	6119	RPA3	"replication protein A3, 14kDa"
6120_at	6120	RPE	ribulose-5-phosphate-3-epimerase
6122_at	6122	RPL3	ribosomal protein L3
6124_at	6124	RPL4	ribosomal protein L4
6125_at	6125	RPL5	ribosomal protein L5
6132_at	6132	RPL8	ribosomal protein L8
6134_at	6134	RPL10	ribosomal protein L10
6135_at	6135	RPL11	ribosomal protein L11
6137_at	6137	RPL13	ribosomal protein L13
6138_at	6138	RPL15	ribosomal protein L15
6146_at	6146	RPL22	ribosomal protein L22
6150_at	6150	MRPL23	mitochondrial ribosomal protein L23
6156_at	6156	RPL30	ribosomal protein L30
6157_at	6157	RPL27A	ribosomal protein L27a
6158_at	6158	RPL28	ribosomal protein L28
6160_at	6160	RPL31	ribosomal protein L31
6165_at	6165	RPL35A	ribosomal protein L35a
6168_at	6168	RPL37A	ribosomal protein L37a
6169_at	6169	RPL38	ribosomal protein L38
6181_at	6181	RPLP2	"ribosomal protein, large, P2"
6182_at	6182	MRPL12	mitochondrial ribosomal protein L12
6183_at	6183	MRPS12	mitochondrial ribosomal protein S12
6184_at	6184	RPN1	ribophorin I
6185_at	6185	RPN2	ribophorin II
6188_at	6188	RPS3	ribosomal protein S3
6192_at	6192	RPS4Y1	"ribosomal protein S4, Y-linked 1"
6194_at	6194	RPS6	ribosomal protein S6
6195_at	6195	RPS6KA1	"ribosomal protein S6 kinase, 90kDa, polypeptide 1"
6196_at	6196	RPS6KA2	"ribosomal protein S6 kinase, 90kDa, polypeptide 2"
6197_at	6197	RPS6KA3	"ribosomal protein S6 kinase, 90kDa, polypeptide 3"
6198_at	6198	RPS6KB1	"ribosomal protein S6 kinase, 70kDa, polypeptide 1"
6199_at	6199	RPS6KB2	"ribosomal protein S6 kinase, 70kDa, polypeptide 2"
6205_at	6205	RPS11	ribosomal protein S11
6208_at	6208	RPS14	ribosomal protein S14
6217_at	6217	RPS16	ribosomal protein S16
6223_at	6223	RPS19	ribosomal protein S19
6224_at	6224	RPS20	ribosomal protein S20
6227_at	6227	RPS21	ribosomal protein S21
6228_at	6228	RPS23	ribosomal protein S23
6229_at	6229	RPS24	ribosomal protein S24
6236_at	6236	RRAD	Ras-related associated with diabetes
6237_at	6237	RRAS	related RAS viral (r-ras) oncogene homolog
6238_at	6238	RRBP1	ribosome binding protein 1 homolog 180kDa (dog)
6240_at	6240	RRM1	ribonucleotide reductase M1
6241_at	6241	RRM2	ribonucleotide reductase M2
6242_at	6242	RTKN	rhotekin
6249_at	6249	CLIP1	CAP-GLY domain containing linker protein 1
6251_at	6251	RSU1	Ras suppressor protein 1
6252_at	6252	RTN1	reticulon 1
6253_at	6253	RTN2	reticulon 2
6256_at	6256	RXRA	"retinoid X receptor, alpha"
6257_at	6257	RXRB	"retinoid X receptor, beta"
6259_at	6259	RYK	RYK receptor-like tyrosine kinase
6261_at	6261	RYR1	ryanodine receptor 1 (skeletal)
6262_at	6262	RYR2	ryanodine receptor 2 (cardiac)
6263_at	6263	RYR3	ryanodine receptor 3
6272_at	6272	SORT1	sortilin 1
6273_at	6273	S100A2	S100 calcium binding protein A2
6275_at	6275	S100A4	S100 calcium binding protein A4
6277_at	6277	S100A6	S100 calcium binding protein A6
6279_at	6279	S100A8	S100 calcium binding protein A8
6281_at	6281	S100A10	S100 calcium binding protein A10
6282_at	6282	S100A11	S100 calcium binding protein A11
6283_at	6283	S100A12	S100 calcium binding protein A12
6284_at	6284	S100A13	S100 calcium binding protein A13
6286_at	6286	S100P	S100 calcium binding protein P
6291_at	6291	SAA4	"serum amyloid A4, constitutive"
6293_at	6293	VPS52	vacuolar protein sorting 52 homolog (S. cerevisiae)
6294_at	6294	SAFB	scaffold attachment factor B
6296_at	6296	ACSM3	acyl-CoA synthetase medium-chain family member 3
6297_at	6297	SALL2	sal-like 2 (Drosophila)
6299_at	6299	SALL1	sal-like 1 (Drosophila)
6300_at	6300	MAPK12	mitogen-activated protein kinase 12
6301_at	6301	SARS	seryl-tRNA synthetase
6302_at	6302	TSPAN31	tetraspanin 31
6303_at	6303	SAT1	spermidine/spermine N1-acetyltransferase 1
6304_at	6304	SATB1	SATB homeobox 1
6305_at	6305	SBF1	SET binding factor 1
6307_at	6307	SC4MOL	sterol-C4-methyl oxidase-like
6309_at	6309	SC5DL	"sterol-C5-desaturase (ERG3 delta-5-desaturase homolog, S. cerevisiae)-like"
6310_at	6310	ATXN1	ataxin 1
6311_at	6311	ATXN2	ataxin 2
6314_at	6314	ATXN7	ataxin 7
6317_at	6317	SERPINB3	"serpin peptidase inhibitor, clade B (ovalbumin), member 3"
6318_at	6318	SERPINB4	"serpin peptidase inhibitor, clade B (ovalbumin), member 4"
6319_at	6319	SCD	stearoyl-CoA desaturase (delta-9-desaturase)
6320_at	6320	CLEC11A	"C-type lectin domain family 11, member A"
6322_at	6322	SCML1	sex comb on midleg-like 1 (Drosophila)
6324_at	6324	SCN1B	"sodium channel, voltage-gated, type I, beta"
6326_at	6326	SCN2A	"sodium channel, voltage-gated, type II, alpha subunit"
6328_at	6328	SCN3A	"sodium channel, voltage-gated, type III, alpha subunit"
6331_at	6331	SCN5A	"sodium channel, voltage-gated, type V, alpha subunit"
6335_at	6335	SCN9A	"sodium channel, voltage-gated, type IX, alpha subunit"
6336_at	6336	SCN10A	"sodium channel, voltage-gated, type X, alpha subunit"
6337_at	6337	SCNN1A	"sodium channel, nonvoltage-gated 1 alpha"
6341_at	6341	SCO1	SCO cytochrome oxidase deficient homolog 1 (yeast)
6342_at	6342	SCP2	sterol carrier protein 2
6351_at	6351	CCL4	chemokine (C-C motif) ligand 4
6354_at	6354	CCL7	chemokine (C-C motif) ligand 7
6356_at	6356	CCL11	chemokine (C-C motif) ligand 11
6359_at	6359	CCL15	chemokine (C-C motif) ligand 15
6361_at	6361	CCL17	chemokine (C-C motif) ligand 17
6363_at	6363	CCL19	chemokine (C-C motif) ligand 19
6364_at	6364	CCL20	chemokine (C-C motif) ligand 20
6372_at	6372	CXCL6	chemokine (C-X-C motif) ligand 6 (granulocyte chemotactic protein 2)
6373_at	6373	CXCL11	chemokine (C-X-C motif) ligand 11
6374_at	6374	CXCL5	chemokine (C-X-C motif) ligand 5
6376_at	6376	CX3CL1	chemokine (C-X3-C motif) ligand 1
6382_at	6382	SDC1	syndecan 1
6383_at	6383	SDC2	syndecan 2
6385_at	6385	SDC4	syndecan 4
6386_at	6386	SDCBP	syndecan binding protein (syntenin)
6387_at	6387	CXCL12	chemokine (C-X-C motif) ligand 12 (stromal cell-derived factor 1)
6388_at	6388	SDF2	stromal cell-derived factor 2
6390_at	6390	SDHB	"succinate dehydrogenase complex, subunit B, iron sulfur (Ip)"
6391_at	6391	SDHC	"succinate dehydrogenase complex, subunit C, integral membrane protein, 15kDa"
6392_at	6392	SDHD	"succinate dehydrogenase complex, subunit D, integral membrane protein"
6396_at	6396	SEC13	SEC13 homolog (S. cerevisiae)
6397_at	6397	SEC14L1	SEC14-like 1 (S. cerevisiae)
6398_at	6398	SECTM1	secreted and transmembrane 1
6399_at	6399	TRAPPC2	trafficking protein particle complex 2
6400_at	6400	SEL1L	sel-1 suppressor of lin-12-like (C. elegans)
6402_at	6402	SELL	selectin L
6405_at	6405	SEMA3F	"sema domain, immunoglobulin domain (Ig), short basic domain, secreted, (semaphorin) 3F"
6407_at	6407	SEMG2	semenogelin II
6414_at	6414	SEPP1	"selenoprotein P, plasma, 1"
6415_at	6415	SEPW1	"selenoprotein W, 1"
6416_at	6416	MAP2K4	mitogen-activated protein kinase kinase 4
6418_at	6418	SET	SET nuclear oncogene
6419_at	6419	SETMAR	SET domain and mariner transposase fusion gene
6421_at	6421	SFPQ	splicing factor proline/glutamine-rich (polypyrimidine tract binding protein associated)
6422_at	6422	SFRP1	secreted frizzled-related protein 1
6424_at	6424	SFRP4	secreted frizzled-related protein 4
6426_at	6426	SFRS1	"splicing factor, arginine/serine-rich 1"
6427_at	6427	SFRS2	"splicing factor, arginine/serine-rich 2"
6428_at	6428	SFRS3	"splicing factor, arginine/serine-rich 3"
6429_at	6429	SFRS4	"splicing factor, arginine/serine-rich 4"
6430_at	6430	SFRS5	"splicing factor, arginine/serine-rich 5"
6431_at	6431	SFRS6	"splicing factor, arginine/serine-rich 6"
6432_at	6432	SFRS7	"splicing factor, arginine/serine-rich 7, 35kDa"
6433_at	6433	SFRS8	"splicing factor, arginine/serine-rich 8 (suppressor-of-white-apricot homolog, Drosophila)"
6434_at	6434	TRA2B	transformer 2 beta homolog (Drosophila)
6439_at	6439	SFTPB	surfactant protein B
6443_at	6443	SGCB	"sarcoglycan, beta (43kDa dystrophin-associated glycoprotein)"
6444_at	6444	SGCD	"sarcoglycan, delta (35kDa dystrophin-associated glycoprotein)"
6446_at	6446	SGK1	serum/glucocorticoid regulated kinase 1
6447_at	6447	SCG5	secretogranin V (7B2 protein)
6448_at	6448	SGSH	N-sulfoglucosamine sulfohydrolase
6449_at	6449	SGTA	"small glutamine-rich tetratricopeptide repeat (TPR)-containing, alpha"
6450_at	6450	SH3BGR	SH3 domain binding glutamic acid-rich protein
6451_at	6451	SH3BGRL	SH3 domain binding glutamic acid-rich protein like
6452_at	6452	SH3BP2	SH3-domain binding protein 2
6453_at	6453	ITSN1	intersectin 1 (SH3 domain protein)
6455_at	6455	SH3GL1	SH3-domain GRB2-like 1
6456_at	6456	SH3GL2	SH3-domain GRB2-like 2
6457_at	6457	SH3GL3	SH3-domain GRB2-like 3
6461_at	6461	SHB	Src homology 2 domain containing adaptor protein B
6464_at	6464	SHC1	SHC (Src homology 2 domain containing) transforming protein 1
6468_at	6468	FBXW4	F-box and WD repeat domain containing 4
6469_at	6469	SHH	sonic hedgehog homolog (Drosophila)
6470_at	6470	SHMT1	serine hydroxymethyltransferase 1 (soluble)
6472_at	6472	SHMT2	serine hydroxymethyltransferase 2 (mitochondrial)
6474_at	6474	SHOX2	short stature homeobox 2
6476_at	6476	SI	sucrase-isomaltase (alpha-glucosidase)
6477_at	6477	SIAH1	seven in absentia homolog 1 (Drosophila)
6478_at	6478	SIAH2	seven in absentia homolog 2 (Drosophila)
6480_at	6480	ST6GAL1	"ST6 beta-galactosamide alpha-2,6-sialyltranferase 1"
6482_at	6482	ST3GAL1	"ST3 beta-galactoside alpha-2,3-sialyltransferase 1"
6483_at	6483	ST3GAL2	"ST3 beta-galactoside alpha-2,3-sialyltransferase 2"
6484_at	6484	ST3GAL4	"ST3 beta-galactoside alpha-2,3-sialyltransferase 4"
6487_at	6487	ST3GAL3	"ST3 beta-galactoside alpha-2,3-sialyltransferase 3"
6490_at	6490	SILV	silver homolog (mouse)
6491_at	6491	STIL	SCL/TAL1 interrupting locus
6493_at	6493	SIM2	single-minded homolog 2 (Drosophila)
6494_at	6494	SIPA1	signal-induced proliferation-associated 1
6495_at	6495	SIX1	SIX homeobox 1
6498_at	6498	SKIL	SKI-like oncogene
6499_at	6499	SKIV2L	superkiller viralicidic activity 2-like (S. cerevisiae)
6500_at	6500	SKP1	S-phase kinase-associated protein 1
6502_at	6502	SKP2	S-phase kinase-associated protein 2 (p45)
6504_at	6504	SLAMF1	signaling lymphocytic activation molecule family member 1
6505_at	6505	SLC1A1	"solute carrier family 1 (neuronal/epithelial high affinity glutamate transporter, system Xag), member 1"
6507_at	6507	SLC1A3	"solute carrier family 1 (glial high affinity glutamate transporter), member 3"
6509_at	6509	SLC1A4	"solute carrier family 1 (glutamate/neutral amino acid transporter), member 4"
6510_at	6510	SLC1A5	"solute carrier family 1 (neutral amino acid transporter), member 5"
6513_at	6513	SLC2A1	"solute carrier family 2 (facilitated glucose transporter), member 1"
6514_at	6514	SLC2A2	"solute carrier family 2 (facilitated glucose transporter), member 2"
6515_at	6515	SLC2A3	"solute carrier family 2 (facilitated glucose transporter), member 3"
6518_at	6518	SLC2A5	"solute carrier family 2 (facilitated glucose/fructose transporter), member 5"
6519_at	6519	SLC3A1	"solute carrier family 3 (cystine, dibasic and neutral amino acid transporters, activator of cystine, dibasic and neutral amino acid transport), member 1"
6520_at	6520	SLC3A2	"solute carrier family 3 (activators of dibasic and neutral amino acid transport), member 2"
6521_at	6521	SLC4A1	"solute carrier family 4, anion exchanger, member 1 (erythrocyte membrane protein band 3, Diego blood group)"
6522_at	6522	SLC4A2	"solute carrier family 4, anion exchanger, member 2 (erythrocyte membrane protein band 3-like 1)"
6523_at	6523	SLC5A1	"solute carrier family 5 (sodium/glucose cotransporter), member 1"
6525_at	6525	SMTN	smoothelin
6526_at	6526	SLC5A3	"solute carrier family 5 (sodium/myo-inositol cotransporter), member 3"
6528_at	6528	SLC5A5	"solute carrier family 5 (sodium iodide symporter), member 5"
6529_at	6529	SLC6A1	"solute carrier family 6 (neurotransmitter transporter, GABA), member 1"
6533_at	6533	SLC6A6	"solute carrier family 6 (neurotransmitter transporter, taurine), member 6"
6535_at	6535	SLC6A8	"solute carrier family 6 (neurotransmitter transporter, creatine), member 8"
6538_at	6538	SLC6A11	"solute carrier family 6 (neurotransmitter transporter, GABA), member 11"
6539_at	6539	SLC6A12	"solute carrier family 6 (neurotransmitter transporter, betaine/GABA), member 12"
6541_at	6541	SLC7A1	"solute carrier family 7 (cationic amino acid transporter, y+ system), member 1"
6542_at	6542	SLC7A2	"solute carrier family 7 (cationic amino acid transporter, y+ system), member 2"
6543_at	6543	SLC8A2	"solute carrier family 8 (sodium/calcium exchanger), member 2"
6546_at	6546	SLC8A1	"solute carrier family 8 (sodium/calcium exchanger), member 1"
6548_at	6548	SLC9A1	"solute carrier family 9 (sodium/hydrogen exchanger), member 1"
6553_at	6553	SLC9A5	"solute carrier family 9 (sodium/hydrogen exchanger), member 5"
6554_at	6554	SLC10A1	"solute carrier family 10 (sodium/bile acid cotransporter family), member 1"
6555_at	6555	SLC10A2	"solute carrier family 10 (sodium/bile acid cotransporter family), member 2"
6557_at	6557	SLC12A1	"solute carrier family 12 (sodium/potassium/chloride transporters), member 1"
6558_at	6558	SLC12A2	"solute carrier family 12 (sodium/potassium/chloride transporters), member 2"
6560_at	6560	SLC12A4	"solute carrier family 12 (potassium/chloride transporters), member 4"
6563_at	6563	SLC14A1	"solute carrier family 14 (urea transporter), member 1 (Kidd blood group)"
6564_at	6564	SLC15A1	"solute carrier family 15 (oligopeptide transporter), member 1"
6565_at	6565	SLC15A2	"solute carrier family 15 (H+/peptide transporter), member 2"
6566_at	6566	SLC16A1	"solute carrier family 16, member 1 (monocarboxylic acid transporter 1)"
6567_at	6567	SLC16A2	"solute carrier family 16, member 2 (monocarboxylic acid transporter 8)"
6573_at	6573	SLC19A1	"solute carrier family 19 (folate transporter), member 1"
6574_at	6574	SLC20A1	"solute carrier family 20 (phosphate transporter), member 1"
6575_at	6575	SLC20A2	"solute carrier family 20 (phosphate transporter), member 2"
6576_at	6576	SLC25A1	"solute carrier family 25 (mitochondrial carrier; citrate transporter), member 1"
6578_at	6578	SLCO2A1	"solute carrier organic anion transporter family, member 2A1"
6579_at	6579	SLCO1A2	"solute carrier organic anion transporter family, member 1A2"
6580_at	6580	SLC22A1	"solute carrier family 22 (organic cation transporter), member 1"
6581_at	6581	SLC22A3	"solute carrier family 22 (extraneuronal monoamine transporter), member 3"
6583_at	6583	SLC22A4	"solute carrier family 22 (organic cation/ergothioneine transporter), member 4"
6584_at	6584	SLC22A5	"solute carrier family 22 (organic cation/carnitine transporter), member 5"
6588_at	6588	SLN	sarcolipin
6590_at	6590	SLPI	secretory leukocyte peptidase inhibitor
6591_at	6591	SNAI2	snail homolog 2 (Drosophila)
6594_at	6594	SMARCA1	"SWI/SNF related, matrix associated, actin dependent regulator of chromatin, subfamily a, member 1"
6595_at	6595	SMARCA2	"SWI/SNF related, matrix associated, actin dependent regulator of chromatin, subfamily a, member 2"
6596_at	6596	HLTF	helicase-like transcription factor
6597_at	6597	SMARCA4	"SWI/SNF related, matrix associated, actin dependent regulator of chromatin, subfamily a, member 4"
6598_at	6598	SMARCB1	"SWI/SNF related, matrix associated, actin dependent regulator of chromatin, subfamily b, member 1"
6599_at	6599	SMARCC1	"SWI/SNF related, matrix associated, actin dependent regulator of chromatin, subfamily c, member 1"
6601_at	6601	SMARCC2	"SWI/SNF related, matrix associated, actin dependent regulator of chromatin, subfamily c, member 2"
6602_at	6602	SMARCD1	"SWI/SNF related, matrix associated, actin dependent regulator of chromatin, subfamily d, member 1"
6603_at	6603	SMARCD2	"SWI/SNF related, matrix associated, actin dependent regulator of chromatin, subfamily d, member 2"
6604_at	6604	SMARCD3	"SWI/SNF related, matrix associated, actin dependent regulator of chromatin, subfamily d, member 3"
6605_at	6605	SMARCE1	"SWI/SNF related, matrix associated, actin dependent regulator of chromatin, subfamily e, member 1"
6608_at	6608	SMO	smoothened homolog (Drosophila)
6609_at	6609	SMPD1	"sphingomyelin phosphodiesterase 1, acid lysosomal"
6610_at	6610	SMPD2	"sphingomyelin phosphodiesterase 2, neutral membrane (neutral sphingomyelinase)"
6612_at	6612	SUMO3	SMT3 suppressor of mif two 3 homolog 3 (S. cerevisiae)
6614_at	6614	SIGLEC1	"sialic acid binding Ig-like lectin 1, sialoadhesin"
6616_at	6616	SNAP25	"synaptosomal-associated protein, 25kDa"
6617_at	6617	SNAPC1	"small nuclear RNA activating complex, polypeptide 1, 43kDa"
6618_at	6618	SNAPC2	"small nuclear RNA activating complex, polypeptide 2, 45kDa"
6619_at	6619	SNAPC3	"small nuclear RNA activating complex, polypeptide 3, 50kDa"
6621_at	6621	SNAPC4	"small nuclear RNA activating complex, polypeptide 4, 190kDa"
6622_at	6622	SNCA	"synuclein, alpha (non A4 component of amyloid precursor)"
6624_at	6624	FSCN1	"fascin homolog 1, actin-bundling protein (Strongylocentrotus purpuratus)"
6625_at	6625	SNRNP70	small nuclear ribonucleoprotein 70kDa (U1)
6626_at	6626	SNRPA	small nuclear ribonucleoprotein polypeptide A
6628_at	6628	SNRPB	small nuclear ribonucleoprotein polypeptides B and B1
6629_at	6629	SNRPB2	small nuclear ribonucleoprotein polypeptide B''
6631_at	6631	SNRPC	small nuclear ribonucleoprotein polypeptide C
6632_at	6632	SNRPD1	small nuclear ribonucleoprotein D1 polypeptide 16kDa
6633_at	6633	SNRPD2	small nuclear ribonucleoprotein D2 polypeptide 16.5kDa
6634_at	6634	SNRPD3	small nuclear ribonucleoprotein D3 polypeptide 18kDa
6635_at	6635	SNRPE	small nuclear ribonucleoprotein polypeptide E
6636_at	6636	SNRPF	small nuclear ribonucleoprotein polypeptide F
6640_at	6640	SNTA1	"syntrophin, alpha 1 (dystrophin-associated protein A1, 59kDa, acidic component)"
6641_at	6641	SNTB1	"syntrophin, beta 1 (dystrophin-associated protein A1, 59kDa, basic component 1)"
6642_at	6642	SNX1	sorting nexin 1
6643_at	6643	SNX2	sorting nexin 2
6645_at	6645	SNTB2	"syntrophin, beta 2 (dystrophin-associated protein A1, 59kDa, basic component 2)"
6646_at	6646	SOAT1	sterol O-acyltransferase 1
6647_at	6647	SOD1	"superoxide dismutase 1, soluble"
6648_at	6648	SOD2	"superoxide dismutase 2, mitochondrial"
6649_at	6649	SOD3	"superoxide dismutase 3, extracellular"
6650_at	6650	SOLH	small optic lobes homolog (Drosophila)
6651_at	6651	SON	SON DNA binding protein
6653_at	6653	SORL1	"sortilin-related receptor, L(DLR class) A repeats-containing"
6655_at	6655	SOS2	son of sevenless homolog 2 (Drosophila)
6657_at	6657	SOX2	SRY (sex determining region Y)-box 2
6659_at	6659	SOX4	SRY (sex determining region Y)-box 4
6662_at	6662	SOX9	SRY (sex determining region Y)-box 9
6666_at	6666	SOX12	SRY (sex determining region Y)-box 12
6667_at	6667	SP1	Sp1 transcription factor
6668_at	6668	SP2	Sp2 transcription factor
6670_at	6670	SP3	Sp3 transcription factor
6671_at	6671	SP4	Sp4 transcription factor
6672_at	6672	SP100	SP100 nuclear antigen
6674_at	6674	SPAG1	sperm associated antigen 1
6675_at	6675	UAP1	UDP-N-acteylglucosamine pyrophosphorylase 1
6676_at	6676	SPAG4	sperm associated antigen 4
6678_at	6678	SPARC	"secreted protein, acidic, cysteine-rich (osteonectin)"
6683_at	6683	SPAST	spastin
6687_at	6687	SPG7	spastic paraplegia 7 (pure and complicated autosomal recessive)
6690_at	6690	SPINK1	"serine peptidase inhibitor, Kazal type 1"
6691_at	6691	SPINK2	"serine peptidase inhibitor, Kazal type 2 (acrosin-trypsin inhibitor)"
6692_at	6692	SPINT1	"serine peptidase inhibitor, Kunitz type 1"
6694_at	6694	SPP2	"secreted phosphoprotein 2, 24kDa"
6696_at	6696	SPP1	secreted phosphoprotein 1
6697_at	6697	SPR	"sepiapterin reductase (7,8-dihydrobiopterin:NADP+ oxidoreductase)"
6699_at	6699	SPRR1B	small proline-rich protein 1B (cornifin)
6707_at	6707	SPRR3	small proline-rich protein 3
6708_at	6708	SPTA1	"spectrin, alpha, erythrocytic 1 (elliptocytosis 2)"
6709_at	6709	SPTAN1	"spectrin, alpha, non-erythrocytic 1 (alpha-fodrin)"
6711_at	6711	SPTBN1	"spectrin, beta, non-erythrocytic 1"
6712_at	6712	SPTBN2	"spectrin, beta, non-erythrocytic 2"
6713_at	6713	SQLE	squalene epoxidase
6714_at	6714	SRC	v-src sarcoma (Schmidt-Ruppin A-2) viral oncogene homolog (avian)
6715_at	6715	SRD5A1	"steroid-5-alpha-reductase, alpha polypeptide 1 (3-oxo-5 alpha-steroid delta 4-dehydrogenase alpha 1)"
6716_at	6716	SRD5A2	"steroid-5-alpha-reductase, alpha polypeptide 2 (3-oxo-5 alpha-steroid delta 4-dehydrogenase alpha 2)"
6717_at	6717	SRI	sorcin
6718_at	6718	AKR1D1	"aldo-keto reductase family 1, member D1 (delta 4-3-ketosteroid-5-beta-reductase)"
6720_at	6720	SREBF1	sterol regulatory element binding transcription factor 1
6721_at	6721	SREBF2	sterol regulatory element binding transcription factor 2
6722_at	6722	SRF	serum response factor (c-fos serum response element-binding transcription factor)
6723_at	6723	SRM	spermidine synthase
6726_at	6726	SRP9	signal recognition particle 9kDa
6727_at	6727	SRP14	signal recognition particle 14kDa (homologous Alu RNA binding protein)
6728_at	6728	SRP19	signal recognition particle 19kDa
6729_at	6729	SRP54	signal recognition particle 54kDa
6730_at	6730	SRP68	signal recognition particle 68kDa
6731_at	6731	SRP72	signal recognition particle 72kDa
6732_at	6732	SRPK1	SFRS protein kinase 1
6733_at	6733	SRPK2	SFRS protein kinase 2
6734_at	6734	SRPR	signal recognition particle receptor (docking protein)
6738_at	6738	TROVE2	"TROVE domain family, member 2"
6741_at	6741	SSB	Sjogren syndrome antigen B (autoantigen La)
6742_at	6742	SSBP1	single-stranded DNA binding protein 1
6744_at	6744	SSFA2	sperm specific antigen 2
6745_at	6745	SSR1	"signal sequence receptor, alpha"
6746_at	6746	SSR2	"signal sequence receptor, beta (translocon-associated protein beta)"
6747_at	6747	SSR3	"signal sequence receptor, gamma (translocon-associated protein gamma)"
6748_at	6748	SSR4	"signal sequence receptor, delta (translocon-associated protein delta)"
6749_at	6749	SSRP1	structure specific recognition protein 1
6751_at	6751	SSTR1	somatostatin receptor 1
6752_at	6752	SSTR2	somatostatin receptor 2
6756_at	6756	SSX1	"synovial sarcoma, X breakpoint 1"
6760_at	6760	SS18	"synovial sarcoma translocation, chromosome 18"
6764_at	6764	ST5	suppression of tumorigenicity 5
6767_at	6767	ST13	suppression of tumorigenicity 13 (colon carcinoma) (Hsp70 interacting protein)
6768_at	6768	ST14	suppression of tumorigenicity 14 (colon carcinoma)
6772_at	6772	STAT1	"signal transducer and activator of transcription 1, 91kDa"
6773_at	6773	STAT2	"signal transducer and activator of transcription 2, 113kDa"
6774_at	6774	STAT3	signal transducer and activator of transcription 3 (acute-phase response factor)
6775_at	6775	STAT4	signal transducer and activator of transcription 4
6776_at	6776	STAT5A	signal transducer and activator of transcription 5A
6777_at	6777	STAT5B	signal transducer and activator of transcription 5B
6778_at	6778	STAT6	"signal transducer and activator of transcription 6, interleukin-4 induced"
6779_at	6779	STATH	statherin
6780_at	6780	STAU1	"staufen, RNA binding protein, homolog 1 (Drosophila)"
6782_at	6782	HSPA13	"heat shock protein 70kDa family, member 13"
6783_at	6783	SULT1E1	"sulfotransferase family 1E, estrogen-preferring, member 1"
6785_at	6785	ELOVL4	"elongation of very long chain fatty acids (FEN1/Elo2, SUR4/Elo3, yeast)-like 4"
6786_at	6786	STIM1	stromal interaction molecule 1
6787_at	6787	NEK4	NIMA (never in mitosis gene a)-related kinase 4
6788_at	6788	STK3	"serine/threonine kinase 3 (STE20 homolog, yeast)"
6789_at	6789	STK4	serine/threonine kinase 4
6790_at	6790	AURKA	aurora kinase A
6793_at	6793	STK10	serine/threonine kinase 10
6794_at	6794	STK11	serine/threonine kinase 11
6799_at	6799	SULT1A2	"sulfotransferase family, cytosolic, 1A, phenol-preferring, member 2"
6801_at	6801	STRN	"striatin, calmodulin binding protein"
6804_at	6804	STX1A	syntaxin 1A (brain)
6809_at	6809	STX3	syntaxin 3
6810_at	6810	STX4	syntaxin 4
6811_at	6811	STX5	syntaxin 5
6812_at	6812	STXBP1	syntaxin binding protein 1
6813_at	6813	STXBP2	syntaxin binding protein 2
6814_at	6814	STXBP3	syntaxin binding protein 3
6815_at	6815	STYX	serine/threonine/tyrosine interacting protein
6817_at	6817	SULT1A1	"sulfotransferase family, cytosolic, 1A, phenol-preferring, member 1"
6819_at	6819	SULT1C2	"sulfotransferase family, cytosolic, 1C, member 2"
6821_at	6821	SUOX	sulfite oxidase
6822_at	6822	SULT2A1	"sulfotransferase family, cytosolic, 2A, dehydroepiandrosterone (DHEA)-preferring, member 1"
6827_at	6827	SUPT4H1	suppressor of Ty 4 homolog 1 (S. cerevisiae)
6829_at	6829	SUPT5H	suppressor of Ty 5 homolog (S. cerevisiae)
6830_at	6830	SUPT6H	suppressor of Ty 6 homolog (S. cerevisiae)
6832_at	6832	SUPV3L1	"suppressor of var1, 3-like 1 (S. cerevisiae)"
6834_at	6834	SURF1	surfeit 1
6835_at	6835	SURF2	surfeit 2
6836_at	6836	SURF4	surfeit 4
6837_at	6837	MED22	mediator complex subunit 22
6838_at	6838	SURF6	surfeit 6
6839_at	6839	SUV39H1	suppressor of variegation 3-9 homolog 1 (Drosophila)
6840_at	6840	SVIL	supervillin
6843_at	6843	VAMP1	vesicle-associated membrane protein 1 (synaptobrevin 1)
6844_at	6844	VAMP2	vesicle-associated membrane protein 2 (synaptobrevin 2)
6847_at	6847	SYCP1	synaptonemal complex protein 1
6850_at	6850	SYK	spleen tyrosine kinase
6854_at	6854	SYN2	synapsin II
6855_at	6855	SYP	synaptophysin
6856_at	6856	SYPL1	synaptophysin-like 1
6857_at	6857	SYT1	synaptotagmin I
6861_at	6861	SYT5	synaptotagmin V
6863_at	6863	TAC1	"tachykinin, precursor 1"
6866_at	6866	TAC3	tachykinin 3
6867_at	6867	TACC1	"transforming, acidic coiled-coil containing protein 1"
6868_at	6868	ADAM17	ADAM metallopeptidase domain 17
6871_at	6871	TADA2L	"transcriptional adaptor 2 (ADA2 homolog, yeast)-like"
6872_at	6872	TAF1	"TAF1 RNA polymerase II, TATA box binding protein (TBP)-associated factor, 250kDa"
6873_at	6873	TAF2	"TAF2 RNA polymerase II, TATA box binding protein (TBP)-associated factor, 150kDa"
6874_at	6874	TAF4	"TAF4 RNA polymerase II, TATA box binding protein (TBP)-associated factor, 135kDa"
6875_at	6875	TAF4B	"TAF4b RNA polymerase II, TATA box binding protein (TBP)-associated factor, 105kDa"
6876_at	6876	TAGLN	transgelin
6877_at	6877	TAF5	"TAF5 RNA polymerase II, TATA box binding protein (TBP)-associated factor, 100kDa"
6878_at	6878	TAF6	"TAF6 RNA polymerase II, TATA box binding protein (TBP)-associated factor, 80kDa"
6879_at	6879	TAF7	"TAF7 RNA polymerase II, TATA box binding protein (TBP)-associated factor, 55kDa"
6880_at	6880	TAF9	"TAF9 RNA polymerase II, TATA box binding protein (TBP)-associated factor, 32kDa"
6881_at	6881	TAF10	"TAF10 RNA polymerase II, TATA box binding protein (TBP)-associated factor, 30kDa"
6882_at	6882	TAF11	"TAF11 RNA polymerase II, TATA box binding protein (TBP)-associated factor, 28kDa"
6883_at	6883	TAF12	"TAF12 RNA polymerase II, TATA box binding protein (TBP)-associated factor, 20kDa"
6884_at	6884	TAF13	"TAF13 RNA polymerase II, TATA box binding protein (TBP)-associated factor, 18kDa"
6885_at	6885	MAP3K7	mitogen-activated protein kinase kinase kinase 7
6886_at	6886	TAL1	T-cell acute lymphocytic leukemia 1
6888_at	6888	TALDO1	transaldolase 1
6891_at	6891	TAP2	"transporter 2, ATP-binding cassette, sub-family B (MDR/TAP)"
6892_at	6892	TAPBP	TAP binding protein (tapasin)
6894_at	6894	TARBP1	TAR (HIV-1) RNA binding protein 1
6895_at	6895	TARBP2	TAR (HIV-1) RNA binding protein 2
6897_at	6897	TARS	threonyl-tRNA synthetase
6898_at	6898	TAT	tyrosine aminotransferase
6899_at	6899	TBX1	T-box 1
6901_at	6901	TAZ	tafazzin
6903_at	6903	TBCC	tubulin folding cofactor C
6904_at	6904	TBCD	tubulin folding cofactor D
6905_at	6905	TBCE	tubulin folding cofactor E
6906_at	6906	SERPINA7	"serpin peptidase inhibitor, clade A (alpha-1 antiproteinase, antitrypsin), member 7"
6907_at	6907	TBL1X	transducin (beta)-like 1X-linked
6908_at	6908	TBP	TATA box binding protein
6909_at	6909	TBX2	T-box 2
6911_at	6911	TBX6	T-box 6
6913_at	6913	TBX15	T-box 15
6915_at	6915	TBXA2R	thromboxane A2 receptor
6916_at	6916	TBXAS1	thromboxane A synthase 1 (platelet)
6919_at	6919	TCEA2	"transcription elongation factor A (SII), 2"
6920_at	6920	TCEA3	"transcription elongation factor A (SII), 3"
6923_at	6923	TCEB2	"transcription elongation factor B (SIII), polypeptide 2 (18kDa, elongin B)"
6924_at	6924	TCEB3	"transcription elongation factor B (SIII), polypeptide 3 (110kDa, elongin A)"
6925_at	6925	TCF4	transcription factor 4
6926_at	6926	TBX3	T-box 3
6927_at	6927	HNF1A	HNF1 homeobox A
6928_at	6928	HNF1B	HNF1 homeobox B
6929_at	6929	TCF3	transcription factor 3 (E2A immunoglobulin enhancer binding factors E12/E47)
6932_at	6932	TCF7	"transcription factor 7 (T-cell specific, HMG-box)"
6934_at	6934	TCF7L2	"transcription factor 7-like 2 (T-cell specific, HMG-box)"
6935_at	6935	ZEB1	zinc finger E-box binding homeobox 1
6936_at	6936	C2orf3	chromosome 2 open reading frame 3
6938_at	6938	TCF12	transcription factor 12
6939_at	6939	TCF15	transcription factor 15 (basic helix-loop-helix)
6940_at	6940	ZNF354A	zinc finger protein 354A
6941_at	6941	TCF19	transcription factor 19
6942_at	6942	TCF20	transcription factor 20 (AR1)
6944_at	6944	VPS72	vacuolar protein sorting 72 homolog (S. cerevisiae)
6945_at	6945	MLX	MAX-like protein X
6948_at	6948	TCN2	transcobalamin II; macrocytic anemia
6949_at	6949	TCOF1	Treacher Collins-Franceschetti syndrome 1
6950_at	6950	TCP1	t-complex 1
6954_at	6954	TCP11	t-complex 11 homolog (mouse)
6956_at	6956	TRAV6	T cell receptor alpha variable 6
6988_at	6988	TCTA	T-cell leukemia translocation altered gene
6990_at	6990	DYNLT3	"dynein, light chain, Tctex-type 3"
6992_at	6992	PPP1R11	"protein phosphatase 1, regulatory (inhibitor) subunit 11"
6993_at	6993	DYNLT1	"dynein, light chain, Tctex-type 1"
6999_at	6999	TDO2	"tryptophan 2,3-dioxygenase"
7001_at	7001	PRDX2	peroxiredoxin 2
7003_at	7003	TEAD1	TEA domain family member 1 (SV40 transcriptional enhancer factor)
7004_at	7004	TEAD4	TEA domain family member 4
7005_at	7005	TEAD3	TEA domain family member 3
7007_at	7007	TECTA	tectorin alpha
7008_at	7008	TEF	thyrotrophic embryonic factor
7009_at	7009	TMBIM6	transmembrane BAX inhibitor motif containing 6
7013_at	7013	TERF1	telomeric repeat binding factor (NIMA-interacting) 1
7014_at	7014	TERF2	telomeric repeat binding factor 2
7015_at	7015	TERT	telomerase reverse transcriptase
7016_at	7016	TESK1	testis-specific kinase 1
7018_at	7018	TF	transferrin
7019_at	7019	TFAM	"transcription factor A, mitochondrial"
7020_at	7020	TFAP2A	transcription factor AP-2 alpha (activating enhancer binding protein 2 alpha)
7021_at	7021	TFAP2B	transcription factor AP-2 beta (activating enhancer binding protein 2 beta)
7022_at	7022	TFAP2C	transcription factor AP-2 gamma (activating enhancer binding protein 2 gamma)
7023_at	7023	TFAP4	transcription factor AP-4 (activating enhancer binding protein 4)
7024_at	7024	TFCP2	transcription factor CP2
7025_at	7025	NR2F1	"nuclear receptor subfamily 2, group F, member 1"
7026_at	7026	NR2F2	"nuclear receptor subfamily 2, group F, member 2"
7027_at	7027	TFDP1	transcription factor Dp-1
7029_at	7029	TFDP2	transcription factor Dp-2 (E2F dimerization partner 2)
7030_at	7030	TFE3	transcription factor binding to IGHM enhancer 3
7031_at	7031	TFF1	trefoil factor 1
7032_at	7032	TFF2	trefoil factor 2
7033_at	7033	TFF3	trefoil factor 3 (intestinal)
7035_at	7035	TFPI	tissue factor pathway inhibitor (lipoprotein-associated coagulation inhibitor)
7036_at	7036	TFR2	transferrin receptor 2
7037_at	7037	TFRC	"transferrin receptor (p90, CD71)"
7040_at	7040	TGFB1	"transforming growth factor, beta 1"
7041_at	7041	TGFB1I1	transforming growth factor beta 1 induced transcript 1
7042_at	7042	TGFB2	"transforming growth factor, beta 2"
7044_at	7044	LEFTY2	left-right determination factor 2
7045_at	7045	TGFBI	"transforming growth factor, beta-induced, 68kDa"
7046_at	7046	TGFBR1	"transforming growth factor, beta receptor 1"
7047_at	7047	TGM4	transglutaminase 4 (prostate)
7048_at	7048	TGFBR2	"transforming growth factor, beta receptor II (70/80kDa)"
7049_at	7049	TGFBR3	"transforming growth factor, beta receptor III"
7050_at	7050	TGIF1	TGFB-induced factor homeobox 1
7052_at	7052	TGM2	"transglutaminase 2 (C polypeptide, protein-glutamine-gamma-glutamyltransferase)"
7053_at	7053	TGM3	"transglutaminase 3 (E polypeptide, protein-glutamine-gamma-glutamyltransferase)"
7057_at	7057	THBS1	thrombospondin 1
7059_at	7059	THBS3	thrombospondin 3
7060_at	7060	THBS4	thrombospondin 4
7064_at	7064	THOP1	thimet oligopeptidase 1
7066_at	7066	THPO	thrombopoietin
7067_at	7067	THRA	"thyroid hormone receptor, alpha (erythroblastic leukemia viral (v-erb-a) oncogene homolog, avian)"
7068_at	7068	THRB	"thyroid hormone receptor, beta (erythroblastic leukemia viral (v-erb-a) oncogene homolog 2, avian)"
7070_at	7070	THY1	Thy-1 cell surface antigen
7071_at	7071	KLF10	Kruppel-like factor 10
7072_at	7072	TIA1	TIA1 cytotoxic granule-associated RNA binding protein
7073_at	7073	TIAL1	TIA1 cytotoxic granule-associated RNA binding protein-like 1
7074_at	7074	TIAM1	T-cell lymphoma invasion and metastasis 1
7076_at	7076	TIMP1	TIMP metallopeptidase inhibitor 1
7077_at	7077	TIMP2	TIMP metallopeptidase inhibitor 2
7078_at	7078	TIMP3	TIMP metallopeptidase inhibitor 3
7079_at	7079	TIMP4	TIMP metallopeptidase inhibitor 4
7080_at	7080	NKX2-1	NK2 homeobox 1
7082_at	7082	TJP1	tight junction protein 1 (zona occludens 1)
7083_at	7083	TK1	"thymidine kinase 1, soluble"
7084_at	7084	TK2	"thymidine kinase 2, mitochondrial"
7086_at	7086	TKT	transketolase
7087_at	7087	ICAM5	"intercellular adhesion molecule 5, telencephalin"
7088_at	7088	TLE1	"transducin-like enhancer of split 1 (E(sp1) homolog, Drosophila)"
7089_at	7089	TLE2	"transducin-like enhancer of split 2 (E(sp1) homolog, Drosophila)"
7090_at	7090	TLE3	"transducin-like enhancer of split 3 (E(sp1) homolog, Drosophila)"
7091_at	7091	TLE4	"transducin-like enhancer of split 4 (E(sp1) homolog, Drosophila)"
7094_at	7094	TLN1	talin 1
7095_at	7095	SEC62	SEC62 homolog (S. cerevisiae)
7096_at	7096	TLR1	toll-like receptor 1
7100_at	7100	TLR5	toll-like receptor 5
7101_at	7101	NR2E1	"nuclear receptor subfamily 2, group E, member 1"
7102_at	7102	TSPAN7	tetraspanin 7
7103_at	7103	TSPAN8	tetraspanin 8
7104_at	7104	TM4SF4	transmembrane 4 L six family member 4
7105_at	7105	TSPAN6	tetraspanin 6
7106_at	7106	TSPAN4	tetraspanin 4
7107_at	7107	GPR137B	G protein-coupled receptor 137B
7108_at	7108	TM7SF2	transmembrane 7 superfamily member 2
7109_at	7109	TRAPPC10	trafficking protein particle complex 10
7110_at	7110	TMF1	TATA element modulatory factor 1
7111_at	7111	TMOD1	tropomodulin 1
7112_at	7112	TMPO	thymopoietin
7126_at	7126	TNFAIP1	"tumor necrosis factor, alpha-induced protein 1 (endothelial)"
7127_at	7127	TNFAIP2	"tumor necrosis factor, alpha-induced protein 2"
7128_at	7128	TNFAIP3	"tumor necrosis factor, alpha-induced protein 3"
7130_at	7130	TNFAIP6	"tumor necrosis factor, alpha-induced protein 6"
7132_at	7132	TNFRSF1A	"tumor necrosis factor receptor superfamily, member 1A"
7137_at	7137	TNNI3	troponin I type 3 (cardiac)
7138_at	7138	TNNT1	"troponin T type 1 (skeletal, slow)"
7141_at	7141	TNP1	transition protein 1 (during histone to protamine replacement)
7145_at	7145	TNS1	tensin 1
7150_at	7150	TOP1	topoisomerase (DNA) I
7153_at	7153	TOP2A	topoisomerase (DNA) II alpha 170kDa
7155_at	7155	TOP2B	topoisomerase (DNA) II beta 180kDa
7156_at	7156	TOP3A	topoisomerase (DNA) III alpha
7157_at	7157	TP53	tumor protein p53
7158_at	7158	TP53BP1	tumor protein p53 binding protein 1
7159_at	7159	TP53BP2	"tumor protein p53 binding protein, 2"
7162_at	7162	TPBG	trophoblast glycoprotein
7163_at	7163	TPD52	tumor protein D52
7164_at	7164	TPD52L1	tumor protein D52-like 1
7165_at	7165	TPD52L2	tumor protein D52-like 2
7167_at	7167	TPI1	triosephosphate isomerase 1
7168_at	7168	TPM1	tropomyosin 1 (alpha)
7169_at	7169	TPM2	tropomyosin 2 (beta)
7170_at	7170	TPM3	tropomyosin 3
7171_at	7171	TPM4	tropomyosin 4
7172_at	7172	TPMT	thiopurine S-methyltransferase
7174_at	7174	TPP2	tripeptidyl peptidase II
7175_at	7175	TPR	translocated promoter region (to activated MET oncogene)
7178_at	7178	TPT1	"tumor protein, translationally-controlled 1"
7179_at	7179	TPTE	transmembrane phosphatase with tensin homology
7181_at	7181	NR2C1	"nuclear receptor subfamily 2, group C, member 1"
7182_at	7182	NR2C2	"nuclear receptor subfamily 2, group C, member 2"
7184_at	7184	HSP90B1	"heat shock protein 90kDa beta (Grp94), member 1"
7185_at	7185	TRAF1	TNF receptor-associated factor 1
7186_at	7186	TRAF2	TNF receptor-associated factor 2
7187_at	7187	TRAF3	TNF receptor-associated factor 3
7188_at	7188	TRAF5	TNF receptor-associated factor 5
7189_at	7189	TRAF6	TNF receptor-associated factor 6
7200_at	7200	TRH	thyrotropin-releasing hormone
7203_at	7203	CCT3	"chaperonin containing TCP1, subunit 3 (gamma)"
7204_at	7204	TRIO	triple functional domain (PTPRF interacting)
7205_at	7205	TRIP6	thyroid hormone receptor interactor 6
7216_at	7216	TRO	trophinin
7220_at	7220	TRPC1	"transient receptor potential cation channel, subfamily C, member 1"
7221_at	7221	TRPC2	"transient receptor potential cation channel, subfamily C, member 2 (pseudogene)"
7222_at	7222	TRPC3	"transient receptor potential cation channel, subfamily C, member 3"
7224_at	7224	TRPC5	"transient receptor potential cation channel, subfamily C, member 5"
7226_at	7226	TRPM2	"transient receptor potential cation channel, subfamily M, member 2"
7227_at	7227	TRPS1	trichorhinophalangeal syndrome I
7247_at	7247	TSN	translin
7248_at	7248	TSC1	tuberous sclerosis 1
7249_at	7249	TSC2	tuberous sclerosis 2
7251_at	7251	TSG101	tumor susceptibility gene 101
7252_at	7252	TSHB	"thyroid stimulating hormone, beta"
7257_at	7257	TSNAX	translin-associated factor X
7259_at	7259	TSPYL1	TSPY-like 1
7260_at	7260	TSSC1	tumor suppressing subtransferable candidate 1
7262_at	7262	PHLDA2	"pleckstrin homology-like domain, family A, member 2"
7263_at	7263	TST	thiosulfate sulfurtransferase (rhodanese)
7264_at	7264	TSTA3	tissue specific transplantation antigen P35B
7265_at	7265	TTC1	tetratricopeptide repeat domain 1
7266_at	7266	DNAJC7	"DnaJ (Hsp40) homolog, subfamily C, member 7"
7267_at	7267	TTC3	tetratricopeptide repeat domain 3
7268_at	7268	TTC4	tetratricopeptide repeat domain 4
7270_at	7270	TTF1	"transcription termination factor, RNA polymerase I"
7272_at	7272	TTK	TTK protein kinase
7273_at	7273	TTN	titin
7274_at	7274	TTPA	tocopherol (alpha) transfer protein
7275_at	7275	TUB	tubby homolog (mouse)
7276_at	7276	TTR	transthyretin
7277_at	7277	TUBA4A	"tubulin, alpha 4a"
7278_at	7278	TUBA3C	"tubulin, alpha 3c"
7280_at	7280	TUBB2A	"tubulin, beta 2A"
7283_at	7283	TUBG1	"tubulin, gamma 1"
7284_at	7284	TUFM	"Tu translation elongation factor, mitochondrial"
7286_at	7286	TUFT1	tuftelin 1
7288_at	7288	TULP2	tubby like protein 2
7289_at	7289	TULP3	tubby like protein 3
7290_at	7290	HIRA	HIR histone cell cycle regulation defective homolog A (S. cerevisiae)
7291_at	7291	TWIST1	twist homolog 1 (Drosophila)
7292_at	7292	TNFSF4	"tumor necrosis factor (ligand) superfamily, member 4"
7294_at	7294	TXK	TXK tyrosine kinase
7295_at	7295	TXN	thioredoxin
7296_at	7296	TXNRD1	thioredoxin reductase 1
7297_at	7297	TYK2	tyrosine kinase 2
7298_at	7298	TYMS	thymidylate synthetase
7301_at	7301	TYRO3	TYRO3 protein tyrosine kinase
7305_at	7305	TYROBP	TYRO protein tyrosine kinase binding protein
7306_at	7306	TYRP1	tyrosinase-related protein 1
7307_at	7307	U2AF1	U2 small nuclear RNA auxiliary factor 1
7311_at	7311	UBA52	ubiquitin A-52 residue ribosomal protein fusion product 1
7314_at	7314	UBB	ubiquitin B
7316_at	7316	UBC	ubiquitin C
7317_at	7317	UBA1	ubiquitin-like modifier activating enzyme 1
7319_at	7319	UBE2A	ubiquitin-conjugating enzyme E2A (RAD6 homolog)
7320_at	7320	UBE2B	ubiquitin-conjugating enzyme E2B (RAD6 homolog)
7321_at	7321	UBE2D1	"ubiquitin-conjugating enzyme E2D 1 (UBC4/5 homolog, yeast)"
7322_at	7322	UBE2D2	"ubiquitin-conjugating enzyme E2D 2 (UBC4/5 homolog, yeast)"
7323_at	7323	UBE2D3	"ubiquitin-conjugating enzyme E2D 3 (UBC4/5 homolog, yeast)"
7324_at	7324	UBE2E1	"ubiquitin-conjugating enzyme E2E 1 (UBC4/5 homolog, yeast)"
7325_at	7325	UBE2E2	"ubiquitin-conjugating enzyme E2E 2 (UBC4/5 homolog, yeast)"
7326_at	7326	UBE2G1	"ubiquitin-conjugating enzyme E2G 1 (UBC7 homolog, yeast)"
7327_at	7327	UBE2G2	"ubiquitin-conjugating enzyme E2G 2 (UBC7 homolog, yeast)"
7328_at	7328	UBE2H	"ubiquitin-conjugating enzyme E2H (UBC8 homolog, yeast)"
7329_at	7329	UBE2I	"ubiquitin-conjugating enzyme E2I (UBC9 homolog, yeast)"
7332_at	7332	UBE2L3	ubiquitin-conjugating enzyme E2L 3
7334_at	7334	UBE2N	"ubiquitin-conjugating enzyme E2N (UBC13 homolog, yeast)"
7336_at	7336	UBE2V2	ubiquitin-conjugating enzyme E2 variant 2
7337_at	7337	UBE3A	ubiquitin protein ligase E3A
7341_at	7341	SUMO1	SMT3 suppressor of mif two 3 homolog 1 (S. cerevisiae)
7342_at	7342	UBP1	upstream binding protein 1 (LBP-1a)
7343_at	7343	UBTF	"upstream binding transcription factor, RNA polymerase I"
7345_at	7345	UCHL1	ubiquitin carboxyl-terminal esterase L1 (ubiquitin thiolesterase)
7347_at	7347	UCHL3	ubiquitin carboxyl-terminal esterase L3 (ubiquitin thiolesterase)
7348_at	7348	UPK1B	uroplakin 1B
7349_at	7349	UCN	urocortin
7350_at	7350	UCP1	"uncoupling protein 1 (mitochondrial, proton carrier)"
7351_at	7351	UCP2	"uncoupling protein 2 (mitochondrial, proton carrier)"
7353_at	7353	UFD1L	ubiquitin fusion degradation 1 like (yeast)
7355_at	7355	SLC35A2	"solute carrier family 35 (UDP-galactose transporter), member A2"
7357_at	7357	UGCG	UDP-glucose ceramide glucosyltransferase
7358_at	7358	UGDH	UDP-glucose dehydrogenase
7360_at	7360	UGP2	UDP-glucose pyrophosphorylase 2
7363_at	7363	UGT2B4	"UDP glucuronosyltransferase 2 family, polypeptide B4"
7367_at	7367	UGT2B17	"UDP glucuronosyltransferase 2 family, polypeptide B17"
7368_at	7368	UGT8	UDP glycosyltransferase 8
7369_at	7369	UMOD	uromodulin
7371_at	7371	UCK2	uridine-cytidine kinase 2
7372_at	7372	UMPS	uridine monophosphate synthetase
7373_at	7373	COL14A1	"collagen, type XIV, alpha 1"
7374_at	7374	UNG	uracil-DNA glycosylase
7375_at	7375	USP4	ubiquitin specific peptidase 4 (proto-oncogene)
7376_at	7376	NR1H2	"nuclear receptor subfamily 1, group H, member 2"
7378_at	7378	UPP1	uridine phosphorylase 1
7379_at	7379	UPK2	uroplakin 2
7381_at	7381	UQCRB	ubiquinol-cytochrome c reductase binding protein
7384_at	7384	UQCRC1	ubiquinol-cytochrome c reductase core protein I
7385_at	7385	UQCRC2	ubiquinol-cytochrome c reductase core protein II
7389_at	7389	UROD	uroporphyrinogen decarboxylase
7390_at	7390	UROS	uroporphyrinogen III synthase
7392_at	7392	USF2	"upstream transcription factor 2, c-fos interacting"
7398_at	7398	USP1	ubiquitin specific peptidase 1
7402_at	7402	UTRN	utrophin
7403_at	7403	KDM6A	lysine (K)-specific demethylase 6A
7404_at	7404	UTY	"ubiquitously transcribed tetratricopeptide repeat gene, Y-linked"
7405_at	7405	UVRAG	UV radiation resistance associated gene
7407_at	7407	VARS	valyl-tRNA synthetase
7408_at	7408	VASP	vasodilator-stimulated phosphoprotein
7409_at	7409	VAV1	vav 1 guanine nucleotide exchange factor
7410_at	7410	VAV2	vav 2 guanine nucleotide exchange factor
7411_at	7411	VBP1	von Hippel-Lindau binding protein 1
7412_at	7412	VCAM1	vascular cell adhesion molecule 1
7414_at	7414	VCL	vinculin
7415_at	7415	VCP	valosin-containing protein
7419_at	7419	VDAC3	voltage-dependent anion channel 3
7421_at	7421	VDR	"vitamin D (1,25- dihydroxyvitamin D3) receptor"
7422_at	7422	VEGFA	vascular endothelial growth factor A
7423_at	7423	VEGFB	vascular endothelial growth factor B
7424_at	7424	VEGFC	vascular endothelial growth factor C
7429_at	7429	VIL1	villin 1
7430_at	7430	EZR	ezrin
7431_at	7431	VIM	vimentin
7436_at	7436	VLDLR	very low density lipoprotein receptor
7439_at	7439	BEST1	bestrophin 1
7441_at	7441	VPREB1	pre-B lymphocyte 1
7442_at	7442	TRPV1	"transient receptor potential cation channel, subfamily V, member 1"
7443_at	7443	VRK1	vaccinia related kinase 1
7444_at	7444	VRK2	vaccinia related kinase 2
7447_at	7447	VSNL1	visinin-like 1
7448_at	7448	VTN	vitronectin
7453_at	7453	WARS	tryptophanyl-tRNA synthetase
7454_at	7454	WAS	Wiskott-Aldrich syndrome (eczema-thrombocytopenia)
7456_at	7456	WIPF1	"WAS/WASL interacting protein family, member 1"
7461_at	7461	CLIP2	CAP-GLY domain containing linker protein 2
7464_at	7464	CORO2A	"coronin, actin binding protein, 2A"
7465_at	7465	WEE1	WEE1 homolog (S. pombe)
7466_at	7466	WFS1	Wolfram syndrome 1 (wolframin)
7468_at	7468	WHSC1	Wolf-Hirschhorn syndrome candidate 1
7469_at	7469	WHSC2	Wolf-Hirschhorn syndrome candidate 2
7474_at	7474	WNT5A	"wingless-type MMTV integration site family, member 5A"
7478_at	7478	WNT8A	"wingless-type MMTV integration site family, member 8A"
7480_at	7480	WNT10B	"wingless-type MMTV integration site family, member 10B"
7481_at	7481	WNT11	"wingless-type MMTV integration site family, member 11"
7482_at	7482	WNT2B	"wingless-type MMTV integration site family, member 2B"
7485_at	7485	WRB	tryptophan rich basic protein
7486_at	7486	WRN	"Werner syndrome, RecQ helicase-like"
7490_at	7490	WT1	Wilms tumor 1
7494_at	7494	XBP1	X-box binding protein 1
7498_at	7498	XDH	xanthine dehydrogenase
7503_at	7503	XIST	X (inactive)-specific transcript (non-protein coding)
7504_at	7504	XK	X-linked Kx blood group (McLeod syndrome)
7507_at	7507	XPA	"xeroderma pigmentosum, complementation group A"
7508_at	7508	XPC	"xeroderma pigmentosum, complementation group C"
7511_at	7511	XPNPEP1	"X-prolyl aminopeptidase (aminopeptidase P) 1, soluble"
7514_at	7514	XPO1	"exportin 1 (CRM1 homolog, yeast)"
7515_at	7515	XRCC1	X-ray repair complementing defective repair in Chinese hamster cells 1
7516_at	7516	XRCC2	X-ray repair complementing defective repair in Chinese hamster cells 2
7517_at	7517	XRCC3	X-ray repair complementing defective repair in Chinese hamster cells 3
7518_at	7518	XRCC4	X-ray repair complementing defective repair in Chinese hamster cells 4
7520_at	7520	XRCC5	X-ray repair complementing defective repair in Chinese hamster cells 5 (double-strand-break rejoining)
7525_at	7525	YES1	v-yes-1 Yamaguchi sarcoma viral oncogene homolog 1
7528_at	7528	YY1	YY1 transcription factor
7529_at	7529	YWHAB	"tyrosine 3-monooxygenase/tryptophan 5-monooxygenase activation protein, beta polypeptide"
7531_at	7531	YWHAE	"tyrosine 3-monooxygenase/tryptophan 5-monooxygenase activation protein, epsilon polypeptide"
7532_at	7532	YWHAG	"tyrosine 3-monooxygenase/tryptophan 5-monooxygenase activation protein, gamma polypeptide"
7533_at	7533	YWHAH	"tyrosine 3-monooxygenase/tryptophan 5-monooxygenase activation protein, eta polypeptide"
7534_at	7534	YWHAZ	"tyrosine 3-monooxygenase/tryptophan 5-monooxygenase activation protein, zeta polypeptide"
7536_at	7536	SF1	splicing factor 1
7538_at	7538	ZFP36	"zinc finger protein 36, C3H type, homolog (mouse)"
7539_at	7539	ZFP37	zinc finger protein 37 homolog (mouse)
7541_at	7541	ZFP161	zinc finger protein 161 homolog (mouse)
7542_at	7542	ZFPL1	zinc finger protein-like 1
7543_at	7543	ZFX	"zinc finger protein, X-linked"
7545_at	7545	ZIC1	"Zic family member 1 (odd-paired homolog, Drosophila)"
7546_at	7546	ZIC2	"Zic family member 2 (odd-paired homolog, Drosophila)"
7547_at	7547	ZIC3	"Zic family member 3 (odd-paired homolog, Drosophila)"
7549_at	7549	ZNF2	zinc finger protein 2
7551_at	7551	ZNF3	zinc finger protein 3
7552_at	7552	ZNF711	zinc finger protein 711
7553_at	7553	ZNF7	zinc finger protein 7
7554_at	7554	ZNF8	zinc finger protein 8
7555_at	7555	CNBP	"CCHC-type zinc finger, nucleic acid binding protein"
7556_at	7556	ZNF10	zinc finger protein 10
7559_at	7559	ZNF12	zinc finger protein 12
7561_at	7561	ZNF14	zinc finger protein 14
7562_at	7562	ZNF708	zinc finger protein 708
7564_at	7564	ZNF16	zinc finger protein 16
7566_at	7566	ZNF18	zinc finger protein 18
7567_at	7567	ZNF19	zinc finger protein 19
7568_at	7568	ZNF20	zinc finger protein 20
7569_at	7569	ZNF182	zinc finger protein 182
7570_at	7570	ZNF22	zinc finger protein 22 (KOX 15)
7571_at	7571	ZNF23	zinc finger protein 23 (KOX 16)
7572_at	7572	ZNF24	zinc finger protein 24
7574_at	7574	ZNF26	zinc finger protein 26
7579_at	7579	ZSCAN20	zinc finger and SCAN domain containing 20
7580_at	7580	ZNF32	zinc finger protein 32
7581_at	7581	ZNF33A	zinc finger protein 33A
7582_at	7582	ZNF33B	zinc finger protein 33B
7584_at	7584	ZNF35	zinc finger protein 35
7586_at	7586	ZKSCAN1	zinc finger with KRAB and SCAN domains 1
7587_at	7587	ZNF37A	zinc finger protein 37A
7589_at	7589	ZSCAN21	zinc finger and SCAN domain containing 21
7592_at	7592	ZNF41	zinc finger protein 41
7593_at	7593	MZF1	myeloid zinc finger 1
7594_at	7594	ZNF43	zinc finger protein 43
7596_at	7596	ZNF45	zinc finger protein 45
7597_at	7597	ZBTB25	zinc finger and BTB domain containing 25
7621_at	7621	ZNF70	zinc finger protein 70
7625_at	7625	ZNF74	zinc finger protein 74
7626_at	7626	ZNF75D	zinc finger protein 75D
7627_at	7627	ZNF75A	zinc finger protein 75a
7633_at	7633	ZNF79	zinc finger protein 79
7637_at	7637	ZNF84	zinc finger protein 84
7639_at	7639	ZNF85	zinc finger protein 85
7643_at	7643	ZNF90	zinc finger protein 90
7644_at	7644	ZNF91	zinc finger protein 91
7673_at	7673	ZNF222	zinc finger protein 222
7678_at	7678	ZNF124	zinc finger protein 124
7690_at	7690	ZNF131	zinc finger protein 131
7692_at	7692	ZNF133	zinc finger protein 133
7693_at	7693	ZNF134	zinc finger protein 134
7694_at	7694	ZNF135	zinc finger protein 135
7695_at	7695	ZNF136	zinc finger protein 136
7696_at	7696	ZNF137	zinc finger protein 137
7697_at	7697	ZNF138	zinc finger protein 138
7699_at	7699	ZNF140	zinc finger protein 140
7700_at	7700	ZNF141	zinc finger protein 141
7701_at	7701	ZNF142	zinc finger protein 142
7702_at	7702	ZNF143	zinc finger protein 143
7703_at	7703	PCGF2	polycomb group ring finger 2
7704_at	7704	ZBTB16	zinc finger and BTB domain containing 16
7705_at	7705	ZNF146	zinc finger protein 146
7706_at	7706	TRIM25	tripartite motif-containing 25
7707_at	7707	ZNF148	zinc finger protein 148
7709_at	7709	ZBTB17	zinc finger and BTB domain containing 17
7711_at	7711	ZNF155	zinc finger protein 155
7716_at	7716	VEZF1	vascular endothelial zinc finger 1
7718_at	7718	ZNF165	zinc finger protein 165
7726_at	7726	TRIM26	tripartite motif-containing 26
7727_at	7727	ZNF174	zinc finger protein 174
7728_at	7728	ZNF175	zinc finger protein 175
7730_at	7730	ZNF177	zinc finger protein 177
7733_at	7733	ZNF180	zinc finger protein 180
7737_at	7737	RNF113A	ring finger protein 113A
7738_at	7738	ZNF184	zinc finger protein 184
7739_at	7739	ZNF185	zinc finger protein 185 (LIM domain)
7741_at	7741	ZNF187	zinc finger protein 187
7743_at	7743	ZNF189	zinc finger protein 189
7745_at	7745	ZNF192	zinc finger protein 192
7746_at	7746	ZNF193	zinc finger protein 193
7748_at	7748	ZNF195	zinc finger protein 195
7750_at	7750	ZMYM2	"zinc finger, MYM-type 2"
7752_at	7752	ZNF200	zinc finger protein 200
7753_at	7753	ZNF202	zinc finger protein 202
7754_at	7754	ZNF204	zinc finger protein 204 pseudogene
7755_at	7755	ZNF205	zinc finger protein 205
7756_at	7756	ZNF207	zinc finger protein 207
7760_at	7760	ZNF213	zinc finger protein 213
7761_at	7761	ZNF214	zinc finger protein 214
7762_at	7762	ZNF215	zinc finger protein 215
7763_at	7763	ZFAND5	"zinc finger, AN1-type domain 5"
7764_at	7764	ZNF217	zinc finger protein 217
7766_at	7766	ZNF223	zinc finger protein 223
7767_at	7767	ZNF224	zinc finger protein 224
7768_at	7768	ZNF225	zinc finger protein 225
7769_at	7769	ZNF226	zinc finger protein 226
7770_at	7770	ZNF227	zinc finger protein 227
7771_at	7771	ZFP112	zinc finger protein 112 homolog (mouse)
7772_at	7772	ZNF229	zinc finger protein 229
7773_at	7773	ZNF230	zinc finger protein 230
7775_at	7775	ZNF232	zinc finger protein 232
7776_at	7776	ZNF236	zinc finger protein 236
7779_at	7779	SLC30A1	"solute carrier family 30 (zinc transporter), member 1"
7786_at	7786	MAP3K12	mitogen-activated protein kinase kinase kinase 12
7789_at	7789	ZXDA	"zinc finger, X-linked, duplicated A"
7791_at	7791	ZYX	zyxin
7798_at	7798	LUZP1	leucine zipper protein 1
7799_at	7799	PRDM2	"PR domain containing 2, with ZNF domain"
7802_at	7802	DNALI1	"dynein, axonemal, light intermediate chain 1"
7803_at	7803	PTP4A1	"protein tyrosine phosphatase type IVA, member 1"
7804_at	7804	LRP8	"low density lipoprotein receptor-related protein 8, apolipoprotein e receptor"
7805_at	7805	LAPTM5	lysosomal protein transmembrane 5
7812_at	7812	CSDE1	"cold shock domain containing E1, RNA-binding"
7813_at	7813	EVI5	ecotropic viral integration site 5
7818_at	7818	DAP3	death associated protein 3
7827_at	7827	NPHS2	"nephrosis 2, idiopathic, steroid-resistant (podocin)"
7832_at	7832	BTG2	"BTG family, member 2"
7837_at	7837	PXDN	peroxidasin homolog (Drosophila)
7840_at	7840	ALMS1	Alstrom syndrome 1
7841_at	7841	MOGS	mannosyl-oligosaccharide glucosidase
7844_at	7844	RNF103	ring finger protein 103
7846_at	7846	TUBA1A	"tubulin, alpha 1a"
7849_at	7849	PAX8	paired box 8
7850_at	7850	IL1R2	"interleukin 1 receptor, type II"
7852_at	7852	CXCR4	chemokine (C-X-C motif) receptor 4
7855_at	7855	FZD5	frizzled homolog 5 (Drosophila)
7857_at	7857	SCG2	secretogranin II (chromogranin C)
7862_at	7862	BRPF1	"bromodomain and PHD finger containing, 1"
7866_at	7866	IFRD2	interferon-related developmental regulator 2
7867_at	7867	MAPKAPK3	mitogen-activated protein kinase-activated protein kinase 3
7869_at	7869	SEMA3B	"sema domain, immunoglobulin domain (Ig), short basic domain, secreted, (semaphorin) 3B"
7871_at	7871	SLMAP	sarcolemma associated protein
7873_at	7873	MANF	mesencephalic astrocyte-derived neurotrophic factor
7874_at	7874	USP7	ubiquitin specific peptidase 7 (herpes virus-associated)
7879_at	7879	RAB7A	"RAB7A, member RAS oncogene family"
7881_at	7881	KCNAB1	"potassium voltage-gated channel, shaker-related subfamily, beta member 1"
7884_at	7884	SLBP	stem-loop binding protein
7903_at	7903	ST8SIA4	"ST8 alpha-N-acetyl-neuraminide alpha-2,8-sialyltransferase 4"
7905_at	7905	REEP5	receptor accessory protein 5
7913_at	7913	DEK	DEK oncogene
7915_at	7915	ALDH5A1	"aldehyde dehydrogenase 5 family, member A1"
7916_at	7916	BAT2	HLA-B associated transcript 2
7917_at	7917	BAT3	HLA-B associated transcript 3
7918_at	7918	BAT4	HLA-B associated transcript 4
7919_at	7919	BAT1	HLA-B associated transcript 1
7920_at	7920	BAT5	HLA-B associated transcript 5
7922_at	7922	SLC39A7	"solute carrier family 39 (zinc transporter), member 7"
7923_at	7923	HSD17B8	hydroxysteroid (17-beta) dehydrogenase 8
7932_at	7932	OR2H2	"olfactory receptor, family 2, subfamily H, member 2"
7936_at	7936	RDBP	RD RNA binding protein
7941_at	7941	PLA2G7	"phospholipase A2, group VII (platelet-activating factor acetylhydrolase, plasma)"
7942_at	7942	TFEB	transcription factor EB
7957_at	7957	EPM2A	"epilepsy, progressive myoclonus type 2A, Lafora disease (laforin)"
7965_at	7965	AIMP2	aminoacyl tRNA synthetase complex-interacting multifunctional protein 2
7975_at	7975	MAFK	v-maf musculoaponeurotic fibrosarcoma oncogene homolog K (avian)
7976_at	7976	FZD3	frizzled homolog 3 (Drosophila)
7978_at	7978	MTERF	mitochondrial transcription termination factor
7979_at	7979	SHFM1	split hand/foot malformation (ectrodactyly) type 1
7980_at	7980	TFPI2	tissue factor pathway inhibitor 2
7982_at	7982	ST7	suppression of tumorigenicity 7
7984_at	7984	ARHGEF5	Rho guanine nucleotide exchange factor (GEF) 5
7988_at	7988	ZNF212	zinc finger protein 212
7991_at	7991	TUSC3	tumor suppressor candidate 3
7993_at	7993	UBXN8	UBX domain protein 8
7994_at	7994	MYST3	MYST histone acetyltransferase (monocytic leukemia) 3
8001_at	8001	GLRA3	"glycine receptor, alpha 3"
8013_at	8013	NR4A3	"nuclear receptor subfamily 4, group A, member 3"
8019_at	8019	BRD3	bromodomain containing 3
8021_at	8021	NUP214	nucleoporin 214kDa
8022_at	8022	LHX3	LIM homeobox 3
8027_at	8027	STAM	signal transducing adaptor molecule (SH3 domain and ITAM motif) 1
8028_at	8028	MLLT10	"myeloid/lymphoid or mixed-lineage leukemia (trithorax homolog, Drosophila); translocated to, 10"
8029_at	8029	CUBN	cubilin (intrinsic factor-cobalamin receptor)
8030_at	8030	CCDC6	coiled-coil domain containing 6
8031_at	8031	NCOA4	nuclear receptor coactivator 4
8034_at	8034	SLC25A16	"solute carrier family 25 (mitochondrial carrier; Graves disease autoantigen), member 16"
8036_at	8036	SHOC2	soc-2 suppressor of clear homolog (C. elegans)
8045_at	8045	RASSF7	Ras association (RalGDS/AF-6) domain family (N-terminal) member 7
8050_at	8050	PDHX	"pyruvate dehydrogenase complex, component X"
8061_at	8061	FOSL1	FOS-like antigen 1
8065_at	8065	CUL5	cullin 5
8073_at	8073	PTP4A2	"protein tyrosine phosphatase type IVA, member 2"
8076_at	8076	MFAP5	microfibrillar associated protein 5
8078_at	8078	USP5	ubiquitin specific peptidase 5 (isopeptidase T)
8079_at	8079	MLF2	myeloid leukemia factor 2
8082_at	8082	SSPN	sarcospan (Kras oncogene-associated gene)
8085_at	8085	MLL2	myeloid/lymphoid or mixed-lineage leukemia 2
8086_at	8086	AAAS	"achalasia, adrenocortical insufficiency, alacrimia (Allgrove, triple-A)"
8087_at	8087	FXR1	"fragile X mental retardation, autosomal homolog 1"
8089_at	8089	YEATS4	YEATS domain containing 4
8091_at	8091	HMGA2	high mobility group AT-hook 2
8092_at	8092	ALX1	ALX homeobox 1
8099_at	8099	CDK2AP1	cyclin-dependent kinase 2 associated protein 1
8100_at	8100	IFT88	intraflagellar transport 88 homolog (Chlamydomonas)
8106_at	8106	PABPN1	"poly(A) binding protein, nuclear 1"
8111_at	8111	GPR68	G protein-coupled receptor 68
8125_at	8125	ANP32A	"acidic (leucine-rich) nuclear phosphoprotein 32 family, member A"
8131_at	8131	C16orf35	chromosome 16 open reading frame 35
8139_at	8139	GAN	gigaxonin
8140_at	8140	SLC7A5	"solute carrier family 7 (cationic amino acid transporter, y+ system), member 5"
8148_at	8148	TAF15	"TAF15 RNA polymerase II, TATA box binding protein (TBP)-associated factor, 68kDa"
8153_at	8153	RND2	Rho family GTPase 2
8161_at	8161	COIL	coilin
8165_at	8165	AKAP1	A kinase (PRKA) anchor protein 1
8174_at	8174	MADCAM1	mucosal vascular addressin cell adhesion molecule 1
8175_at	8175	SF3A2	"splicing factor 3a, subunit 2, 66kDa"
8178_at	8178	ELL	elongation factor RNA polymerase II
8187_at	8187	ZNF239	zinc finger protein 239
8189_at	8189	SYMPK	symplekin
8192_at	8192	CLPP	"ClpP caseinolytic peptidase, ATP-dependent, proteolytic subunit homolog (E. coli)"
8195_at	8195	MKKS	McKusick-Kaufman syndrome
8202_at	8202	NCOA3	nuclear receptor coactivator 3
8204_at	8204	NRIP1	nuclear receptor interacting protein 1
8208_at	8208	CHAF1B	"chromatin assembly factor 1, subunit B (p60)"
8209_at	8209	C21orf33	chromosome 21 open reading frame 33
8216_at	8216	LZTR1	leucine-zipper-like transcription regulator 1
8218_at	8218	CLTCL1	"clathrin, heavy chain-like 1"
8220_at	8220	DGCR14	DiGeorge syndrome critical region gene 14
8226_at	8226	HDHD1A	haloacid dehalogenase-like hydrolase domain containing 1A
8228_at	8228	PNPLA4	patatin-like phospholipase domain containing 4
8233_at	8233	ZRSR2	"zinc finger (CCCH type), RNA-binding motif and serine/arginine rich 2"
8237_at	8237	USP11	ubiquitin specific peptidase 11
8239_at	8239	USP9X	"ubiquitin specific peptidase 9, X-linked"
8241_at	8241	RBM10	RNA binding motif protein 10
8242_at	8242	KDM5C	lysine (K)-specific demethylase 5C
8243_at	8243	SMC1A	structural maintenance of chromosomes 1A
8260_at	8260	ARD1A	"ARD1 homolog A, N-acetyltransferase (S. cerevisiae)"
8266_at	8266	UBL4A	ubiquitin-like 4A
8269_at	8269	TMEM187	transmembrane protein 187
8270_at	8270	LAGE3	"L antigen family, member 3"
8273_at	8273	SLC10A3	"solute carrier family 10 (sodium/bile acid cotransporter family), member 3"
8289_at	8289	ARID1A	AT rich interactive domain 1A (SWI-like)
8291_at	8291	DYSF	"dysferlin, limb girdle muscular dystrophy 2B (autosomal recessive)"
8295_at	8295	TRRAP	transformation/transcription domain-associated protein
8301_at	8301	PICALM	phosphatidylinositol binding clathrin assembly protein
8302_at	8302	KLRC4	"killer cell lectin-like receptor subfamily C, member 4"
8303_at	8303	SNN	stannin
8309_at	8309	ACOX2	"acyl-Coenzyme A oxidase 2, branched chain"
8310_at	8310	ACOX3	"acyl-Coenzyme A oxidase 3, pristanoyl"
8313_at	8313	AXIN2	axin 2
8314_at	8314	BAP1	BRCA1 associated protein-1 (ubiquitin carboxy-terminal hydrolase)
8315_at	8315	BRAP	BRCA1 associated protein
8317_at	8317	CDC7	cell division cycle 7 homolog (S. cerevisiae)
8318_at	8318	CDC45L	CDC45 cell division cycle 45-like (S. cerevisiae)
8320_at	8320	EOMES	eomesodermin homolog (Xenopus laevis)
8321_at	8321	FZD1	frizzled homolog 1 (Drosophila)
8322_at	8322	FZD4	frizzled homolog 4 (Drosophila)
8323_at	8323	FZD6	frizzled homolog 6 (Drosophila)
8324_at	8324	FZD7	frizzled homolog 7 (Drosophila)
8325_at	8325	FZD8	frizzled homolog 8 (Drosophila)
8330_at	8330	HIST1H2AK	"histone cluster 1, H2ak"
8332_at	8332	HIST1H2AL	"histone cluster 1, H2al"
8335_at	8335	HIST1H2AB	"histone cluster 1, H2ab"
8339_at	8339	HIST1H2BG	"histone cluster 1, H2bg"
8342_at	8342	HIST1H2BM	"histone cluster 1, H2bm"
8343_at	8343	HIST1H2BF	"histone cluster 1, H2bf"
8345_at	8345	HIST1H2BH	"histone cluster 1, H2bh"
8346_at	8346	HIST1H2BI	"histone cluster 1, H2bi"
8349_at	8349	HIST2H2BE	"histone cluster 2, H2be"
8350_at	8350	HIST1H3A	"histone cluster 1, H3a"
8351_at	8351	HIST1H3D	"histone cluster 1, H3d"
8352_at	8352	HIST1H3C	"histone cluster 1, H3c"
8358_at	8358	HIST1H3B	"histone cluster 1, H3b"
8359_at	8359	HIST1H4A	"histone cluster 1, H4a"
8360_at	8360	HIST1H4D	"histone cluster 1, H4d"
8361_at	8361	HIST1H4F	"histone cluster 1, H4f"
8364_at	8364	HIST1H4C	"histone cluster 1, H4c"
8365_at	8365	HIST1H4H	"histone cluster 1, H4h"
8367_at	8367	HIST1H4E	"histone cluster 1, H4e"
8369_at	8369	HIST1H4G	"histone cluster 1, H4g"
8372_at	8372	HYAL3	hyaluronoglucosaminidase 3
8379_at	8379	MAD1L1	MAD1 mitotic arrest deficient-like 1 (yeast)
8382_at	8382	NME5	"non-metastatic cells 5, protein expressed in (nucleoside-diphosphate kinase)"
8392_at	8392	OR3A3	"olfactory receptor, family 3, subfamily A, member 3"
8395_at	8395	PIP5K1B	"phosphatidylinositol-4-phosphate 5-kinase, type I, beta"
8396_at	8396	PIP4K2B	"phosphatidylinositol-5-phosphate 4-kinase, type II, beta"
8398_at	8398	PLA2G6	"phospholipase A2, group VI (cytosolic, calcium-independent)"
8399_at	8399	PLA2G10	"phospholipase A2, group X"
8402_at	8402	SLC25A11	"solute carrier family 25 (mitochondrial carrier; oxoglutarate carrier), member 11"
8404_at	8404	SPARCL1	SPARC-like 1 (hevin)
8405_at	8405	SPOP	speckle-type POZ protein
8406_at	8406	SRPX	"sushi-repeat-containing protein, X-linked"
8407_at	8407	TAGLN2	transgelin 2
8408_at	8408	ULK1	unc-51-like kinase 1 (C. elegans)
8409_at	8409	UXT	ubiquitously-expressed transcript
8411_at	8411	EEA1	early endosome antigen 1
8412_at	8412	BCAR3	breast cancer anti-estrogen resistance 3
8416_at	8416	ANXA9	annexin A9
8417_at	8417	STX7	syntaxin 7
8424_at	8424	BBOX1	"butyrobetaine (gamma), 2-oxoglutarate dioxygenase (gamma-butyrobetaine hydroxylase) 1"
8427_at	8427	ZNF282	zinc finger protein 282
8428_at	8428	STK24	"serine/threonine kinase 24 (STE20 homolog, yeast)"
8431_at	8431	NR0B2	"nuclear receptor subfamily 0, group B, member 2"
8433_at	8433	UTF1	undifferentiated embryonic cell transcription factor 1
8434_at	8434	RECK	reversion-inducing-cysteine-rich protein with kazal motifs
8435_at	8435	SOAT2	sterol O-acyltransferase 2
8436_at	8436	SDPR	serum deprivation response (phosphatidylserine binding protein)
8438_at	8438	RAD54L	RAD54-like (S. cerevisiae)
8439_at	8439	NSMAF	neutral sphingomyelinase (N-SMase) activation associated factor
8440_at	8440	NCK2	NCK adaptor protein 2
8443_at	8443	GNPAT	glyceronephosphate O-acyltransferase
8444_at	8444	DYRK3	dual-specificity tyrosine-(Y)-phosphorylation regulated kinase 3
8445_at	8445	DYRK2	dual-specificity tyrosine-(Y)-phosphorylation regulated kinase 2
8446_at	8446	DUSP11	dual specificity phosphatase 11 (RNA/RNP complex 1-interacting)
8449_at	8449	DHX16	DEAH (Asp-Glu-Ala-His) box polypeptide 16
8450_at	8450	CUL4B	cullin 4B
8451_at	8451	CUL4A	cullin 4A
8452_at	8452	CUL3	cullin 3
8453_at	8453	CUL2	cullin 2
8454_at	8454	CUL1	cullin 1
8455_at	8455	ATRN	attractin
8458_at	8458	TTF2	"transcription termination factor, RNA polymerase II"
8459_at	8459	TPST2	tyrosylprotein sulfotransferase 2
8460_at	8460	TPST1	tyrosylprotein sulfotransferase 1
8462_at	8462	KLF11	Kruppel-like factor 11
8463_at	8463	TEAD2	TEA domain family member 2
8464_at	8464	SUPT3H	suppressor of Ty 3 homolog (S. cerevisiae)
8467_at	8467	SMARCA5	"SWI/SNF related, matrix associated, actin dependent regulator of chromatin, subfamily a, member 5"
8468_at	8468	FKBP6	"FK506 binding protein 6, 36kDa"
8470_at	8470	SORBS2	sorbin and SH3 domain containing 2
8471_at	8471	IRS4	insulin receptor substrate 4
8473_at	8473	OGT	O-linked N-acetylglucosamine (GlcNAc) transferase (UDP-N-acetylglucosamine:polypeptide-N-acetylglucosaminyl transferase)
8475_at	8475	EPR1	effector cell peptidase receptor 1 (non-protein coding)
8476_at	8476	CDC42BPA	CDC42 binding protein kinase alpha (DMPK-like)
8477_at	8477	GPR65	G protein-coupled receptor 65
8479_at	8479	HIRIP3	HIRA interacting protein 3
8480_at	8480	RAE1	RAE1 RNA export 1 homolog (S. pombe)
8481_at	8481	OFD1	oral-facial-digital syndrome 1
8483_at	8483	CILP	"cartilage intermediate layer protein, nucleotide pyrophosphohydrolase"
8487_at	8487	SIP1	survival of motor neuron protein interacting protein 1
8490_at	8490	RGS5	regulator of G-protein signaling 5
8491_at	8491	MAP4K3	mitogen-activated protein kinase kinase kinase kinase 3
8492_at	8492	PRSS12	"protease, serine, 12 (neurotrypsin, motopsin)"
8493_at	8493	PPM1D	"protein phosphatase 1D magnesium-dependent, delta isoform"
8495_at	8495	PPFIBP2	"PTPRF interacting protein, binding protein 2 (liprin beta 2)"
8496_at	8496	PPFIBP1	"PTPRF interacting protein, binding protein 1 (liprin beta 1)"
8498_at	8498	RANBP3	RAN binding protein 3
8499_at	8499	PPFIA2	"protein tyrosine phosphatase, receptor type, f polypeptide (PTPRF), interacting protein (liprin), alpha 2"
8500_at	8500	PPFIA1	"protein tyrosine phosphatase, receptor type, f polypeptide (PTPRF), interacting protein (liprin), alpha 1"
8501_at	8501	SLC43A1	"solute carrier family 43, member 1"
8502_at	8502	PKP4	plakophilin 4
8503_at	8503	PIK3R3	"phosphoinositide-3-kinase, regulatory subunit 3 (gamma)"
8504_at	8504	PEX3	peroxisomal biogenesis factor 3
8506_at	8506	CNTNAP1	contactin associated protein 1
8507_at	8507	ENC1	ectodermal-neural cortex (with BTB-like domain)
8508_at	8508	NIPSNAP1	nipsnap homolog 1 (C. elegans)
8509_at	8509	NDST2	N-deacetylase/N-sulfotransferase (heparan glucosaminyl) 2
8513_at	8513	LIPF	"lipase, gastric"
8514_at	8514	KCNAB2	"potassium voltage-gated channel, shaker-related subfamily, beta member 2"
8515_at	8515	ITGA10	"integrin, alpha 10"
8516_at	8516	ITGA8	"integrin, alpha 8"
8518_at	8518	IKBKAP	"inhibitor of kappa light polypeptide gene enhancer in B-cells, kinase complex-associated protein"
8519_at	8519	IFITM1	interferon induced transmembrane protein 1 (9-27)
8520_at	8520	HAT1	histone acetyltransferase 1
8522_at	8522	GAS7	growth arrest-specific 7
8525_at	8525	DGKZ	"diacylglycerol kinase, zeta 104kDa"
8526_at	8526	DGKE	"diacylglycerol kinase, epsilon 64kDa"
8527_at	8527	DGKD	"diacylglycerol kinase, delta 130kDa"
8531_at	8531	CSDA	cold shock domain protein A
8533_at	8533	COPS3	COP9 constitutive photomorphogenic homolog subunit 3 (Arabidopsis)
8535_at	8535	CBX4	"chromobox homolog 4 (Pc class homolog, Drosophila)"
8536_at	8536	CAMK1	calcium/calmodulin-dependent protein kinase I
8537_at	8537	BCAS1	breast carcinoma amplified sequence 1
8538_at	8538	BARX2	BARX homeobox 2
8539_at	8539	API5	apoptosis inhibitor 5
8540_at	8540	AGPS	alkylglycerone phosphate synthase
8541_at	8541	PPFIA3	"protein tyrosine phosphatase, receptor type, f polypeptide (PTPRF), interacting protein (liprin), alpha 3"
8543_at	8543	LMO4	LIM domain only 4
8544_at	8544	PIR	pirin (iron-binding nuclear protein)
8545_at	8545	CGGBP1	CGG triplet repeat binding protein 1
8546_at	8546	AP3B1	"adaptor-related protein complex 3, beta 1 subunit"
8548_at	8548	BLZF1	basic leucine zipper nuclear factor 1
8549_at	8549	LGR5	leucine-rich repeat-containing G protein-coupled receptor 5
8550_at	8550	MAPKAPK5	mitogen-activated protein kinase-activated protein kinase 5
8552_at	8552	INE1	inactivation escape 1 (non-protein coding)
8553_at	8553	BHLHE40	"basic helix-loop-helix family, member e40"
8554_at	8554	PIAS1	"protein inhibitor of activated STAT, 1"
8555_at	8555	CDC14B	CDC14 cell division cycle 14 homolog B (S. cerevisiae)
8556_at	8556	CDC14A	CDC14 cell division cycle 14 homolog A (S. cerevisiae)
8558_at	8558	CDK10	cyclin-dependent kinase 10
8559_at	8559	PRPF18	PRP18 pre-mRNA processing factor 18 homolog (S. cerevisiae)
8560_at	8560	DEGS1	"degenerative spermatocyte homolog 1, lipid desaturase (Drosophila)"
8562_at	8562	DENR	density-regulated protein
8563_at	8563	THOC5	THO complex 5
8564_at	8564	KMO	kynurenine 3-monooxygenase (kynurenine 3-hydroxylase)
8565_at	8565	YARS	tyrosyl-tRNA synthetase
8566_at	8566	PDXK	"pyridoxal (pyridoxine, vitamin B6) kinase"
8567_at	8567	MADD	MAP-kinase activating death domain
8568_at	8568	RRP1	ribosomal RNA processing 1 homolog (S. cerevisiae)
8569_at	8569	MKNK1	MAP kinase interacting serine/threonine kinase 1
8570_at	8570	KHSRP	KH-type splicing regulatory protein
8572_at	8572	PDLIM4	PDZ and LIM domain 4
8573_at	8573	CASK	calcium/calmodulin-dependent serine protein kinase (MAGUK family)
8574_at	8574	AKR7A2	"aldo-keto reductase family 7, member A2 (aflatoxin aldehyde reductase)"
8575_at	8575	PRKRA	"protein kinase, interferon-inducible double stranded RNA dependent activator"
8576_at	8576	STK16	serine/threonine kinase 16
8577_at	8577	TMEFF1	transmembrane protein with EGF-like and two follistatin-like domains 1
8578_at	8578	SCARF1	"scavenger receptor class F, member 1"
8600_at	8600	TNFSF11	"tumor necrosis factor (ligand) superfamily, member 11"
8601_at	8601	RGS20	regulator of G-protein signaling 20
8602_at	8602	NOP14	NOP14 nucleolar protein homolog (yeast)
8603_at	8603	C4orf8	chromosome 4 open reading frame 8
8604_at	8604	SLC25A12	"solute carrier family 25 (mitochondrial carrier, Aralar), member 12"
8605_at	8605	PLA2G4C	"phospholipase A2, group IVC (cytosolic, calcium-independent)"
8607_at	8607	RUVBL1	RuvB-like 1 (E. coli)
8608_at	8608	RDH16	retinol dehydrogenase 16 (all-trans)
8611_at	8611	PPAP2A	phosphatidic acid phosphatase type 2A
8613_at	8613	PPAP2B	phosphatidic acid phosphatase type 2B
8614_at	8614	STC2	stanniocalcin 2
8615_at	8615	USO1	"USO1 homolog, vesicle docking protein (yeast)"
8618_at	8618	CADPS	Ca++-dependent secretion activator
8621_at	8621	CDC2L5	cell division cycle 2-like 5 (cholinesterase-related cell division controller)
8622_at	8622	PDE8B	phosphodiesterase 8B
8624_at	8624	PSMG1	"proteasome (prosome, macropain) assembly chaperone 1"
8625_at	8625	RFXANK	regulatory factor X-associated ankyrin-containing protein
8629_at	8629	JRK	jerky homolog (mouse)
8630_at	8630	HSD17B6	hydroxysteroid (17-beta) dehydrogenase 6 homolog (mouse)
8632_at	8632	DNAH17	"dynein, axonemal, heavy chain 17"
8634_at	8634	RTCD1	RNA terminal phosphate cyclase domain 1
8635_at	8635	RNASET2	ribonuclease T2
8636_at	8636	SSNA1	Sjogren syndrome nuclear autoantigen 1
8638_at	8638	OASL	2'-5'-oligoadenylate synthetase-like
8639_at	8639	AOC3	"amine oxidase, copper containing 3 (vascular adhesion protein 1)"
8642_at	8642	DCHS1	dachsous 1 (Drosophila)
8644_at	8644	AKR1C3	"aldo-keto reductase family 1, member C3 (3-alpha hydroxysteroid dehydrogenase, type II)"
8645_at	8645	KCNK5	"potassium channel, subfamily K, member 5"
8646_at	8646	CHRD	chordin
8648_at	8648	NCOA1	nuclear receptor coactivator 1
8649_at	8649	MAPKSP1	MAPK scaffold protein 1
8650_at	8650	NUMB	numb homolog (Drosophila)
8651_at	8651	SOCS1	suppressor of cytokine signaling 1
8653_at	8653	DDX3Y	"DEAD (Asp-Glu-Ala-Asp) box polypeptide 3, Y-linked"
8654_at	8654	PDE5A	"phosphodiesterase 5A, cGMP-specific"
8655_at	8655	DYNLL1	"dynein, light chain, LC8-type 1"
8658_at	8658	TNKS	"tankyrase, TRF1-interacting ankyrin-related ADP-ribose polymerase"
8659_at	8659	ALDH4A1	"aldehyde dehydrogenase 4 family, member A1"
8660_at	8660	IRS2	insulin receptor substrate 2
8661_at	8661	EIF3A	"eukaryotic translation initiation factor 3, subunit A"
8662_at	8662	EIF3B	"eukaryotic translation initiation factor 3, subunit B"
8664_at	8664	EIF3D	"eukaryotic translation initiation factor 3, subunit D"
8666_at	8666	EIF3G	"eukaryotic translation initiation factor 3, subunit G"
8667_at	8667	EIF3H	"eukaryotic translation initiation factor 3, subunit H"
8668_at	8668	EIF3I	"eukaryotic translation initiation factor 3, subunit I"
8669_at	8669	EIF3J	"eukaryotic translation initiation factor 3, subunit J"
8671_at	8671	SLC4A4	"solute carrier family 4, sodium bicarbonate cotransporter, member 4"
8672_at	8672	EIF4G3	"eukaryotic translation initiation factor 4 gamma, 3"
8673_at	8673	VAMP8	vesicle-associated membrane protein 8 (endobrevin)
8674_at	8674	VAMP4	vesicle-associated membrane protein 4
8675_at	8675	STX16	syntaxin 16
8677_at	8677	STX10	syntaxin 10
8678_at	8678	BECN1	"beclin 1, autophagy related"
8681_at	8681	JMJD7-PLA2G4B	JMJD7-PLA2G4B readthrough transcript
8682_at	8682	PEA15	phosphoprotein enriched in astrocytes 15
8683_at	8683	SFRS9	"splicing factor, arginine/serine-rich 9"
8687_at	8687	KRT38	keratin 38
8688_at	8688	KRT37	keratin 37
8690_at	8690	JRKL	jerky homolog-like (mouse)
8692_at	8692	HYAL2	hyaluronoglucosaminidase 2
8693_at	8693	GALNT4	UDP-N-acetyl-alpha-D-galactosamine:polypeptide N-acetylgalactosaminyltransferase 4 (GalNAc-T4)
8694_at	8694	DGAT1	diacylglycerol O-acyltransferase homolog 1 (mouse)
8697_at	8697	CDC23	cell division cycle 23 homolog (S. cerevisiae)
8702_at	8702	B4GALT4	"UDP-Gal:betaGlcNAc beta 1,4- galactosyltransferase, polypeptide 4"
8703_at	8703	B4GALT3	"UDP-Gal:betaGlcNAc beta 1,4- galactosyltransferase, polypeptide 3"
8704_at	8704	B4GALT2	"UDP-Gal:betaGlcNAc beta 1,4- galactosyltransferase, polypeptide 2"
8706_at	8706	B3GALNT1	"beta-1,3-N-acetylgalactosaminyltransferase 1 (globoside blood group)"
8707_at	8707	B3GALT2	"UDP-Gal:betaGlcNAc beta 1,3-galactosyltransferase, polypeptide 2"
8708_at	8708	B3GALT1	"UDP-Gal:betaGlcNAc beta 1,3-galactosyltransferase, polypeptide 1"
8711_at	8711	TNK1	"tyrosine kinase, non-receptor, 1"
8714_at	8714	ABCC3	"ATP-binding cassette, sub-family C (CFTR/MRP), member 3"
8715_at	8715	NOL4	nucleolar protein 4
8717_at	8717	TRADD	TNFRSF1A-associated via death domain
8720_at	8720	MBTPS1	"membrane-bound transcription factor peptidase, site 1"
8721_at	8721	EDF1	endothelial differentiation-related factor 1
8722_at	8722	CTSF	cathepsin F
8723_at	8723	SNX4	sorting nexin 4
8724_at	8724	SNX3	sorting nexin 3
8725_at	8725	C19orf2	chromosome 19 open reading frame 2
8726_at	8726	EED	embryonic ectoderm development
8727_at	8727	CTNNAL1	"catenin (cadherin-associated protein), alpha-like 1"
8728_at	8728	ADAM19	ADAM metallopeptidase domain 19 (meltrin beta)
8729_at	8729	GBF1	golgi-specific brefeldin A resistant guanine nucleotide exchange factor 1
8731_at	8731	RNMT	RNA (guanine-7-) methyltransferase
8732_at	8732	RNGTT	RNA guanylyltransferase and 5'-phosphatase
8733_at	8733	GPAA1	glycosylphosphatidylinositol anchor attachment protein 1 homolog (yeast)
8735_at	8735	MYH13	"myosin, heavy chain 13, skeletal muscle"
8736_at	8736	MYOM1	"myomesin 1, 185kDa"
8737_at	8737	RIPK1	receptor (TNFRSF)-interacting serine-threonine kinase 1
8738_at	8738	CRADD	CASP2 and RIPK1 domain containing adaptor with death domain
8739_at	8739	HRK	"harakiri, BCL2 interacting protein (contains only BH3 domain)"
8743_at	8743	TNFSF10	"tumor necrosis factor (ligand) superfamily, member 10"
8744_at	8744	TNFSF9	"tumor necrosis factor (ligand) superfamily, member 9"
8745_at	8745	ADAM23	ADAM metallopeptidase domain 23
8747_at	8747	ADAM21	ADAM metallopeptidase domain 21
8749_at	8749	ADAM18	ADAM metallopeptidase domain 18
8754_at	8754	ADAM9	ADAM metallopeptidase domain 9 (meltrin gamma)
8755_at	8755	ADAM6	ADAM metallopeptidase domain 6 (pseudogene)
8760_at	8760	CDS2	CDP-diacylglycerol synthase (phosphatidate cytidylyltransferase) 2
8761_at	8761	PABPC4	"poly(A) binding protein, cytoplasmic 4 (inducible form)"
8763_at	8763	CD164	"CD164 molecule, sialomucin"
8764_at	8764	TNFRSF14	"tumor necrosis factor receptor superfamily, member 14 (herpesvirus entry mediator)"
8766_at	8766	RAB11A	"RAB11A, member RAS oncogene family"
8767_at	8767	RIPK2	receptor-interacting serine-threonine kinase 2
8771_at	8771	TNFRSF6B	"tumor necrosis factor receptor superfamily, member 6b, decoy"
8772_at	8772	FADD	Fas (TNFRSF6)-associated via death domain
8773_at	8773	SNAP23	"synaptosomal-associated protein, 23kDa"
8774_at	8774	NAPG	"N-ethylmaleimide-sensitive factor attachment protein, gamma"
8775_at	8775	NAPA	"N-ethylmaleimide-sensitive factor attachment protein, alpha"
8776_at	8776	MTMR1	myotubularin related protein 1
8777_at	8777	MPDZ	multiple PDZ domain protein
8780_at	8780	RIOK3	RIO kinase 3 (yeast)
8784_at	8784	TNFRSF18	"tumor necrosis factor receptor superfamily, member 18"
8785_at	8785	MATN4	matrilin 4
8787_at	8787	RGS9	regulator of G-protein signaling 9
8788_at	8788	DLK1	delta-like 1 homolog (Drosophila)
8790_at	8790	FPGT	fucose-1-phosphate guanylyltransferase
8792_at	8792	TNFRSF11A	"tumor necrosis factor receptor superfamily, member 11a, NFKB activator"
8793_at	8793	TNFRSF10D	"tumor necrosis factor receptor superfamily, member 10d, decoy with truncated death domain"
8795_at	8795	TNFRSF10B	"tumor necrosis factor receptor superfamily, member 10b"
8797_at	8797	TNFRSF10A	"tumor necrosis factor receptor superfamily, member 10a"
8798_at	8798	DYRK4	dual-specificity tyrosine-(Y)-phosphorylation regulated kinase 4
8799_at	8799	PEX11B	peroxisomal biogenesis factor 11 beta
8801_at	8801	SUCLG2	"succinate-CoA ligase, GDP-forming, beta subunit"
8802_at	8802	SUCLG1	"succinate-CoA ligase, alpha subunit"
8803_at	8803	SUCLA2	"succinate-CoA ligase, ADP-forming, beta subunit"
8804_at	8804	CREG1	cellular repressor of E1A-stimulated genes 1
8805_at	8805	TRIM24	tripartite motif-containing 24
8809_at	8809	IL18R1	interleukin 18 receptor 1
8811_at	8811	GALR2	galanin receptor 2
8812_at	8812	CCNK	cyclin K
8813_at	8813	DPM1	"dolichyl-phosphate mannosyltransferase polypeptide 1, catalytic subunit"
8815_at	8815	BANF1	barrier to autointegration factor 1
8816_at	8816	DCAF5	DDB1 and CUL4 associated factor 5
8817_at	8817	FGF18	fibroblast growth factor 18
8818_at	8818	DPM2	"dolichyl-phosphate mannosyltransferase polypeptide 2, regulatory subunit"
8819_at	8819	SAP30	"Sin3A-associated protein, 30kDa"
8821_at	8821	INPP4B	"inositol polyphosphate-4-phosphatase, type II, 105kDa"
8824_at	8824	CES2	"carboxylesterase 2 (intestine, liver)"
8825_at	8825	LIN7A	lin-7 homolog A (C. elegans)
8826_at	8826	IQGAP1	IQ motif containing GTPase activating protein 1
8828_at	8828	NRP2	neuropilin 2
8829_at	8829	NRP1	neuropilin 1
8831_at	8831	SYNGAP1	synaptic Ras GTPase activating protein 1 homolog (rat)
8834_at	8834	TMEM11	transmembrane protein 11
8835_at	8835	SOCS2	suppressor of cytokine signaling 2
8836_at	8836	GGH	"gamma-glutamyl hydrolase (conjugase, folylpolygammaglutamyl hydrolase)"
8837_at	8837	CFLAR	CASP8 and FADD-like apoptosis regulator
8838_at	8838	WISP3	WNT1 inducible signaling pathway protein 3
8841_at	8841	HDAC3	histone deacetylase 3
8842_at	8842	PROM1	prominin 1
8844_at	8844	KSR1	kinase suppressor of ras 1
8846_at	8846	ALKBH1	"alkB, alkylation repair homolog 1 (E. coli)"
8847_at	8847	DLEU2	deleted in lymphocytic leukemia 2 (non-protein coding)
8848_at	8848	TSC22D1	"TSC22 domain family, member 1"
8850_at	8850	KAT2B	K(lysine) acetyltransferase 2B
8851_at	8851	CDK5R1	"cyclin-dependent kinase 5, regulatory subunit 1 (p35)"
8852_at	8852	AKAP4	A kinase (PRKA) anchor protein 4
8853_at	8853	ASAP2	"ArfGAP with SH3 domain, ankyrin repeat and PH domain 2"
8854_at	8854	ALDH1A2	"aldehyde dehydrogenase 1 family, member A2"
8858_at	8858	PROZ	"protein Z, vitamin K-dependent plasma glycoprotein"
8859_at	8859	STK19	serine/threonine kinase 19
8861_at	8861	LDB1	LIM domain binding 1
8864_at	8864	PER2	period homolog 2 (Drosophila)
8867_at	8867	SYNJ1	synaptojanin 1
8869_at	8869	ST3GAL5	"ST3 beta-galactoside alpha-2,3-sialyltransferase 5"
8870_at	8870	IER3	immediate early response 3
8871_at	8871	SYNJ2	synaptojanin 2
8872_at	8872	CDC123	cell division cycle 123 homolog (S. cerevisiae)
8874_at	8874	ARHGEF7	Rho guanine nucleotide exchange factor (GEF) 7
8875_at	8875	VNN2	vanin 2
8876_at	8876	VNN1	vanin 1
8877_at	8877	SPHK1	sphingosine kinase 1
8878_at	8878	SQSTM1	sequestosome 1
8879_at	8879	SGPL1	sphingosine-1-phosphate lyase 1
8880_at	8880	FUBP1	far upstream element (FUSE) binding protein 1
8881_at	8881	CDC16	cell division cycle 16 homolog (S. cerevisiae)
8882_at	8882	ZNF259	zinc finger protein 259
8883_at	8883	NAE1	NEDD8 activating enzyme E1 subunit 1
8884_at	8884	SLC5A6	"solute carrier family 5 (sodium-dependent vitamin transporter), member 6"
8886_at	8886	DDX18	DEAD (Asp-Glu-Ala-Asp) box polypeptide 18
8887_at	8887	TAX1BP1	Tax1 (human T-cell leukemia virus type I) binding protein 1
8888_at	8888	MCM3AP	minichromosome maintenance complex component 3 associated protein
8890_at	8890	EIF2B4	"eukaryotic translation initiation factor 2B, subunit 4 delta, 67kDa"
8891_at	8891	EIF2B3	"eukaryotic translation initiation factor 2B, subunit 3 gamma, 58kDa"
8892_at	8892	EIF2B2	"eukaryotic translation initiation factor 2B, subunit 2 beta, 39kDa"
8893_at	8893	EIF2B5	"eukaryotic translation initiation factor 2B, subunit 5 epsilon, 82kDa"
8894_at	8894	EIF2S2	"eukaryotic translation initiation factor 2, subunit 2 beta, 38kDa"
8895_at	8895	CPNE3	copine III
8896_at	8896	BUD31	BUD31 homolog (S. cerevisiae)
8897_at	8897	MTMR3	myotubularin related protein 3
8898_at	8898	MTMR2	myotubularin related protein 2
8899_at	8899	PRPF4B	PRP4 pre-mRNA processing factor 4 homolog B (yeast)
8904_at	8904	CPNE1	copine I
8905_at	8905	AP1S2	"adaptor-related protein complex 1, sigma 2 subunit"
8906_at	8906	AP1G2	"adaptor-related protein complex 1, gamma 2 subunit"
8907_at	8907	AP1M1	"adaptor-related protein complex 1, mu 1 subunit"
8908_at	8908	GYG2	glycogenin 2
8910_at	8910	SGCE	"sarcoglycan, epsilon"
8914_at	8914	TIMELESS	timeless homolog (Drosophila)
8915_at	8915	BCL10	B-cell CLL/lymphoma 10
8916_at	8916	HERC3	hect domain and RLD 3
8924_at	8924	HERC2	hect domain and RLD 2
8925_at	8925	HERC1	hect (homologous to the E6-AP (UBE3A) carboxyl terminus) domain and RCC1 (CHC1)-like domain (RLD) 1
8930_at	8930	MBD4	methyl-CpG binding domain protein 4
8932_at	8932	MBD2	methyl-CpG binding domain protein 2
8933_at	8933	FAM127A	"family with sequence similarity 127, member A"
8934_at	8934	RAB7L1	"RAB7, member RAS oncogene family-like 1"
8935_at	8935	SKAP2	src kinase associated phosphoprotein 2
8936_at	8936	WASF1	"WAS protein family, member 1"
8939_at	8939	FUBP3	far upstream element (FUSE) binding protein 3
8940_at	8940	TOP3B	topoisomerase (DNA) III beta
8942_at	8942	KYNU	kynureninase (L-kynurenine hydrolase)
8943_at	8943	AP3D1	"adaptor-related protein complex 3, delta 1 subunit"
8945_at	8945	BTRC	beta-transducin repeat containing
8968_at	8968	HIST1H3F	"histone cluster 1, H3f"
8969_at	8969	HIST1H2AG	"histone cluster 1, H2ag"
8971_at	8971	H1FX	"H1 histone family, member X"
8972_at	8972	MGAM	maltase-glucoamylase (alpha-glucosidase)
8973_at	8973	CHRNA6	"cholinergic receptor, nicotinic, alpha 6"
8974_at	8974	P4HA2	"prolyl 4-hydroxylase, alpha polypeptide II"
8975_at	8975	USP13	ubiquitin specific peptidase 13 (isopeptidase T-3)
8976_at	8976	WASL	Wiskott-Aldrich syndrome-like
8985_at	8985	PLOD3	"procollagen-lysine, 2-oxoglutarate 5-dioxygenase 3"
8986_at	8986	RPS6KA4	"ribosomal protein S6 kinase, 90kDa, polypeptide 4"
8987_at	8987	STBD1	starch binding domain 1
8991_at	8991	SELENBP1	selenium binding protein 1
8992_at	8992	ATP6V0E1	"ATPase, H+ transporting, lysosomal 9kDa, V0 subunit e1"
8994_at	8994	LIMD1	LIM domains containing 1
8996_at	8996	NOL3	nucleolar protein 3 (apoptosis repressor with CARD domain)
8997_at	8997	KALRN	"kalirin, RhoGEF kinase"
8999_at	8999	CDKL2	cyclin-dependent kinase-like 2 (CDC2-related kinase)
9001_at	9001	HAP1	huntingtin-associated protein 1
9013_at	9013	TAF1C	"TATA box binding protein (TBP)-associated factor, RNA polymerase I, C, 110kDa"
9014_at	9014	TAF1B	"TATA box binding protein (TBP)-associated factor, RNA polymerase I, B, 63kDa"
9015_at	9015	TAF1A	"TATA box binding protein (TBP)-associated factor, RNA polymerase I, A, 48kDa"
9016_at	9016	SLC25A14	"solute carrier family 25 (mitochondrial carrier, brain), member 14"
9019_at	9019	MPZL1	myelin protein zero-like 1
9020_at	9020	MAP3K14	mitogen-activated protein kinase kinase kinase 14
9021_at	9021	SOCS3	suppressor of cytokine signaling 3
9023_at	9023	CH25H	cholesterol 25-hydroxylase
9024_at	9024	BRSK2	BR serine/threonine kinase 2
9025_at	9025	RNF8	ring finger protein 8
9027_at	9027	NAT8	"N-acetyltransferase 8 (GCN5-related, putative)"
9031_at	9031	BAZ1B	"bromodomain adjacent to zinc finger domain, 1B"
9032_at	9032	TM4SF5	transmembrane 4 L six family member 5
9034_at	9034	CCRL2	chemokine (C-C motif) receptor-like 2
9039_at	9039	UBA3	ubiquitin-like modifier activating enzyme 3
9040_at	9040	UBE2M	"ubiquitin-conjugating enzyme E2M (UBC12 homolog, yeast)"
9043_at	9043	SPAG9	sperm associated antigen 9
9044_at	9044	BTAF1	"BTAF1 RNA polymerase II, B-TFIID transcription factor-associated, 170kDa (Mot1 homolog, S. cerevisiae)"
9045_at	9045	RPL14	ribosomal protein L14
9047_at	9047	SH2D2A	SH2 domain protein 2A
9049_at	9049	AIP	aryl hydrocarbon receptor interacting protein
9050_at	9050	PSTPIP2	proline-serine-threonine phosphatase interacting protein 2
9052_at	9052	GPRC5A	"G protein-coupled receptor, family C, group 5, member A"
9053_at	9053	MAP7	microtubule-associated protein 7
9054_at	9054	NFS1	NFS1 nitrogen fixation 1 homolog (S. cerevisiae)
9055_at	9055	PRC1	protein regulator of cytokinesis 1
9056_at	9056	SLC7A7	"solute carrier family 7 (cationic amino acid transporter, y+ system), member 7"
9057_at	9057	SLC7A6	"solute carrier family 7 (cationic amino acid transporter, y+ system), member 6"
9058_at	9058	SLC13A2	"solute carrier family 13 (sodium-dependent dicarboxylate transporter), member 2"
9060_at	9060	PAPSS2	3'-phosphoadenosine 5'-phosphosulfate synthase 2
9061_at	9061	PAPSS1	3'-phosphoadenosine 5'-phosphosulfate synthase 1
9063_at	9063	PIAS2	"protein inhibitor of activated STAT, 2"
9064_at	9064	MAP3K6	mitogen-activated protein kinase kinase kinase 6
9069_at	9069	CLDN12	claudin 12
9070_at	9070	ASH2L	"ash2 (absent, small, or homeotic)-like (Drosophila)"
9071_at	9071	CLDN10	claudin 10
9074_at	9074	CLDN6	claudin 6
9075_at	9075	CLDN2	claudin 2
9076_at	9076	CLDN1	claudin 1
9088_at	9088	PKMYT1	"protein kinase, membrane associated tyrosine/threonine 1"
9091_at	9091	PIGQ	"phosphatidylinositol glycan anchor biosynthesis, class Q"
9092_at	9092	SART1	squamous cell carcinoma antigen recognized by T cells
9093_at	9093	DNAJA3	"DnaJ (Hsp40) homolog, subfamily A, member 3"
9094_at	9094	UNC119	unc-119 homolog (C. elegans)
9095_at	9095	TBX19	T-box 19
9096_at	9096	TBX18	T-box 18
9097_at	9097	USP14	ubiquitin specific peptidase 14 (tRNA-guanine transglycosylase)
9098_at	9098	USP6	ubiquitin specific peptidase 6 (Tre-2 oncogene)
9100_at	9100	USP10	ubiquitin specific peptidase 10
9101_at	9101	USP8	ubiquitin specific peptidase 8
9104_at	9104	RGN	regucalcin (senescence marker protein-30)
9107_at	9107	MTMR6	myotubularin related protein 6
9108_at	9108	MTMR7	myotubularin related protein 7
9110_at	9110	MTMR4	myotubularin related protein 4
9111_at	9111	NMI	N-myc (and STAT) interactor
9112_at	9112	MTA1	metastasis associated 1
9113_at	9113	LATS1	"LATS, large tumor suppressor, homolog 1 (Drosophila)"
9114_at	9114	ATP6V0D1	"ATPase, H+ transporting, lysosomal 38kDa, V0 subunit d1"
9117_at	9117	SEC22C	SEC22 vesicle trafficking protein homolog C (S. cerevisiae)
9118_at	9118	INA	"internexin neuronal intermediate filament protein, alpha"
9120_at	9120	SLC16A6	"solute carrier family 16, member 6 (monocarboxylic acid transporter 7)"
9121_at	9121	SLC16A5	"solute carrier family 16, member 5 (monocarboxylic acid transporter 6)"
9122_at	9122	SLC16A4	"solute carrier family 16, member 4 (monocarboxylic acid transporter 5)"
9123_at	9123	SLC16A3	"solute carrier family 16, member 3 (monocarboxylic acid transporter 4)"
9124_at	9124	PDLIM1	PDZ and LIM domain 1
9125_at	9125	RQCD1	RCD1 required for cell differentiation1 homolog (S. pombe)
9126_at	9126	SMC3	structural maintenance of chromosomes 3
9128_at	9128	PRPF4	PRP4 pre-mRNA processing factor 4 homolog (yeast)
9129_at	9129	PRPF3	PRP3 pre-mRNA processing factor 3 homolog (S. cerevisiae)
9130_at	9130	FAM50A	"family with sequence similarity 50, member A"
9131_at	9131	AIFM1	"apoptosis-inducing factor, mitochondrion-associated, 1"
9133_at	9133	CCNB2	cyclin B2
9134_at	9134	CCNE2	cyclin E2
9135_at	9135	RABEP1	"rabaptin, RAB GTPase binding effector protein 1"
9136_at	9136	RRP9	"ribosomal RNA processing 9, small subunit (SSU) processome component, homolog (yeast)"
9138_at	9138	ARHGEF1	Rho guanine nucleotide exchange factor (GEF) 1
9139_at	9139	CBFA2T2	"core-binding factor, runt domain, alpha subunit 2; translocated to, 2"
9140_at	9140	ATG12	ATG12 autophagy related 12 homolog (S. cerevisiae)
9141_at	9141	PDCD5	programmed cell death 5
9143_at	9143	SYNGR3	synaptogyrin 3
9144_at	9144	SYNGR2	synaptogyrin 2
9145_at	9145	SYNGR1	synaptogyrin 1
9146_at	9146	HGS	hepatocyte growth factor-regulated tyrosine kinase substrate
9147_at	9147	SDCCAG1	serologically defined colon cancer antigen 1
9148_at	9148	NEURL	neuralized homolog (Drosophila)
9150_at	9150	CTDP1	"CTD (carboxy-terminal domain, RNA polymerase II, polypeptide A) phosphatase, subunit 1"
9156_at	9156	EXO1	exonuclease 1
9158_at	9158	FIBP	fibroblast growth factor (acidic) intracellular binding protein
9159_at	9159	PCSK7	proprotein convertase subtilisin/kexin type 7
9162_at	9162	DGKI	"diacylglycerol kinase, iota"
9166_at	9166	EBAG9	"estrogen receptor binding site associated, antigen, 9"
9167_at	9167	COX7A2L	cytochrome c oxidase subunit VIIa polypeptide 2 like
9168_at	9168	TMSB10	thymosin beta 10
9169_at	9169	SFRS2IP	"splicing factor, arginine/serine-rich 2, interacting protein"
9175_at	9175	MAP3K13	mitogen-activated protein kinase kinase kinase 13
9179_at	9179	AP4M1	"adaptor-related protein complex 4, mu 1 subunit"
9180_at	9180	OSMR	oncostatin M receptor
9181_at	9181	ARHGEF2	Rho/Rac guanine nucleotide exchange factor (GEF) 2
9182_at	9182	RASSF9	Ras association (RalGDS/AF-6) domain family (N-terminal) member 9
9183_at	9183	ZW10	"ZW10, kinetochore associated, homolog (Drosophila)"
9184_at	9184	BUB3	budding uninhibited by benzimidazoles 3 homolog (yeast)
9185_at	9185	REPS2	RALBP1 associated Eps domain containing 2
9187_at	9187	SLC24A1	"solute carrier family 24 (sodium/potassium/calcium exchanger), member 1"
9188_at	9188	DDX21	DEAD (Asp-Glu-Ala-Asp) box polypeptide 21
9191_at	9191	DEDD	death effector domain containing
9194_at	9194	SLC16A7	"solute carrier family 16, member 7 (monocarboxylic acid transporter 2)"
9197_at	9197	SLC33A1	"solute carrier family 33 (acetyl-CoA transporter), member 1"
9200_at	9200	PTPLA	"protein tyrosine phosphatase-like (proline instead of catalytic arginine), member A"
9201_at	9201	DCLK1	doublecortin-like kinase 1
9202_at	9202	ZMYM4	"zinc finger, MYM-type 4"
9203_at	9203	ZMYM3	"zinc finger, MYM-type 3"
9204_at	9204	ZMYM6	"zinc finger, MYM-type 6"
9205_at	9205	ZMYM5	"zinc finger, MYM-type 5"
9208_at	9208	LRRFIP1	leucine rich repeat (in FLII) interacting protein 1
9209_at	9209	LRRFIP2	leucine rich repeat (in FLII) interacting protein 2
9212_at	9212	AURKB	aurora kinase B
9213_at	9213	XPR1	xenotropic and polytropic retrovirus receptor
9215_at	9215	LARGE	like-glycosyltransferase
9217_at	9217	VAPB	VAMP (vesicle-associated membrane protein)-associated protein B and C
9218_at	9218	VAPA	"VAMP (vesicle-associated membrane protein)-associated protein A, 33kDa"
9219_at	9219	MTA2	"metastasis associated 1 family, member 2"
9221_at	9221	NOLC1	nucleolar and coiled-body phosphoprotein 1
9223_at	9223	MAGI1	"membrane associated guanylate kinase, WW and PDZ domain containing 1"
9230_at	9230	RAB11B	"RAB11B, member RAS oncogene family"
9231_at	9231	DLG5	"discs, large homolog 5 (Drosophila)"
9232_at	9232	PTTG1	pituitary tumor-transforming 1
9235_at	9235	IL32	interleukin 32
9236_at	9236	CCPG1	cell cycle progression 1
9238_at	9238	TBRG4	transforming growth factor beta regulator 4
9240_at	9240	PNMA1	paraneoplastic antigen MA1
9241_at	9241	NOG	noggin
9242_at	9242	MSC	musculin (activated B-cell factor-1)
9244_at	9244	CRLF1	cytokine receptor-like factor 1
9245_at	9245	GCNT3	"glucosaminyl (N-acetyl) transferase 3, mucin type"
9246_at	9246	UBE2L6	ubiquitin-conjugating enzyme E2L 6
9249_at	9249	DHRS3	dehydrogenase/reductase (SDR family) member 3
9252_at	9252	RPS6KA5	"ribosomal protein S6 kinase, 90kDa, polypeptide 5"
9253_at	9253	NUMBL	numb homolog (Drosophila)-like
9254_at	9254	CACNA2D2	"calcium channel, voltage-dependent, alpha 2/delta subunit 2"
9255_at	9255	AIMP1	aminoacyl tRNA synthetase complex-interacting multifunctional protein 1
9258_at	9258	MFHAS1	malignant fibrous histiocytoma amplified sequence 1
9260_at	9260	PDLIM7	PDZ and LIM domain 7 (enigma)
9261_at	9261	MAPKAPK2	mitogen-activated protein kinase-activated protein kinase 2
9262_at	9262	STK17B	serine/threonine kinase 17b
9263_at	9263	STK17A	serine/threonine kinase 17a
9265_at	9265	CYTH3	cytohesin 3
9266_at	9266	CYTH2	cytohesin 2
9267_at	9267	CYTH1	cytohesin 1
9270_at	9270	ITGB1BP1	integrin beta 1 binding protein 1
9271_at	9271	PIWIL1	piwi-like 1 (Drosophila)
9274_at	9274	BCL7C	B-cell CLL/lymphoma 7C
9275_at	9275	BCL7B	B-cell CLL/lymphoma 7B
9276_at	9276	COPB2	"coatomer protein complex, subunit beta 2 (beta prime)"
9277_at	9277	WDR46	WD repeat domain 46
9278_at	9278	ZBTB22	zinc finger and BTB domain containing 22
9282_at	9282	MED14	mediator complex subunit 14
9287_at	9287	TAAR2	trace amine associated receptor 2
9289_at	9289	GPR56	G protein-coupled receptor 56
9294_at	9294	S1PR2	sphingosine-1-phosphate receptor 2
9295_at	9295	SFRS11	"splicing factor, arginine/serine-rich 11"
9296_at	9296	ATP6V1F	"ATPase, H+ transporting, lysosomal 14kDa, V1 subunit F"
9306_at	9306	SOCS6	suppressor of cytokine signaling 6
9308_at	9308	CD83	CD83 molecule
9310_at	9310	ZNF235	zinc finger protein 235
9311_at	9311	ACCN3	amiloride-sensitive cation channel 3
9314_at	9314	KLF4	Kruppel-like factor 4 (gut)
9315_at	9315	C5orf13	chromosome 5 open reading frame 13
9317_at	9317	PTER	phosphotriesterase related
9318_at	9318	COPS2	COP9 constitutive photomorphogenic homolog subunit 2 (Arabidopsis)
9319_at	9319	TRIP13	thyroid hormone receptor interactor 13
9320_at	9320	TRIP12	thyroid hormone receptor interactor 12
9322_at	9322	TRIP10	thyroid hormone receptor interactor 10
9324_at	9324	HMGN3	high mobility group nucleosomal binding domain 3
9325_at	9325	TRIP4	thyroid hormone receptor interactor 4
9326_at	9326	ZNHIT3	"zinc finger, HIT type 3"
9328_at	9328	GTF3C5	"general transcription factor IIIC, polypeptide 5, 63kDa"
9329_at	9329	GTF3C4	"general transcription factor IIIC, polypeptide 4, 90kDa"
9330_at	9330	GTF3C3	"general transcription factor IIIC, polypeptide 3, 102kDa"
9331_at	9331	B4GALT6	"UDP-Gal:betaGlcNAc beta 1,4- galactosyltransferase, polypeptide 6"
9332_at	9332	CD163	CD163 molecule
9334_at	9334	B4GALT5	"UDP-Gal:betaGlcNAc beta 1,4- galactosyltransferase, polypeptide 5"
9337_at	9337	CNOT8	"CCR4-NOT transcription complex, subunit 8"
9338_at	9338	TCEAL1	transcription elongation factor A (SII)-like 1
9341_at	9341	VAMP3	vesicle-associated membrane protein 3 (cellubrevin)
9342_at	9342	SNAP29	"synaptosomal-associated protein, 29kDa"
9343_at	9343	EFTUD2	elongation factor Tu GTP binding domain containing 2
9344_at	9344	TAOK2	TAO kinase 2
9348_at	9348	NDST3	N-deacetylase/N-sulfotransferase (heparan glucosaminyl) 3
9349_at	9349	RPL23	ribosomal protein L23
9351_at	9351	SLC9A3R2	"solute carrier family 9 (sodium/hydrogen exchanger), member 3 regulator 2"
9352_at	9352	TXNL1	thioredoxin-like 1
9353_at	9353	SLIT2	slit homolog 2 (Drosophila)
9354_at	9354	UBE4A	"ubiquitination factor E4A (UFD2 homolog, yeast)"
9355_at	9355	LHX2	LIM homeobox 2
9358_at	9358	ITGBL1	"integrin, beta-like 1 (with EGF-like repeat domains)"
9360_at	9360	PPIG	peptidylprolyl isomerase G (cyclophilin G)
9361_at	9361	LONP1	"lon peptidase 1, mitochondrial"
9363_at	9363	RAB33A	"RAB33A, member RAS oncogene family"
9364_at	9364	RAB28	"RAB28, member RAS oncogene family"
9365_at	9365	KL	klotho
9366_at	9366	RAB9P1	"RAB9, member RAS oncogene family, pseudogene 1"
9367_at	9367	RAB9A	"RAB9A, member RAS oncogene family"
9368_at	9368	SLC9A3R1	"solute carrier family 9 (sodium/hydrogen exchanger), member 3 regulator 1"
9369_at	9369	NRXN3	neurexin 3
9370_at	9370	ADIPOQ	"adiponectin, C1Q and collagen domain containing"
9371_at	9371	KIF3B	kinesin family member 3B
9372_at	9372	ZFYVE9	"zinc finger, FYVE domain containing 9"
9373_at	9373	PLAA	phospholipase A2-activating protein
9374_at	9374	PPT2	palmitoyl-protein thioesterase 2
9375_at	9375	TM9SF2	transmembrane 9 superfamily member 2
9377_at	9377	COX5A	cytochrome c oxidase subunit Va
9380_at	9380	GRHPR	glyoxylate reductase/hydroxypyruvate reductase
9382_at	9382	COG1	component of oligomeric golgi complex 1
9388_at	9388	LIPG	"lipase, endothelial"
9389_at	9389	SLC22A14	"solute carrier family 22, member 14"
9391_at	9391	CIAO1	cytosolic iron-sulfur protein assembly 1 homolog (S. cerevisiae)
9392_at	9392	TGFBRAP1	"transforming growth factor, beta receptor associated protein 1"
9397_at	9397	NMT2	N-myristoyltransferase 2
9399_at	9399	STOML1	stomatin (EPB72)-like 1
9400_at	9400	RECQL5	RecQ protein-like 5
9401_at	9401	RECQL4	RecQ protein-like 4
9403_at	9403	Sep-15	15 kDa selenoprotein
9404_at	9404	LPXN	leupaxin
9406_at	9406	ZRANB2	"zinc finger, RAN-binding domain containing 2"
9409_at	9409	PEX16	peroxisomal biogenesis factor 16
9410_at	9410	SNRNP40	small nuclear ribonucleoprotein 40kDa (U5)
9411_at	9411	ARHGAP29	Rho GTPase activating protein 29
9412_at	9412	MED21	mediator complex subunit 21
9413_at	9413	FAM189A2	"family with sequence similarity 189, member A2"
9414_at	9414	TJP2	tight junction protein 2 (zona occludens 2)
9415_at	9415	FADS2	fatty acid desaturase 2
9416_at	9416	DDX23	DEAD (Asp-Glu-Ala-Asp) box polypeptide 23
9419_at	9419	CRIPT	cysteine-rich PDZ-binding protein
9420_at	9420	CYP7B1	"cytochrome P450, family 7, subfamily B, polypeptide 1"
9421_at	9421	HAND1	heart and neural crest derivatives expressed 1
9422_at	9422	ZNF264	zinc finger protein 264
9423_at	9423	NTN1	netrin 1
9424_at	9424	KCNK6	"potassium channel, subfamily K, member 6"
9425_at	9425	CDYL	"chromodomain protein, Y-like"
9429_at	9429	ABCG2	"ATP-binding cassette, sub-family G (WHITE), member 2"
9435_at	9435	CHST2	carbohydrate (N-acetylglucosamine-6-O) sulfotransferase 2
9439_at	9439	MED23	mediator complex subunit 23
9440_at	9440	MED17	mediator complex subunit 17
9441_at	9441	MED26	mediator complex subunit 26
9442_at	9442	MED27	mediator complex subunit 27
9443_at	9443	MED7	mediator complex subunit 7
9444_at	9444	QKI	"quaking homolog, KH domain RNA binding (mouse)"
9445_at	9445	ITM2B	integral membrane protein 2B
9446_at	9446	GSTO1	glutathione S-transferase omega 1
9447_at	9447	AIM2	absent in melanoma 2
9448_at	9448	MAP4K4	mitogen-activated protein kinase kinase kinase kinase 4
9450_at	9450	LY86	lymphocyte antigen 86
9451_at	9451	EIF2AK3	eukaryotic translation initiation factor 2-alpha kinase 3
9452_at	9452	ITM2A	integral membrane protein 2A
9453_at	9453	GGPS1	geranylgeranyl diphosphate synthase 1
9454_at	9454	HOMER3	homer homolog 3 (Drosophila)
9455_at	9455	HOMER2	homer homolog 2 (Drosophila)
9456_at	9456	HOMER1	homer homolog 1 (Drosophila)
9457_at	9457	FHL5	four and a half LIM domains 5
9459_at	9459	ARHGEF6	Rac/Cdc42 guanine nucleotide exchange factor (GEF) 6
9462_at	9462	RASAL2	RAS protein activator like 2
9463_at	9463	PICK1	protein interacting with PRKCA 1
9465_at	9465	AKAP7	A kinase (PRKA) anchor protein 7
9466_at	9466	IL27RA	"interleukin 27 receptor, alpha"
9467_at	9467	SH3BP5	SH3-domain binding protein 5 (BTK-associated)
9468_at	9468	PCYT1B	"phosphate cytidylyltransferase 1, choline, beta"
9469_at	9469	CHST3	carbohydrate (chondroitin 6) sulfotransferase 3
9470_at	9470	EIF4E2	eukaryotic translation initiation factor 4E family member 2
9473_at	9473	C1orf38	chromosome 1 open reading frame 38
9474_at	9474	ATG5	ATG5 autophagy related 5 homolog (S. cerevisiae)
9475_at	9475	ROCK2	"Rho-associated, coiled-coil containing protein kinase 2"
9477_at	9477	MED20	mediator complex subunit 20
9479_at	9479	MAPK8IP1	mitogen-activated protein kinase 8 interacting protein 1
9480_at	9480	ONECUT2	one cut homeobox 2
9481_at	9481	SLC25A27	"solute carrier family 25, member 27"
9482_at	9482	STX8	syntaxin 8
9486_at	9486	CHST10	carbohydrate sulfotransferase 10
9487_at	9487	PIGL	"phosphatidylinositol glycan anchor biosynthesis, class L"
9488_at	9488	PIGB	"phosphatidylinositol glycan anchor biosynthesis, class B"
9489_at	9489	PGS1	phosphatidylglycerophosphate synthase 1
9491_at	9491	PSMF1	"proteasome (prosome, macropain) inhibitor subunit 1 (PI31)"
9493_at	9493	KIF23	kinesin family member 23
9495_at	9495	AKAP5	A kinase (PRKA) anchor protein 5
9496_at	9496	TBX4	T-box 4
9497_at	9497	SLC4A7	"solute carrier family 4, sodium bicarbonate cotransporter, member 7"
9500_at	9500	MAGED1	"melanoma antigen family D, 1"
9501_at	9501	RPH3AL	rabphilin 3A-like (without C2 domains)
9508_at	9508	ADAMTS3	"ADAM metallopeptidase with thrombospondin type 1 motif, 3"
9510_at	9510	ADAMTS1	"ADAM metallopeptidase with thrombospondin type 1 motif, 1"
9512_at	9512	PMPCB	peptidase (mitochondrial processing) beta
9513_at	9513	FXR2	"fragile X mental retardation, autosomal homolog 2"
9514_at	9514	GAL3ST1	galactose-3-O-sulfotransferase 1
9515_at	9515	STXBP5L	syntaxin binding protein 5-like
9516_at	9516	LITAF	lipopolysaccharide-induced TNF factor
9517_at	9517	SPTLC2	"serine palmitoyltransferase, long chain base subunit 2"
9518_at	9518	GDF15	growth differentiation factor 15
9519_at	9519	TBPL1	TBP-like 1
9520_at	9520	NPEPPS	aminopeptidase puromycin sensitive
9521_at	9521	EEF1E1	eukaryotic translation elongation factor 1 epsilon 1
9522_at	9522	SCAMP1	secretory carrier membrane protein 1
9525_at	9525	VPS4B	vacuolar protein sorting 4 homolog B (S. cerevisiae)
9526_at	9526	MPDU1	mannose-P-dolichol utilization defect 1
9527_at	9527	GOSR1	golgi SNAP receptor complex member 1
9528_at	9528	TMEM59	transmembrane protein 59
9529_at	9529	BAG5	BCL2-associated athanogene 5
9530_at	9530	BAG4	BCL2-associated athanogene 4
9531_at	9531	BAG3	BCL2-associated athanogene 3
9532_at	9532	BAG2	BCL2-associated athanogene 2
9533_at	9533	POLR1C	"polymerase (RNA) I polypeptide C, 30kDa"
9534_at	9534	ZNF254	zinc finger protein 254
9536_at	9536	PTGES	prostaglandin E synthase
9538_at	9538	EI24	etoposide induced 2.4 mRNA
9540_at	9540	TP53I3	tumor protein p53 inducible protein 3
9541_at	9541	CIR1	"corepressor interacting with RBPJ, 1"
9543_at	9543	IGDCC3	"immunoglobulin superfamily, DCC subclass, member 3"
9545_at	9545	RAB3D	"RAB3D, member RAS oncogene family"
9546_at	9546	APBA3	"amyloid beta (A4) precursor protein-binding, family A, member 3"
9550_at	9550	ATP6V1G1	"ATPase, H+ transporting, lysosomal 13kDa, V1 subunit G1"
9551_at	9551	ATP5J2	"ATP synthase, H+ transporting, mitochondrial F0 complex, subunit F2"
9552_at	9552	SPAG7	sperm associated antigen 7
9553_at	9553	MRPL33	mitochondrial ribosomal protein L33
9554_at	9554	SEC22B	SEC22 vesicle trafficking protein homolog B (S. cerevisiae)
9555_at	9555	H2AFY	"H2A histone family, member Y"
9556_at	9556	C14orf2	chromosome 14 open reading frame 2
9557_at	9557	CHD1L	chromodomain helicase DNA binding protein 1-like
9559_at	9559	VPS26A	vacuolar protein sorting 26 homolog A (S. pombe)
9562_at	9562	MINPP1	"multiple inositol polyphosphate histidine phosphatase, 1"
9563_at	9563	H6PD	hexose-6-phosphate dehydrogenase (glucose 1-dehydrogenase)
9564_at	9564	BCAR1	breast cancer anti-estrogen resistance 1
9567_at	9567	GTPBP1	GTP binding protein 1
9568_at	9568	GABBR2	"gamma-aminobutyric acid (GABA) B receptor, 2"
9569_at	9569	GTF2IRD1	GTF2I repeat domain containing 1
9570_at	9570	GOSR2	golgi SNAP receptor complex member 2
9572_at	9572	NR1D1	"nuclear receptor subfamily 1, group D, member 1"
9573_at	9573	GDF3	growth differentiation factor 3
9575_at	9575	CLOCK	clock homolog (mouse)
9577_at	9577	BRE	brain and reproductive organ-expressed (TNFRSF1A modulator)
9578_at	9578	CDC42BPB	CDC42 binding protein kinase beta (DMPK-like)
9580_at	9580	SOX13	SRY (sex determining region Y)-box 13
9581_at	9581	PREPL	prolyl endopeptidase-like
9582_at	9582	APOBEC3B	"apolipoprotein B mRNA editing enzyme, catalytic polypeptide-like 3B"
9583_at	9583	ENTPD4	ectonucleoside triphosphate diphosphohydrolase 4
9584_at	9584	RBM39	RNA binding motif protein 39
9585_at	9585	KIF20B	kinesin family member 20B
9586_at	9586	CREB5	cAMP responsive element binding protein 5
9587_at	9587	MAD2L1BP	MAD2L1 binding protein
9588_at	9588	PRDX6	peroxiredoxin 6
9589_at	9589	WTAP	Wilms tumor 1 associated protein
9590_at	9590	AKAP12	A kinase (PRKA) anchor protein 12
9592_at	9592	IER2	immediate early response 2
9595_at	9595	CYTIP	cytohesin 1 interacting protein
9600_at	9600	PITPNM1	"phosphatidylinositol transfer protein, membrane-associated 1"
9601_at	9601	PDIA4	"protein disulfide isomerase family A, member 4"
9603_at	9603	NFE2L3	nuclear factor (erythroid-derived 2)-like 3
9604_at	9604	RNF14	ring finger protein 14
9605_at	9605	C16orf7	chromosome 16 open reading frame 7
9609_at	9609	RAB36	"RAB36, member RAS oncogene family"
9610_at	9610	RIN1	Ras and Rab interactor 1
9611_at	9611	NCOR1	nuclear receptor co-repressor 1
9612_at	9612	NCOR2	nuclear receptor co-repressor 2
9615_at	9615	GDA	guanine deaminase
9616_at	9616	RNF7	ring finger protein 7
9617_at	9617	MTRF1	mitochondrial translational release factor 1
9618_at	9618	TRAF4	TNF receptor-associated factor 4
9619_at	9619	ABCG1	"ATP-binding cassette, sub-family G (WHITE), member 1"
9620_at	9620	CELSR1	"cadherin, EGF LAG seven-pass G-type receptor 1 (flamingo homolog, Drosophila)"
9625_at	9625	AATK	apoptosis-associated tyrosine kinase
9626_at	9626	GUCA1C	guanylate cyclase activator 1C
9627_at	9627	SNCAIP	"synuclein, alpha interacting protein"
9630_at	9630	GNA14	"guanine nucleotide binding protein (G protein), alpha 14"
9631_at	9631	NUP155	nucleoporin 155kDa
9632_at	9632	SEC24C	"SEC24 family, member C (S. cerevisiae)"
9633_at	9633	MTL5	"metallothionein-like 5, testis-specific (tesmin)"
9636_at	9636	ISG15	ISG15 ubiquitin-like modifier
9637_at	9637	FEZ2	fasciculation and elongation protein zeta 2 (zygin II)
9638_at	9638	FEZ1	fasciculation and elongation protein zeta 1 (zygin I)
9639_at	9639	ARHGEF10	Rho guanine nucleotide exchange factor (GEF) 10
9640_at	9640	ZNF592	zinc finger protein 592
9641_at	9641	IKBKE	"inhibitor of kappa light polypeptide gene enhancer in B-cells, kinase epsilon"
9643_at	9643	MORF4L2	mortality factor 4 like 2
9644_at	9644	SH3PXD2A	SH3 and PX domains 2A
9645_at	9645	MICAL2	"microtubule associated monoxygenase, calponin and LIM domain containing 2"
9646_at	9646	CTR9	"Ctr9, Paf1/RNA polymerase II complex component, homolog (S. cerevisiae)"
9647_at	9647	PPM1F	protein phosphatase 1F (PP2C domain containing)
9648_at	9648	GCC2	GRIP and coiled-coil domain containing 2
9649_at	9649	RALGPS1	Ral GEF with PH domain and SH3 binding motif 1
9650_at	9650	MTFR1	mitochondrial fission regulator 1
9652_at	9652	TTC37	tetratricopeptide repeat domain 37
9653_at	9653	HS2ST1	heparan sulfate 2-O-sulfotransferase 1
9654_at	9654	TTLL4	"tubulin tyrosine ligase-like family, member 4"
9655_at	9655	SOCS5	suppressor of cytokine signaling 5
9656_at	9656	MDC1	mediator of DNA-damage checkpoint 1
9657_at	9657	IQCB1	IQ motif containing B1
9659_at	9659	PDE4DIP	phosphodiesterase 4D interacting protein
9662_at	9662	CEP135	centrosomal protein 135kDa
9663_at	9663	LPIN2	lipin 2
9665_at	9665	KIAA0430	KIAA0430
9666_at	9666	DZIP3	"DAZ interacting protein 3, zinc finger"
9667_at	9667	SAFB2	scaffold attachment factor B2
9669_at	9669	EIF5B	eukaryotic translation initiation factor 5B
9670_at	9670	IPO13	importin 13
9673_at	9673	SLC25A44	"solute carrier family 25, member 44"
9675_at	9675	KIAA0406	KIAA0406
9677_at	9677	HISPPD2A	histidine acid phosphatase domain containing 2A
9678_at	9678	PHF14	PHD finger protein 14
9679_at	9679	FAM53B	"family with sequence similarity 53, member B"
9681_at	9681	DEPDC5	DEP domain containing 5
9682_at	9682	KDM4A	lysine (K)-specific demethylase 4A
9683_at	9683	N4BP1	NEDD4 binding protein 1
9684_at	9684	LRRC14	leucine rich repeat containing 14
9685_at	9685	CLINT1	clathrin interactor 1
9686_at	9686	VGLL4	vestigial like 4 (Drosophila)
9687_at	9687	GREB1	GREB1 protein
9688_at	9688	NUP93	nucleoporin 93kDa
9690_at	9690	UBE3C	ubiquitin protein ligase E3C
9692_at	9692	KIAA0391	KIAA0391
9693_at	9693	RAPGEF2	Rap guanine nucleotide exchange factor (GEF) 2
9694_at	9694	TTC35	tetratricopeptide repeat domain 35
9695_at	9695	EDEM1	"ER degradation enhancer, mannosidase alpha-like 1"
9696_at	9696	CROCC	"ciliary rootlet coiled-coil, rootletin"
9697_at	9697	TRAM2	translocation associated membrane protein 2
9698_at	9698	PUM1	pumilio homolog 1 (Drosophila)
9700_at	9700	ESPL1	extra spindle pole bodies homolog 1 (S. cerevisiae)
9701_at	9701	SAPS2	"SAPS domain family, member 2"
9702_at	9702	CEP57	centrosomal protein 57kDa
9703_at	9703	KIAA0100	KIAA0100
9706_at	9706	ULK2	unc-51-like kinase 2 (C. elegans)
9709_at	9709	HERPUD1	"homocysteine-inducible, endoplasmic reticulum stress-inducible, ubiquitin-like domain member 1"
9710_at	9710	KIAA0355	KIAA0355
9711_at	9711	KIAA0226	KIAA0226
9712_at	9712	USP6NL	USP6 N-terminal like
9716_at	9716	AQR	aquarius homolog (mouse)
9717_at	9717	SEC14L5	SEC14-like 5 (S. cerevisiae)
9718_at	9718	ECE2	endothelin converting enzyme 2
9723_at	9723	SEMA3E	"sema domain, immunoglobulin domain (Ig), short basic domain, secreted, (semaphorin) 3E"
9724_at	9724	UTP14C	"UTP14, U3 small nucleolar ribonucleoprotein, homolog C (yeast)"
9725_at	9725	TMEM63A	transmembrane protein 63A
9726_at	9726	ZNF646	zinc finger protein 646
9727_at	9727	RAB11FIP3	RAB11 family interacting protein 3 (class II)
9728_at	9728	SECISBP2L	SECIS binding protein 2-like
9730_at	9730	VPRBP	Vpr (HIV-1) binding protein
9731_at	9731	KIAA0562	KIAA0562
9732_at	9732	DOCK4	dedicator of cytokinesis 4
9733_at	9733	SART3	squamous cell carcinoma antigen recognized by T cells 3
9734_at	9734	HDAC9	histone deacetylase 9
9735_at	9735	KNTC1	kinetochore associated 1
9736_at	9736	USP34	ubiquitin specific peptidase 34
9737_at	9737	GPRASP1	G protein-coupled receptor associated sorting protein 1
9738_at	9738	CP110	CP110 protein
9739_at	9739	SETD1A	SET domain containing 1A
9741_at	9741	LAPTM4A	lysosomal protein transmembrane 4 alpha
9742_at	9742	IFT140	intraflagellar transport 140 homolog (Chlamydomonas)
9743_at	9743	RICS	Rho GTPase-activating protein
9745_at	9745	ZNF536	zinc finger protein 536
9746_at	9746	CLSTN3	calsyntenin 3
9748_at	9748	SLK	STE20-like kinase (yeast)
9749_at	9749	PHACTR2	phosphatase and actin regulator 2
9750_at	9750	FAM65B	"family with sequence similarity 65, member B"
9751_at	9751	SNPH	syntaphilin
9752_at	9752	PCDHA9	protocadherin alpha 9
9754_at	9754	STARD8	StAR-related lipid transfer (START) domain containing 8
9755_at	9755	TBKBP1	TBK1 binding protein 1
9757_at	9757	MLL4	myeloid/lymphoid or mixed-lineage leukemia 4
9759_at	9759	HDAC4	histone deacetylase 4
9760_at	9760	TOX	thymocyte selection-associated high mobility group box
9761_at	9761	MLEC	malectin
9762_at	9762	ProSAPiP1	ProSAPiP1 protein
9764_at	9764	KIAA0513	KIAA0513
9765_at	9765	ZFYVE16	"zinc finger, FYVE domain containing 16"
9766_at	9766	KIAA0247	KIAA0247
9767_at	9767	PHF16	PHD finger protein 16
9768_at	9768	KIAA0101	KIAA0101
9770_at	9770	RASSF2	Ras association (RalGDS/AF-6) domain family member 2
9771_at	9771	RAPGEF5	Rap guanine nucleotide exchange factor (GEF) 5
9772_at	9772	KIAA0195	KIAA0195
9774_at	9774	BCLAF1	BCL2-associated transcription factor 1
9775_at	9775	EIF4A3	"eukaryotic translation initiation factor 4A, isoform 3"
9776_at	9776	KIAA0652	KIAA0652
9777_at	9777	TM9SF4	transmembrane 9 superfamily protein member 4
9778_at	9778	KIAA0232	KIAA0232
9779_at	9779	TBC1D5	"TBC1 domain family, member 5"
9780_at	9780	FAM38A	"family with sequence similarity 38, member A"
9781_at	9781	RNF144A	ring finger protein 144A
9782_at	9782	MATR3	matrin 3
9783_at	9783	RIMS3	regulating synaptic membrane exocytosis 3
9784_at	9784	SNX17	sorting nexin 17
9785_at	9785	DHX38	DEAH (Asp-Glu-Ala-His) box polypeptide 38
9786_at	9786	KIAA0586	KIAA0586
9787_at	9787	DLGAP5	"discs, large (Drosophila) homolog-associated protein 5"
9788_at	9788	MTSS1	metastasis suppressor 1
9790_at	9790	BMS1	"BMS1 homolog, ribosome assembly protein (yeast)"
9791_at	9791	PTDSS1	phosphatidylserine synthase 1
9792_at	9792	SERTAD2	SERTA domain containing 2
9793_at	9793	CKAP5	cytoskeleton associated protein 5
9794_at	9794	MAML1	mastermind-like 1 (Drosophila)
9797_at	9797	TATDN2	TatD DNase domain containing 2
9798_at	9798	KIAA0174	KIAA0174
9801_at	9801	MRPL19	mitochondrial ribosomal protein L19
9802_at	9802	DAZAP2	DAZ associated protein 2
9804_at	9804	TOMM20	translocase of outer mitochondrial membrane 20 homolog (yeast)
9805_at	9805	SCRN1	secernin 1
9806_at	9806	SPOCK2	"sparc/osteonectin, cwcv and kazal-like domains proteoglycan (testican) 2"
9807_at	9807	IP6K1	inositol hexakisphosphate kinase 1
9810_at	9810	RNF40	ring finger protein 40
9811_at	9811	KIAA0427	KIAA0427
9812_at	9812	KIAA0141	KIAA0141
9813_at	9813	KIAA0494	KIAA0494
9814_at	9814	SFI1	"Sfi1 homolog, spindle assembly associated (yeast)"
9815_at	9815	GIT2	G protein-coupled receptor kinase interacting ArfGAP 2
9816_at	9816	URB2	URB2 ribosome biogenesis 2 homolog (S. cerevisiae)
9817_at	9817	KEAP1	kelch-like ECH-associated protein 1
9818_at	9818	NUPL1	nucleoporin like 1
9819_at	9819	TSC22D2	"TSC22 domain family, member 2"
9820_at	9820	CUL7	cullin 7
9821_at	9821	RB1CC1	RB1-inducible coiled-coil 1
9823_at	9823	ARMCX2	"armadillo repeat containing, X-linked 2"
9824_at	9824	ARHGAP11A	Rho GTPase activating protein 11A
9825_at	9825	SPATA2	spermatogenesis associated 2
9826_at	9826	ARHGEF11	Rho guanine nucleotide exchange factor (GEF) 11
9828_at	9828	ARHGEF17	Rho guanine nucleotide exchange factor (GEF) 17
9829_at	9829	DNAJC6	"DnaJ (Hsp40) homolog, subfamily C, member 6"
9830_at	9830	TRIM14	tripartite motif-containing 14
9832_at	9832	JAKMIP2	janus kinase and microtubule interacting protein 2
9833_at	9833	MELK	maternal embryonic leucine zipper kinase
9836_at	9836	LCMT2	leucine carboxyl methyltransferase 2
9837_at	9837	GINS1	GINS complex subunit 1 (Psf1 homolog)
9839_at	9839	ZEB2	zinc finger E-box binding homeobox 2
9841_at	9841	ZBTB24	zinc finger and BTB domain containing 24
9842_at	9842	PLEKHM1	"pleckstrin homology domain containing, family M (with RUN domain) member 1"
9843_at	9843	HEPH	hephaestin
9844_at	9844	ELMO1	engulfment and cell motility 1
9846_at	9846	GAB2	GRB2-associated binding protein 2
9847_at	9847	KIAA0528	KIAA0528
9848_at	9848	MFAP3L	microfibrillar-associated protein 3-like
9849_at	9849	ZNF518A	zinc finger protein 518A
9851_at	9851	KIAA0753	KIAA0753
9852_at	9852	EPM2AIP1	EPM2A (laforin) interacting protein 1
9853_at	9853	RUSC2	RUN and SH3 domain containing 2
9854_at	9854	C2CD2L	C2CD2-like
9855_at	9855	FARP2	"FERM, RhoGEF and pleckstrin domain protein 2"
9857_at	9857	CEP350	centrosomal protein 350kDa
9858_at	9858	KIAA0649	KIAA0649
9860_at	9860	LRIG2	leucine-rich repeats and immunoglobulin-like domains 2
9861_at	9861	PSMD6	"proteasome (prosome, macropain) 26S subunit, non-ATPase, 6"
9862_at	9862	MED24	mediator complex subunit 24
9863_at	9863	MAGI2	"membrane associated guanylate kinase, WW and PDZ domain containing 2"
9865_at	9865	KIAA0644	KIAA0644 gene product
9866_at	9866	TRIM66	tripartite motif-containing 66
9867_at	9867	PJA2	praja ring finger 2
9868_at	9868	TOMM70A	translocase of outer mitochondrial membrane 70 homolog A (S. cerevisiae)
9869_at	9869	SETDB1	"SET domain, bifurcated 1"
9870_at	9870	KIAA0317	KIAA0317
9871_at	9871	SEC24D	"SEC24 family, member D (S. cerevisiae)"
9873_at	9873	FCHSD2	FCH and double SH3 domains 2
9874_at	9874	TLK1	tousled-like kinase 1
9877_at	9877	ZC3H11A	zinc finger CCCH-type containing 11A
9878_at	9878	TOX4	TOX high mobility group box family member 4
9879_at	9879	DDX46	DEAD (Asp-Glu-Ala-Asp) box polypeptide 46
9880_at	9880	ZBTB39	zinc finger and BTB domain containing 39
9881_at	9881	LBA1	lupus brain antigen 1
9882_at	9882	TBC1D4	"TBC1 domain family, member 4"
9885_at	9885	OSBPL2	oxysterol binding protein-like 2
9886_at	9886	RHOBTB1	Rho-related BTB domain containing 1
9887_at	9887	SMG7	"Smg-7 homolog, nonsense mediated mRNA decay factor (C. elegans)"
9889_at	9889	ZBED4	"zinc finger, BED-type containing 4"
9890_at	9890	LPPR4	plasticity related gene 1
9891_at	9891	NUAK1	"NUAK family, SNF1-like kinase, 1"
9894_at	9894	TELO2	"TEL2, telomere maintenance 2, homolog (S. cerevisiae)"
9895_at	9895	TECPR2	tectonin beta-propeller repeat containing 2
9896_at	9896	FIG4	FIG4 homolog (S. cerevisiae)
9897_at	9897	KIAA0196	KIAA0196
9898_at	9898	UBAP2L	ubiquitin associated protein 2-like
9900_at	9900	SV2A	synaptic vesicle glycoprotein 2A
9901_at	9901	SRGAP3	SLIT-ROBO Rho GTPase activating protein 3
9902_at	9902	MRC2	"mannose receptor, C type 2"
9903_at	9903	KLHL21	kelch-like 21 (Drosophila)
9904_at	9904	RBM19	RNA binding motif protein 19
9905_at	9905	SGSM2	small G protein signaling modulator 2
9906_at	9906	SLC35E2	"solute carrier family 35, member E2"
9907_at	9907	KIAA0415	KIAA0415
9908_at	9908	G3BP2	GTPase activating protein (SH3 domain) binding protein 2
9909_at	9909	DENND4B	DENN/MADD domain containing 4B
9910_at	9910	RABGAP1L	RAB GTPase activating protein 1-like
9912_at	9912	RICH2	Rho-type GTPase-activating protein RICH2
9913_at	9913	SUPT7L	suppressor of Ty 7 (S. cerevisiae)-like
9915_at	9915	ARNT2	aryl-hydrocarbon receptor nuclear translocator 2
9917_at	9917	FAM20B	"family with sequence similarity 20, member B"
9918_at	9918	NCAPD2	"non-SMC condensin I complex, subunit D2"
9919_at	9919	SEC16A	SEC16 homolog A (S. cerevisiae)
9920_at	9920	KBTBD11	kelch repeat and BTB (POZ) domain containing 11
9921_at	9921	RNF10	ring finger protein 10
9922_at	9922	IQSEC1	IQ motif and Sec7 domain 1
9923_at	9923	ZBTB40	zinc finger and BTB domain containing 40
9924_at	9924	PAN2	PAN2 poly(A) specific ribonuclease subunit homolog (S. cerevisiae)
9925_at	9925	ZBTB5	zinc finger and BTB domain containing 5
9926_at	9926	LPGAT1	lysophosphatidylglycerol acyltransferase 1
9927_at	9927	MFN2	mitofusin 2
9928_at	9928	KIF14	kinesin family member 14
9929_at	9929	JOSD1	Josephin domain containing 1
9931_at	9931	HELZ	helicase with zinc finger
9933_at	9933	KIAA0020	KIAA0020
9934_at	9934	P2RY14	"purinergic receptor P2Y, G-protein coupled, 14"
9935_at	9935	MAFB	v-maf musculoaponeurotic fibrosarcoma oncogene homolog B (avian)
9936_at	9936	CD302	CD302 molecule
9938_at	9938	ARHGAP25	Rho GTPase activating protein 25
9939_at	9939	RBM8A	RNA binding motif protein 8A
9941_at	9941	EXOG	"endo/exonuclease (5'-3'), endonuclease G-like"
9942_at	9942	XYLB	xylulokinase homolog (H. influenzae)
9943_at	9943	OXSR1	oxidative-stress responsive 1
9945_at	9945	GFPT2	glutamine-fructose-6-phosphate transaminase 2
9946_at	9946	CRYZL1	"crystallin, zeta (quinone reductase)-like 1"
9947_at	9947	MAGEC1	"melanoma antigen family C, 1"
9948_at	9948	WDR1	WD repeat domain 1
9949_at	9949	AMMECR1	"Alport syndrome, mental retardation, midface hypoplasia and elliptocytosis chromosomal region gene 1"
9950_at	9950	GOLGA5	"golgi autoantigen, golgin subfamily a, 5"
9953_at	9953	HS3ST3B1	heparan sulfate (glucosamine) 3-O-sulfotransferase 3B1
9955_at	9955	HS3ST3A1	heparan sulfate (glucosamine) 3-O-sulfotransferase 3A1
9956_at	9956	HS3ST2	heparan sulfate (glucosamine) 3-O-sulfotransferase 2
9957_at	9957	HS3ST1	heparan sulfate (glucosamine) 3-O-sulfotransferase 1
9958_at	9958	USP15	ubiquitin specific peptidase 15
9960_at	9960	USP3	ubiquitin specific peptidase 3
9961_at	9961	MVP	major vault protein
9962_at	9962	SLC23A2	"solute carrier family 23 (nucleobase transporters), member 2"
9963_at	9963	SLC23A1	"solute carrier family 23 (nucleobase transporters), member 1"
9965_at	9965	FGF19	fibroblast growth factor 19
9966_at	9966	TNFSF15	"tumor necrosis factor (ligand) superfamily, member 15"
9967_at	9967	THRAP3	thyroid hormone receptor associated protein 3
9968_at	9968	MED12	mediator complex subunit 12
9969_at	9969	MED13	mediator complex subunit 13
9971_at	9971	NR1H4	"nuclear receptor subfamily 1, group H, member 4"
9972_at	9972	NUP153	nucleoporin 153kDa
9973_at	9973	CCS	copper chaperone for superoxide dismutase
9975_at	9975	NR1D2	"nuclear receptor subfamily 1, group D, member 2"
9978_at	9978	RBX1	ring-box 1
9980_at	9980	DOPEY2	dopey family member 2
9984_at	9984	THOC1	THO complex 1
9985_at	9985	REC8	REC8 homolog (yeast)
9986_at	9986	RCE1	"RCE1 homolog, prenyl protein peptidase (S. cerevisiae)"
9987_at	9987	HNRPDL	heterogeneous nuclear ribonucleoprotein D-like
9988_at	9988	DMTF1	cyclin D binding myb-like transcription factor 1
9989_at	9989	PPP4R1	"protein phosphatase 4, regulatory subunit 1"
9990_at	9990	SLC12A6	"solute carrier family 12 (potassium/chloride transporters), member 6"
9991_at	9991	ROD1	ROD1 regulator of differentiation 1 (S. pombe)
9993_at	9993	DGCR2	DiGeorge syndrome critical region gene 2
9994_at	9994	CASP8AP2	caspase 8 associated protein 2
9997_at	9997	SCO2	SCO cytochrome oxidase deficient homolog 2 (yeast)
10000_at	10000	AKT3	"v-akt murine thymoma viral oncogene homolog 3 (protein kinase B, gamma)"
10001_at	10001	MED6	mediator complex subunit 6
10003_at	10003	NAALAD2	N-acetylated alpha-linked acidic dipeptidase 2
10005_at	10005	ACOT8	acyl-CoA thioesterase 8
10006_at	10006	ABI1	abl-interactor 1
10007_at	10007	GNPDA1	glucosamine-6-phosphate deaminase 1
10008_at	10008	KCNE3	"potassium voltage-gated channel, Isk-related family, member 3"
10009_at	10009	ZBTB33	zinc finger and BTB domain containing 33
10010_at	10010	TANK	TRAF family member-associated NFKB activator
10011_at	10011	SRA1	steroid receptor RNA activator 1
10013_at	10013	HDAC6	histone deacetylase 6
10014_at	10014	HDAC5	histone deacetylase 5
10015_at	10015	PDCD6IP	programmed cell death 6 interacting protein
10016_at	10016	PDCD6	programmed cell death 6
10017_at	10017	BCL2L10	BCL2-like 10 (apoptosis facilitator)
10018_at	10018	BCL2L11	BCL2-like 11 (apoptosis facilitator)
10019_at	10019	SH2B3	SH2B adaptor protein 3
10020_at	10020	GNE	glucosamine (UDP-N-acetyl)-2-epimerase/N-acetylmannosamine kinase
10023_at	10023	FRAT1	frequently rearranged in advanced T-cell lymphomas
10024_at	10024	TROAP	trophinin associated protein (tastin)
10025_at	10025	MED16	mediator complex subunit 16
10026_at	10026	PIGK	"phosphatidylinositol glycan anchor biosynthesis, class K"
10036_at	10036	CHAF1A	"chromatin assembly factor 1, subunit A (p150)"
10038_at	10038	PARP2	poly (ADP-ribose) polymerase 2
10040_at	10040	TOM1L1	target of myb1 (chicken)-like 1
10042_at	10042	HMGXB4	HMG box domain containing 4
10043_at	10043	TOM1	target of myb1 (chicken)
10044_at	10044	SH2D3C	SH2 domain containing 3C
10045_at	10045	SH2D3A	SH2 domain containing 3A
10046_at	10046	MAMLD1	mastermind-like domain containing 1
10048_at	10048	RANBP9	RAN binding protein 9
10049_at	10049	DNAJB6	"DnaJ (Hsp40) homolog, subfamily B, member 6"
10050_at	10050	SLC17A4	"solute carrier family 17 (sodium phosphate), member 4"
10051_at	10051	SMC4	structural maintenance of chromosomes 4
10052_at	10052	GJC1	"gap junction protein, gamma 1, 45kDa"
10053_at	10053	AP1M2	"adaptor-related protein complex 1, mu 2 subunit"
10054_at	10054	UBA2	ubiquitin-like modifier activating enzyme 2
10055_at	10055	SAE1	SUMO1 activating enzyme subunit 1
10056_at	10056	FARSB	"phenylalanyl-tRNA synthetase, beta subunit"
10057_at	10057	ABCC5	"ATP-binding cassette, sub-family C (CFTR/MRP), member 5"
10058_at	10058	ABCB6	"ATP-binding cassette, sub-family B (MDR/TAP), member 6"
10059_at	10059	DNM1L	dynamin 1-like
10060_at	10060	ABCC9	"ATP-binding cassette, sub-family C (CFTR/MRP), member 9"
10061_at	10061	ABCF2	"ATP-binding cassette, sub-family F (GCN20), member 2"
10062_at	10062	NR1H3	"nuclear receptor subfamily 1, group H, member 3"
10066_at	10066	SCAMP2	secretory carrier membrane protein 2
10067_at	10067	SCAMP3	secretory carrier membrane protein 3
10068_at	10068	IL18BP	interleukin 18 binding protein
10069_at	10069	RWDD2B	RWD domain containing 2B
10072_at	10072	DPP3	dipeptidyl-peptidase 3
10073_at	10073	SNUPN	snurportin 1
10075_at	10075	HUWE1	"HECT, UBA and WWE domain containing 1"
10076_at	10076	PTPRU	"protein tyrosine phosphatase, receptor type, U"
10077_at	10077	TSPAN32	tetraspanin 32
10078_at	10078	TSSC4	tumor suppressing subtransferable candidate 4
10079_at	10079	ATP9A	"ATPase, class II, type 9A"
10081_at	10081	PDCD7	programmed cell death 7
10082_at	10082	GPC6	glypican 6
10083_at	10083	USH1C	"Usher syndrome 1C (autosomal recessive, severe)"
10084_at	10084	PQBP1	polyglutamine binding protein 1
10085_at	10085	EDIL3	EGF-like repeats and discoidin I-like domains 3
10087_at	10087	COL4A3BP	"collagen, type IV, alpha 3 (Goodpasture antigen) binding protein"
10090_at	10090	UST	uronyl-2-sulfotransferase
10092_at	10092	ARPC5	"actin related protein 2/3 complex, subunit 5, 16kDa"
10093_at	10093	ARPC4	"actin related protein 2/3 complex, subunit 4, 20kDa"
10095_at	10095	ARPC1B	"actin related protein 2/3 complex, subunit 1B, 41kDa"
10096_at	10096	ACTR3	ARP3 actin-related protein 3 homolog (yeast)
10097_at	10097	ACTR2	ARP2 actin-related protein 2 homolog (yeast)
10098_at	10098	TSPAN5	tetraspanin 5
10099_at	10099	TSPAN3	tetraspanin 3
10100_at	10100	TSPAN2	tetraspanin 2
10101_at	10101	NUBP2	"nucleotide binding protein 2 (MinD homolog, E. coli)"
10102_at	10102	TSFM	"Ts translation elongation factor, mitochondrial"
10105_at	10105	PPIF	peptidylprolyl isomerase F
10106_at	10106	CTDSP2	"CTD (carboxy-terminal domain, RNA polymerase II, polypeptide A) small phosphatase 2"
10107_at	10107	TRIM10	tripartite motif-containing 10
10109_at	10109	ARPC2	"actin related protein 2/3 complex, subunit 2, 34kDa"
10110_at	10110	SGK2	serum/glucocorticoid regulated kinase 2
10111_at	10111	RAD50	RAD50 homolog (S. cerevisiae)
10112_at	10112	KIF20A	kinesin family member 20A
10113_at	10113	PREB	prolactin regulatory element binding
10114_at	10114	HIPK3	homeodomain interacting protein kinase 3
10116_at	10116	FEM1B	fem-1 homolog b (C. elegans)
10117_at	10117	ENAM	enamelin
10120_at	10120	ACTR1B	"ARP1 actin-related protein 1 homolog B, centractin beta (yeast)"
10121_at	10121	ACTR1A	"ARP1 actin-related protein 1 homolog A, centractin alpha (yeast)"
10123_at	10123	ARL4C	ADP-ribosylation factor-like 4C
10125_at	10125	RASGRP1	RAS guanyl releasing protein 1 (calcium and DAG-regulated)
10126_at	10126	DNAL4	"dynein, axonemal, light chain 4"
10127_at	10127	ZNF263	zinc finger protein 263
10128_at	10128	LRPPRC	leucine-rich PPR-motif containing
10129_at	10129	FRY	furry homolog (Drosophila)
10130_at	10130	PDIA6	"protein disulfide isomerase family A, member 6"
10131_at	10131	TRAP1	TNF receptor-associated protein 1
10133_at	10133	OPTN	optineurin
10134_at	10134	BCAP31	B-cell receptor-associated protein 31
10135_at	10135	NAMPT	nicotinamide phosphoribosyltransferase
10136_at	10136	CELA3A	"chymotrypsin-like elastase family, member 3A"
10137_at	10137	RBM12	RNA binding motif protein 12
10138_at	10138	YAF2	YY1 associated factor 2
10139_at	10139	ARFRP1	ADP-ribosylation factor related protein 1
10140_at	10140	TOB1	"transducer of ERBB2, 1"
10142_at	10142	AKAP9	A kinase (PRKA) anchor protein (yotiao) 9
10144_at	10144	FAM13A	"family with sequence similarity 13, member A"
10146_at	10146	G3BP1	GTPase activating protein (SH3 domain) binding protein 1
10147_at	10147	SFRS14	"splicing factor, arginine/serine-rich 14"
10149_at	10149	GPR64	G protein-coupled receptor 64
10150_at	10150	MBNL2	muscleblind-like 2 (Drosophila)
10151_at	10151	HNRNPA3P1	heterogeneous nuclear ribonucleoprotein A3 pseudogene 1
10152_at	10152	ABI2	abl-interactor 2
10153_at	10153	CEBPZ	"CCAAT/enhancer binding protein (C/EBP), zeta"
10154_at	10154	PLXNC1	plexin C1
10155_at	10155	TRIM28	tripartite motif-containing 28
10157_at	10157	AASS	aminoadipate-semialdehyde synthase
10158_at	10158	PDZK1IP1	PDZK1 interacting protein 1
10159_at	10159	ATP6AP2	"ATPase, H+ transporting, lysosomal accessory protein 2"
10160_at	10160	FARP1	"FERM, RhoGEF (ARHGEF) and pleckstrin domain protein 1 (chondrocyte-derived)"
10161_at	10161	LPAR6	lysophosphatidic acid receptor 6
10162_at	10162	LPCAT3	lysophosphatidylcholine acyltransferase 3
10163_at	10163	WASF2	"WAS protein family, member 2"
10164_at	10164	CHST4	carbohydrate (N-acetylglucosamine 6-O) sulfotransferase 4
10165_at	10165	SLC25A13	"solute carrier family 25, member 13 (citrin)"
10166_at	10166	SLC25A15	solute carrier family 25 (mitochondrial carrier; ornithine transporter) member 15
10168_at	10168	ZNF197	zinc finger protein 197
10169_at	10169	SERF2	small EDRK-rich factor 2
10170_at	10170	DHRS9	dehydrogenase/reductase (SDR family) member 9
10171_at	10171	RCL1	RNA terminal phosphate cyclase-like 1
10172_at	10172	ZNF256	zinc finger protein 256
10174_at	10174	SORBS3	sorbin and SH3 domain containing 3
10175_at	10175	CNIH	cornichon homolog (Drosophila)
10179_at	10179	RBM7	RNA binding motif protein 7
10180_at	10180	RBM6	RNA binding motif protein 6
10181_at	10181	RBM5	RNA binding motif protein 5
10184_at	10184	LHFPL2	lipoma HMGIC fusion partner-like 2
10186_at	10186	LHFP	lipoma HMGIC fusion partner
10189_at	10189	THOC4	THO complex 4
10190_at	10190	TXNDC9	thioredoxin domain containing 9
10193_at	10193	RNF41	ring finger protein 41
10194_at	10194	TSHZ1	teashirt zinc finger homeobox 1
10195_at	10195	ALG3	"asparagine-linked glycosylation 3, alpha-1,3- mannosyltransferase homolog (S. cerevisiae)"
10196_at	10196	PRMT3	protein arginine methyltransferase 3
10197_at	10197	PSME3	"proteasome (prosome, macropain) activator subunit 3 (PA28 gamma; Ki)"
10198_at	10198	MPHOSPH9	M-phase phosphoprotein 9
10199_at	10199	MPHOSPH10	M-phase phosphoprotein 10 (U3 small nucleolar ribonucleoprotein)
10200_at	10200	MPHOSPH6	M-phase phosphoprotein 6
10201_at	10201	NME6	"non-metastatic cells 6, protein expressed in (nucleoside-diphosphate kinase)"
10202_at	10202	DHRS2	dehydrogenase/reductase (SDR family) member 2
10205_at	10205	MPZL2	myelin protein zero-like 2
10206_at	10206	TRIM13	tripartite motif-containing 13
10207_at	10207	INADL	InaD-like (Drosophila)
10208_at	10208	USPL1	ubiquitin specific peptidase like 1
10209_at	10209	EIF1	eukaryotic translation initiation factor 1
10210_at	10210	TOPORS	"topoisomerase I binding, arginine/serine-rich"
10211_at	10211	FLOT1	flotillin 1
10212_at	10212	DDX39	DEAD (Asp-Glu-Ala-Asp) box polypeptide 39
10213_at	10213	PSMD14	"proteasome (prosome, macropain) 26S subunit, non-ATPase, 14"
10215_at	10215	OLIG2	oligodendrocyte lineage transcription factor 2
10217_at	10217	CTDSPL	"CTD (carboxy-terminal domain, RNA polymerase II, polypeptide A) small phosphatase-like"
10219_at	10219	KLRG1	"killer cell lectin-like receptor subfamily G, member 1"
10220_at	10220	GDF11	growth differentiation factor 11
10221_at	10221	TRIB1	tribbles homolog 1 (Drosophila)
10225_at	10225	CD96	CD96 molecule
10226_at	10226	PLIN3	perilipin 3
10227_at	10227	MFSD10	major facilitator superfamily domain containing 10
10228_at	10228	STX6	syntaxin 6
10229_at	10229	COQ7	"coenzyme Q7 homolog, ubiquinone (yeast)"
10230_at	10230	NBR2	neighbor of BRCA1 gene 2 (non-protein coding)
10231_at	10231	RCAN2	regulator of calcineurin 2
10233_at	10233	LRRC23	leucine rich repeat containing 23
10234_at	10234	LRRC17	leucine rich repeat containing 17
10235_at	10235	RASGRP2	RAS guanyl releasing protein 2 (calcium and DAG-regulated)
10236_at	10236	HNRNPR	heterogeneous nuclear ribonucleoprotein R
10237_at	10237	SLC35B1	"solute carrier family 35, member B1"
10238_at	10238	DCAF7	DDB1 and CUL4 associated factor 7
10239_at	10239	AP3S2	"adaptor-related protein complex 3, sigma 2 subunit"
10240_at	10240	MRPS31	mitochondrial ribosomal protein S31
10241_at	10241	CALCOCO2	calcium binding and coiled-coil domain 2
10243_at	10243	GPHN	gephyrin
10244_at	10244	RABEPK	Rab9 effector protein with kelch motifs
10245_at	10245	TIMM17B	translocase of inner mitochondrial membrane 17 homolog B (yeast)
10246_at	10246	SLC17A2	"solute carrier family 17 (sodium phosphate), member 2"
10247_at	10247	HRSP12	heat-responsive protein 12
10248_at	10248	POP7	"processing of precursor 7, ribonuclease P/MRP subunit (S. cerevisiae)"
10250_at	10250	SRRM1	serine/arginine repetitive matrix 1
10252_at	10252	SPRY1	"sprouty homolog 1, antagonist of FGF signaling (Drosophila)"
10253_at	10253	SPRY2	sprouty homolog 2 (Drosophila)
10254_at	10254	STAM2	signal transducing adaptor molecule (SH3 domain and ITAM motif) 2
10255_at	10255	HCG9	HLA complex group 9
10256_at	10256	CNKSR1	connector enhancer of kinase suppressor of Ras 1
10257_at	10257	ABCC4	"ATP-binding cassette, sub-family C (CFTR/MRP), member 4"
10260_at	10260	DENND4A	DENN/MADD domain containing 4A
10262_at	10262	SF3B4	"splicing factor 3b, subunit 4, 49kDa"
10263_at	10263	CDK2AP2	cyclin-dependent kinase 2 associated protein 2
10265_at	10265	IRX5	iroquois homeobox 5
10267_at	10267	RAMP1	receptor (G protein-coupled) activity modifying protein 1
10269_at	10269	ZMPSTE24	"zinc metallopeptidase (STE24 homolog, S. cerevisiae)"
10270_at	10270	AKAP8	A kinase (PRKA) anchor protein 8
10272_at	10272	FSTL3	follistatin-like 3 (secreted glycoprotein)
10273_at	10273	STUB1	STIP1 homology and U-box containing protein 1
10274_at	10274	STAG1	stromal antigen 1
10276_at	10276	NET1	neuroepithelial cell transforming 1
10277_at	10277	UBE4B	"ubiquitination factor E4B (UFD2 homolog, yeast)"
10278_at	10278	EFS	embryonal Fyn-associated substrate
10279_at	10279	PRSS16	"protease, serine, 16 (thymus)"
10280_at	10280	SIGMAR1	sigma non-opioid intracellular receptor 1
10282_at	10282	BET1	blocked early in transport 1 homolog (S. cerevisiae)
10283_at	10283	SDCCAG10	serologically defined colon cancer antigen 10
10284_at	10284	SAP18	"Sin3A-associated protein, 18kDa"
10285_at	10285	SMNDC1	survival motor neuron domain containing 1
10286_at	10286	BCAS2	breast carcinoma amplified sequence 2
10287_at	10287	RGS19	regulator of G-protein signaling 19
10289_at	10289	EIF1B	eukaryotic translation initiation factor 1B
10291_at	10291	SF3A1	"splicing factor 3a, subunit 1, 120kDa"
10293_at	10293	TRAIP	TRAF interacting protein
10294_at	10294	DNAJA2	"DnaJ (Hsp40) homolog, subfamily A, member 2"
10295_at	10295	BCKDK	branched chain ketoacid dehydrogenase kinase
10296_at	10296	MAEA	macrophage erythroblast attacher
10297_at	10297	APC2	adenomatosis polyposis coli 2
10298_at	10298	PAK4	p21 protein (Cdc42/Rac)-activated kinase 4
10299_at	10299	Mar-06	membrane-associated ring finger (C3HC4) 6
10300_at	10300	KATNB1	katanin p80 (WD repeat containing) subunit B 1
10301_at	10301	DLEU1	deleted in lymphocytic leukemia 1 (non-protein coding)
10302_at	10302	SNAPC5	"small nuclear RNA activating complex, polypeptide 5, 19kDa"
10307_at	10307	APBB3	"amyloid beta (A4) precursor protein-binding, family B, member 3"
10308_at	10308	ZNF267	zinc finger protein 267
10309_at	10309	CCNO	cyclin O
10311_at	10311	DSCR3	Down syndrome critical region gene 3
10312_at	10312	TCIRG1	"T-cell, immune regulator 1, ATPase, H+ transporting, lysosomal V0 subunit A3"
10313_at	10313	RTN3	reticulon 3
10314_at	10314	LANCL1	LanC lantibiotic synthetase component C-like 1 (bacterial)
10318_at	10318	TNIP1	TNFAIP3 interacting protein 1
10320_at	10320	IKZF1	IKAROS family zinc finger 1 (Ikaros)
10322_at	10322	SMYD5	SMYD family member 5
10324_at	10324	KBTBD10	kelch repeat and BTB (POZ) domain containing 10
10325_at	10325	RRAGB	Ras-related GTP binding B
10326_at	10326	SIRPB1	signal-regulatory protein beta 1
10327_at	10327	AKR1A1	"aldo-keto reductase family 1, member A1 (aldehyde reductase)"
10328_at	10328	COX4NB	COX4 neighbor
10329_at	10329	TMEM5	transmembrane protein 5
10330_at	10330	CNPY2	canopy 2 homolog (zebrafish)
10331_at	10331	B3GNT3	"UDP-GlcNAc:betaGal beta-1,3-N-acetylglucosaminyltransferase 3"
10332_at	10332	CLEC4M	"C-type lectin domain family 4, member M"
10336_at	10336	PCGF3	polycomb group ring finger 3
10342_at	10342	TFG	TRK-fused gene
10344_at	10344	CCL26	chemokine (C-C motif) ligand 26
10346_at	10346	TRIM22	tripartite motif-containing 22
10347_at	10347	ABCA7	"ATP-binding cassette, sub-family A (ABC1), member 7"
10350_at	10350	ABCA9	"ATP-binding cassette, sub-family A (ABC1), member 9"
10351_at	10351	ABCA8	"ATP-binding cassette, sub-family A (ABC1), member 8"
10352_at	10352	WARS2	"tryptophanyl tRNA synthetase 2, mitochondrial"
10360_at	10360	NPM3	nucleophosmin/nucleoplasmin 3
10361_at	10361	NPM2	nucleophosmin/nucleoplasmin 2
10362_at	10362	HMG20B	high-mobility group 20B
10363_at	10363	HMG20A	high-mobility group 20A
10365_at	10365	KLF2	Kruppel-like factor 2 (lung)
10367_at	10367	CBARA1	calcium binding atopy-related autoantigen 1
10370_at	10370	CITED2	"Cbp/p300-interacting transactivator, with Glu/Asp-rich carboxy-terminal domain, 2"
10371_at	10371	SEMA3A	"sema domain, immunoglobulin domain (Ig), short basic domain, secreted, (semaphorin) 3A"
10376_at	10376	TUBA1B	"tubulin, alpha 1b"
10379_at	10379	IRF9	interferon regulatory factor 9
10380_at	10380	BPNT1	"3'(2'), 5'-bisphosphate nucleotidase 1"
10381_at	10381	TUBB3	"tubulin, beta 3"
10382_at	10382	TUBB4	"tubulin, beta 4"
10383_at	10383	TUBB2C	"tubulin, beta 2C"
10385_at	10385	BTN2A2	"butyrophilin, subfamily 2, member A2"
10388_at	10388	SYCP2	synaptonemal complex protein 2
10389_at	10389	SCML2	sex comb on midleg-like 2 (Drosophila)
10390_at	10390	CEPT1	choline/ethanolamine phosphotransferase 1
10392_at	10392	NOD1	nucleotide-binding oligomerization domain containing 1
10393_at	10393	ANAPC10	anaphase promoting complex subunit 10
10394_at	10394	PRG3	proteoglycan 3
10395_at	10395	DLC1	deleted in liver cancer 1
10396_at	10396	ATP8A1	"ATPase, aminophospholipid transporter (APLT), class I, type 8A, member 1"
10397_at	10397	NDRG1	N-myc downstream regulated 1
10398_at	10398	MYL9	"myosin, light chain 9, regulatory"
10399_at	10399	GNB2L1	"guanine nucleotide binding protein (G protein), beta polypeptide 2-like 1"
10400_at	10400	PEMT	phosphatidylethanolamine N-methyltransferase
10401_at	10401	PIAS3	"protein inhibitor of activated STAT, 3"
10402_at	10402	ST3GAL6	"ST3 beta-galactoside alpha-2,3-sialyltransferase 6"
10403_at	10403	NDC80	"NDC80 homolog, kinetochore complex component (S. cerevisiae)"
10404_at	10404	PGCP	plasma glutamate carboxypeptidase
10409_at	10409	BASP1	"brain abundant, membrane attached signal protein 1"
10413_at	10413	YAP1	"Yes-associated protein 1, 65kDa"
10417_at	10417	SPON2	"spondin 2, extracellular matrix protein"
10418_at	10418	SPON1	"spondin 1, extracellular matrix protein"
10419_at	10419	PRMT5	protein arginine methyltransferase 5
10420_at	10420	TESK2	testis-specific kinase 2
10421_at	10421	CD2BP2	CD2 (cytoplasmic tail) binding protein 2
10422_at	10422	UBAC1	UBA domain containing 1
10423_at	10423	CDIPT	CDP-diacylglycerol--inositol 3-phosphatidyltransferase (phosphatidylinositol synthase)
10424_at	10424	PGRMC2	progesterone receptor membrane component 2
10425_at	10425	ARIH2	ariadne homolog 2 (Drosophila)
10426_at	10426	TUBGCP3	"tubulin, gamma complex associated protein 3"
10427_at	10427	SEC24B	"SEC24 family, member B (S. cerevisiae)"
10428_at	10428	CFDP1	craniofacial development protein 1
10430_at	10430	TMEM147	transmembrane protein 147
10431_at	10431	TIMM23	translocase of inner mitochondrial membrane 23 homolog (yeast)
10432_at	10432	RBM14	RNA binding motif protein 14
10434_at	10434	LYPLA1	lysophospholipase I
10435_at	10435	CDC42EP2	CDC42 effector protein (Rho GTPase binding) 2
10436_at	10436	EMG1	EMG1 nucleolar protein homolog (S. cerevisiae)
10437_at	10437	IFI30	"interferon, gamma-inducible protein 30"
10438_at	10438	C1D	C1D nuclear receptor co-repressor
10440_at	10440	TIMM17A	translocase of inner mitochondrial membrane 17 homolog A (yeast)
10443_at	10443	N4BP2L2	NEDD4 binding protein 2-like 2
10444_at	10444	ZER1	zer-1 homolog (C. elegans)
10445_at	10445	MCRS1	microspherule protein 1
10449_at	10449	ACAA2	acetyl-Coenzyme A acyltransferase 2
10450_at	10450	PPIE	peptidylprolyl isomerase E (cyclophilin E)
10451_at	10451	VAV3	vav 3 guanine nucleotide exchange factor
10454_at	10454	MAP3K7IP1	mitogen-activated protein kinase kinase kinase 7 interacting protein 1
10455_at	10455	PECI	"peroxisomal D3,D2-enoyl-CoA isomerase"
10456_at	10456	HAX1	HCLS1 associated protein X-1
10457_at	10457	GPNMB	glycoprotein (transmembrane) nmb
10458_at	10458	BAIAP2	BAI1-associated protein 2
10459_at	10459	MAD2L2	MAD2 mitotic arrest deficient-like 2 (yeast)
10460_at	10460	TACC3	"transforming, acidic coiled-coil containing protein 3"
10461_at	10461	MERTK	c-mer proto-oncogene tyrosine kinase
10462_at	10462	CLEC10A	"C-type lectin domain family 10, member A"
10463_at	10463	SLC30A9	"solute carrier family 30 (zinc transporter), member 9"
10464_at	10464	PIBF1	progesterone immunomodulatory binding factor 1
10465_at	10465	PPIH	peptidylprolyl isomerase H (cyclophilin H)
10466_at	10466	COG5	component of oligomeric golgi complex 5
10467_at	10467	ZNHIT1	"zinc finger, HIT type 1"
10468_at	10468	FST	follistatin
10469_at	10469	TIMM44	translocase of inner mitochondrial membrane 44 homolog (yeast)
10471_at	10471	PFDN6	prefoldin subunit 6
10472_at	10472	ZNF238	zinc finger protein 238
10473_at	10473	HMGN4	high mobility group nucleosomal binding domain 4
10474_at	10474	TADA3L	"transcriptional adaptor 3 (NGG1 homolog, yeast)-like"
10475_at	10475	TRIM38	tripartite motif-containing 38
10478_at	10478	SLC25A17	"solute carrier family 25 (mitochondrial carrier; peroxisomal membrane protein, 34kDa), member 17"
10479_at	10479	SLC9A6	"solute carrier family 9 (sodium/hydrogen exchanger), member 6"
10480_at	10480	EIF3M	"eukaryotic translation initiation factor 3, subunit M"
10481_at	10481	HOXB13	homeobox B13
10482_at	10482	NXF1	nuclear RNA export factor 1
10483_at	10483	SEC23B	Sec23 homolog B (S. cerevisiae)
10484_at	10484	SEC23A	Sec23 homolog A (S. cerevisiae)
10485_at	10485	C1orf61	chromosome 1 open reading frame 61
10486_at	10486	CAP2	"CAP, adenylate cyclase-associated protein, 2 (yeast)"
10487_at	10487	CAP1	"CAP, adenylate cyclase-associated protein 1 (yeast)"
10488_at	10488	CREB3	cAMP responsive element binding protein 3
10489_at	10489	LRRC41	leucine rich repeat containing 41
10490_at	10490	VTI1B	vesicle transport through interaction with t-SNAREs homolog 1B (yeast)
10491_at	10491	CRTAP	cartilage associated protein
10492_at	10492	SYNCRIP	"synaptotagmin binding, cytoplasmic RNA interacting protein"
10493_at	10493	VAT1	vesicle amine transport protein 1 homolog (T. californica)
10494_at	10494	STK25	"serine/threonine kinase 25 (STE20 homolog, yeast)"
10495_at	10495	ENOX2	ecto-NOX disulfide-thiol exchanger 2
10497_at	10497	UNC13B	unc-13 homolog B (C. elegans)
10498_at	10498	CARM1	coactivator-associated arginine methyltransferase 1
10499_at	10499	NCOA2	nuclear receptor coactivator 2
10501_at	10501	SEMA6B	"sema domain, transmembrane domain (TM), and cytoplasmic domain, (semaphorin) 6B"
10505_at	10505	SEMA4F	"sema domain, immunoglobulin domain (Ig), transmembrane domain (TM) and short cytoplasmic domain, (semaphorin) 4F"
10507_at	10507	SEMA4D	"sema domain, immunoglobulin domain (Ig), transmembrane domain (TM) and short cytoplasmic domain, (semaphorin) 4D"
10509_at	10509	SEMA4B	"sema domain, immunoglobulin domain (Ig), transmembrane domain (TM) and short cytoplasmic domain, (semaphorin) 4B"
10512_at	10512	SEMA3C	"sema domain, immunoglobulin domain (Ig), short basic domain, secreted, (semaphorin) 3C"
10513_at	10513	APPBP2	amyloid beta precursor protein (cytoplasmic tail) binding protein 2
10514_at	10514	MYBBP1A	MYB binding protein (P160) 1a
10516_at	10516	FBLN5	fibulin 5
10518_at	10518	CIB2	calcium and integrin binding family member 2
10519_at	10519	CIB1	calcium and integrin binding 1 (calmyrin)
10520_at	10520	ZNF211	zinc finger protein 211
10521_at	10521	DDX17	DEAD (Asp-Glu-Ala-Asp) box polypeptide 17
10522_at	10522	DEAF1	deformed epidermal autoregulatory factor 1 (Drosophila)
10523_at	10523	CHERP	calcium homeostasis endoplasmic reticulum protein
10524_at	10524	KAT5	K(lysine) acetyltransferase 5
10525_at	10525	HYOU1	hypoxia up-regulated 1
10526_at	10526	IPO8	importin 8
10528_at	10528	NOP56	NOP56 ribonucleoprotein homolog (yeast)
10529_at	10529	NEBL	nebulette
10531_at	10531	PITRM1	pitrilysin metallopeptidase 1
10533_at	10533	ATG7	ATG7 autophagy related 7 homolog (S. cerevisiae)
10534_at	10534	SSSCA1	Sjogren syndrome/scleroderma autoantigen 1
10535_at	10535	RNASEH2A	"ribonuclease H2, subunit A"
10536_at	10536	LEPREL2	leprecan-like 2
10537_at	10537	UBD	ubiquitin D
10538_at	10538	BATF	"basic leucine zipper transcription factor, ATF-like"
10539_at	10539	GLRX3	glutaredoxin 3
10540_at	10540	DCTN2	dynactin 2 (p50)
10541_at	10541	ANP32B	"acidic (leucine-rich) nuclear phosphoprotein 32 family, member B"
10542_at	10542	HBXIP	hepatitis B virus x interacting protein
10544_at	10544	PROCR	"protein C receptor, endothelial (EPCR)"
10548_at	10548	TM9SF1	transmembrane 9 superfamily member 1
10549_at	10549	PRDX4	peroxiredoxin 4
10550_at	10550	ARL6IP5	ADP-ribosylation-like factor 6 interacting protein 5
10551_at	10551	AGR2	anterior gradient homolog 2 (Xenopus laevis)
10552_at	10552	ARPC1A	"actin related protein 2/3 complex, subunit 1A, 41kDa"
10553_at	10553	HTATIP2	"HIV-1 Tat interactive protein 2, 30kDa"
10554_at	10554	AGPAT1	"1-acylglycerol-3-phosphate O-acyltransferase 1 (lysophosphatidic acid acyltransferase, alpha)"
10555_at	10555	AGPAT2	"1-acylglycerol-3-phosphate O-acyltransferase 2 (lysophosphatidic acid acyltransferase, beta)"
10556_at	10556	RPP30	ribonuclease P/MRP 30kDa subunit
10557_at	10557	RPP38	ribonuclease P/MRP 38kDa subunit
10558_at	10558	SPTLC1	"serine palmitoyltransferase, long chain base subunit 1"
10559_at	10559	SLC35A1	"solute carrier family 35 (CMP-sialic acid transporter), member A1"
10560_at	10560	SLC19A2	"solute carrier family 19 (thiamine transporter), member 2"
10564_at	10564	ARFGEF2	ADP-ribosylation factor guanine nucleotide-exchange factor 2 (brefeldin A-inhibited)
10565_at	10565	ARFGEF1	ADP-ribosylation factor guanine nucleotide-exchange factor 1(brefeldin A-inhibited)
10567_at	10567	RABAC1	Rab acceptor 1 (prenylated)
10568_at	10568	SLC34A2	"solute carrier family 34 (sodium phosphate), member 2"
10569_at	10569	SLU7	SLU7 splicing factor homolog (S. cerevisiae)
10570_at	10570	DPYSL4	dihydropyrimidinase-like 4
10572_at	10572	SIVA1	"SIVA1, apoptosis-inducing factor"
10573_at	10573	MRPL28	mitochondrial ribosomal protein L28
10574_at	10574	CCT7	"chaperonin containing TCP1, subunit 7 (eta)"
10575_at	10575	CCT4	"chaperonin containing TCP1, subunit 4 (delta)"
10576_at	10576	CCT2	"chaperonin containing TCP1, subunit 2 (beta)"
10577_at	10577	NPC2	"Niemann-Pick disease, type C2"
10579_at	10579	TACC2	"transforming, acidic coiled-coil containing protein 2"
10580_at	10580	SORBS1	sorbin and SH3 domain containing 1
10581_at	10581	IFITM2	interferon induced transmembrane protein 2 (1-8D)
10585_at	10585	POMT1	protein-O-mannosyltransferase 1
10586_at	10586	MAB21L2	mab-21-like 2 (C. elegans)
10587_at	10587	TXNRD2	thioredoxin reductase 2
10588_at	10588	MTHFS	"5,10-methenyltetrahydrofolate synthetase (5-formyltetrahydrofolate cyclo-ligase)"
10589_at	10589	DRAP1	DR1-associated protein 1 (negative cofactor 2 alpha)
10590_at	10590	SCGN	"secretagogin, EF-hand calcium binding protein"
10591_at	10591	C6orf108	chromosome 6 open reading frame 108
10592_at	10592	SMC2	structural maintenance of chromosomes 2
10594_at	10594	PRPF8	PRP8 pre-mRNA processing factor 8 homolog (S. cerevisiae)
10598_at	10598	AHSA1	"AHA1, activator of heat shock 90kDa protein ATPase homolog 1 (yeast)"
10599_at	10599	SLCO1B1	"solute carrier organic anion transporter family, member 1B1"
10600_at	10600	USP16	ubiquitin specific peptidase 16
10602_at	10602	CDC42EP3	CDC42 effector protein (Rho GTPase binding) 3
10603_at	10603	SH2B2	SH2B adaptor protein 2
10606_at	10606	PAICS	"phosphoribosylaminoimidazole carboxylase, phosphoribosylaminoimidazole succinocarboxamide synthetase"
10607_at	10607	TBL3	transducin (beta)-like 3
10608_at	10608	MXD4	MAX dimerization protein 4
10609_at	10609	SC65	synaptonemal complex protein SC65
10611_at	10611	PDLIM5	PDZ and LIM domain 5
10613_at	10613	ERLIN1	ER lipid raft associated 1
10614_at	10614	HEXIM1	hexamethylene bis-acetamide inducible 1
10615_at	10615	SPAG5	sperm associated antigen 5
10616_at	10616	RBCK1	RanBP-type and C3HC4-type zinc finger containing 1
10617_at	10617	STAMBP	STAM binding protein
10618_at	10618	TGOLN2	trans-golgi network protein 2
10621_at	10621	POLR3F	"polymerase (RNA) III (DNA directed) polypeptide F, 39 kDa"
10622_at	10622	POLR3G	polymerase (RNA) III (DNA directed) polypeptide G (32kD)
10623_at	10623	POLR3C	polymerase (RNA) III (DNA directed) polypeptide C (62kD)
10625_at	10625	IVNS1ABP	influenza virus NS1A binding protein
10627_at	10627	MYL12A	"myosin, light chain 12A, regulatory, non-sarcomeric"
10628_at	10628	TXNIP	thioredoxin interacting protein
10629_at	10629	TAF6L	"TAF6-like RNA polymerase II, p300/CBP-associated factor (PCAF)-associated factor, 65kDa"
10630_at	10630	PDPN	podoplanin
10631_at	10631	POSTN	"periostin, osteoblast specific factor"
10632_at	10632	ATP5L	"ATP synthase, H+ transporting, mitochondrial F0 complex, subunit G"
10633_at	10633	RASL10A	"RAS-like, family 10, member A"
10634_at	10634	GAS2L1	growth arrest-specific 2 like 1
10635_at	10635	RAD51AP1	RAD51 associated protein 1
10636_at	10636	RGS14	regulator of G-protein signaling 14
10637_at	10637	LEFTY1	left-right determination factor 1
10638_at	10638	SPHAR	S-phase response (cyclin related)
10640_at	10640	EXOC5	exocyst complex component 5
10641_at	10641	TUSC4	tumor suppressor candidate 4
10642_at	10642	IGF2BP1	insulin-like growth factor 2 mRNA binding protein 1
10643_at	10643	IGF2BP3	insulin-like growth factor 2 mRNA binding protein 3
10644_at	10644	IGF2BP2	insulin-like growth factor 2 mRNA binding protein 2
10645_at	10645	CAMKK2	"calcium/calmodulin-dependent protein kinase kinase 2, beta"
10650_at	10650	SLMO1	slowmo homolog 1 (Drosophila)
10651_at	10651	MTX2	metaxin 2
10652_at	10652	YKT6	YKT6 v-SNARE homolog (S. cerevisiae)
10654_at	10654	PMVK	phosphomevalonate kinase
10656_at	10656	KHDRBS3	"KH domain containing, RNA binding, signal transduction associated 3"
10657_at	10657	KHDRBS1	"KH domain containing, RNA binding, signal transduction associated 1"
10658_at	10658	CUGBP1	"CUG triplet repeat, RNA binding protein 1"
10659_at	10659	CUGBP2	"CUG triplet repeat, RNA binding protein 2"
10661_at	10661	KLF1	Kruppel-like factor 1 (erythroid)
10664_at	10664	CTCF	CCCTC-binding factor (zinc finger protein)
10667_at	10667	FARS2	"phenylalanyl-tRNA synthetase 2, mitochondrial"
10668_at	10668	CGRRF1	cell growth regulator with ring finger domain 1
10669_at	10669	CGREF1	cell growth regulator with EF-hand domain 1
10670_at	10670	RRAGA	Ras-related GTP binding A
10671_at	10671	DCTN6	dynactin 6
10672_at	10672	GNA13	"guanine nucleotide binding protein (G protein), alpha 13"
10673_at	10673	TNFSF13B	"tumor necrosis factor (ligand) superfamily, member 13b"
10675_at	10675	CSPG5	chondroitin sulfate proteoglycan 5 (neuroglycan C)
10677_at	10677	AVIL	advillin
10678_at	10678	B3GNT2	"UDP-GlcNAc:betaGal beta-1,3-N-acetylglucosaminyltransferase 2"
10681_at	10681	GNB5	"guanine nucleotide binding protein (G protein), beta 5"
10682_at	10682	EBP	emopamil binding protein (sterol isomerase)
10683_at	10683	DLL3	delta-like 3 (Drosophila)
10686_at	10686	CLDN16	claudin 16
10687_at	10687	PNMA2	paraneoplastic antigen MA2
10692_at	10692	RRH	retinal pigment epithelium-derived rhodopsin homolog
10693_at	10693	CCT6B	"chaperonin containing TCP1, subunit 6B (zeta 2)"
10694_at	10694	CCT8	"chaperonin containing TCP1, subunit 8 (theta)"
10695_at	10695	CNPY3	canopy 3 homolog (zebrafish)
10712_at	10712	FAM189B	"family with sequence similarity 189, member B"
10713_at	10713	USP39	ubiquitin specific peptidase 39
10714_at	10714	POLD3	"polymerase (DNA-directed), delta 3, accessory subunit"
10716_at	10716	TBR1	"T-box, brain, 1"
10717_at	10717	AP4B1	"adaptor-related protein complex 4, beta 1 subunit"
10721_at	10721	POLQ	"polymerase (DNA directed), theta"
10723_at	10723	SLC12A7	"solute carrier family 12 (potassium/chloride transporters), member 7"
10724_at	10724	MGEA5	meningioma expressed antigen 5 (hyaluronidase)
10725_at	10725	NFAT5	"nuclear factor of activated T-cells 5, tonicity-responsive"
10726_at	10726	NUDC	nuclear distribution gene C homolog (A. nidulans)
10728_at	10728	PTGES3	prostaglandin E synthase 3 (cytosolic)
10730_at	10730	YME1L1	YME1-like 1 (S. cerevisiae)
10732_at	10732	TCFL5	transcription factor-like 5 (basic helix-loop-helix)
10733_at	10733	PLK4	polo-like kinase 4 (Drosophila)
10734_at	10734	STAG3	stromal antigen 3
10735_at	10735	STAG2	stromal antigen 2
10736_at	10736	SIX2	SIX homeobox 2
10737_at	10737	RFPL3S	RFPL3 antisense RNA (non-protein coding)
10738_at	10738	RFPL3	ret finger protein-like 3
10739_at	10739	RFPL2	ret finger protein-like 2
10741_at	10741	RBBP9	retinoblastoma binding protein 9
10742_at	10742	RAI2	retinoic acid induced 2
10743_at	10743	RAI1	retinoic acid induced 1
10744_at	10744	PTTG2	pituitary tumor-transforming 2
10745_at	10745	PHTF1	putative homeodomain transcription factor 1
10746_at	10746	MAP3K2	mitogen-activated protein kinase kinase kinase 2
10747_at	10747	MASP2	mannan-binding lectin serine peptidase 2
10748_at	10748	KLRA1	"killer cell lectin-like receptor subfamily A, member 1"
10749_at	10749	KIF1C	kinesin family member 1C
10752_at	10752	CHL1	cell adhesion molecule with homology to L1CAM (close homolog of L1)
10755_at	10755	GIPC1	"GIPC PDZ domain containing family, member 1"
10758_at	10758	TRAF3IP2	TRAF3 interacting protein 2
10761_at	10761	PLAC1	placenta-specific 1
10762_at	10762	NUP50	nucleoporin 50kDa
10763_at	10763	NES	nestin
10765_at	10765	KDM5B	lysine (K)-specific demethylase 5B
10766_at	10766	TOB2	"transducer of ERBB2, 2"
10767_at	10767	HBS1L	HBS1-like (S. cerevisiae)
10768_at	10768	AHCYL1	adenosylhomocysteinase-like 1
10769_at	10769	PLK2	polo-like kinase 2 (Drosophila)
10771_at	10771	ZMYND11	"zinc finger, MYND domain containing 11"
10772_at	10772	FUSIP1	FUS interacting protein (serine/arginine-rich) 1
10773_at	10773	ZBTB6	zinc finger and BTB domain containing 6
10775_at	10775	POP4	"processing of precursor 4, ribonuclease P/MRP subunit (S. cerevisiae)"
10776_at	10776	ARPP19	"cAMP-regulated phosphoprotein, 19kDa"
10778_at	10778	ZNF271	zinc finger protein 271
10781_at	10781	ZNF266	zinc finger protein 266
10782_at	10782	ZNF274	zinc finger protein 274
10783_at	10783	NEK6	NIMA (never in mitosis gene a)-related kinase 6
10785_at	10785	WDR4	WD repeat domain 4
10786_at	10786	SLC17A3	"solute carrier family 17 (sodium phosphate), member 3"
10787_at	10787	NCKAP1	NCK-associated protein 1
10788_at	10788	IQGAP2	IQ motif containing GTPase activating protein 2
10791_at	10791	VAMP5	vesicle-associated membrane protein 5 (myobrevin)
10793_at	10793	ZNF273	zinc finger protein 273
10794_at	10794	ZNF460	zinc finger protein 460
10797_at	10797	MTHFD2	"methylenetetrahydrofolate dehydrogenase (NADP+ dependent) 2, methenyltetrahydrofolate cyclohydrolase"
10799_at	10799	RPP40	ribonuclease P/MRP 40kDa subunit
10801_at	10801	Sep-09	septin 9
10802_at	10802	SEC24A	"SEC24 family, member A (S. cerevisiae)"
10803_at	10803	CCR9	chemokine (C-C motif) receptor 9
10806_at	10806	SDCCAG8	serologically defined colon cancer antigen 8
10807_at	10807	SDCCAG3	serologically defined colon cancer antigen 3
10808_at	10808	HSPH1	heat shock 105kDa/110kDa protein 1
10809_at	10809	STARD10	StAR-related lipid transfer (START) domain containing 10
10810_at	10810	WASF3	"WAS protein family, member 3"
10813_at	10813	UTP14A	"UTP14, U3 small nucleolar ribonucleoprotein, homolog A (yeast)"
10815_at	10815	CPLX1	complexin 1
10818_at	10818	FRS2	fibroblast growth factor receptor substrate 2
10826_at	10826	C5orf4	chromosome 5 open reading frame 4
10827_at	10827	FAM114A2	"family with sequence similarity 114, member A2"
10838_at	10838	ZNF275	zinc finger protein 275
10840_at	10840	ALDH1L1	"aldehyde dehydrogenase 1 family, member L1"
10842_at	10842	C7orf16	chromosome 7 open reading frame 16
10844_at	10844	TUBGCP2	"tubulin, gamma complex associated protein 2"
10845_at	10845	CLPX	ClpX caseinolytic peptidase X homolog (E. coli)
10846_at	10846	PDE10A	phosphodiesterase 10A
10847_at	10847	SRCAP	Snf2-related CREBBP activator protein
10848_at	10848	PPP1R13L	"protein phosphatase 1, regulatory (inhibitor) subunit 13 like"
10855_at	10855	HPSE	heparanase
10856_at	10856	RUVBL2	RuvB-like 2 (E. coli)
10857_at	10857	PGRMC1	progesterone receptor membrane component 1
10858_at	10858	CYP46A1	"cytochrome P450, family 46, subfamily A, polypeptide 1"
10859_at	10859	LILRB1	"leukocyte immunoglobulin-like receptor, subfamily B (with TM and ITIM domains), member 1"
10863_at	10863	ADAM28	ADAM metallopeptidase domain 28
10864_at	10864	SLC22A7	"solute carrier family 22 (organic anion transporter), member 7"
10865_at	10865	ARID5A	AT rich interactive domain 5A (MRF1-like)
10867_at	10867	TSPAN9	tetraspanin 9
10868_at	10868	USP20	ubiquitin specific peptidase 20
10869_at	10869	USP19	ubiquitin specific peptidase 19
10870_at	10870	HCST	hematopoietic cell signal transducer
10873_at	10873	ME3	"malic enzyme 3, NADP(+)-dependent, mitochondrial"
10874_at	10874	NMU	neuromedin U
10875_at	10875	FGL2	fibrinogen-like 2
10882_at	10882	C1QL1	"complement component 1, q subcomponent-like 1"
10884_at	10884	MRPS30	mitochondrial ribosomal protein S30
10885_at	10885	WDR3	WD repeat domain 3
10886_at	10886	NPFFR2	neuropeptide FF receptor 2
10888_at	10888	GPR83	G protein-coupled receptor 83
10890_at	10890	RAB10	"RAB10, member RAS oncogene family"
10891_at	10891	PPARGC1A	"peroxisome proliferator-activated receptor gamma, coactivator 1 alpha"
10892_at	10892	MALT1	mucosa associated lymphoid tissue lymphoma translocation gene 1
10896_at	10896	OCLM	oculomedin
10897_at	10897	YIF1A	Yip1 interacting factor homolog A (S. cerevisiae)
10898_at	10898	CPSF4	"cleavage and polyadenylation specific factor 4, 30kDa"
10899_at	10899	JTB	jumping translocation breakpoint
10902_at	10902	BRD8	bromodomain containing 8
10903_at	10903	MTMR11	myotubularin related protein 11
10904_at	10904	BLCAP	bladder cancer associated protein
10905_at	10905	MAN1A2	"mannosidase, alpha, class 1A, member 2"
10906_at	10906	TRAFD1	TRAF-type zinc finger domain containing 1
10907_at	10907	TXNL4A	thioredoxin-like 4A
10908_at	10908	PNPLA6	patatin-like phospholipase domain containing 6
10910_at	10910	SUGT1	"SGT1, suppressor of G2 allele of SKP1 (S. cerevisiae)"
10911_at	10911	UTS2	urotensin 2
10912_at	10912	GADD45G	"growth arrest and DNA-damage-inducible, gamma"
10913_at	10913	EDAR	ectodysplasin A receptor
10914_at	10914	PAPOLA	poly(A) polymerase alpha
10915_at	10915	TCERG1	transcription elongation regulator 1
10916_at	10916	MAGED2	"melanoma antigen family D, 2"
10917_at	10917	BTNL3	butyrophilin-like 3
10919_at	10919	EHMT2	euchromatic histone-lysine N-methyltransferase 2
10920_at	10920	COPS8	COP9 constitutive photomorphogenic homolog subunit 8 (Arabidopsis)
10921_at	10921	RNPS1	"RNA binding protein S1, serine-rich domain"
10922_at	10922	FASTK	Fas-activated serine/threonine kinase
10923_at	10923	SUB1	SUB1 homolog (S. cerevisiae)
10924_at	10924	SMPDL3A	"sphingomyelin phosphodiesterase, acid-like 3A"
10926_at	10926	DBF4	DBF4 homolog (S. cerevisiae)
10927_at	10927	SPIN1	spindlin 1
10928_at	10928	RALBP1	ralA binding protein 1
10929_at	10929	SFRS2B	"splicing factor, arginine/serine-rich 2B"
10930_at	10930	APOBEC2	"apolipoprotein B mRNA editing enzyme, catalytic polypeptide-like 2"
10933_at	10933	MORF4L1	mortality factor 4 like 1
10935_at	10935	PRDX3	peroxiredoxin 3
10936_at	10936	GPR75	G protein-coupled receptor 75
10938_at	10938	EHD1	EH-domain containing 1
10939_at	10939	AFG3L2	AFG3 ATPase family gene 3-like 2 (yeast)
10943_at	10943	MSL3	male-specific lethal 3 homolog (Drosophila)
10944_at	10944	C11orf58	chromosome 11 open reading frame 58
10945_at	10945	KDELR1	KDEL (Lys-Asp-Glu-Leu) endoplasmic reticulum protein retention receptor 1
10946_at	10946	SF3A3	"splicing factor 3a, subunit 3, 60kDa"
10947_at	10947	AP3M2	"adaptor-related protein complex 3, mu 2 subunit"
10948_at	10948	STARD3	StAR-related lipid transfer (START) domain containing 3
10949_at	10949	HNRNPA0	heterogeneous nuclear ribonucleoprotein A0
10950_at	10950	BTG3	"BTG family, member 3"
10952_at	10952	SEC61B	Sec61 beta subunit
10953_at	10953	TOMM34	translocase of outer mitochondrial membrane 34
10954_at	10954	PDIA5	"protein disulfide isomerase family A, member 5"
10955_at	10955	SERINC3	serine incorporator 3
10956_at	10956	OS9	"osteosarcoma amplified 9, endoplasmic reticulum lectin"
10957_at	10957	PNRC1	proline-rich nuclear receptor coactivator 1
10959_at	10959	TMED2	transmembrane emp24 domain trafficking protein 2
10960_at	10960	LMAN2	"lectin, mannose-binding 2"
10961_at	10961	ERP29	endoplasmic reticulum protein 29
10962_at	10962	MLLT11	"myeloid/lymphoid or mixed-lineage leukemia (trithorax homolog, Drosophila); translocated to, 11"
10963_at	10963	STIP1	stress-induced-phosphoprotein 1
10966_at	10966	RAB40B	"RAB40B, member RAS oncogene family"
10969_at	10969	EBNA1BP2	EBNA1 binding protein 2
10970_at	10970	CKAP4	cytoskeleton-associated protein 4
10972_at	10972	TMED10	transmembrane emp24-like trafficking protein 10 (yeast)
10973_at	10973	ASCC3	activating signal cointegrator 1 complex subunit 3
10975_at	10975	UQCR	"ubiquinol-cytochrome c reductase, 6.4kDa subunit"
10978_at	10978	CLP1	"CLP1, cleavage and polyadenylation factor I subunit, homolog (S. cerevisiae)"
10979_at	10979	FERMT2	fermitin family homolog 2 (Drosophila)
10980_at	10980	COPS6	COP9 constitutive photomorphogenic homolog subunit 6 (Arabidopsis)
10981_at	10981	RAB32	"RAB32, member RAS oncogene family"
10982_at	10982	MAPRE2	"microtubule-associated protein, RP/EB family, member 2"
10983_at	10983	CCNI	cyclin I
10985_at	10985	GCN1L1	GCN1 general control of amino-acid synthesis 1-like 1 (yeast)
10987_at	10987	COPS5	COP9 constitutive photomorphogenic homolog subunit 5 (Arabidopsis)
10988_at	10988	METAP2	methionyl aminopeptidase 2
10989_at	10989	IMMT	"inner membrane protein, mitochondrial (mitofilin)"
10990_at	10990	LILRB5	"leukocyte immunoglobulin-like receptor, subfamily B (with TM and ITIM domains), member 5"
10991_at	10991	SLC38A3	"solute carrier family 38, member 3"
10992_at	10992	SF3B2	"splicing factor 3b, subunit 2, 145kDa"
10993_at	10993	SDS	serine dehydratase
10994_at	10994	ILVBL	ilvB (bacterial acetolactate synthase)-like
10998_at	10998	SLC27A5	"solute carrier family 27 (fatty acid transporter), member 5"
10999_at	10999	SLC27A4	"solute carrier family 27 (fatty acid transporter), member 4"
11000_at	11000	SLC27A3	"solute carrier family 27 (fatty acid transporter), member 3"
11001_at	11001	SLC27A2	"solute carrier family 27 (fatty acid transporter), member 2"
11004_at	11004	KIF2C	kinesin family member 2C
11005_at	11005	SPINK5	"serine peptidase inhibitor, Kazal type 5"
11006_at	11006	LILRB4	"leukocyte immunoglobulin-like receptor, subfamily B (with TM and ITIM domains), member 4"
11007_at	11007	CCDC85B	coiled-coil domain containing 85B
11010_at	11010	GLIPR1	GLI pathogenesis-related 1
11011_at	11011	TLK2	tousled-like kinase 2
11012_at	11012	KLK11	kallikrein-related peptidase 11
11013_at	11013	TMSB15A	thymosin beta 15a
11014_at	11014	KDELR2	KDEL (Lys-Asp-Glu-Leu) endoplasmic reticulum protein retention receptor 2
11015_at	11015	KDELR3	KDEL (Lys-Asp-Glu-Leu) endoplasmic reticulum protein retention receptor 3
11016_at	11016	ATF7	activating transcription factor 7
11017_at	11017	SNRNP27	small nuclear ribonucleoprotein 27kDa (U4/U6.U5)
11018_at	11018	TMED1	transmembrane emp24 protein transport domain containing 1
11019_at	11019	LIAS	lipoic acid synthetase
11020_at	11020	RABL4	"RAB, member of RAS oncogene family-like 4"
11021_at	11021	RAB35	"RAB35, member RAS oncogene family"
11022_at	11022	TDRKH	tudor and KH domain containing
11024_at	11024	LILRA1	"leukocyte immunoglobulin-like receptor, subfamily A (with TM domain), member 1"
11025_at	11025	LILRB3	"leukocyte immunoglobulin-like receptor, subfamily B (with TM and ITIM domains), member 3"
11030_at	11030	RBPMS	RNA binding protein with multiple splicing
11031_at	11031	RAB31	"RAB31, member RAS oncogene family"
11033_at	11033	ADAP1	ArfGAP with dual PH domains 1
11034_at	11034	DSTN	destrin (actin depolymerizing factor)
11036_at	11036	GTF2A1L	"general transcription factor IIA, 1-like"
11037_at	11037	STON1	stonin 1
11040_at	11040	PIM2	pim-2 oncogene
11041_at	11041	B3GNT1	"UDP-GlcNAc:betaGal beta-1,3-N-acetylglucosaminyltransferase 1"
11043_at	11043	MID2	midline 2
11044_at	11044	POLS	polymerase (DNA directed) sigma
11045_at	11045	UPK1A	uroplakin 1A
11046_at	11046	SLC35D2	"solute carrier family 35, member D2"
11047_at	11047	ADRM1	adhesion regulating molecule 1
11051_at	11051	NUDT21	nudix (nucleoside diphosphate linked moiety X)-type motif 21
11052_at	11052	CPSF6	"cleavage and polyadenylation specific factor 6, 68kDa"
11054_at	11054	OGFR	opioid growth factor receptor
11055_at	11055	ZPBP	zona pellucida binding protein
11056_at	11056	DDX52	DEAD (Asp-Glu-Ala-Asp) box polypeptide 52
11057_at	11057	ABHD2	abhydrolase domain containing 2
11059_at	11059	WWP1	WW domain containing E3 ubiquitin protein ligase 1
11060_at	11060	WWP2	WW domain containing E3 ubiquitin protein ligase 2
11062_at	11062	DUS4L	dihydrouridine synthase 4-like (S. cerevisiae)
11063_at	11063	SOX30	SRY (sex determining region Y)-box 30
11064_at	11064	CEP110	centrosomal protein 110kDa
11065_at	11065	UBE2C	ubiquitin-conjugating enzyme E2C
11066_at	11066	SNRNP35	small nuclear ribonucleoprotein 35kDa (U11/U12)
11067_at	11067	C10orf10	chromosome 10 open reading frame 10
11068_at	11068	CYB561D2	cytochrome b-561 domain containing 2
11069_at	11069	RAPGEF4	Rap guanine nucleotide exchange factor (GEF) 4
11070_at	11070	TMEM115	transmembrane protein 115
11072_at	11072	DUSP14	dual specificity phosphatase 14
11073_at	11073	TOPBP1	topoisomerase (DNA) II binding protein 1
11074_at	11074	TRIM31	tripartite motif-containing 31
11076_at	11076	TPPP	tubulin polymerization promoting protein
11077_at	11077	HSF2BP	heat shock transcription factor 2 binding protein
11078_at	11078	TRIOBP	TRIO and F-actin binding protein
11079_at	11079	RER1	RER1 retention in endoplasmic reticulum 1 homolog (S. cerevisiae)
11080_at	11080	DNAJB4	"DnaJ (Hsp40) homolog, subfamily B, member 4"
11081_at	11081	KERA	keratocan
11082_at	11082	ESM1	endothelial cell-specific molecule 1
11083_at	11083	DIDO1	death inducer-obliterator 1
11091_at	11091	WDR5	WD repeat domain 5
11092_at	11092	C9orf9	chromosome 9 open reading frame 9
11094_at	11094	C9orf7	chromosome 9 open reading frame 7
11096_at	11096	ADAMTS5	"ADAM metallopeptidase with thrombospondin type 1 motif, 5"
11097_at	11097	NUPL2	nucleoporin like 2
11098_at	11098	PRSS23	"protease, serine, 23"
11099_at	11099	PTPN21	"protein tyrosine phosphatase, non-receptor type 21"
11100_at	11100	HNRNPUL1	heterogeneous nuclear ribonucleoprotein U-like 1
11101_at	11101	ATE1	arginyltransferase 1
11102_at	11102	RPP14	ribonuclease P/MRP 14kDa subunit
11103_at	11103	KRR1	"KRR1, small subunit (SSU) processome component, homolog (yeast)"
11104_at	11104	KATNA1	katanin p60 (ATPase-containing) subunit A 1
11108_at	11108	PRDM4	PR domain containing 4
11112_at	11112	HIBADH	3-hydroxyisobutyrate dehydrogenase
11113_at	11113	CIT	"citron (rho-interacting, serine/threonine kinase 21)"
11116_at	11116	FGFR1OP	FGFR1 oncogene partner
11118_at	11118	BTN3A2	"butyrophilin, subfamily 3, member A2"
11119_at	11119	BTN3A1	"butyrophilin, subfamily 3, member A1"
11120_at	11120	BTN2A1	"butyrophilin, subfamily 2, member A1"
11123_at	11123	RCAN3	RCAN family member 3
11124_at	11124	FAF1	Fas (TNFRSF6) associated factor 1
11126_at	11126	CD160	CD160 molecule
11127_at	11127	KIF3A	kinesin family member 3A
11128_at	11128	POLR3A	"polymerase (RNA) III (DNA directed) polypeptide A, 155kDa"
11129_at	11129	SFRS16	"splicing factor, arginine/serine-rich 16"
11130_at	11130	ZWINT	ZW10 interactor
11131_at	11131	CAPN11	calpain 11
11132_at	11132	CAPN10	calpain 10
11133_at	11133	KPTN	kaptin (actin binding protein)
11135_at	11135	CDC42EP1	CDC42 effector protein (Rho GTPase binding) 1
11136_at	11136	SLC7A9	"solute carrier family 7 (cationic amino acid transporter, y+ system), member 9"
11137_at	11137	PWP1	PWP1 homolog (S. cerevisiae)
11138_at	11138	TBC1D8	"TBC1 domain family, member 8 (with GRAM domain)"
11140_at	11140	CDC37	cell division cycle 37 homolog (S. cerevisiae)
11142_at	11142	PKIG	"protein kinase (cAMP-dependent, catalytic) inhibitor gamma"
11144_at	11144	DMC1	"DMC1 dosage suppressor of mck1 homolog, meiosis-specific homologous recombination (yeast)"
11145_at	11145	PLA2G16	"phospholipase A2, group XVI"
11146_at	11146	GLMN	"glomulin, FKBP associated protein"
11147_at	11147	HHLA3	HERV-H LTR-associating 3
11148_at	11148	HHLA2	HERV-H LTR-associating 2
11149_at	11149	BVES	blood vessel epicardial substance
11152_at	11152	WDR45	WD repeat domain 45
11153_at	11153	FICD	FIC domain containing
11154_at	11154	AP4S1	"adaptor-related protein complex 4, sigma 1 subunit"
11156_at	11156	PTP4A3	"protein tyrosine phosphatase type IVA, member 3"
11157_at	11157	LSM6	"LSM6 homolog, U6 small nuclear RNA associated (S. cerevisiae)"
11160_at	11160	ERLIN2	ER lipid raft associated 2
11161_at	11161	C14orf1	chromosome 14 open reading frame 1
11162_at	11162	NUDT6	nudix (nucleoside diphosphate linked moiety X)-type motif 6
11163_at	11163	NUDT4	nudix (nucleoside diphosphate linked moiety X)-type motif 4
11164_at	11164	NUDT5	nudix (nucleoside diphosphate linked moiety X)-type motif 5
11165_at	11165	NUDT3	nudix (nucleoside diphosphate linked moiety X)-type motif 3
11167_at	11167	FSTL1	follistatin-like 1
11168_at	11168	PSIP1	PC4 and SFRS1 interacting protein 1
11169_at	11169	WDHD1	WD repeat and HMG-box DNA binding protein 1
11171_at	11171	STRAP	serine/threonine kinase receptor associated protein
11174_at	11174	ADAMTS6	"ADAM metallopeptidase with thrombospondin type 1 motif, 6"
11176_at	11176	BAZ2A	"bromodomain adjacent to zinc finger domain, 2A"
11177_at	11177	BAZ1A	"bromodomain adjacent to zinc finger domain, 1A"
11179_at	11179	ZNF277	zinc finger protein 277
11180_at	11180	WDR6	WD repeat domain 6
11182_at	11182	SLC2A6	"solute carrier family 2 (facilitated glucose transporter), member 6"
11183_at	11183	MAP4K5	mitogen-activated protein kinase kinase kinase kinase 5
11185_at	11185	INMT	indolethylamine N-methyltransferase
11186_at	11186	RASSF1	Ras association (RalGDS/AF-6) domain family member 1
11187_at	11187	PKP3	plakophilin 3
11188_at	11188	NISCH	nischarin
11190_at	11190	CEP250	centrosomal protein 250kDa
11193_at	11193	WBP4	WW domain binding protein 4 (formin binding protein 21)
11194_at	11194	ABCB8	"ATP-binding cassette, sub-family B (MDR/TAP), member 8"
11196_at	11196	SEC23IP	SEC23 interacting protein
11197_at	11197	WIF1	WNT inhibitory factor 1
11198_at	11198	SUPT16H	suppressor of Ty 16 homolog (S. cerevisiae)
11201_at	11201	POLI	polymerase (DNA directed) iota
11202_at	11202	KLK8	kallikrein-related peptidase 8
11212_at	11212	PROSC	proline synthetase co-transcribed homolog (bacterial)
11214_at	11214	AKAP13	A kinase (PRKA) anchor protein 13
11215_at	11215	AKAP11	A kinase (PRKA) anchor protein 11
11216_at	11216	AKAP10	A kinase (PRKA) anchor protein 10
11218_at	11218	DDX20	DEAD (Asp-Glu-Ala-Asp) box polypeptide 20
11221_at	11221	DUSP10	dual specificity phosphatase 10
11222_at	11222	MRPL3	mitochondrial ribosomal protein L3
11226_at	11226	GALNT6	UDP-N-acetyl-alpha-D-galactosamine:polypeptide N-acetylgalactosaminyltransferase 6 (GalNAc-T6)
11228_at	11228	RASSF8	Ras association (RalGDS/AF-6) domain family (N-terminal) member 8
11230_at	11230	PRAF2	"PRA1 domain family, member 2"
11231_at	11231	SEC63	SEC63 homolog (S. cerevisiae)
11232_at	11232	POLG2	"polymerase (DNA directed), gamma 2, accessory subunit"
11234_at	11234	HPS5	Hermansky-Pudlak syndrome 5
11235_at	11235	PDCD10	programmed cell death 10
11236_at	11236	RNF139	ring finger protein 139
11237_at	11237	RNF24	ring finger protein 24
11243_at	11243	PMF1	polyamine-modulated factor 1
11244_at	11244	ZHX1	zinc fingers and homeoboxes 1
11247_at	11247	NXPH4	neurexophilin 4
11248_at	11248	NXPH3	neurexophilin 3
11249_at	11249	NXPH2	neurexophilin 2
11251_at	11251	GPR44	G protein-coupled receptor 44
11252_at	11252	PACSIN2	protein kinase C and casein kinase substrate in neurons 2
11253_at	11253	MAN1B1	"mannosidase, alpha, class 1B, member 1"
11254_at	11254	SLC6A14	"solute carrier family 6 (amino acid transporter), member 14"
11258_at	11258	DCTN3	dynactin 3 (p22)
11259_at	11259	FILIP1L	filamin A interacting protein 1-like
11260_at	11260	XPOT	"exportin, tRNA (nuclear export receptor for tRNAs)"
11261_at	11261	CHP	calcium binding protein P22
11262_at	11262	SP140	SP140 nuclear body protein
11264_at	11264	PXMP4	"peroxisomal membrane protein 4, 24kDa"
11266_at	11266	DUSP12	dual specificity phosphatase 12
11267_at	11267	SNF8	"SNF8, ESCRT-II complex subunit, homolog (S. cerevisiae)"
11270_at	11270	NRM	nurim (nuclear envelope membrane protein)
11272_at	11272	PRR4	proline rich 4 (lacrimal)
11273_at	11273	ATXN2L	ataxin 2-like
11275_at	11275	KLHL2	"kelch-like 2, Mayven (Drosophila)"
11276_at	11276	SYNRG	"synergin, gamma"
11278_at	11278	KLF12	Kruppel-like factor 12
11279_at	11279	KLF8	Kruppel-like factor 8
11280_at	11280	SCN11A	"sodium channel, voltage-gated, type XI, alpha subunit"
11282_at	11282	MGAT4B	"mannosyl (alpha-1,3-)-glycoprotein beta-1,4-N-acetylglucosaminyltransferase, isozyme B"
11284_at	11284	PNKP	polynucleotide kinase 3'-phosphatase
11285_at	11285	B4GALT7	"xylosylprotein beta 1,4-galactosyltransferase, polypeptide 7 (galactosyltransferase I)"
11309_at	11309	SLCO2B1	"solute carrier organic anion transporter family, member 2B1"
11311_at	11311	VPS45	vacuolar protein sorting 45 homolog (S. cerevisiae)
11315_at	11315	PARK7	"Parkinson disease (autosomal recessive, early onset) 7"
11316_at	11316	COPE	"coatomer protein complex, subunit epsilon"
11317_at	11317	RBPJL	recombination signal binding protein for immunoglobulin kappa J region-like
11318_at	11318	GPR182	G protein-coupled receptor 182
11319_at	11319	ECD	ecdysoneless homolog (Drosophila)
11320_at	11320	MGAT4A	"mannosyl (alpha-1,3-)-glycoprotein beta-1,4-N-acetylglucosaminyltransferase, isozyme A"
11321_at	11321	GPN1	GPN-loop GTPase 1
11322_at	11322	TMC6	transmembrane channel-like 6
11325_at	11325	DDX42	DEAD (Asp-Glu-Ala-Asp) box polypeptide 42
11329_at	11329	STK38	serine/threonine kinase 38
11330_at	11330	CTRC	chymotrypsin C (caldecrin)
11331_at	11331	PHB2	prohibitin 2
11332_at	11332	ACOT7	acyl-CoA thioesterase 7
11333_at	11333	PDAP1	PDGFA associated protein 1
11334_at	11334	TUSC2	tumor suppressor candidate 2
11335_at	11335	CBX3	"chromobox homolog 3 (HP1 gamma homolog, Drosophila)"
11336_at	11336	EXOC3	exocyst complex component 3
11337_at	11337	GABARAP	GABA(A) receptor-associated protein
11338_at	11338	U2AF2	U2 small nuclear RNA auxiliary factor 2
11339_at	11339	OIP5	Opa interacting protein 5
11340_at	11340	EXOSC8	exosome component 8
11341_at	11341	SCRG1	stimulator of chondrogenesis 1
11342_at	11342	RNF13	ring finger protein 13
11343_at	11343	MGLL	monoglyceride lipase
11344_at	11344	TWF2	"twinfilin, actin-binding protein, homolog 2 (Drosophila)"
11345_at	11345	GABARAPL2	GABA(A) receptor-associated protein-like 2
22794_at	22794	CASC3	cancer susceptibility candidate 3
22795_at	22795	NID2	nidogen 2 (osteonidogen)
22796_at	22796	COG2	component of oligomeric golgi complex 2
22797_at	22797	TFEC	transcription factor EC
22798_at	22798	LAMB4	"laminin, beta 4"
22800_at	22800	RRAS2	related RAS viral (r-ras) oncogene homolog 2
22803_at	22803	XRN2	5'-3' exoribonuclease 2
22808_at	22808	MRAS	muscle RAS oncogene homolog
22809_at	22809	ATF5	activating transcription factor 5
22818_at	22818	COPZ1	"coatomer protein complex, subunit zeta 1"
22820_at	22820	COPG	"coatomer protein complex, subunit gamma"
22822_at	22822	PHLDA1	"pleckstrin homology-like domain, family A, member 1"
22823_at	22823	MTF2	metal response element binding transcription factor 2
22824_at	22824	HSPA4L	heat shock 70kDa protein 4-like
22826_at	22826	DNAJC8	"DnaJ (Hsp40) homolog, subfamily C, member 8"
22827_at	22827	PUF60	poly-U binding splicing factor 60KDa
22828_at	22828	RBM16	RNA binding motif protein 16
22832_at	22832	KIAA1009	KIAA1009
22834_at	22834	ZNF652	zinc finger protein 652
22835_at	22835	ZFP30	zinc finger protein 30 homolog (mouse)
22836_at	22836	RHOBTB3	Rho-related BTB domain containing 3
22837_at	22837	COBLL1	COBL-like 1
22838_at	22838	RNF44	ring finger protein 44
22839_at	22839	DLGAP4	"discs, large (Drosophila) homolog-associated protein 4"
22841_at	22841	RAB11FIP2	RAB11 family interacting protein 2 (class I)
22843_at	22843	PPM1E	protein phosphatase 1E (PP2C domain containing)
22845_at	22845	DOLK	dolichol kinase
22846_at	22846	VASH1	vasohibin 1
22847_at	22847	ZNF507	zinc finger protein 507
22848_at	22848	AAK1	AP2 associated kinase 1
22849_at	22849	CPEB3	cytoplasmic polyadenylation element binding protein 3
22850_at	22850	ADNP2	ADNP homeobox 2
22852_at	22852	ANKRD26	ankyrin repeat domain 26
22856_at	22856	CHSY1	chondroitin sulfate synthase 1
22858_at	22858	ICK	intestinal cell (MAK-like) kinase
22859_at	22859	LPHN1	latrophilin 1
22861_at	22861	NLRP1	"NLR family, pyrin domain containing 1"
22862_at	22862	FNDC3A	fibronectin type III domain containing 3A
22863_at	22863	KIAA0831	KIAA0831
22864_at	22864	R3HDM2	R3H domain containing 2
22866_at	22866	CNKSR2	connector enhancer of kinase suppressor of Ras 2
22868_at	22868	FASTKD2	FAST kinase domains 2
22869_at	22869	ZNF510	zinc finger protein 510
22870_at	22870	SAPS1	"SAPS domain family, member 1"
22871_at	22871	NLGN1	neuroligin 1
22872_at	22872	SEC31A	SEC31 homolog A (S. cerevisiae)
22873_at	22873	DZIP1	DAZ interacting protein 1
22875_at	22875	ENPP4	ectonucleotide pyrophosphatase/phosphodiesterase 4 (putative function)
22876_at	22876	INPP5F	inositol polyphosphate-5-phosphatase F
22877_at	22877	MLXIP	MLX interacting protein
22878_at	22878	KIAA1012	KIAA1012
22879_at	22879	MON1B	MON1 homolog B (yeast)
22880_at	22880	MORC2	MORC family CW-type zinc finger 2
22881_at	22881	ANKRD6	ankyrin repeat domain 6
22882_at	22882	ZHX2	zinc fingers and homeoboxes 2
22883_at	22883	CLSTN1	calsyntenin 1
22884_at	22884	WDR37	WD repeat domain 37
22885_at	22885	ABLIM3	"actin binding LIM protein family, member 3"
22887_at	22887	FOXJ3	forkhead box J3
22888_at	22888	UBOX5	U-box domain containing 5
22889_at	22889	KIAA0907	KIAA0907
22890_at	22890	ZBTB1	zinc finger and BTB domain containing 1
22891_at	22891	ZNF365	zinc finger protein 365
22893_at	22893	BAHD1	bromo adjacent homology domain containing 1
22894_at	22894	DIS3	DIS3 mitotic control homolog (S. cerevisiae)
22897_at	22897	CEP164	centrosomal protein 164kDa
22898_at	22898	DENND3	DENN/MADD domain containing 3
22899_at	22899	ARHGEF15	Rho guanine nucleotide exchange factor (GEF) 15
22900_at	22900	CARD8	"caspase recruitment domain family, member 8"
22901_at	22901	ARSG	arylsulfatase G
22902_at	22902	RUFY3	RUN and FYVE domain containing 3
22903_at	22903	BTBD3	BTB (POZ) domain containing 3
22904_at	22904	SBNO2	strawberry notch homolog 2 (Drosophila)
22905_at	22905	EPN2	epsin 2
22906_at	22906	TRAK1	"trafficking protein, kinesin binding 1"
22907_at	22907	DHX30	DEAH (Asp-Glu-Ala-His) box polypeptide 30
22908_at	22908	SACM1L	SAC1 suppressor of actin mutations 1-like (yeast)
22909_at	22909	MTMR15	myotubularin related protein 15
22911_at	22911	WDR47	WD repeat domain 47
22913_at	22913	RALY	"RNA binding protein, autoantigenic (hnRNP-associated with lethal yellow homolog (mouse))"
22915_at	22915	MMRN1	multimerin 1
22916_at	22916	NCBP2	"nuclear cap binding protein subunit 2, 20kDa"
22919_at	22919	MAPRE1	"microtubule-associated protein, RP/EB family, member 1"
22920_at	22920	KIFAP3	kinesin-associated protein 3
22921_at	22921	MSRB2	methionine sulfoxide reductase B2
22925_at	22925	PLA2R1	"phospholipase A2 receptor 1, 180kDa"
22926_at	22926	ATF6	activating transcription factor 6
22927_at	22927	HABP4	hyaluronan binding protein 4
22928_at	22928	SEPHS2	selenophosphate synthetase 2
22929_at	22929	SEPHS1	selenophosphate synthetase 1
22930_at	22930	RAB3GAP1	RAB3 GTPase activating protein subunit 1 (catalytic)
22931_at	22931	RAB18	"RAB18, member RAS oncogene family"
22933_at	22933	SIRT2	sirtuin (silent mating type information regulation 2 homolog) 2 (S. cerevisiae)
22934_at	22934	RPIA	ribose 5-phosphate isomerase A
22936_at	22936	ELL2	"elongation factor, RNA polymerase II, 2"
22937_at	22937	SCAP	SREBF chaperone
22938_at	22938	SNW1	SNW domain containing 1
22941_at	22941	SHANK2	SH3 and multiple ankyrin repeat domains 2
22943_at	22943	DKK1	dickkopf homolog 1 (Xenopus laevis)
22944_at	22944	KIN	"KIN, antigenic determinant of recA protein homolog (mouse)"
22948_at	22948	CCT5	"chaperonin containing TCP1, subunit 5 (epsilon)"
22949_at	22949	PTGR1	prostaglandin reductase 1
22950_at	22950	SLC4A1AP	"solute carrier family 4 (anion exchanger), member 1, adaptor protein"
22954_at	22954	TRIM32	tripartite motif-containing 32
22955_at	22955	SCMH1	sex comb on midleg homolog 1 (Drosophila)
22974_at	22974	TPX2	"TPX2, microtubule-associated, homolog (Xenopus laevis)"
22976_at	22976	PAXIP1	PAX interacting (with transcription-activation domain) protein 1
22977_at	22977	AKR7A3	"aldo-keto reductase family 7, member A3 (aflatoxin aldehyde reductase)"
22978_at	22978	NT5C2	"5'-nucleotidase, cytosolic II"
22980_at	22980	TCF25	transcription factor 25 (basic helix-loop-helix)
22981_at	22981	NINL	ninein-like
22982_at	22982	DIP2C	DIP2 disco-interacting protein 2 homolog C (Drosophila)
22984_at	22984	PDCD11	programmed cell death 11
22985_at	22985	ACIN1	apoptotic chromatin condensation inducer 1
22986_at	22986	SORCS3	sortilin-related VPS10 domain containing receptor 3
22989_at	22989	MYH15	"myosin, heavy chain 15"
22990_at	22990	PCNX	pecanex homolog (Drosophila)
22992_at	22992	KDM2A	lysine (K)-specific demethylase 2A
22993_at	22993	HMGXB3	HMG box domain containing 3
22994_at	22994	AZI1	5-azacytidine induced 1
22995_at	22995	CEP152	centrosomal protein 152kDa
22996_at	22996	TTC39A	tetratricopeptide repeat domain 39A
22998_at	22998	LIMCH1	LIM and calponin homology domains 1
23001_at	23001	WDFY3	WD repeat and FYVE domain containing 3
23002_at	23002	DAAM1	dishevelled associated activator of morphogenesis 1
23007_at	23007	PLCH1	"phospholipase C, eta 1"
23008_at	23008	KLHDC10	kelch domain containing 10
23011_at	23011	RAB21	"RAB21, member RAS oncogene family"
23012_at	23012	STK38L	serine/threonine kinase 38 like
23013_at	23013	SPEN	"spen homolog, transcriptional regulator (Drosophila)"
23014_at	23014	FBXO21	F-box protein 21
23015_at	23015	GOLGA8A	"golgi autoantigen, golgin subfamily a, 8A"
23016_at	23016	EXOSC7	exosome component 7
23019_at	23019	CNOT1	"CCR4-NOT transcription complex, subunit 1"
23020_at	23020	SNRNP200	small nuclear ribonucleoprotein 200kDa (U5)
23022_at	23022	PALLD	"palladin, cytoskeletal associated protein"
23023_at	23023	TMCC1	transmembrane and coiled-coil domain family 1
23024_at	23024	PDZRN3	PDZ domain containing ring finger 3
23028_at	23028	KDM1	lysine (K)-specific demethylase 1
23029_at	23029	RBM34	RNA binding motif protein 34
23030_at	23030	KDM4B	lysine (K)-specific demethylase 4B
23031_at	23031	MAST3	microtubule associated serine/threonine kinase 3
23032_at	23032	USP33	ubiquitin specific peptidase 33
23033_at	23033	DOPEY1	dopey family member 1
23034_at	23034	SAMD4A	sterile alpha motif domain containing 4A
23035_at	23035	PHLPP2	PH domain and leucine rich repeat protein phosphatase 2
23036_at	23036	ZNF292	zinc finger protein 292
23037_at	23037	PDZD2	PDZ domain containing 2
23038_at	23038	WDTC1	WD and tetratricopeptide repeats 1
23039_at	23039	XPO7	exportin 7
23041_at	23041	MON2	MON2 homolog (S. cerevisiae)
23042_at	23042	PDXDC1	pyridoxal-dependent decarboxylase domain containing 1
23043_at	23043	TNIK	TRAF2 and NCK interacting kinase
23046_at	23046	KIF21B	kinesin family member 21B
23047_at	23047	PDS5B	"PDS5, regulator of cohesion maintenance, homolog B (S. cerevisiae)"
23048_at	23048	FNBP1	formin binding protein 1
23049_at	23049	SMG1	"SMG1 homolog, phosphatidylinositol 3-kinase-related kinase (C. elegans)"
23051_at	23051	ZHX3	zinc fingers and homeoboxes 3
23052_at	23052	ENDOD1	endonuclease domain containing 1
23053_at	23053	KIAA0913	KIAA0913
23054_at	23054	NCOA6	nuclear receptor coactivator 6
23057_at	23057	NMNAT2	nicotinamide nucleotide adenylyltransferase 2
23059_at	23059	CLUAP1	clusterin associated protein 1
23060_at	23060	ZNF609	zinc finger protein 609
23061_at	23061	TBC1D9B	"TBC1 domain family, member 9B (with GRAM domain)"
23062_at	23062	GGA2	"golgi associated, gamma adaptin ear containing, ARF binding protein 2"
23063_at	23063	WAPAL	wings apart-like homolog (Drosophila)
23064_at	23064	SETX	senataxin
23065_at	23065	KIAA0090	KIAA0090
23066_at	23066	CAND2	cullin-associated and neddylation-dissociated 2 (putative)
23067_at	23067	SETD1B	SET domain containing 1B
23070_at	23070	FTSJD2	FtsJ methyltransferase domain containing 2
23071_at	23071	ERP44	endoplasmic reticulum protein 44
23072_at	23072	HECW1	"HECT, C2 and WW domain containing E3 ubiquitin protein ligase 1"
23074_at	23074	UHRF1BP1L	UHRF1 binding protein 1-like
23075_at	23075	SWAP70	SWAP switching B-cell complex 70kDa subunit
23076_at	23076	RRP1B	ribosomal RNA processing 1 homolog B (S. cerevisiae)
23077_at	23077	MYCBP2	MYC binding protein 2
23078_at	23078	KIAA0564	KIAA0564
23080_at	23080	AVL9	AVL9 homolog (S. cerevisiase)
23081_at	23081	KDM4C	lysine (K)-specific demethylase 4C
23082_at	23082	PPRC1	"peroxisome proliferator-activated receptor gamma, coactivator-related 1"
23085_at	23085	ERC1	ELKS/RAB6-interacting/CAST family member 1
23086_at	23086	EXPH5	exophilin 5
23087_at	23087	TRIM35	tripartite motif-containing 35
23089_at	23089	PEG10	paternally expressed 10
23090_at	23090	ZNF423	zinc finger protein 423
23091_at	23091	ZC3H13	zinc finger CCCH-type containing 13
23092_at	23092	ARHGAP26	Rho GTPase activating protein 26
23093_at	23093	TTLL5	"tubulin tyrosine ligase-like family, member 5"
23094_at	23094	SIPA1L3	signal-induced proliferation-associated 1 like 3
23095_at	23095	KIF1B	kinesin family member 1B
23097_at	23097	CDC2L6	cell division cycle 2-like 6 (CDK8-like)
23098_at	23098	SARM1	sterile alpha and TIR motif containing 1
23099_at	23099	ZBTB43	zinc finger and BTB domain containing 43
23101_at	23101	MCF2L2	MCF.2 cell line derived transforming sequence-like 2
23102_at	23102	TBC1D2B	"TBC1 domain family, member 2B"
23107_at	23107	MRPS27	mitochondrial ribosomal protein S27
23108_at	23108	GARNL4	GTPase activating Rap/RanGAP domain-like 4
23111_at	23111	SPG20	spastic paraplegia 20 (Troyer syndrome)
23112_at	23112	TNRC6B	trinucleotide repeat containing 6B
23116_at	23116	FAM179B	"family with sequence similarity 179, member B"
23118_at	23118	MAP3K7IP2	mitogen-activated protein kinase kinase kinase 7 interacting protein 2
23119_at	23119	HIC2	hypermethylated in cancer 2
23120_at	23120	ATP10B	"ATPase, class V, type 10B"
23122_at	23122	CLASP2	cytoplasmic linker associated protein 2
23125_at	23125	CAMTA2	calmodulin binding transcription activator 2
23126_at	23126	POGZ	pogo transposable element with ZNF domain
23127_at	23127	GLT25D2	glycosyltransferase 25 domain containing 2
23129_at	23129	PLXND1	plexin D1
23130_at	23130	ATG2A	ATG2 autophagy related 2 homolog A (S. cerevisiae)
23131_at	23131	GPATCH8	G patch domain containing 8
23132_at	23132	RAD54L2	RAD54-like 2 (S. cerevisiae)
23133_at	23133	PHF8	PHD finger protein 8
23135_at	23135	KDM6B	lysine (K)-specific demethylase 6B
23136_at	23136	EPB41L3	erythrocyte membrane protein band 4.1-like 3
23137_at	23137	SMC5	structural maintenance of chromosomes 5
23138_at	23138	N4BP3	Nedd4 binding protein 3
23139_at	23139	MAST2	microtubule associated serine/threonine kinase 2
23140_at	23140	ZZEF1	"zinc finger, ZZ-type with EF-hand domain 1"
23141_at	23141	ANKLE2	ankyrin repeat and LEM domain containing 2
23142_at	23142	DCUN1D4	"DCN1, defective in cullin neddylation 1, domain containing 4 (S. cerevisiae)"
23143_at	23143	LRCH1	leucine-rich repeats and calponin homology (CH) domain containing 1
23144_at	23144	ZC3H3	zinc finger CCCH-type containing 3
23148_at	23148	NACAD	NAC alpha domain containing
23150_at	23150	FRMD4B	FERM domain containing 4B
23151_at	23151	GRAMD4	GRAM domain containing 4
23152_at	23152	CIC	capicua homolog (Drosophila)
23154_at	23154	NCDN	neurochondrin
23155_at	23155	CLCC1	chloride channel CLIC-like 1
23157_at	23157	Sep-06	septin 6
23158_at	23158	TBC1D9	"TBC1 domain family, member 9 (with GRAM domain)"
23160_at	23160	WDR43	WD repeat domain 43
23161_at	23161	SNX13	sorting nexin 13
23162_at	23162	MAPK8IP3	mitogen-activated protein kinase 8 interacting protein 3
23163_at	23163	GGA3	"golgi associated, gamma adaptin ear containing, ARF binding protein 3"
23164_at	23164	MPRIP	myosin phosphatase Rho interacting protein
23165_at	23165	NUP205	nucleoporin 205kDa
23167_at	23167	EFR3A	EFR3 homolog A (S. cerevisiae)
23168_at	23168	RTF1	"Rtf1, Paf1/RNA polymerase II complex component, homolog (S. cerevisiae)"
23169_at	23169	SLC35D1	"solute carrier family 35 (UDP-glucuronic acid/UDP-N-acetylgalactosamine dual transporter), member D1"
23170_at	23170	TTLL12	"tubulin tyrosine ligase-like family, member 12"
23171_at	23171	GPD1L	glycerol-3-phosphate dehydrogenase 1-like
23172_at	23172	FAM175B	"family with sequence similarity 175, member B"
23173_at	23173	METAP1	methionyl aminopeptidase 1
23174_at	23174	ZCCHC14	"zinc finger, CCHC domain containing 14"
23175_at	23175	LPIN1	lipin 1
23176_at	23176	Sep-08	septin 8
23177_at	23177	CEP68	centrosomal protein 68kDa
23178_at	23178	PASK	PAS domain containing serine/threonine kinase
23179_at	23179	RGL1	ral guanine nucleotide dissociation stimulator-like 1
23180_at	23180	RFTN1	"raftlin, lipid raft linker 1"
23181_at	23181	DIP2A	DIP2 disco-interacting protein 2 homolog A (Drosophila)
23184_at	23184	MESDC2	mesoderm development candidate 2
23185_at	23185	LARP4B	"La ribonucleoprotein domain family, member 4B"
23186_at	23186	RCOR1	REST corepressor 1
23187_at	23187	PHLDB1	"pleckstrin homology-like domain, family B, member 1"
23189_at	23189	KANK1	KN motif and ankyrin repeat domains 1
23190_at	23190	UBXN4	UBX domain protein 4
23191_at	23191	CYFIP1	cytoplasmic FMR1 interacting protein 1
23192_at	23192	ATG4B	ATG4 autophagy related 4 homolog B (S. cerevisiae)
23193_at	23193	GANAB	"glucosidase, alpha; neutral AB"
23194_at	23194	FBXL7	F-box and leucine-rich repeat protein 7
23196_at	23196	FAM120A	family with sequence similarity 120A
23197_at	23197	FAF2	Fas associated factor family member 2
23198_at	23198	PSME4	"proteasome (prosome, macropain) activator subunit 4"
23199_at	23199	KIAA0182	KIAA0182
23200_at	23200	ATP11B	"ATPase, class VI, type 11B"
23203_at	23203	PMPCA	peptidase (mitochondrial processing) alpha
23204_at	23204	ARL6IP1	ADP-ribosylation factor-like 6 interacting protein 1
23207_at	23207	PLEKHM2	"pleckstrin homology domain containing, family M (with RUN domain) member 2"
23208_at	23208	SYT11	synaptotagmin XI
23210_at	23210	JMJD6	jumonji domain containing 6
23211_at	23211	ZC3H4	zinc finger CCCH-type containing 4
23212_at	23212	RRS1	RRS1 ribosome biogenesis regulator homolog (S. cerevisiae)
23213_at	23213	SULF1	sulfatase 1
23214_at	23214	XPO6	exportin 6
23215_at	23215	BAT2D1	BAT2 domain containing 1
23216_at	23216	TBC1D1	"TBC1 (tre-2/USP6, BUB2, cdc16) domain family, member 1"
23218_at	23218	NBEAL2	neurobeachin-like 2
23219_at	23219	FBXO28	F-box protein 28
23220_at	23220	DTX4	deltex homolog 4 (Drosophila)
23221_at	23221	RHOBTB2	Rho-related BTB domain containing 2
23223_at	23223	RRP12	ribosomal RNA processing 12 homolog (S. cerevisiae)
23224_at	23224	SYNE2	"spectrin repeat containing, nuclear envelope 2"
23225_at	23225	NUP210	nucleoporin 210kDa
23228_at	23228	PLCL2	phospholipase C-like 2
23229_at	23229	ARHGEF9	Cdc42 guanine nucleotide exchange factor (GEF) 9
23230_at	23230	VPS13A	vacuolar protein sorting 13 homolog A (S. cerevisiae)
23231_at	23231	KIAA0746	KIAA0746 protein
23232_at	23232	TBC1D12	"TBC1 domain family, member 12"
23235_at	23235	SIK2	salt-inducible kinase 2
23236_at	23236	PLCB1	"phospholipase C, beta 1 (phosphoinositide-specific)"
23239_at	23239	PHLPP1	PH domain and leucine rich repeat protein phosphatase 1
23240_at	23240	KIAA0922	KIAA0922
23241_at	23241	PACS2	phosphofurin acidic cluster sorting protein 2
23242_at	23242	COBL	cordon-bleu homolog (mouse)
23243_at	23243	ANKRD28	ankyrin repeat domain 28
23244_at	23244	PDS5A	"PDS5, regulator of cohesion maintenance, homolog A (S. cerevisiae)"
23245_at	23245	ASTN2	astrotactin 2
23247_at	23247	KIAA0556	KIAA0556
23248_at	23248	RPRD2	regulation of nuclear pre-mRNA domain containing 2
23250_at	23250	ATP11A	"ATPase, class VI, type 11A"
23251_at	23251	KIAA1024	KIAA1024
23252_at	23252	OTUD3	OTU domain containing 3
23253_at	23253	ANKRD12	ankyrin repeat domain 12
23254_at	23254	RP1-21O18.1	kazrin
23256_at	23256	SCFD1	sec1 family domain containing 1
23258_at	23258	DENND5A	DENN/MADD domain containing 5A
23261_at	23261	CAMTA1	calmodulin binding transcription activator 1
23262_at	23262	HISPPD1	histidine acid phosphatase domain containing 1
23264_at	23264	ZC3H7B	zinc finger CCCH-type containing 7B
23265_at	23265	EXOC7	exocyst complex component 7
23266_at	23266	LPHN2	latrophilin 2
23268_at	23268	DNMBP	dynamin binding protein
23269_at	23269	MGA	MAX gene associated
23270_at	23270	TSPYL4	TSPY-like 4
23271_at	23271	CAMSAP1L1	calmodulin regulated spectrin-associated protein 1-like 1
23272_at	23272	C3orf63	chromosome 3 open reading frame 63
23274_at	23274	CLEC16A	"C-type lectin domain family 16, member A"
23275_at	23275	POFUT2	protein O-fucosyltransferase 2
23276_at	23276	KLHL18	kelch-like 18 (Drosophila)
23277_at	23277	KIAA0664	KIAA0664
23279_at	23279	NUP160	nucleoporin 160kDa
23283_at	23283	CSTF2T	"cleavage stimulation factor, 3' pre-RNA, subunit 2, 64kDa, tau variant"
23284_at	23284	LPHN3	latrophilin 3
23286_at	23286	WWC1	WW and C2 domain containing 1
23287_at	23287	AGTPBP1	ATP/GTP binding protein 1
23288_at	23288	IQCE	IQ motif containing E
23291_at	23291	FBXW11	F-box and WD repeat domain containing 11
23294_at	23294	ANKS1A	ankyrin repeat and sterile alpha motif domain containing 1A
23295_at	23295	MGRN1	"mahogunin, ring finger 1"
23299_at	23299	BICD2	bicaudal D homolog 2 (Drosophila)
23300_at	23300	ATMIN	ATM interactor
23301_at	23301	EHBP1	EH domain binding protein 1
23302_at	23302	WSCD1	WSC domain containing 1
23303_at	23303	KIF13B	kinesin family member 13B
23304_at	23304	UBR2	ubiquitin protein ligase E3 component n-recognin 2
23305_at	23305	ACSL6	acyl-CoA synthetase long-chain family member 6
23306_at	23306	TMEM194A	transmembrane protein 194A
23307_at	23307	FKBP15	"FK506 binding protein 15, 133kDa"
23309_at	23309	SIN3B	"SIN3 homolog B, transcription regulator (yeast)"
23310_at	23310	NCAPD3	"non-SMC condensin II complex, subunit D3"
23312_at	23312	DMXL2	Dmx-like 2
23313_at	23313	C22orf9	chromosome 22 open reading frame 9
23314_at	23314	SATB2	SATB homeobox 2
23315_at	23315	SLC9A8	"solute carrier family 9 (sodium/hydrogen exchanger), member 8"
23316_at	23316	CUX2	cut-like homeobox 2
23317_at	23317	DNAJC13	"DnaJ (Hsp40) homolog, subfamily C, member 13"
23318_at	23318	ZCCHC11	"zinc finger, CCHC domain containing 11"
23321_at	23321	TRIM2	tripartite motif-containing 2
23322_at	23322	RPGRIP1L	RPGRIP1-like
23324_at	23324	MAN2B2	"mannosidase, alpha, class 2B, member 2"
23325_at	23325	KIAA1033	KIAA1033
23326_at	23326	USP22	ubiquitin specific peptidase 22
23327_at	23327	NEDD4L	"neural precursor cell expressed, developmentally down-regulated 4-like"
23328_at	23328	SASH1	SAM and SH3 domain containing 1
23329_at	23329	TBC1D30	"TBC1 domain family, member 30"
23331_at	23331	TTC28	tetratricopeptide repeat domain 28
23332_at	23332	CLASP1	cytoplasmic linker associated protein 1
23333_at	23333	DPY19L1	dpy-19-like 1 (C. elegans)
23334_at	23334	KIAA0467	KIAA0467
23335_at	23335	WDR7	WD repeat domain 7
23336_at	23336	SYNM	"synemin, intermediate filament protein"
23338_at	23338	PHF15	PHD finger protein 15
23339_at	23339	VPS39	vacuolar protein sorting 39 homolog (S. cerevisiae)
23341_at	23341	DNAJC16	"DnaJ (Hsp40) homolog, subfamily C, member 16"
23344_at	23344	ESYT1	extended synaptotagmin-like protein 1
23345_at	23345	SYNE1	"spectrin repeat containing, nuclear envelope 1"
23347_at	23347	SMCHD1	structural maintenance of chromosomes flexible hinge domain containing 1
23348_at	23348	DOCK9	dedicator of cytokinesis 9
23349_at	23349	KIAA1045	KIAA1045
23350_at	23350	SR140	U2-associated SR140 protein
23351_at	23351	KIAA0323	KIAA0323
23352_at	23352	UBR4	ubiquitin protein ligase E3 component n-recognin 4
23353_at	23353	UNC84A	unc-84 homolog A (C. elegans)
23354_at	23354	HAUS5	"HAUS augmin-like complex, subunit 5"
23355_at	23355	VPS8	vacuolar protein sorting 8 homolog (S. cerevisiae)
23357_at	23357	ANGEL1	angel homolog 1 (Drosophila)
23358_at	23358	USP24	ubiquitin specific peptidase 24
23360_at	23360	FNBP4	formin binding protein 4
23361_at	23361	ZNF629	zinc finger protein 629
23362_at	23362	PSD3	pleckstrin and Sec7 domain containing 3
23363_at	23363	OBSL1	obscurin-like 1
23365_at	23365	ARHGEF12	Rho guanine nucleotide exchange factor (GEF) 12
23366_at	23366	KIAA0895	KIAA0895
23367_at	23367	LARP1	"La ribonucleoprotein domain family, member 1"
23368_at	23368	PPP1R13B	"protein phosphatase 1, regulatory (inhibitor) subunit 13B"
23369_at	23369	PUM2	pumilio homolog 2 (Drosophila)
23370_at	23370	ARHGEF18	Rho/Rac guanine nucleotide exchange factor (GEF) 18
23371_at	23371	TENC1	tensin like C1 domain containing phosphatase (tensin 2)
23376_at	23376	KIAA0776	KIAA0776
23378_at	23378	RRP8	"ribosomal RNA processing 8, methyltransferase, homolog (yeast)"
23379_at	23379	KIAA0947	KIAA0947
23380_at	23380	SRGAP2	SLIT-ROBO Rho GTPase activating protein 2
23381_at	23381	SMG5	"Smg-5 homolog, nonsense mediated mRNA decay factor (C. elegans)"
23382_at	23382	AHCYL2	adenosylhomocysteinase-like 2
23383_at	23383	KIAA0892	KIAA0892
23384_at	23384	CYTSA	cytospin A
23385_at	23385	NCSTN	nicastrin
23386_at	23386	NUDCD3	NudC domain containing 3
23387_at	23387	QSK	serine/threonine-protein kinase QSK
23389_at	23389	MED13L	mediator complex subunit 13-like
23390_at	23390	ZDHHC17	"zinc finger, DHHC-type containing 17"
23392_at	23392	KIAA0368	KIAA0368
23394_at	23394	ADNP	activity-dependent neuroprotector homeobox
23395_at	23395	LARS2	"leucyl-tRNA synthetase 2, mitochondrial"
23396_at	23396	PIP5K1C	"phosphatidylinositol-4-phosphate 5-kinase, type I, gamma"
23397_at	23397	NCAPH	"non-SMC condensin I complex, subunit H"
23398_at	23398	PPWD1	peptidylprolyl isomerase domain and WD repeat containing 1
23399_at	23399	DULLARD	dullard homolog (Xenopus laevis)
23400_at	23400	ATP13A2	ATPase type 13A2
23401_at	23401	FRAT2	frequently rearranged in advanced T-cell lymphomas 2
23403_at	23403	FBXO46	F-box protein 46
23404_at	23404	EXOSC2	exosome component 2
23405_at	23405	DICER1	"dicer 1, ribonuclease type III"
23406_at	23406	COTL1	coactosin-like 1 (Dictyostelium)
23408_at	23408	SIRT5	sirtuin (silent mating type information regulation 2 homolog) 5 (S. cerevisiae)
23409_at	23409	SIRT4	sirtuin (silent mating type information regulation 2 homolog) 4 (S. cerevisiae)
23410_at	23410	SIRT3	sirtuin (silent mating type information regulation 2 homolog) 3 (S. cerevisiae)
23411_at	23411	SIRT1	sirtuin (silent mating type information regulation 2 homolog) 1 (S. cerevisiae)
23412_at	23412	COMMD3	COMM domain containing 3
23413_at	23413	FREQ	frequenin homolog (Drosophila)
23414_at	23414	ZFPM2	"zinc finger protein, multitype 2"
23416_at	23416	KCNH3	"potassium voltage-gated channel, subfamily H (eag-related), member 3"
23417_at	23417	MLYCD	malonyl-CoA decarboxylase
23418_at	23418	CRB1	crumbs homolog 1 (Drosophila)
23421_at	23421	ITGB3BP	integrin beta 3 binding protein (beta3-endonexin)
23423_at	23423	TMED3	transmembrane emp24 protein transport domain containing 3
23424_at	23424	TDRD7	tudor domain containing 7
23428_at	23428	SLC7A8	"solute carrier family 7 (cationic amino acid transporter, y+ system), member 8"
23429_at	23429	RYBP	RING1 and YY1 binding protein
23431_at	23431	AP4E1	"adaptor-related protein complex 4, epsilon 1 subunit"
23432_at	23432	GPR161	G protein-coupled receptor 161
23433_at	23433	RHOQ	"ras homolog gene family, member Q"
23438_at	23438	HARS2	"histidyl-tRNA synthetase 2, mitochondrial (putative)"
23440_at	23440	OTP	orthopedia homeobox
23443_at	23443	SLC35A3	"solute carrier family 35 (UDP-N-acetylglucosamine (UDP-GlcNAc) transporter), member A3"
23446_at	23446	SLC44A1	"solute carrier family 44, member 1"
23450_at	23450	SF3B3	"splicing factor 3b, subunit 3, 130kDa"
23451_at	23451	SF3B1	"splicing factor 3b, subunit 1, 155kDa"
23452_at	23452	ANGPTL2	angiopoietin-like 2
23456_at	23456	ABCB10	"ATP-binding cassette, sub-family B (MDR/TAP), member 10"
23457_at	23457	ABCB9	"ATP-binding cassette, sub-family B (MDR/TAP), member 9"
23461_at	23461	ABCA5	"ATP-binding cassette, sub-family A (ABC1), member 5"
23462_at	23462	HEY1	hairy/enhancer-of-split related with YRPW motif 1
23463_at	23463	ICMT	isoprenylcysteine carboxyl methyltransferase
23464_at	23464	GCAT	glycine C-acetyltransferase (2-amino-3-ketobutyrate coenzyme A ligase)
23466_at	23466	CBX6	chromobox homolog 6
23467_at	23467	NPTXR	neuronal pentraxin receptor
23468_at	23468	CBX5	"chromobox homolog 5 (HP1 alpha homolog, Drosophila)"
23469_at	23469	PHF3	PHD finger protein 3
23471_at	23471	TRAM1	translocation associated membrane protein 1
23473_at	23473	CAPN7	calpain 7
23474_at	23474	ETHE1	ethylmalonic encephalopathy 1
23475_at	23475	QPRT	quinolinate phosphoribosyltransferase
23476_at	23476	BRD4	bromodomain containing 4
23478_at	23478	SEC11A	SEC11 homolog A (S. cerevisiae)
23479_at	23479	ISCU	iron-sulfur cluster scaffold homolog (E. coli)
23480_at	23480	SEC61G	Sec61 gamma subunit
23481_at	23481	PES1	"pescadillo homolog 1, containing BRCT domain (zebrafish)"
23483_at	23483	TGDS	"TDP-glucose 4,6-dehydratase"
23484_at	23484	LEPROTL1	leptin receptor overlapping transcript-like 1
23491_at	23491	CES3	carboxylesterase 3
23492_at	23492	CBX7	chromobox homolog 7
23493_at	23493	HEY2	hairy/enhancer-of-split related with YRPW motif 2
23495_at	23495	TNFRSF13B	"tumor necrosis factor receptor superfamily, member 13B"
23498_at	23498	HAAO	"3-hydroxyanthranilate 3,4-dioxygenase"
23499_at	23499	MACF1	microtubule-actin crosslinking factor 1
23500_at	23500	DAAM2	dishevelled associated activator of morphogenesis 2
23503_at	23503	ZFYVE26	"zinc finger, FYVE domain containing 26"
23505_at	23505	TMEM131	transmembrane protein 131
23506_at	23506	KIAA0240	KIAA0240
23509_at	23509	POFUT1	protein O-fucosyltransferase 1
23510_at	23510	KCTD2	potassium channel tetramerisation domain containing 2
23511_at	23511	NUP188	nucleoporin 188kDa
23512_at	23512	SUZ12	suppressor of zeste 12 homolog (Drosophila)
23513_at	23513	SCRIB	scribbled homolog (Drosophila)
23514_at	23514	KIAA0146	KIAA0146
23515_at	23515	MORC3	MORC family CW-type zinc finger 3
23516_at	23516	SLC39A14	"solute carrier family 39 (zinc transporter), member 14"
23517_at	23517	SKIV2L2	superkiller viralicidic activity 2-like 2 (S. cerevisiae)
23518_at	23518	R3HDM1	R3H domain containing 1
23519_at	23519	ANP32D	"acidic (leucine-rich) nuclear phosphoprotein 32 family, member D"
23520_at	23520	ANP32C	"acidic (leucine-rich) nuclear phosphoprotein 32 family, member C"
23521_at	23521	RPL13A	ribosomal protein L13a
23522_at	23522	MYST4	MYST histone acetyltransferase (monocytic leukemia) 4
23523_at	23523	CABIN1	calcineurin binding protein 1
23524_at	23524	SRRM2	serine/arginine repetitive matrix 2
23526_at	23526	HMHA1	histocompatibility (minor) HA-1
23527_at	23527	ACAP2	"ArfGAP with coiled-coil, ankyrin repeat and PH domains 2"
23528_at	23528	ZNF281	zinc finger protein 281
23529_at	23529	CLCF1	cardiotrophin-like cytokine factor 1
23530_at	23530	NNT	nicotinamide nucleotide transhydrogenase
23531_at	23531	MMD	monocyte to macrophage differentiation-associated
23532_at	23532	PRAME	preferentially expressed antigen in melanoma
23533_at	23533	PIK3R5	"phosphoinositide-3-kinase, regulatory subunit 5"
23534_at	23534	TNPO3	transportin 3
23536_at	23536	ADAT1	"adenosine deaminase, tRNA-specific 1"
23538_at	23538	OR52A1	"olfactory receptor, family 52, subfamily A, member 1"
23541_at	23541	SEC14L2	SEC14-like 2 (S. cerevisiae)
23542_at	23542	MAPK8IP2	mitogen-activated protein kinase 8 interacting protein 2
23543_at	23543	RBM9	RNA binding motif protein 9
23545_at	23545	ATP6V0A2	"ATPase, H+ transporting, lysosomal V0 subunit a2"
23547_at	23547	LILRA4	"leukocyte immunoglobulin-like receptor, subfamily A (with TM domain), member 4"
23548_at	23548	TTC33	tetratricopeptide repeat domain 33
23549_at	23549	DNPEP	aspartyl aminopeptidase
23550_at	23550	PSD4	pleckstrin and Sec7 domain containing 4
23551_at	23551	RASD2	"RASD family, member 2"
23552_at	23552	CCRK	cell cycle related kinase
23554_at	23554	TSPAN12	tetraspanin 12
23555_at	23555	TSPAN15	tetraspanin 15
23556_at	23556	PIGN	"phosphatidylinositol glycan anchor biosynthesis, class N"
23557_at	23557	SNAPIN	SNAP-associated protein
23558_at	23558	WBP2	WW domain binding protein 2
23560_at	23560	GTPBP4	GTP binding protein 4
23562_at	23562	CLDN14	claudin 14
23563_at	23563	CHST5	carbohydrate (N-acetylglucosamine 6-O) sulfotransferase 5
23564_at	23564	DDAH2	dimethylarginine dimethylaminohydrolase 2
23566_at	23566	LPAR3	lysophosphatidic acid receptor 3
23567_at	23567	ZNF346	zinc finger protein 346
23568_at	23568	ARL2BP	ADP-ribosylation factor-like 2 binding protein
23576_at	23576	DDAH1	dimethylarginine dimethylaminohydrolase 1
23580_at	23580	CDC42EP4	CDC42 effector protein (Rho GTPase binding) 4
23582_at	23582	CCNDBP1	cyclin D-type binding-protein 1
23583_at	23583	SMUG1	single-strand-selective monofunctional uracil-DNA glycosylase 1
23585_at	23585	TMEM50A	transmembrane protein 50A
23586_at	23586	DDX58	DEAD (Asp-Glu-Ala-Asp) box polypeptide 58
23587_at	23587	C17orf81	chromosome 17 open reading frame 81
23588_at	23588	KLHDC2	kelch domain containing 2
23589_at	23589	CARHSP1	"calcium regulated heat stable protein 1, 24kDa"
23590_at	23590	PDSS1	"prenyl (decaprenyl) diphosphate synthase, subunit 1"
23592_at	23592	LEMD3	LEM domain containing 3
23593_at	23593	HEBP2	heme binding protein 2
23594_at	23594	ORC6L	"origin recognition complex, subunit 6 like (yeast)"
23595_at	23595	ORC3L	"origin recognition complex, subunit 3-like (yeast)"
23596_at	23596	OPN3	opsin 3
23597_at	23597	ACOT9	acyl-CoA thioesterase 9
23598_at	23598	PATZ1	POZ (BTB) and AT hook containing zinc finger 1
23600_at	23600	AMACR	alpha-methylacyl-CoA racemase
23603_at	23603	CORO1C	"coronin, actin binding protein, 1C"
23604_at	23604	DAPK2	death-associated protein kinase 2
23607_at	23607	CD2AP	CD2-associated protein
23608_at	23608	MKRN1	makorin ring finger protein 1
23609_at	23609	MKRN2	makorin ring finger protein 2
23612_at	23612	PHLDA3	"pleckstrin homology-like domain, family A, member 3"
23613_at	23613	ZMYND8	"zinc finger, MYND-type containing 8"
23616_at	23616	SH3BP1	SH3-domain binding protein 1
23617_at	23617	TSSK2	testis-specific serine kinase 2
23619_at	23619	ZIM2	"zinc finger, imprinted 2"
23621_at	23621	BACE1	beta-site APP-cleaving enzyme 1
23623_at	23623	RUSC1	RUN and SH3 domain containing 1
23625_at	23625	FAM89B	"family with sequence similarity 89, member B"
23626_at	23626	SPO11	SPO11 meiotic protein covalently bound to DSB homolog (S. cerevisiae)
23627_at	23627	PRND	prion protein 2 (dublet)
23630_at	23630	KCNE1L	KCNE1-like
23633_at	23633	KPNA6	karyopherin alpha 6 (importin alpha 7)
23635_at	23635	SSBP2	single-stranded DNA binding protein 2
23636_at	23636	NUP62	nucleoporin 62kDa
23637_at	23637	RABGAP1	RAB GTPase activating protein 1
23640_at	23640	HSPBP1	"HSPA (heat shock 70kDa) binding protein, cytoplasmic cochaperone 1"
23641_at	23641	LDOC1	"leucine zipper, down-regulated in cancer 1"
23642_at	23642	SNHG1	small nucleolar RNA host gene 1 (non-protein coding)
23643_at	23643	LY96	lymphocyte antigen 96
23644_at	23644	EDC4	enhancer of mRNA decapping 4
23645_at	23645	PPP1R15A	"protein phosphatase 1, regulatory (inhibitor) subunit 15A"
23646_at	23646	PLD3	"phospholipase D family, member 3"
23647_at	23647	ARFIP2	ADP-ribosylation factor interacting protein 2
23648_at	23648	SSBP3	single stranded DNA binding protein 3
23649_at	23649	POLA2	"polymerase (DNA directed), alpha 2 (70kD subunit)"
23654_at	23654	PLXNB2	plexin B2
23657_at	23657	SLC7A11	"solute carrier family 7, (cationic amino acid transporter, y+ system) member 11"
23658_at	23658	LSM5	"LSM5 homolog, U6 small nuclear RNA associated (S. cerevisiae)"
23659_at	23659	PLA2G15	"phospholipase A2, group XV"
23660_at	23660	ZKSCAN5	zinc finger with KRAB and SCAN domains 5
23670_at	23670	TMEM2	transmembrane protein 2
23671_at	23671	TMEFF2	transmembrane protein with EGF-like and two follistatin-like domains 2
23673_at	23673	STX12	syntaxin 12
23677_at	23677	SH3BP4	SH3-domain binding protein 4
23678_at	23678	SGK3	"serum/glucocorticoid regulated kinase family, member 3"
23682_at	23682	RAB38	"RAB38, member RAS oncogene family"
23683_at	23683	PRKD3	protein kinase D3
23704_at	23704	KCNE4	"potassium voltage-gated channel, Isk-related family, member 4"
23705_at	23705	CADM1	cell adhesion molecule 1
23708_at	23708	GSPT2	G1 to S phase transition 2
23710_at	23710	GABARAPL1	GABA(A) receptor-associated protein like 1
23729_at	23729	SHPK	sedoheptulokinase
23731_at	23731	C9orf5	chromosome 9 open reading frame 5
23741_at	23741	EID1	EP300 interacting inhibitor of differentiation 1
23742_at	23742	C15orf2	chromosome 15 open reading frame 2
23743_at	23743	BHMT2	betaine-homocysteine methyltransferase 2
23746_at	23746	AIPL1	aryl hydrocarbon receptor interacting protein-like 1
23753_at	23753	SDF2L1	stromal cell-derived factor 2-like 1
23759_at	23759	PPIL2	peptidylprolyl isomerase (cyclophilin)-like 2
23760_at	23760	PITPNB	"phosphatidylinositol transfer protein, beta"
23761_at	23761	PISD	phosphatidylserine decarboxylase
23762_at	23762	OSBP2	oxysterol binding protein 2
23764_at	23764	MAFF	v-maf musculoaponeurotic fibrosarcoma oncogene homolog F (avian)
23765_at	23765	IL17RA	interleukin 17 receptor A
23767_at	23767	FLRT3	fibronectin leucine rich transmembrane protein 3
23768_at	23768	FLRT2	fibronectin leucine rich transmembrane protein 2
23769_at	23769	FLRT1	fibronectin leucine rich transmembrane protein 1
23774_at	23774	BRD1	bromodomain containing 1
23780_at	23780	APOL2	"apolipoprotein L, 2"
23786_at	23786	BCL2L13	BCL2-like 13 (apoptosis facilitator)
23787_at	23787	MTCH1	mitochondrial carrier homolog 1 (C. elegans)
23788_at	23788	MTCH2	mitochondrial carrier homolog 2 (C. elegans)
24137_at	24137	KIF4A	kinesin family member 4A
24138_at	24138	IFIT5	interferon-induced protein with tetratricopeptide repeats 5
24139_at	24139	EML2	echinoderm microtubule associated protein like 2
24140_at	24140	FTSJ1	FtsJ homolog 1 (E. coli)
24142_at	24142	NAT6	N-acetyltransferase 6 (GCN5-related)
24144_at	24144	TFIP11	tuftelin interacting protein 11
24145_at	24145	PANX1	pannexin 1
24146_at	24146	CLDN15	claudin 15
24147_at	24147	FJX1	four jointed box 1 (Drosophila)
24148_at	24148	PRPF6	PRP6 pre-mRNA processing factor 6 homolog (S. cerevisiae)
24149_at	24149	ZNF318	zinc finger protein 318
25758_at	25758	C11orf41	chromosome 11 open reading frame 41
25759_at	25759	SHC2	SHC (Src homology 2 domain containing) transforming protein 2
25764_at	25764	C15orf63	chromosome 15 open reading frame 63
25769_at	25769	SLC24A2	"solute carrier family 24 (sodium/potassium/calcium exchanger), member 2"
25771_at	25771	TBC1D22A	"TBC1 domain family, member 22A"
25775_at	25775	C22orf24	chromosome 22 open reading frame 24
25776_at	25776	CBY1	chibby homolog 1 (Drosophila)
25777_at	25777	UNC84B	unc-84 homolog B (C. elegans)
25778_at	25778	DSTYK	dual serine/threonine and tyrosine protein kinase
25780_at	25780	RASGRP3	RAS guanyl releasing protein 3 (calcium and DAG-regulated)
25782_at	25782	RAB3GAP2	RAB3 GTPase activating protein subunit 2 (non-catalytic)
25788_at	25788	RAD54B	RAD54 homolog B (S. cerevisiae)
25791_at	25791	NGEF	neuronal guanine nucleotide exchange factor
25792_at	25792	CIZ1	CDKN1A interacting zinc finger protein 1
25793_at	25793	FBXO7	F-box protein 7
25796_at	25796	PGLS	6-phosphogluconolactonase
25797_at	25797	QPCT	glutaminyl-peptide cyclotransferase
25798_at	25798	BRI3	brain protein I3
25799_at	25799	ZNF324	zinc finger protein 324
25800_at	25800	SLC39A6	"solute carrier family 39 (zinc transporter), member 6"
25801_at	25801	GCA	"grancalcin, EF-hand calcium binding protein"
25804_at	25804	LSM4	"LSM4 homolog, U6 small nuclear RNA associated (S. cerevisiae)"
25805_at	25805	BAMBI	BMP and activin membrane-bound inhibitor homolog (Xenopus laevis)
25806_at	25806	VAX2	ventral anterior homeobox 2
25807_at	25807	RHBDD3	rhomboid domain containing 3
25809_at	25809	TTLL1	"tubulin tyrosine ligase-like family, member 1"
25813_at	25813	SAMM50	sorting and assembly machinery component 50 homolog (S. cerevisiae)
25814_at	25814	ATXN10	ataxin 10
25816_at	25816	TNFAIP8	"tumor necrosis factor, alpha-induced protein 8"
25818_at	25818	KLK5	kallikrein-related peptidase 5
25819_at	25819	CCRN4L	CCR4 carbon catabolite repression 4-like (S. cerevisiae)
25820_at	25820	ARIH1	"ariadne homolog, ubiquitin-conjugating enzyme E2 binding protein, 1 (Drosophila)"
25821_at	25821	MTO1	mitochondrial translation optimization 1 homolog (S. cerevisiae)
25822_at	25822	DNAJB5	"DnaJ (Hsp40) homolog, subfamily B, member 5"
25824_at	25824	PRDX5	peroxiredoxin 5
25825_at	25825	BACE2	beta-site APP-cleaving enzyme 2
25827_at	25827	FBXL2	F-box and leucine-rich repeat protein 2
25828_at	25828	TXN2	thioredoxin 2
25829_at	25829	TMEM184B	transmembrane protein 184B
25830_at	25830	SULT4A1	"sulfotransferase family 4A, member 1"
25831_at	25831	HECTD1	HECT domain containing 1
25834_at	25834	MGAT4C	"mannosyl (alpha-1,3-)-glycoprotein beta-1,4-N-acetylglucosaminyltransferase, isozyme C (putative)"
25836_at	25836	NIPBL	Nipped-B homolog (Drosophila)
25837_at	25837	RAB26	"RAB26, member RAS oncogene family"
25839_at	25839	COG4	component of oligomeric golgi complex 4
25840_at	25840	METTL7A	methyltransferase like 7A
25841_at	25841	ABTB2	ankyrin repeat and BTB (POZ) domain containing 2
25842_at	25842	ASF1A	ASF1 anti-silencing function 1 homolog A (S. cerevisiae)
25843_at	25843	MOBKL3	"MOB1, Mps One Binder kinase activator-like 3 (yeast)"
25844_at	25844	YIPF3	"Yip1 domain family, member 3"
25847_at	25847	ANAPC13	anaphase promoting complex subunit 13
25849_at	25849	DKFZP564O0823	prostatic androgen-repressed message-1
25850_at	25850	ZNF345	zinc finger protein 345
25851_at	25851	TECPR1	tectonin beta-propeller repeat containing 1
25852_at	25852	ARMC8	armadillo repeat containing 8
25853_at	25853	DCAF12	DDB1 and CUL4 associated factor 12
25854_at	25854	FAM149A	"family with sequence similarity 149, member A"
25855_at	25855	BRMS1	breast cancer metastasis suppressor 1
25858_at	25858	C11orf20	chromosome 11 open reading frame 20
25859_at	25859	PART1	prostate androgen-regulated transcript 1
25861_at	25861	DFNB31	"deafness, autosomal recessive 31"
25864_at	25864	ABHD14A	abhydrolase domain containing 14A
25865_at	25865	PRKD2	protein kinase D2
25870_at	25870	SUMF2	sulfatase modifying factor 2
25871_at	25871	C3orf17	chromosome 3 open reading frame 17
25873_at	25873	RPL36	ribosomal protein L36
25874_at	25874	BRP44	brain protein 44
25875_at	25875	LETMD1	LETM1 domain containing 1
25876_at	25876	SPEF1	sperm flagellar 1
25878_at	25878	MXRA5	matrix-remodelling associated 5
25879_at	25879	DCAF13	DDB1 and CUL4 associated factor 13
25880_at	25880	TMEM186	transmembrane protein 186
25885_at	25885	POLR1A	"polymerase (RNA) I polypeptide A, 194kDa"
25886_at	25886	WDR51A	WD repeat domain 51A
25888_at	25888	ZNF473	zinc finger protein 473
25890_at	25890	ABI3BP	"ABI family, member 3 (NESH) binding protein"
25894_at	25894	PLEKHG4	"pleckstrin homology domain containing, family G (with RhoGef domain) member 4"
25895_at	25895	FAM119B	"family with sequence similarity 119, member B"
25896_at	25896	INTS7	integrator complex subunit 7
25897_at	25897	RNF19A	ring finger protein 19A
25898_at	25898	RCHY1	ring finger and CHY zinc finger domain containing 1
25900_at	25900	IFFO1	intermediate filament family orphan 1
25901_at	25901	CCDC28A	coiled-coil domain containing 28A
25902_at	25902	MTHFD1L	methylenetetrahydrofolate dehydrogenase (NADP+ dependent) 1-like
25903_at	25903	OLFML2B	olfactomedin-like 2B
25904_at	25904	CNOT10	"CCR4-NOT transcription complex, subunit 10"
25906_at	25906	C11orf51	chromosome 11 open reading frame 51
25907_at	25907	TMEM158	transmembrane protein 158
25909_at	25909	AHCTF1	AT hook containing transcription factor 1
25911_at	25911	RP11-529I10.4	deleted in a mouse model of primary ciliary dyskinesia
25912_at	25912	C1orf43	chromosome 1 open reading frame 43
25913_at	25913	POT1	POT1 protection of telomeres 1 homolog (S. pombe)
25914_at	25914	RTTN	rotatin
25915_at	25915	NDUFAF3	"NADH dehydrogenase (ubiquinone) 1 alpha subcomplex, assembly factor 3"
25917_at	25917	THUMPD3	THUMP domain containing 3
25920_at	25920	COBRA1	cofactor of BRCA1
25921_at	25921	ZDHHC5	"zinc finger, DHHC-type containing 5"
25923_at	25923	ATL3	atlastin GTPase 3
25925_at	25925	ZNF521	zinc finger protein 521
25926_at	25926	NOL11	nucleolar protein 11
25927_at	25927	CNRIP1	cannabinoid receptor interacting protein 1
25928_at	25928	SOSTDC1	sclerostin domain containing 1
25929_at	25929	GEMIN5	gem (nuclear organelle) associated protein 5
25930_at	25930	PTPN23	"protein tyrosine phosphatase, non-receptor type 23"
25932_at	25932	CLIC4	chloride intracellular channel 4
25934_at	25934	NIPSNAP3A	nipsnap homolog 3A (C. elegans)
25936_at	25936	NSL1	"NSL1, MIND kinetochore complex component, homolog (S. cerevisiae)"
25939_at	25939	SAMHD1	SAM domain and HD domain 1
25940_at	25940	FAM98A	"family with sequence similarity 98, member A"
25941_at	25941	C18orf10	chromosome 18 open reading frame 10
25942_at	25942	SIN3A	"SIN3 homolog A, transcription regulator (yeast)"
25943_at	25943	C20orf194	chromosome 20 open reading frame 194
25946_at	25946	ZNF385A	zinc finger protein 385A
25948_at	25948	KBTBD2	kelch repeat and BTB (POZ) domain containing 2
25949_at	25949	SYF2	"SYF2 homolog, RNA splicing factor (S. cerevisiae)"
25950_at	25950	RWDD3	RWD domain containing 3
25953_at	25953	PNKD	paroxysmal nonkinesigenic dyskinesia
25957_at	25957	SFRS18	"splicing factor, arginine/serine-rich 18"
25959_at	25959	KANK2	KN motif and ankyrin repeat domains 2
25960_at	25960	GPR124	G protein-coupled receptor 124
25961_at	25961	NUDT13	nudix (nucleoside diphosphate linked moiety X)-type motif 13
25962_at	25962	KIAA1429	KIAA1429
25963_at	25963	TMEM87A	transmembrane protein 87A
25966_at	25966	C2CD2	C2 calcium-dependent domain containing 2
25970_at	25970	SH2B1	SH2B adaptor protein 1
25972_at	25972	UNC50	unc-50 homolog (C. elegans)
25973_at	25973	PARS2	"prolyl-tRNA synthetase 2, mitochondrial (putative)"
25974_at	25974	MMACHC	"methylmalonic aciduria (cobalamin deficiency) cblC type, with homocystinuria"
25975_at	25975	EGFL6	"EGF-like-domain, multiple 6"
25976_at	25976	TIPARP	TCDD-inducible poly(ADP-ribose) polymerase
25977_at	25977	NECAP1	NECAP endocytosis associated 1
25978_at	25978	CHMP2B	chromatin modifying protein 2B
25979_at	25979	DHRS7B	dehydrogenase/reductase (SDR family) member 7B
25980_at	25980	C20orf4	chromosome 20 open reading frame 4
25983_at	25983	NGDN	"neuroguidin, EIF4E binding protein"
25984_at	25984	KRT23	keratin 23 (histone deacetylase inducible)
25987_at	25987	TSKU	tsukushin
25988_at	25988	HINFP	histone H4 transcription factor
25989_at	25989	ULK3	unc-51-like kinase 3 (C. elegans)
25994_at	25994	HIGD1A	"HIG1 hypoxia inducible domain family, member 1A"
25996_at	25996	REXO2	"REX2, RNA exonuclease 2 homolog (S. cerevisiae)"
25998_at	25998	IBTK	inhibitor of Bruton agammaglobulinemia tyrosine kinase
26000_at	26000	TBC1D10B	"TBC1 domain family, member 10B"
26001_at	26001	RNF167	ring finger protein 167
26002_at	26002	MOXD1	"monooxygenase, DBH-like 1"
26003_at	26003	GORASP2	"golgi reassembly stacking protein 2, 55kDa"
26007_at	26007	DAK	dihydroxyacetone kinase 2 homolog (S. cerevisiae)
26009_at	26009	ZZZ3	"zinc finger, ZZ-type containing 3"
26010_at	26010	SPATS2L	"spermatogenesis associated, serine-rich 2-like"
26012_at	26012	NELF	nasal embryonic LHRH factor
26013_at	26013	L3MBTL	l(3)mbt-like (Drosophila)
26015_at	26015	RPAP1	RNA polymerase II associated protein 1
26017_at	26017	FAM32A	"family with sequence similarity 32, member A"
26018_at	26018	LRIG1	leucine-rich repeats and immunoglobulin-like domains 1
26019_at	26019	UPF2	UPF2 regulator of nonsense transcripts homolog (yeast)
26020_at	26020	LRP10	low density lipoprotein receptor-related protein 10
26022_at	26022	TMEM98	transmembrane protein 98
26024_at	26024	PTCD1	pentatricopeptide repeat domain 1
26027_at	26027	ACOT11	acyl-CoA thioesterase 11
26030_at	26030	PLEKHG3	"pleckstrin homology domain containing, family G (with RhoGef domain) member 3"
26031_at	26031	OSBPL3	oxysterol binding protein-like 3
26032_at	26032	SUSD5	sushi domain containing 5
26033_at	26033	ATRNL1	attractin-like 1
26034_at	26034	IPCEF1	interaction protein for cytohesin exchange factors 1
26035_at	26035	GLCE	glucuronic acid epimerase
26036_at	26036	ZNF451	zinc finger protein 451
26037_at	26037	SIPA1L1	signal-induced proliferation-associated 1 like 1
26039_at	26039	SS18L1	synovial sarcoma translocation gene on chromosome 18-like 1
26040_at	26040	SETBP1	SET binding protein 1
26043_at	26043	UBXN7	UBX domain protein 7
26046_at	26046	RNF160	ring finger protein 160
26047_at	26047	CNTNAP2	contactin associated protein-like 2
26048_at	26048	ZNF500	zinc finger protein 500
26049_at	26049	FAM169A	"family with sequence similarity 169, member A"
26050_at	26050	SLITRK5	"SLIT and NTRK-like family, member 5"
26052_at	26052	DNM3	dynamin 3
26053_at	26053	AUTS2	autism susceptibility candidate 2
26054_at	26054	SENP6	SUMO1/sentrin specific peptidase 6
26056_at	26056	RAB11FIP5	RAB11 family interacting protein 5 (class I)
26057_at	26057	ANKRD17	ankyrin repeat domain 17
26058_at	26058	GIGYF2	GRB10 interacting GYF protein 2
26059_at	26059	ERC2	ELKS/RAB6-interacting/CAST family member 2
26060_at	26060	APPL1	"adaptor protein, phosphotyrosine interaction, PH domain and leucine zipper containing 1"
26061_at	26061	HACL1	2-hydroxyacyl-CoA lyase 1
26063_at	26063	DECR2	"2,4-dienoyl CoA reductase 2, peroxisomal"
26064_at	26064	RAI14	retinoic acid induced 14
26065_at	26065	LSM14A	"LSM14A, SCD6 homolog A (S. cerevisiae)"
26071_at	26071	FAM127B	"family with sequence similarity 127, member B"
26073_at	26073	POLDIP2	"polymerase (DNA-directed), delta interacting protein 2"
26074_at	26074	C20orf26	chromosome 20 open reading frame 26
26084_at	26084	SGEF	Src homology 3 domain-containing guanine nucleotide exchange factor
26085_at	26085	KLK13	kallikrein-related peptidase 13
26088_at	26088	GGA1	"golgi associated, gamma adaptin ear containing, ARF binding protein 1"
26090_at	26090	ABHD12	abhydrolase domain containing 12
26091_at	26091	HERC4	hect domain and RLD 4
26092_at	26092	TOR1AIP1	torsin A interacting protein 1
26093_at	26093	CCDC9	coiled-coil domain containing 9
26094_at	26094	DCAF4	DDB1 and CUL4 associated factor 4
26097_at	26097	C1orf77	chromosome 1 open reading frame 77
26098_at	26098	C10orf137	chromosome 10 open reading frame 137
26099_at	26099	C1orf144	chromosome 1 open reading frame 144
26100_at	26100	WIPI2	"WD repeat domain, phosphoinositide interacting 2"
26112_at	26112	CCDC69	coiled-coil domain containing 69
26115_at	26115	TANC2	"tetratricopeptide repeat, ankyrin repeat and coiled-coil containing 2"
26118_at	26118	WSB1	WD repeat and SOCS box-containing 1
26119_at	26119	LDLRAP1	low density lipoprotein receptor adaptor protein 1
26121_at	26121	PRPF31	PRP31 pre-mRNA processing factor 31 homolog (S. cerevisiae)
26122_at	26122	EPC2	enhancer of polycomb homolog 2 (Drosophila)
26123_at	26123	TCTN3	tectonic family member 3
26127_at	26127	FGFR1OP2	FGFR1 oncogene partner 2
26128_at	26128	KIAA1279	KIAA1279
26130_at	26130	GAPVD1	GTPase activating protein and VPS9 domains 1
26133_at	26133	TRPC4AP	"transient receptor potential cation channel, subfamily C, member 4 associated protein"
26135_at	26135	SERBP1	SERPINE1 mRNA binding protein 1
26136_at	26136	TES	testis derived transcript (3 LIM domains)
26137_at	26137	ZBTB20	zinc finger and BTB domain containing 20
26140_at	26140	TTLL3	"tubulin tyrosine ligase-like family, member 3"
26145_at	26145	IRF2BP1	interferon regulatory factor 2 binding protein 1
26147_at	26147	PHF19	PHD finger protein 19
26150_at	26150	RIBC2	RIB43A domain with coiled-coils 2
26151_at	26151	NAT9	"N-acetyltransferase 9 (GCN5-related, putative)"
26152_at	26152	ZNF337	zinc finger protein 337
26153_at	26153	KIF26A	kinesin family member 26A
26155_at	26155	NOC2L	nucleolar complex associated 2 homolog (S. cerevisiae)
26156_at	26156	RSL1D1	ribosomal L1 domain containing 1
26160_at	26160	IFT172	intraflagellar transport 172 homolog (Chlamydomonas)
26167_at	26167	PCDHB5	protocadherin beta 5
26168_at	26168	SENP3	SUMO1/sentrin/SMT3 specific peptidase 3
26173_at	26173	INTS1	integrator complex subunit 1
26175_at	26175	C14orf109	chromosome 14 open reading frame 109
26188_at	26188	OR1C1	"olfactory receptor, family 1, subfamily C, member 1"
26189_at	26189	OR1A2	"olfactory receptor, family 1, subfamily A, member 2"
26190_at	26190	FBXW2	F-box and WD repeat domain containing 2
26205_at	26205	GMEB2	glucocorticoid modulatory element binding protein 2
26207_at	26207	PITPNC1	"phosphatidylinositol transfer protein, cytoplasmic 1"
26220_at	26220	DGCR5	DiGeorge syndrome critical region gene 5 (non-protein coding)
26223_at	26223	FBXL21	F-box and leucine-rich repeat protein 21 (gene/pseudogene)
26224_at	26224	FBXL3	F-box and leucine-rich repeat protein 3
26225_at	26225	ARL5A	ADP-ribosylation factor-like 5A
26227_at	26227	PHGDH	phosphoglycerate dehydrogenase
26229_at	26229	B3GAT3	"beta-1,3-glucuronyltransferase 3 (glucuronosyltransferase I)"
26230_at	26230	TIAM2	T-cell lymphoma invasion and metastasis 2
26232_at	26232	FBXO2	F-box protein 2
26233_at	26233	FBXL6	F-box and leucine-rich repeat protein 6
26234_at	26234	FBXL5	F-box and leucine-rich repeat protein 5
26235_at	26235	FBXL4	F-box and leucine-rich repeat protein 4
26240_at	26240	FAM50B	"family with sequence similarity 50, member B"
26249_at	26249	KLHL3	kelch-like 3 (Drosophila)
26253_at	26253	CLEC4E	"C-type lectin domain family 4, member E"
26254_at	26254	OPTC	opticin
[truncated: 415,976 more chars]
